# Supplementary material for: Transcriptomic Analysis Reveals the High-Oleic Acid Feedback Regulating the Homologous Gene Expression of Stearoyl-ACP Desaturase 2 (SAD2) in Peanuts
Source: Int J Mol Sci. 2019 Jun 25;20(12):3091. doi: 10.3390/ijms20123091 (PMC6628111; doi:10.3390/ijms20123091)
Supplement: Supplementary file 1 [file ijms-20-03091-s001.zip]

Archive with 14 entries (13 files):
- SP files/
- SP files/SP file transcript OA.pdf
- SP files/SP Table 1.xls
- SP files/SP Table10.xls
- SP files/SP Table11.xls
- SP files/SP Table12.xlsx
- SP files/SP Table2.xls
- SP files/SP Table3.xls
- SP files/SP Table4.xls
- SP files/SP Table5.xls
- SP files/SP Table6.xls
- SP files/SP Table7.xls
- SP files/SP Table8.xls
- SP files/SP Table9.xls
