# Supplementary material for: Transcriptomic Analysis Reveals the High-Oleic Acid Feedback Regulating the Homologous Gene Expression of Stearoyl-ACP Desaturase 2 (SAD2) in Peanuts
Source: Int J Mol Sci. 2019 Jun 25;20(12):3091. doi: 10.3390/ijms20123091 (PMC6628111; doi:10.3390/ijms20123091)
Supplement: Supplementary file 1 [file ijms-20-03091-s001.zip › SP files/SP Table 1.xls]

## Sheet: Sheet1
Table S1. Transcription rawreads mapped to ancestor genome
Samples	Average Rawreads	Average Mappep reads	Average Multiple mapped reads	Average Uniquely mapped reads	Average Mapped Ratio(%)
Reads mapped to Arachis duranensis (AA) genome
kainong176-1	22078951	11188547	219927	10968619	51
kainong176-2	20634267	12259402	221300	12038102	59
kainong176-3	21496911	12562784	370741	12192043	58
kainong176-4	22507308	13236450	416224	12820225	59
kainong176-5	25131954	14860177	422497	14437679	59
kainong176-6	25661636	14890266	511636	14378629	58
kainong70-1	23573826	13598028	236918	13361109	58
kainong70-2	24275748	11282920	232706	11050213	46
kainong70-3	25836391	15006362	403952	14602409	58
kainong70-4	30054285	17487273	397093	17090179	58
kainong70-5	25831782	15129914	367272	14762642	59
kainong70-6	26097265	15396505	349143	15047361	59
Reads mapped to Arachis ipaensis (BB) genome
kainong176-1	22078951	11795494	249737	11545757	53
kainong176-2	20634267	12787911	267807	12520104	62
kainong176-3	21496911	12736838	238654	12498184	59
kainong176-4	22507308	13397120	278234	13118886	60
kainong176-5	25131954	15122359	297758	14824601	60
kainong176-6	25661636	14809476	303452	14506023	58
kainong70-1	24433633	14442985	293148	14149837	59
kainong70-2	24275748	11918404	218804	11699600	49
kainong70-3	25836391	15531893	348924	15182969	60
kainong70-4	30054285	17869749	352278	17517471	59
kainong70-5	25831782	15390928	313393	15077536	60
kainong70-6	27240819	16264190	338198	15925992	60
