# Supplementary material for: Transcriptomic Analysis Reveals the High-Oleic Acid Feedback Regulating the Homologous Gene Expression of Stearoyl-ACP Desaturase 2 (SAD2) in Peanuts
Source: Int J Mol Sci. 2019 Jun 25;20(12):3091. doi: 10.3390/ijms20123091 (PMC6628111; doi:10.3390/ijms20123091)
Supplement: Supplementary file 1 [file ijms-20-03091-s001.zip › SP files/SP Table10.xls]

## Sheet: Sheet1
Table S10. Trend analysis of lipid DEGs
Gene ID	SPOT	Profile	Stage1	Stage2	Stage3	Stage4	Stage5	Stage6
ARAIP.53FAG	ID_0	3	0	-2.15	-1.23	-1.94	-1.87	-1.76
ARADU.VWQ48	ID_2	0	0	-3.32	-2.74	-3.12	-3.1	-2.99
ARADU.569K2	ID_7	0	0	-0.63	-1.05	-1.08	-0.94	-1.02
ARADU.0JT6M	ID_8	9	0	0.42	1.52	0.75	0.86	1.02
ARADU.9KZ2C	ID_9	7	0	1.33	4.51	0.72	1.8	1.92
ARAIP.L5SS4	ID_10	9	0	-0.34	0.45	1.25	0.62	0.77
ARAIP.DT4KW	ID_11	9	0	0.41	1.79	1.12	1.15	1.35
ARAIP.LLR5T	ID_12	9	0	0.64	1.21	0.8	0.88	0.95
ARADU.JU9J9	ID_14	7	0	0.47	2.68	0.16	0.83	0.97
ARAIP.Z2NTP	ID_16	0	0	-29.85	-28.84	-30.06	-29.82	-29.8
ARADU.5S6RT	ID_17	9	0	0.59	1.8	0.94	1.15	1.3
ARAIP.4I8QR	ID_18	9	0	0.58	1.5	1.17	1.06	1.23
ARADU.82M2C	ID_20	4	0	-1.28	2.26	0.65	0.37	0.96
ARADU.J6P55	ID_22	7	0	0.2	2.39	-0.13	0.28	0.32
ARADU.4R68R	ID_23	7	0	0.43	4.53	0.06	1.02	1.32
ARADU.8Y5FN	ID_25	7	0	0.74	4.85	0.93	1.58	1.83
ARADU.07VYH	ID_27	8	0	0.52	26.49	0.06	1.88	2.99
ARAIP.V7FVT	ID_33	7	0	-0.29	2.5	0.3	0.56	0.94
ARAIP.81A8L	ID_34	0	0	-3.43	-3.27	-3.68	-3.5	-3.54
ARAIP.T755Q	ID_35	0	0	-1.19	-1.09	-1.05	-1.1	-1.08
ARADU.TI2CX	ID_36	3	0	-0.81	2.28	-1.77	-0.69	-0.63
ARADU.AMA0U	ID_37	7	0	0.11	1.1	-0.03	0.35	0.41
ARADU.0L9GE	ID_41	0	0	-0.72	-1.08	-1.12	-0.98	-1.06
ARADU.9G3ZE	ID_43	0	0	-2.06	-2.59	-1.95	-2.36	-2.39
ARAIP.VA90H	ID_45	8	0	0.47	2.24	0.79	1	1.24
ARAIP.TF5RD	ID_50	7	0	1.16	3.39	0.49	1.38	1.43
ARADU.XM2MR	ID_51	9	0	0.04	14.45	2.26	7.76	9.02
ARAIP.CW7EC	ID_53	0	0	-1.96	-2.1	-2.49	-2.16	-2.27
ARADU.CH0GR	ID_54	2	0	-2.56	-2.64	-1.79	-2.41	-2.4
ARADU.YH03P	ID_55	0	0	-91.18	-91.66	-91.51	-91.6	-91.62
ARAIP.8V7F0	ID_57	7	0	0.82	1.34	0.55	0.84	0.84
ARAIP.Q3H1S	ID_58	3	0	-1.15	-0.5	-1.05	-0.98	-0.88
ARADU.13SFN	ID_59	9	0	-0.78	0.54	3.29	1.21	1.5
ARAIP.Q7M7G	ID_60	0	0	-0.77	-1.11	-1.19	-1.02	-1.11
ARAIP.R99KE	ID_61	6	0	1.36	0.51	0.95	0.87	0.76
ARADU.B4FEF	ID_62	0	0	-2.22	-2.53	-2.64	-2.43	-2.53
ARADU.8019V	ID_63	0	0	-55.59	-56.63	-56.13	-56.48	-56.5
ARADU.L86SE	ID_64	0	0	-4.52	-4.37	-4.74	-4.58	-4.61
ARAIP.5UJ5P	ID_67	0	0	-2.61	-2.8	-2.36	-2.58	-2.58
ARADU.TA7RE	ID_68	9	0	55.61	47.67	116.47	74.09	78.71
ARADU.H0G14	ID_71	5	0	3.61	-0.07	0.2	0.31	0.12
ARAIP.220UP	ID_73	6	0	0.76	0.53	1.11	0.76	0.76
