# Supplementary material for: Transcriptomic Analysis Reveals the High-Oleic Acid Feedback Regulating the Homologous Gene Expression of Stearoyl-ACP Desaturase 2 (SAD2) in Peanuts
Source: Int J Mol Sci. 2019 Jun 25;20(12):3091. doi: 10.3390/ijms20123091 (PMC6628111; doi:10.3390/ijms20123091)
Supplement: Supplementary file 1 [file ijms-20-03091-s001.zip › SP files/SP Table11.xls]

## Sheet: Sheet1
Table S11. primers were used in this study.
	Gene Name	Forward primer sequence	Reverse primer sequence
	Aradu.XM2MR	TCCCAGTGATGCAGTTGTTGCAATA	AACCCACACACATAATCTTGTGCT
	Araip.S3GXY	ATGTTTCTGTGCATGTGTCATGTG	TGAATGTGGAACCCTTGAAAGAG
	Araip.31Q5V	GGTGTGAGGATTGTTTGGGTGTAC	TAGCTTCACATCAGTGGCCAATCC
	Aradu.AV1HQ	CAACAAACAAGGTTCCAATGTTGT	CACCCAACAGTGCTTAGGTATTG
	Aradu.PR2BP	TGGATGCAGAGCACATATGTTGGA	TCATTGAGGTGAAGAACCGTGAA
	yls8	AACTGCTTAGCTGCTATTACC	TCGCCAAATAACACGTTGCAT
	adh3	GACGCTTGGCGAGATCAACA	AACCGGACAACCACCACATG
	SDA2 kpn	ggggggGGTACCATGTATTTTTCCAATGTGCAAGGA	ggggggGGTACCTCACAAAAGCACTTCCTTGTTAAAGA
	SAD2 GFP	ggggggACCGGTATGTATTTTTCCAATGTGCAAGGA	ggggggACCGGTCAAAAGCACTTCCTTGTTAAAGA
	FAD2 GFP	ggggggACCGGTATGGGAGCTGGAGGGCGTGTCACT	ggggggACCGGTGAACTTGTTCTTGTACCAATA
