# Supplementary material for: Transcriptomic Analysis Reveals the High-Oleic Acid Feedback Regulating the Homologous Gene Expression of Stearoyl-ACP Desaturase 2 (SAD2) in Peanuts
Source: Int J Mol Sci. 2019 Jun 25;20(12):3091. doi: 10.3390/ijms20123091 (PMC6628111; doi:10.3390/ijms20123091)
Supplement: Supplementary file 1 [file ijms-20-03091-s001.zip › SP files/SP Table12.xlsx]

## Sheet: Sheet1
Table S12. Twelve DEGs specifically mapped to unsaturated FA biosynthesis.
gene name	Log2 Fold Change
	Stage1 H176-1vs.L70-1	Stage2 H176-2vs.L70-2	stage3 H176-3vs.L70-3	Stage4 H176-4vs.L70-4	Stage5 H176-5vs.L70-5	Stage6 H176-6vs.L70-6	Description
Aradu.RSF6Z	-0.275485	-0.381191	1.30629	-0.00160309	0.957325	1.25923	LPD
Aradu.0JT6M	-0.33	0.28	1.21	0.63	0.73	0.86	ACCase
Araip.LLR5T	-0.36	0.51	0.99	0.66	0.73	0.8
Araip.4I8QR	-1.56	-0.12	0.88	0.59	0.48	0.65
Aradu.9KZ2C	-1.37311	-0.29444	1.21707	-0.337783	0.233859	0.527898	FabH
Araip.3S8HT	0.18	-0.51	-0.06	-0.34	-0.32	-0.24
Aradu.J6P55	-1.59713	-0.715673	-0.492145	-2.54886	-0.733757	-1.05263	FabF
Aradu.Y6Q3B	-1.97727	-0.145216	0.763499	-0.826289	-0.698525	-0.426279	FabG
Aradu.07VYH	-0.98	0.04	4.75	-0.81	1.26	1.81	FabZ
Aradu.XM2MR	1.53	2.06	-1.42	-1.1	-3.71	-2.54	SAD2
Aradu.PR2BP	0.104509	0.621171	0.314515	-0.470139	-0.353995	-1.51539	FAD2/FAD6
Aradu.AV1HQ	-2.44342	-1.29341	-1.75795	-1.77316	-1.53245	-1.90754	FAD8
Aradu.356IA	-0.439042	0.387201	-0.941915	-1.45313	-1.06792	-1.18964	FATA/B
