# Supplementary material for: Transcriptomic Analysis Reveals the High-Oleic Acid Feedback Regulating the Homologous Gene Expression of Stearoyl-ACP Desaturase 2 (SAD2) in Peanuts
Source: Int J Mol Sci. 2019 Jun 25;20(12):3091. doi: 10.3390/ijms20123091 (PMC6628111; doi:10.3390/ijms20123091)
Supplement: Supplementary file 1 [file ijms-20-03091-s001.zip › SP files/SP Table2.xls]

## Sheet: Sheet1
Table S2. Summary of assembly results of transcriptome sequence data
Program	Trinity
Parameter and/or input type	Filtered reads
Input reads	634031733
Contigs	257335
Total Size(bp)	286746358
Contigs(≥100bp)	257335
Contigs(≥1kb)	100829
Maximum length(bp)	15735
N50(bp)	1778
Average legnth(bp)	1114
