# Supplementary material for: Transcriptomic Analysis Reveals the High-Oleic Acid Feedback Regulating the Homologous Gene Expression of Stearoyl-ACP Desaturase 2 (SAD2) in Peanuts
Source: Int J Mol Sci. 2019 Jun 25;20(12):3091. doi: 10.3390/ijms20123091 (PMC6628111; doi:10.3390/ijms20123091)
Supplement: Supplementary file 1 [file ijms-20-03091-s001.zip › SP files/SP Table3.xls]

## Sheet: Sheet1
Table S3. Total identified DEGs in H176 vs. L70
Gene	H176_1_1	H176_1_2	H176_1_3	H176_2_1	H176_2_2	H176_2_3	H176_3_1	H176_3_2	H176_3_3	H176_4_1	H176_4_2	H176_4_3	H176_5_1	H176_5_2	H176_5_3	H176_6_1	H176_6_2	H176_6_3	L70_1_1	L70_1_2	L70_1_3	L70_2_1	L70_2_2	L70_2_3	L70_3_1	L70_3_2	L70_3_3	L70_4_1	L70_4_2	L70_4_3	L70_5_1	L70_5_2	L70_5_3	L70_6_1	L70_6_2	L70_6_3
Aradu.XDK6H	31.4998	30.0713	26.6291	42.9604	30.9611	25.6675	63.0725	60.9446	58.3784	59.8658	35.6447	45.2058	53.9246	39.5684	35.3851	59.1755	33.2197	52.3998	116.024	106.68	97.5551	39.4024	31.9214	37.6496	139.452	105.095	88.9258	44.3964	49.4218	64.761	56.0772	51.5888	50.599	70.8188	32.9143	35.071	K+ efflux antiporter 5%3B IPR006153 (Cation/H+ exchanger)%3B GO:0006812 (cation transport)%2C GO:0015299 (solute:hydrogen antiporter activity)%2C GO:0016021 (integral component of membrane)%2C GO:0055085 (transmembrane transport)
Araip.047SP	427.376	290.939	370.906	602.673	176.562	310.242	189.218	121.889	44.9065	211.747	59.791	386.214	114.247	118.705	90.7704	114.047	69.3705	63.7017	1911.63	1157.67	1888.97	465.374	791.651	346.167	605.868	197.421	492.056	265.49	316.459	197.604	191.078	175.187	442.741	221.309	152.229	174.323	Plasma membrane mannitol transporter n%3D1 Tax%3DArachis hypogaea RepID%3DB2Z3Y4_ARAHY%3B IPR005828 (General substrate transporter)%2C IPR016196 (Major facilitator superfamily domain%2C general substrate transporter)%3B GO:0016020 (membrane)%2C GO:0016021 (integral component of membrane)%2C GO:0022857 (transmembrane transporter activity)%2C GO:0022891 (substrate-specific transmembrane transporter…
Aradu.B98FL	5687.85	1263.74	1318.14	34379.3	23876.9	43118	27985	13814.9	107637	9377.86	19335.5	9439.16	3220.85	4201.97	3954.67	16154.9	39609.6	23168.9	22710.9	790.22	1186.34	88096.2	373338	23037.4	982.467	11768.6	35655.7	13684.7	9074.48	34132.4	19972.8	23760.9	10442.9	16521.4	11315.3	7999.28	nutrient reservoir protein%2C putative%3B IPR006044 (11-S seed storage protein%2C plant)%3B GO:0045735 (nutrient reservoir activity)
Araip.54LLW	1039.49	469.112	1105.11	265.127	1338.02	791.228	386.662	138.954	574.803	156.316	113.833	219.15	320.806	311.722	213.849	178.602	134.833	122.266	2969.65	1740.85	812.959	919.033	1681.2	1423.37	486.112	717	890.444	750.299	507.769	359.507	910.736	576.075	784.285	785.892	904.114	607.553	beta galactosidase 1%3B IPR000922 (D-galactoside/L-rhamnose binding SUEL lectin domain)%2C IPR001944 (Glycoside hydrolase%2C family 35)%2C IPR017853 (Glycoside hydrolase%2C superfamily)%3B GO:0005975 (carbohydrate metabolic process)%2C GO:0030246 (carbohydrate binding)
Araip.G2Y5Q	45.1214	51.8729	39.9437	39.2781	17.5725	32.3634	54.8457	19.5023	20.2079	24.3898	28.7457	19.6547	17.3656	22.1969	17.6925	13.9869	21.4951	29.796	107.736	109.841	137.042	166.129	102.149	104.582	107.937	91.3438	78.2547	110.991	132.323	106.274	101.77	84.9065	74.9254	105.245	84.3429	95.9295	Unknown protein
Araip.QL91M	132.81	145.094	132.195	146.065	184.093	171.861	172.764	143.829	138.087	166.294	163.276	168.047	180.053	130.286	146.925	124.807	144.603	128.431	102.211	114.582	121.363	57.5061	76.6114	76.3451	144.179	152.24	150.581	113.655	167.396	167.714	135.001	166.589	177.097	155.408	121.371	97.9925	E3 ubiquitin-protein ligase RGLG2-like isoform X6 [Glycine max]%3B IPR002035 (von Willebrand factor%2C type A)%2C IPR010734 (Copine)%2C IPR013083 (Zinc finger%2C RING/FYVE/PHD-type)
XLOC_023807	29.7971	14.2838	19.9718	2.45488	4.18394	1.11598	0	18.2834	284.033	32.1501	41.3938	10.8101	20.1075	38.6033	36.1543	40.8849	70.3475	152.062	25.5528	64.0078	29.0342	1.06493	6.38429	2.09165	0	5.89315	2.37135	3.55171	1.59425	4.15135	0	0	0	0	0	2.063	Unknown protein
Araip.W7MPN	1.70269	1.50356	1.90208	17.1841	16.7358	1.11598	42.5054	17.0645	3.36799	1.10863	2.29966	10.8101	5.48386	3.86033	0	5.37959	6.83934	0	37.2933	20.5457	9.29096	2.12986	23.409	35.558	2.36359	3.92877	50.9841	33.7412	7.17413	4.98162	18.6924	18.271	33.084	16.7211	15.4286	2.063	unknown protein
Aradu.Z7Y39	38.3106	31.5748	19.0208	39.2781	61.0855	64.7267	56.2168	47.5368	40.4158	31.0415	42.5436	41.2748	42.0429	28.9525	23.8465	32.2776	32.2426	24.6587	149.864	106.68	78.9732	92.6488	165.991	112.949	144.179	194.474	126.867	123.422	92.4666	102.953	72.6927	96.729	122.605	105.245	93.6	105.213	Protein kinase superfamily protein%3B IPR011009 (Protein kinase-like domain)%3B GO:0004672 (protein kinase activity)%2C GO:0005524 (ATP binding)%2C GO:0006468 (protein phosphorylation)
Aradu.4W4JU	97.9049	92.4691	84.6426	63.8268	46.0233	60.2628	89.1242	57.288	90.9356	64.3003	70.1395	58.964	56.6665	69.4859	66.1547	52.72	57.6459	62.6743	88.399	82.9731	81.2959	113.947	85.1238	51.2453	56.7262	63.8425	56.9125	66.5946	64.5672	38.1924	42.5772	47.2897	47.6798	29.5078	49.3714	48.4805	subtilisin-like serine protease 2%3B IPR015500 (Peptidase S8%2C subtilisin-related)%3B GO:0004252 (serine-type endopeptidase activity)%2C GO:0006508 (proteolysis)%2C GO:0042802 (identical protein binding)%2C GO:0043086 (negative regulation of catalytic activity)
Araip.53FAG	113.229	72.171	72.279	2.45488	8.36788	14.5077	8.22685	17.0645	15.7173	14.4121	21.8467	4.91367	12.7957	5.79049	25.3849	37.6571	41.0361	57.5371	20.0279	50.5741	27.8729	26.6232	21.281	6.27494	3.93932	13.7507	11.8568	31.0775	17.5368	14.1146	14.5385	19.3458	2.91917	15.7375	8.22857	15.4725	aldehyde dehydrogenase family 3 member F1-like [Glycine max]%3B IPR012394 (Aldehyde dehydrogenase NAD(P)-dependent)%2C IPR016161 (Aldehyde/histidinol dehydrogenase)%3B GO:0004030 (aldehyde dehydrogenase [NAD(P)+] activity)%2C GO:0006081 (cellular aldehyde metabolic process)%2C GO:0008152 (metabolic process)%2C GO:0016491 (oxidoreductase activity)%2C GO:0055114 (oxidation-reduction process)
Aradu.CA0F7	96.2022	42.0998	49.4541	260.217	281.161	347.069	637.581	203.555	262.703	116.406	159.826	138.565	178.225	171.785	164.617	165.691	142.649	148.98	316.993	139.869	150.397	1381.21	574.586	937.058	562.535	177.777	394.831	324.094	462.333	301.388	519.234	403.037	588.7	400.323	450.514	563.199	BEL1-like homeodomain protein 1-like isoform X4 [Glycine max]%3B IPR006563 (POX domain)%2C IPR009057 (Homeodomain-like)%3B GO:0003677 (DNA binding)%2C GO:0003700 (sequence-specific DNA binding transcription factor activity)%2C GO:0043565 (sequence-specific DNA binding)
Araip.ET7IL	55.3375	3.75891	9.5104	23.3213	16.7358	52.451	13.7114	14.6267	389.564	63.1916	39.0941	24.5683	111.505	63.6954	129.232	97.9086	181.731	281.521	13.1217	4.74132	0.580685	4.25971	19.1529	7.32076	18.9087	72.6822	8.29974	19.5344	20.7253	12.454	39.4618	45.1402	6.8114	25.5735	24.6857	24.756	Cytochrome P450 superfamily protein%3B IPR001128 (Cytochrome P450)%3B GO:0005506 (iron ion binding)%2C GO:0020037 (heme binding)%2C GO:0055114 (oxidation-reduction process)
Aradu.9C9ZX	14.4729	11.2767	5.70624	219.712	76.9845	32.3634	153.568	30.4723	1.12266	65.4089	17.2474	72.7223	59.4085	58.87	43.8467	34.4294	20.518	14.3843	174.726	23.7066	162.592	151.22	104.277	180.927	136.301	55.0027	154.138	85.241	74.1327	72.2334	74.7697	91.3551	155.689	68.8516	43.2	85.6145	receptor lectin kinase%3B IPR008985 (Concanavalin A-like lectin/glucanases superfamily)%2C IPR013320 (Concanavalin A-like lectin/glucanase%2C subgroup)%3B GO:0030246 (carbohydrate binding)
Aradu.199G1	3.40539	3.00713	0.95104	8.59207	2.51036	2.23196	12.3403	26.8156	67.3597	39.9105	41.3938	29.482	76.774	77.2066	98.4628	76.3902	169.03	138.705	32.459	21.3359	29.0342	6.38957	10.6405	3.13747	2.36359	8.83973	4.74271	93.2324	4.78276	5.81188	3.1154	7.52336	0	20.6555	23.6571	6.189	DUF4228 domain protein%3B IPR025322 (Protein of unknown function DUF4228%2C plant)
Araip.LA28K	1.70269	3.00713	3.80416	1.22744	1.67358	3.34793	0	7.31336	2.24532	16.6294	9.19862	7.86187	9.13976	10.6159	11.5386	20.4425	13.6787	17.4666	13.8123	35.5599	2.90342	2.12986	2.1281	6.27494	93.7559	2.94658	5.92839	63.9308	53.4074	39.8529	92.4236	75.2336	20.4342	16.7211	12.3429	14.441	ABC transporter family protein (ATP-binding component)%3B IPR011527 (ABC transporter type 1%2C transmembrane domain)%2C IPR027417 (P-loop containing nucleoside triphosphate hydrolase)%3B GO:0000166 (nucleotide binding)%2C GO:0005524 (ATP binding)%2C GO:0006810 (transport)%2C GO:0016021 (integral component of membrane)%2C GO:0016887 (ATPase activity)%2C GO:0017111 (nucleoside-triphosphatase activi…
Aradu.QZS0Y	530.389	637.511	702.818	9105.14	1692.82	5064.31	22666.3	2457.29	379.46	2387.98	1275.16	2258.32	2194.46	1876.12	1297.71	1786.02	953.6	508.587	531.775	657.463	727.598	7386.34	2038.72	13191	9430.74	3920.91	9784.21	3386.56	8467.07	4433.64	5663.8	5675.84	10785.4	5088.13	5945.14	6137.42	U-box domain-containing protein 4 [Glycine max]%3B IPR016024 (Armadillo-type fold)%3B GO:0005488 (binding)%2C GO:0005515 (protein binding)
Aradu.RB7BN	84.2833	84.9513	77.0342	6.1372	2.51036	6.69587	4.11342	0	5.61331	3.32588	1.14983	0.982734	0	0	0.76924	2.15184	4.88525	1.02745	73.2054	132.757	106.265	0	23.409	8.36659	40.1811	56.9671	32.0133	17.7585	22.3195	29.8897	21.8078	13.972	14.5959	21.6391	15.4286	14.441	transcription factor PIF3-like [Glycine max]%3B IPR011598 (Myc-type%2C basic helix-loop-helix (bHLH) domain)%3B GO:0046983 (protein dimerization activity)
XLOC_088749	0	9.02138	0	0	0	0	0	0	0	0	0	0	0	0	0	0	0	0	59.393	43.4621	38.3252	59.636	57.4586	83.6659	71.6957	30.4479	101.968	76.3618	86.8867	60.6097	67.5004	23.6449	98.2788	51.1469	63.7714	84.583	Unknown protein
Araip.UUK59	92.7968	106.001	105.565	83.4659	77.8212	52.451	68.5571	65.8202	40.4158	52.1054	25.2962	38.3266	62.1504	51.1494	51.5391	41.9608	31.2656	20.5489	58.7024	60.0567	62.1333	52.1815	82.9957	32.4205	61.4534	33.3945	26.0849	17.7585	17.5368	46.4951	13.5001	20.4206	8.75752	17.7047	13.3714	9.2835	Rap1-interacting factor 1 amine-terminal protein%3B IPR016024 (Armadillo-type fold)%2C IPR022031 (Telomere-associated protein Rif1%2C N-terminal)%2C IPR028566 (Rif1)%3B GO:0005488 (binding)
Araip.MS6FQ	183.891	139.08	188.306	186.571	455.212	450.855	260.517	288.878	328.94	236.137	338.049	253.545	253.171	225.829	253.08	251.765	400.59	421.253	370.861	165.156	128.331	365.27	372.417	468.529	453.81	530.384	516.955	596.687	345.953	420.947	412.272	386.916	368.789	588.19	358.971	361.025	MATE efflux family protein%3B IPR002528 (Multi antimicrobial extrusion protein)%3B GO:0006855 (drug transmembrane transport)%2C GO:0015238 (drug transmembrane transporter activity)%2C GO:0015297 (antiporter activity)%2C GO:0016020 (membrane)%2C GO:0055085 (transmembrane transport)
Aradu.LV8M3	758.55	611.198	583.939	99.4226	270.282	106.018	43.8765	118.233	780.25	197.335	165.575	80.5842	175.483	206.528	214.618	234.55	367.37	574.343	502.078	1325.2	769.408	153.35	151.095	53.337	46.484	144.382	75.8834	150.06	74.1327	125.371	91.3851	109.626	30.1648	84.5891	93.6	84.583	cinnamyl alcohol dehydrogenase 6%3B IPR002085 (Alcohol dehydrogenase superfamily%2C zinc-type)%2C IPR016040 (NAD(P)-binding domain)%2C IPR020843 (Polyketide synthase%2C enoylreductase)%3B GO:0008270 (zinc ion binding)%2C GO:0016491 (oxidoreductase activity)%2C GO:0055114 (oxidation-reduction process)
Araip.7JX0P	1562.22	793.129	1020.47	412.42	903.731	928.494	285.197	175.521	132.474	83.1469	188.572	350.836	225.752	176.61	156.156	140.945	197.364	246.587	2266.6	947.473	673.014	1456.82	834.213	1145.18	695.684	555.921	921.271	948.307	580.308	689.954	1078.97	912.476	1021.71	533.108	688.114	816.948	triacylglycerol lipase%3B IPR002921 (Lipase%2C class 3)%3B GO:0004806 (triglyceride lipase activity)%2C GO:0006629 (lipid metabolic process)
Aradu.Y5G1G	939.035	1046.48	1010.96	581.806	942.223	406.216	579.993	186.491	61.7464	154.099	166.725	214.236	217.526	162.134	212.31	188.286	221.79	167.474	2406.8	2391.99	2681.6	1708.15	1617.35	851.3	409.689	417.431	732.749	497.239	518.929	519.749	441.349	420.234	389.223	311.799	341.486	228.993	UDP-Glycosyltransferase superfamily protein%3B IPR002213 (UDP-glucuronosyl/UDP-glucosyltransferase)%3B GO:0008152 (metabolic process)
Araip.R4V5M	22.135	30.0713	42.7968	66.2817	37.6554	20.0876	6.85571	8.53225	159.418	12.1949	8.04879	7.86187	8.22579	7.72066	11.5386	8.60735	7.81639	9.24703	22.0997	11.8533	19.7433	20.2336	12.7686	65.8869	11.818	9.82192	14.2281	20.4223	9.56551	9.96323	35.3079	16.1215	20.4342	14.7539	5.14286	10.315	agenet domain-containing protein / bromo-adjacent homology (BAH) domain-containing protein%3B IPR008395 (Agenet-like domain)%2C IPR014002 (Tudor-like%2C plant)
Aradu.B6ELE	0	0	0.95104	12.2744	10.0415	3.34793	31.5363	3.65668	4.49065	5.54313	4.59931	9.82734	1.82795	0.965082	6.15392	8.60735	0	3.08234	3.45308	3.16088	8.12959	69.2204	44.69	37.6496	15.7573	9.82192	21.3422	22.1982	21.5224	19.9265	22.8463	10.7477	24.3264	16.7211	38.0571	40.2285	U-box domain-containing protein 4 [Glycine max]%3B IPR016024 (Armadillo-type fold)%3B GO:0005488 (binding)%2C GO:0005515 (protein binding)
Aradu.RKT3L	14.4729	88.7102	33.2864	45.4153	10.0415	154.005	363.352	41.4423	79.709	15.5208	93.136	17.6892	19.1935	14.4762	3.07696	33.3535	1.9541	1.02745	185.776	178.59	228.79	148.025	168.12	179.882	171.754	150.275	165.995	148.284	177.759	201.755	169.27	146.168	173.204	136.72	106.971	114.496	GDSL-like Lipase/Acylhydrolase superfamily protein%3B IPR013831 (SGNH hydrolase-type esterase domain)%3B GO:0016787 (hydrolase activity)
Araip.UX8AJ	429.93	152.612	361.395	62.5994	339.736	314.706	109.691	145.048	224.532	125.275	249.513	262.39	128.871	128.356	244.618	249.613	394.728	369.881	827.359	370.613	477.323	260.907	204.297	222.76	71.6957	229.833	234.764	166.93	143.483	241.608	189.001	232.149	143.039	115.081	98.7429	57.764	CTP synthase family protein%3B IPR004468 (CTP synthase)%2C IPR027417 (P-loop containing nucleoside triphosphate hydrolase)%3B GO:0003883 (CTP synthase activity)%2C GO:0006221 (pyrimidine nucleotide biosynthetic process)
XLOC_093981	0.851347	0.751781	0	3.68232	0	0	16.4537	29.2534	16.8399	16.6294	10.3484	32.4302	10.9677	19.3016	3.8462	4.30367	7.81639	9.24703	0	0	0	0	0	13.5957	37.0296	86.4329	43.8701	133.189	91.6695	40.6832	86.1928	48.3645	68.114	90.4907	37.0286	49.512	Unknown protein
Araip.9353U	13.6215	64.6532	35.1885	143.61	13.3886	142.845	250.919	9.75114	74.0957	159.642	75.8886	77.636	8.22579	18.3366	14.6156	114.047	75.2328	46.2351	142.267	150.932	117.879	110.753	61.7148	100.399	110.301	123.756	131.61	83.4652	149.063	105.444	83.0774	74.1589	102.171	92.4579	63.7714	86.646	Unknown protein
Araip.TJ1W0	129.405	44.3551	63.7197	33.1409	20.0829	10.0438	43.8765	17.0645	67.3597	13.3035	21.8467	10.8101	8.22579	27.9874	6.15392	11.8351	26.3803	17.4666	105.664	124.855	96.9744	7.4545	17.0248	6.27494	11.818	9.82192	8.29974	16.8706	14.3483	11.6238	5.19234	9.6729	11.6767	16.7211	7.2	13.4095	subtilisin-like serine protease 2%3B IPR015500 (Peptidase S8%2C subtilisin-related)%3B GO:0004252 (serine-type endopeptidase activity)%2C GO:0006508 (proteolysis)%2C GO:0042802 (identical protein binding)%2C GO:0043086 (negative regulation of catalytic activity)
Araip.KU06I	9.36481	7.51781	4.7552	22.0939	5.85751	15.6237	17.8248	8.53225	10.104	4.4345	5.74914	20.6374	16.4516	12.5461	11.5386	8.60735	2.93115	5.13724	52.4869	61.6371	63.8753	13.8441	19.1529	18.8248	67.7563	25.537	65.2123	31.9654	35.0735	17.4357	17.6539	15.0467	36.9762	50.1633	34.9714	20.63	calcium-dependent protein kinase 29%3B IPR011009 (Protein kinase-like domain)%2C IPR011992 (EF-hand domain pair)%3B GO:0004672 (protein kinase activity)%2C GO:0005509 (calcium ion binding)%2C GO:0005524 (ATP binding)%2C GO:0006468 (protein phosphorylation)
Araip.2E3EC	4.25673	1.50356	2.85312	136.246	508.767	528.974	43.8765	187.709	114.512	242.789	221.917	160.186	199.247	167.924	150.771	172.147	61.5541	38.0156	147.792	52.1545	68.5208	234.284	236.219	276.097	81.15	50.0918	123.31	218.43	133.917	175.187	187.963	174.112	154.716	149.506	151.2	146.473	glucan endo-1%2C3-beta-glucosidase-like [Glycine max]%3B IPR000490 (Glycoside hydrolase%2C family 17)%2C IPR017853 (Glycoside hydrolase%2C superfamily)%3B GO:0005975 (carbohydrate metabolic process)
Aradu.9HL9M	36.6079	52.6247	22.825	57.6896	42.6762	39.0592	23.3094	8.53225	11.2266	6.65175	11.4983	7.86187	10.9677	0	6.92316	0	8.79344	7.19213	162.986	34.7697	102.201	47.9218	21.281	74.2534	81.9379	21.6082	29.6419	32.8533	71.7413	29.0594	37.3848	65.5607	39.8954	27.5406	14.4	10.315	receptor-like protein kinase 2%3B IPR001611 (Leucine-rich repeat)%2C IPR003591 (Leucine-rich repeat%2C typical subtype)%2C IPR013210 (Leucine-rich repeat-containing N-terminal%2C type 2)%2C IPR025875 (Leucine rich repeat 4)%3B GO:0005515 (protein binding)
Aradu.RQH3E	506.551	318.004	367.101	414.874	398.311	748.821	630.725	252.311	108.898	239.463	159.826	247.649	232.15	279.874	158.464	179.678	172.938	167.474	174.726	158.044	90.5869	1121.37	970.411	944.378	1136.1	320.195	971.07	1280.39	1017.13	326.296	1186.97	1114.53	968.192	631.468	1197.26	989.208	MYB transcription factor MYB114 isoform X2 [Glycine max]%3B IPR009057 (Homeodomain-like)%3B GO:0003677 (DNA binding)%2C GO:0003682 (chromatin binding)
Araip.9EY2A	874.333	546.545	842.621	105.56	231.79	78.1185	31.5363	19.5023	184.117	11.0863	40.244	10.8101	181.881	25.0921	96.9243	114.047	111.384	114.047	1738.28	960.117	602.751	39.4024	121.301	53.337	15.7573	61.8781	22.5279	17.7585	13.5511	71.4032	13.5001	26.8692	14.5959	50.1633	28.8	27.8505	HXXXD-type acyl-transferase family protein%3B IPR003480 (Transferase)%2C IPR023213 (Chloramphenicol acetyltransferase-like domain)
Aradu.UDE9J	6.81077	4.51069	2.85312	17.1841	6.6943	0	1.37114	1.21889	62.8691	37.6933	6.89897	0	1.82795	0	3.07696	22.5943	1.9541	10.2745	49.0338	13.4337	29.0342	8.51943	10.6405	1.04582	47.2719	33.3945	3.55703	61.267	12.754	14.1146	54.0003	36.542	7.78446	9.83595	34.9714	16.504	probable pectinesterase/pectinesterase inhibitor 12-like [Glycine max]%3B IPR006501 (Pectinesterase inhibitor domain)%2C IPR011050 (Pectin lyase fold/virulence factor)%3B GO:0004857 (enzyme inhibitor activity)%2C GO:0005618 (cell wall)%2C GO:0030599 (pectinesterase activity)%2C GO:0042545 (cell wall modification)
Araip.K3FR3	125.999	127.803	120.782	79.7836	105.435	90.3942	170.022	766.683	79.709	1029.91	834.775	644.673	843.6	969.908	1184.63	1585.9	447.489	375.018	162.986	131.176	108.588	117.142	76.6114	95.1699	266.298	551.992	182.594	531.869	185.73	196.774	347.887	357.897	157.635	1263.92	1365.94	1116.08	transcription termination factor%2C mitochondrial-like [Glycine max]%3B IPR003690 (Mitochodrial transcription termination factor-related)
Araip.SDI9F	11.0675	9.02138	15.2166	270.037	3.34715	7.81185	906.324	103.606	13.4719	179.597	75.8886	499.229	151.72	113.88	119.232	112.971	37.1279	62.6743	29.0059	7.9022	27.8729	21.2986	17.0248	145.369	1702.57	798.522	762.391	368.49	499.001	389.396	291.809	138.645	1612.36	553.764	303.429	411.568	beta glucosidase 40%3B IPR001360 (Glycoside hydrolase%2C family 1)%2C IPR017853 (Glycoside hydrolase%2C superfamily)%3B GO:0005975 (carbohydrate metabolic process)
Araip.MT0F6	6.81077	3.00713	1.90208	61.372	10.8782	47.9871	82.2685	48.7557	21.3306	49.8881	39.0941	51.1022	31.9892	30.8826	16.154	30.1257	32.2426	39.043	20.7185	3.9511	6.38753	128.856	238.347	66.9327	127.634	126.703	149.395	152.724	133.12	92.9902	129.808	82.757	83.683	37.3766	64.8	63.953	DUF241 domain protein%3B IPR004320 (Protein of unknown function DUF241%2C plant)
Araip.HF5I3	8.51347	20.2981	4.7552	122.744	11.715	37.9433	100.093	6.09446	19.0853	2.21725	2.29966	23.5856	0.913976	4.82541	13.0771	2.15184	4.88525	16.4392	181.632	79.022	93.4903	143.765	97.8924	173.607	32.3024	29.4658	50.9841	62.1549	28.6965	51.4767	32.1925	41.9159	36.0031	17.7047	45.2571	26.819	zinc-finger protein 3%3B IPR015880 (Zinc finger%2C C2H2-like)
Araip.CF1GV	146.432	51.8729	74.1811	28.2311	48.5337	43.5231	17.8248	34.129	98.7942	42.1278	22.9966	19.6547	30.1612	44.3938	59.2315	41.9608	32.2426	50.3449	69.0617	165.156	109.169	34.0777	40.4338	11.5041	29.151	29.4658	3.55703	9.7672	13.5511	20.7567	22.8463	12.8972	1.94612	7.86876	3.08571	10.315	receptor-like protein kinase 2%3B IPR001611 (Leucine-rich repeat)%2C IPR003591 (Leucine-rich repeat%2C typical subtype)%2C IPR011009 (Protein kinase-like domain)%2C IPR013210 (Leucine-rich repeat-containing N-terminal%2C type 2)%2C IPR025875 (Leucine rich repeat 4)%3B GO:0004672 (protein kinase activity)%2C GO:0005515 (protein binding)%2C GO:0005524 (ATP binding)%2C GO:0006468 (protein phosphoryl…
Aradu.CS1KJ	11.0675	4.51069	6.65728	4.90976	2.51036	5.57989	1.37114	14.6267	78.5863	31.0415	60.9409	34.3957	48.4408	92.6479	113.078	27.9739	76.2098	104.8	2.07185	4.74132	2.32274	0	12.7686	2.09165	1.57573	4.91096	8.29974	16.8706	17.5368	4.98162	9.34621	11.8224	1.94612	16.7211	18.5143	17.5355	expansin B3%3B IPR007118 (Expansin/Lol pI)%3B GO:0005576 (extracellular region)%2C GO:0019953 (sexual reproduction)
Aradu.J2BV7	18.7296	13.5321	20.9229	19.639	47.6969	22.3196	21.9383	14.6267	10.104	19.9553	22.9966	13.7583	27.4193	23.162	16.154	7.53143	3.9082	9.24703	31.0778	38.7208	37.1638	70.2853	31.9214	50.1995	209.572	44.1986	62.8409	38.1809	62.1758	146.127	71.6543	74.1589	43.7876	27.5406	12.3429	19.5985	protein kinase family protein%3B IPR000014 (PAS domain)%2C IPR011009 (Protein kinase-like domain)%2C IPR028324 (Serine/threonine-protein kinase CTR1)%3B GO:0004672 (protein kinase activity)%2C GO:0004871 (signal transducer activity)%2C GO:0005524 (ATP binding)%2C GO:0006468 (protein phosphorylation)%2C GO:0007165 (signal transduction)
XLOC_031355	60.4456	63.9014	88.4467	207.437	145.601	239.935	222.125	118.233	51.6424	95.3418	124.181	134.635	157.204	124.496	134.617	190.438	35.1738	38.0156	253.456	222.842	195.11	645.347	255.371	398.459	264.722	345.731	371.117	377.369	366.678	227.494	214.963	208.505	333.759	253.767	286.971	180.512	Unknown protein
Aradu.Q0ZWM	31599.4	16555.7	17172	1568.67	13673.1	4892.45	1372.51	4815.84	19773.4	2656.27	5558.27	2031.31	3182.47	4816.73	5223.91	6815.94	16716.3	19286.2	33219.4	33943.1	29617.8	2777.33	8269.78	4224.08	451.446	2316.01	921.271	2014.71	616.976	1442.18	1211.89	2135.56	437.876	1413.43	1322.74	907.72	gibberellin 20 oxidase 1-like [Glycine max]%3B IPR002283 (Isopenicillin N synthase)%2C IPR026992 (Non-haem dioxygenase N-terminal domain)%2C IPR027443 (Isopenicillin N synthase-like)%3B GO:0005506 (iron ion binding)%2C GO:0016491 (oxidoreductase activity)%2C GO:0055114 (oxidation-reduction process)
Aradu.5P6B7	276.688	275.152	388.024	6.1372	63.5959	40.1752	15.0826	14.6267	21.3306	3.32588	18.3972	8.84461	10.0537	26.0572	3.8462	5.37959	3.9082	12.3294	462.713	365.081	279.89	195.947	225.578	168.378	47.2719	79.5575	68.7693	187.353	83.6982	29.0594	81.0005	59.1121	56.4373	126.884	117.257	87.6775	plant/T32A16-60 protein%3B IPR021659 (Protein of unknown function DUF3252)
Aradu.VWQ48	22.9864	20.2981	23.776	30.686	12.5518	32.3634	83.6396	30.4723	26.9439	26.607	22.9966	21.6201	21.9354	28.9525	24.6157	17.2147	9.77049	13.3568	2.76247	7.11198	8.71027	88.3891	87.2519	82.62	64.6049	35.3589	62.8409	118.094	118.772	65.5913	120.462	103.178	75.8985	42.2946	114.171	105.213	Lipid transfer protein%3B IPR000528 (Plant lipid transfer protein/Par allergen)%2C IPR016140 (Bifunctional inhibitor/plant lipid transfer protein/seed storage helical domain)%3B GO:0006869 (lipid transport)%2C GO:0008289 (lipid binding)
Aradu.AI6BS	36.6079	22.5534	27.5802	29.4585	20.9197	33.4793	34.2785	28.0345	15.7173	17.738	18.3972	21.6201	31.0752	11.581	17.6925	18.2906	5.8623	13.3568	44.1995	27.6577	38.9059	61.7659	70.2271	77.3909	44.9083	85.4507	87.7401	79.9135	90.0752	56.4583	63.3465	51.5888	80.7638	56.0649	40.1143	47.449	ATP-binding microtubule motor family protein%3B IPR001752 (Kinesin%2C motor domain)%2C IPR021881 (Protein of unknown function DUF3490)%2C IPR027417 (P-loop containing nucleoside triphosphate hydrolase)%2C IPR027640 (Kinesin-like protein)%3B GO:0003777 (microtubule motor activity)%2C GO:0005524 (ATP binding)%2C GO:0005871 (kinesin complex)%2C GO:0007018 (microtubule-based movement)%2C GO:0008017 (…
Aradu.K93AE	260.512	66.9085	90.3488	168.159	118.824	78.1185	250.919	59.7257	24.6986	33.2588	20.6969	69.7741	51.1827	55.9748	44.6159	39.809	36.1508	22.6038	548.35	681.169	306.602	107.558	140.454	234.264	637.382	231.797	407.873	132.301	316.459	221.682	281.425	219.252	526.424	192.785	98.7429	99.024	UDP-Glycosyltransferase superfamily protein%3B IPR002213 (UDP-glucuronosyl/UDP-glucosyltransferase)%3B GO:0008152 (metabolic process)
Araip.HNB3K	284.35	225.534	349.983	160.795	584.915	146.193	56.2168	28.0345	312.1	37.6933	40.244	39.3094	85.9138	89.7527	101.54	84.9976	55.6918	92.4703	1129.16	937.991	633.527	228.96	200.041	236.356	167.815	252.423	141.096	145.62	121.163	210.058	112.154	117.15	65.1949	213.44	148.114	74.268	E3 ubiquitin-protein ligase BOI-like [Glycine max]
Araip.P3DTL	2228.83	1522.36	2013.35	282.311	1234.26	871.579	456.59	180.396	348.025	208.422	196.621	221.115	223.01	191.086	189.233	131.262	210.066	254.807	1707.2	1710.83	1395.39	1544.15	1287.5	864.896	798.107	505.829	586.91	587.808	475.884	628.514	664.619	631.962	479.717	585.239	514.286	559.073	Cytochrome P450 superfamily protein%3B IPR001128 (Cytochrome P450)%3B GO:0005506 (iron ion binding)%2C GO:0020037 (heme binding)%2C GO:0055114 (oxidation-reduction process)
XLOC_010202	5265.58	5204.58	5516.98	4345.13	3053.44	3864.63	3408.66	1088.47	565.822	1056.52	814.078	1107.54	921.288	866.644	883.088	863.963	775.777	544.547	20105.9	10134.6	13471.3	22364.6	9916.92	11513.5	1608.82	1179.61	3699.31	2413.39	1981.66	2250.03	2193.24	1882.99	3085.57	2030.14	2081.83	1553.44	Unknown protein
Araip.SM2FK	183.04	274.4	307.186	324.044	73.6373	206.456	379.806	74.3524	11.2266	48.7795	12.6481	71.7396	29.2472	45.3589	23.8465	44.1127	12.7016	1.02745	145.72	199.926	224.144	188.492	246.859	583.569	320.661	63.8425	299.976	151.836	349.938	65.5913	126.693	220.327	494.313	81.6383	98.7429	90.772	alpha/beta-hydrolase superfamily protein
XLOC_019627	60.4456	64.6532	46.601	36.8232	0	6.69587	13.7114	1.21889	0	3.32588	3.44948	46.1885	5.48386	0.965082	10.7694	5.37959	1.9541	6.16468	25.5528	2.37066	5.80685	71.3502	34.0495	32.4205	40.9689	29.4658	55.7268	68.3704	11.9569	34.041	72.6927	50.514	93.4135	16.7211	11.3143	10.315	Unknown protein
Araip.85ZYS	15.3242	27.8159	9.5104	67.5092	8.36788	7.81185	56.2168	99.9492	51.6424	90.9073	141.429	94.3425	148.064	220.039	128.463	79.618	239.377	81.1684	21.4091	25.287	10.4523	15.9739	21.281	34.5122	37.0296	133.578	69.955	27.5258	67.7557	124.54	61.2696	50.514	40.8684	76.7204	53.4857	59.827	Protein kinase superfamily protein%3B IPR011009 (Protein kinase-like domain)%3B GO:0004672 (protein kinase activity)%2C GO:0005524 (ATP binding)%2C GO:0006468 (protein phosphorylation)
Araip.Y3X5F	2.55404	10.5249	9.5104	76.1012	28.4508	58.0309	209.785	830.066	117.879	381.367	612.858	505.125	417.687	731.532	330.773	359.357	511.974	771.613	0	0	0.580685	148.025	278.78	196.615	701.987	1492.93	1035.1	2251.78	1205.25	1211.36	1629.36	1263.92	829.045	75.7368	761.143	1128.46	zinc ion binding%3B IPR010666 (Zinc finger%2C GRF-type)%3B GO:0008270 (zinc ion binding)
Aradu.W7K9Z	415.457	263.875	393.731	23.3213	24.2668	33.4793	31.5363	32.9101	11.2266	37.6933	62.0907	53.0676	55.7526	47.289	39.2313	35.5053	30.2885	14.3843	46.2713	110.631	82.4573	155.48	55.3305	25.0998	71.6957	72.6822	66.3979	89.6807	50.2189	80.5361	84.1159	95.6542	50.599	64.9172	60.6857	66.016	MATE efflux family protein%3B IPR002528 (Multi antimicrobial extrusion protein)%3B GO:0006855 (drug transmembrane transport)%2C GO:0015238 (drug transmembrane transporter activity)%2C GO:0015297 (antiporter activity)%2C GO:0016020 (membrane)%2C GO:0055085 (transmembrane transport)
Araip.17AJZ	9.36481	9.77316	10.4614	39.2781	6.6943	10.0438	58.9591	21.9401	1.12266	18.8466	9.19862	75.6705	20.1075	32.8128	13.0771	21.5184	5.8623	8.21958	51.1056	12.6435	15.0978	50.0516	4.25619	69.0243	234.784	123.756	207.494	210.439	151.454	60.6097	109.039	49.4392	190.719	76.7204	77.1429	94.898	DUF1997 family protein%3B IPR018971 (Protein of unknown function DUF1997)
XLOC_129793	61.297	57.1354	72.279	99.4226	148.111	117.178	75.4128	24.3779	61.7464	56.5399	25.2962	71.7396	46.6128	39.5684	43.8467	16.1388	40.059	49.3175	1.38123	1.58044	2.90342	2.12986	4.25619	2.09165	2.36359	0.982192	1.18568	2.66378	0.797126	2.49081	2.07693	1.07477	0	1.96719	0	0	Unknown protein
Araip.4KB77	204.323	96.228	123.635	6.1372	20.0829	7.81185	24.6805	47.5368	317.713	34.3674	81.6378	25.5511	65.8063	113.88	69.2316	46.2645	161.213	195.215	13.1217	19.7555	43.5514	34.0777	27.6652	30.3289	19.6966	31.4301	34.3846	53.2756	32.6822	48.9859	59.1926	52.6635	32.1109	62.95	83.3143	78.394	uncharacterized GPI-anchored protein [Glycine max]
Araip.3EB8R	28.0944	36.0855	74.1811	71.1915	105.435	71.4226	112.434	49.9746	48.2745	56.5399	56.3416	105.153	127.043	68.5209	72.3086	69.9347	109.43	83.2232	127.073	88.5046	78.3925	254.518	197.913	184.065	240.299	166.973	257.292	395.128	299.719	187.641	280.386	197.757	252.995	291.144	404.229	303.261	E3 ubiquitin-protein ligase [Glycine max]
Aradu.N6RAF	29.7971	14.2838	9.5104	9.81951	6.6943	5.57989	6.85571	13.4078	24.6986	21.0639	24.1464	23.5856	23.7634	26.0572	27.6927	53.7959	32.2426	43.1528	10.3593	7.9022	6.38753	9.58436	2.1281	38.6955	67.7563	131.614	78.2547	77.2497	47.8276	89.6691	187.963	182.71	54.4912	97.3759	95.6572	89.7405	dof zinc finger protein DOF5.7-like [Glycine max]%3B IPR003851 (Zinc finger%2C Dof-type)%3B GO:0003677 (DNA binding)
Aradu.2Q1S0	14.4729	5.26247	5.70624	31.9134	102.925	50.219	94.6088	21.9401	23.5759	9.97763	21.8467	19.6547	12.7957	13.5112	16.154	6.45551	28.3344	24.6587	15.8842	7.9022	15.0978	26.6232	48.9462	54.3828	123.695	100.184	110.268	120.758	125.149	71.4032	83.0774	34.3925	215.046	99.343	59.6571	59.827	receptor kinase 1%3B IPR011009 (Protein kinase-like domain)%2C IPR013320 (Concanavalin A-like lectin/glucanase%2C subgroup)%3B GO:0004672 (protein kinase activity)%2C GO:0005524 (ATP binding)%2C GO:0006468 (protein phosphorylation)
Aradu.2C9WA	0.851347	2.25534	0	34.3683	0	0	20.5671	125.546	12.3493	128.601	231.115	174.927	122.473	195.912	119.232	191.514	170.984	29.796	0	0	0	3.19479	2.1281	3.13747	7.09078	246.53	53.3555	80.8014	19.9282	154.43	29.0771	29.0187	20.4342	38.3602	61.7143	26.819	disease-resistance response protein%3B IPR000916 (Bet v I domain)%2C IPR023393 (START-like domain)%2C IPR024949 (Bet v I type allergen)%3B GO:0006952 (defense response)%2C GO:0009607 (response to biotic stimulus)
Araip.LJJ47	1038.64	2098.22	1259.18	256.535	95.3938	243.283	183.733	418.08	1120.42	502.207	334.6	369.508	367.419	372.522	452.313	516.441	359.554	226.038	275.556	199.135	227.629	270.492	136.198	263.547	267.874	330.999	170.738	178.473	115.583	301.388	217.04	251.495	130.39	139.67	205.714	182.575	ethylene-responsive transcription factor 1B%3B IPR016177 (DNA-binding domain)%3B GO:0003677 (DNA binding)%2C GO:0003700 (sequence-specific DNA binding transcription factor activity)
Araip.LWT8I	229.864	205.988	205.425	85.9207	208.36	133.917	127.516	163.332	160.541	168.511	198.92	152.324	156.29	191.086	176.156	173.223	170.007	147.952	550.422	695.393	511.583	249.193	208.553	165.24	160.724	140.453	122.125	122.534	109.206	140.316	163.039	139.72	71.0332	174.096	102.857	96.961	oxidoreductase%2C 2OG-Fe(II) oxygenase family protein%3B IPR027450 (Alpha-ketoglutarate-dependent dioxygenase AlkB-like)
Araip.33EMF	439.295	343.564	367.101	270.037	1112.09	613.788	228.981	480.244	719.626	414.626	622.057	370.491	457.902	596.421	564.622	573.465	650.715	705.856	1455.13	1061.26	1186.34	658.126	715.04	495.72	197.754	708.16	337.918	599.351	334.793	441.703	372.81	510.514	213.1	416.06	435.086	314.607	MADS-box transcription factor 6 [Glycine max]%3B IPR002100 (Transcription factor%2C MADS-box)%2C IPR002487 (Transcription factor%2C K-box)%3B GO:0003677 (DNA binding)%2C GO:0003700 (sequence-specific DNA binding transcription factor activity)%2C GO:0005634 (nucleus)%2C GO:0046983 (protein dimerization activity)
Aradu.MEV99	1669.49	1808.79	1716.63	403.828	1015.86	911.754	518.291	221.838	80.8317	179.597	95.4357	200.478	165.43	141.867	103.078	153.856	96.7279	80.1409	1083.58	1160.83	884.964	1431.26	912.953	1062.56	333.267	131.614	595.21	346.292	611.396	349.543	591.926	485.794	845.587	474.093	342.514	480.679	protein MEI2-like 2-like isoform X2 [Glycine max]%3B IPR007201 (RNA recognition motif 2)%2C IPR012677 (Nucleotide-binding%2C alpha-beta plait)%3B GO:0000166 (nucleotide binding)%2C GO:0003676 (nucleic acid binding)
Aradu.CKL4Y	3356.86	5004.61	3768.02	1062.96	241.832	2046.7	1195.64	776.435	169.522	686.239	637.004	1163.56	789.676	721.882	699.24	430.367	344.898	405.842	614.649	345.326	234.016	1950.95	440.516	2107.33	2153.23	1231.67	1623.19	1339.88	919.086	1083.5	1831.86	1767.99	1327.25	1749.81	667.543	1086.17	glyoxal oxidase-related protein%3B IPR011043 (Galactose oxidase/kelch%2C beta-propeller)%2C IPR014756 (Immunoglobulin E-set)%2C IPR015916 (Galactose oxidase%2C beta-propeller)
Aradu.BM68M	2302.04	3526.61	2906.38	1938.13	3900.27	5225.01	3215.33	681.361	542.246	753.865	524.321	676.121	549.3	571.329	546.161	732.701	596.977	457.214	885.371	966.439	975.551	3630.34	2019.56	2398.07	1229.86	745.484	1205.83	843.531	754.878	680.821	677.081	665.28	1054.79	747.532	775.543	752.995	F-box family protein%3B IPR001810 (F-box domain)%3B GO:0005515 (protein binding)
Aradu.23179	99.6076	112.015	155.02	6742.32	1106.23	4383.56	12578.9	5519.15	197.588	4609.66	3766.84	5599.62	3759.19	3515.8	2483.88	3547.3	1777.25	1011.01	207.185	224.422	92.3289	10107.2	6039.53	18525.7	13188.1	9807.18	13411.2	4491.14	4499.78	9272.45	7549.66	9496.63	10465.2	5190.43	5120.23	7259.69	PEBP (phosphatidylethanolamine-binding protein) family protein%3B IPR008914 (Phosphatidylethanolamine-binding protein PEBP)
Aradu.YQ79D	23.8377	30.823	22.825	244.26	55.228	45.7551	303.022	135.297	33.6799	160.751	85.0872	180.823	138.01	99.4035	103.847	110.82	112.361	67.8115	14.503	38.7208	42.9707	17.0389	72.3552	126.545	108.725	220.993	258.478	118.094	245.515	302.218	303.232	321.355	310.405	149.506	94.6286	151.63	Unknown protein%3B IPR015300 (DNA-binding pseudobarrel domain)%3B GO:0003677 (DNA binding)
Aradu.PBC6B	0	13.5321	0	1.22744	0	0	0	0	0	0	0	0	0	0	0.76924	0	0	0	64.2274	62.4273	41.8093	30.8829	14.8967	19.8706	29.9388	12.7685	22.5279	20.4223	17.5368	18.2659	17.6539	25.7944	14.5959	15.7375	22.6286	11.3465	ubiquitin carboxyl-terminal hydrolase
XLOC_015746	16284.6	13286.2	13589.4	4215.03	28545.3	21952.4	5543.52	12308.4	33884.2	11489.8	15111	10204.7	9875.52	10154.6	11937.1	18273.4	17552.7	26911.9	35515.7	17041.9	13304.1	25105.7	16252.3	8395.87	1845.18	8858.39	3553.48	10262.7	3161.4	4445.26	5631.61	5525.37	1610.41	5809.11	7972.46	5277.15	Unknown protein
Aradu.I27F7	2.55404	3.00713	3.80416	736.464	120.497	419.608	1046.18	79.228	2.24532	60.9744	22.9966	63.8777	28.3333	17.3715	16.9233	75.3143	24.4262	3.08234	11.0499	0	0	724.151	165.991	612.852	688.593	55.9849	525.255	95.8962	400.954	46.4951	77.8851	105.327	730.766	63.9336	46.2857	54.6695	ZIP zinc/iron transport family protein%3B IPR003689 (Zinc/iron permease)%3B GO:0005385 (zinc ion transmembrane transporter activity)%2C GO:0016020 (membrane)%2C GO:0016021 (integral component of membrane)%2C GO:0030001 (metal ion transport)%2C GO:0046873 (metal ion transmembrane transporter activity)%2C GO:0055085 (transmembrane transport)%2C GO:0071577 (zinc ion transmembrane transport)
Araip.DPK8U	2529.35	3927.31	2702.86	529.026	502.909	1328.01	571.766	313.255	481.622	399.105	524.321	843.186	525.536	590.63	461.544	814.47	465.075	503.449	1628.47	1002	682.886	990.384	551.177	1464.15	356.903	1363.28	1242.59	1961.43	738.936	727.316	709.273	874.86	724.928	1032.77	1030.63	510.592	Adenine nucleotide alpha hydrolases-like superfamily protein%3B IPR006015 (Universal stress protein A)%3B GO:0006950 (response to stress)
XLOC_071852	0	9.77316	0.95104	0	0	0	0	0	0	0	0	0	0	0	0	0	0	0	44.1995	51.3643	54.0037	23.4284	59.5867	19.8706	22.8481	32.4123	52.1698	9.7672	19.9282	30.72	29.0771	31.1682	19.4612	30.4914	15.4286	6.189	Unknown protein
Aradu.5U8FQ	206.877	102.242	40.8947	92.0579	5.02073	4.46391	2.74228	1.21889	3.36799	19.9553	32.1952	36.3612	55.7526	21.2318	56.9238	33.3535	98.682	62.6743	4.1437	56.8958	50.5196	4.25971	14.8967	20.9165	18.9087	76.611	62.8409	113.655	58.1902	20.7567	42.5772	27.9439	39.8954	37.3766	34.9714	28.882	Sugar transporter SWEET n%3D4 Tax%3DSolanum RepID%3DK4BJH9_SOLLC %3B GO:0016021 (integral component of membrane)
Aradu.XA7KS	45.9727	24.057	25.6781	3.68232	25.9404	16.7397	4.11342	17.0645	77.4637	11.0863	33.345	20.6374	20.1075	40.5335	33.8466	45.1886	62.5311	47.2626	38.6745	37.9305	33.6797	20.2336	29.7933	28.2372	13.3937	10.8041	9.48542	26.6378	9.56551	19.0962	7.26927	29.0187	5.83835	5.90157	6.17143	1.0315	basic helix-loop-helix (bHLH) DNA-binding superfamily protein%3B IPR011598 (Myc-type%2C basic helix-loop-helix (bHLH) domain)%3B GO:0046983 (protein dimerization activity)
Araip.WH0QM	341.39	241.322	361.395	54.0073	169.868	143.961	42.5054	67.0391	171.767	38.8019	73.589	58.964	49.3547	79.1368	76.1548	62.4033	100.636	118.156	316.993	366.662	304.279	154.415	202.169	54.3828	18.1209	19.6438	17.7852	14.2068	10.3626	26.5686	15.577	25.7944	6.8114	16.7211	14.4	11.3465	Protein kinase superfamily protein%3B IPR000858 (S-locus glycoprotein)%2C IPR001480 (Bulb-type lectin domain)%2C IPR003014 (PAN-1 domain)%2C IPR011009 (Protein kinase-like domain)%3B GO:0004672 (protein kinase activity)%2C GO:0006468 (protein phosphorylation)%2C GO:0048544 (recognition of pollen)
Aradu.6P44A	1752.07	1880.21	1912.54	298.268	144.764	670.703	208.413	52.4124	81.9543	92.0159	87.3869	205.391	117.903	55.0097	168.464	46.2645	46.8984	49.3175	507.603	373.774	182.916	550.568	183.016	322.114	79.5743	82.5041	123.31	169.594	73.3356	115.407	153.693	252.57	92.4405	32.4586	20.5714	17.5355	protein YLS9-like [Glycine max]%3B IPR004864 (Late embryogenesis abundant protein%2C LEA-14)
Araip.SW6SF	106.418	83.4477	134.097	27.0037	47.6969	47.9871	24.6805	40.2235	452.433	38.8019	91.9862	51.1022	115.161	120.635	118.463	66.707	93.7967	334.948	67.6804	100.358	53.423	25.5583	53.2024	7.32076	14.9694	22.5904	10.6711	14.2068	11.1598	20.7567	20.7693	18.271	17.515	19.6719	26.7429	15.4725	Peroxidase superfamily protein%3B IPR010255 (Haem peroxidase)%3B GO:0004601 (peroxidase activity)%2C GO:0006979 (response to oxidative stress)%2C GO:0020037 (heme binding)%2C GO:0055114 (oxidation-reduction process)
Aradu.76UYG	85.1347	222.527	68.4749	61.372	49.3705	43.5231	39.7631	59.7257	32.5572	44.345	50.5924	46.1885	45.6988	39.5684	49.2314	45.1886	37.1279	49.3175	166.439	103.519	114.976	117.142	70.2271	75.2993	61.4534	59.9137	74.6977	45.2843	67.7557	55.628	48.808	67.7103	58.3835	65.9008	63.7714	53.638	SNARE-interacting protein KEULE-like isoform X1 [Glycine max]%3B IPR001619 (Sec1-like protein)%2C IPR027482 (Sec1-like%2C domain 2)%3B GO:0006904 (vesicle docking involved in exocytosis)%2C GO:0016192 (vesicle-mediated transport)
Aradu.7Q9EW	254.553	254.854	275.802	115.379	205.85	256.675	154.939	119.451	179.626	87.5814	94.2859	107.118	90.4837	86.8574	79.2318	89.3012	112.361	132.541	98.7582	97.197	112.072	306.699	314.958	207.073	152.058	110.005	176.666	134.077	137.903	202.586	165.116	195.607	144.013	102.294	135.771	142.347	uncharacterized protein LOC100789833 isoform X6 [Glycine max]
Araip.RLW9R	880.292	538.275	553.505	371.914	449.355	723.154	455.219	636.262	4107.82	977.807	1621.26	1242.18	888.385	2009.3	1252.32	1288.95	2138.76	2205.93	6390.28	3687.95	1934.26	755.034	1781.22	1563.51	2147.72	6114.14	2290.73	3345.71	2239.13	2180.29	2198.44	2100.09	1449.86	3457.33	4429.03	1960.88	Unknown protein%3B IPR003496 (ABA/WDS induced protein)%3B GO:0006950 (response to stress)
XLOC_071867	7.66212	2.25534	7.60832	2.45488	1.67358	1.11598	10.9691	333.977	185.239	297.112	563.416	224.063	203.817	197.842	394.62	498.15	555.941	940.114	0	4.74132	1.16137	1.06493	0	1.04582	10.2422	96.2548	4.74271	149.172	10.3626	16.6054	62.308	64.486	2.91917	100.327	122.4	125.843	Unknown protein
Aradu.FUM6Z	21.2837	13.5321	17.1187	17.1841	28.4508	11.1598	6.85571	9.75114	5.61331	9.97763	2.29966	11.7928	19.1935	9.65082	7.6924	6.45551	12.7016	3.08234	37.2933	21.3359	18.0012	9.58436	25.5371	14.6415	4.72719	8.83973	18.9708	24.862	10.3626	9.96323	8.30774	6.4486	5.83835	6.88516	9.25714	14.441	UDP-Glycosyltransferase superfamily protein%3B IPR002213 (UDP-glucuronosyl/UDP-glucosyltransferase)%3B GO:0008152 (metabolic process)
Aradu.99F66	7.66212	6.76603	3.80416	45.4153	25.1036	30.1314	9.59799	14.6267	50.5198	69.8434	25.2962	25.5511	45.6988	23.162	30.0004	36.5812	31.2656	30.8234	57.3212	17.3848	35.4218	12.7791	48.9462	21.9623	55.1505	26.5192	16.5995	34.6292	22.3195	16.6054	31.154	33.3177	22.3803	9.83595	19.5429	14.441	2-aminoethanethiol dioxygenase-like [Glycine max]%3B IPR012864 (Cysteamine dioxygenase)%2C IPR014710 (RmlC-like jelly roll fold)%3B GO:0047800 (cysteamine dioxygenase activity)%2C GO:0055114 (oxidation-reduction process)
Aradu.4R69H	420.565	450.317	569.673	607.582	308.775	573.613	903.582	193.804	182.994	207.313	128.781	277.131	107.849	101.334	107.694	190.438	95.7508	90.4154	116.024	140.659	154.462	1054.28	542.664	842.934	405.75	133.578	594.024	250.396	418.491	257.383	383.194	423.458	777.473	276.39	260.229	293.977	alpha-glucosidase%3B IPR000322 (Glycoside hydrolase%2C family 31)%2C IPR011013 (Galactose mutarotase-like domain)%3B GO:0003824 (catalytic activity)%2C GO:0005975 (carbohydrate metabolic process)%2C GO:0030246 (carbohydrate binding)
Aradu.VJ1BE	29.7971	11.2767	31.3843	665.272	16.7358	26.7835	1601.49	528.999	41.5385	492.23	363.346	1165.52	678.171	276.979	366.158	267.904	240.354	291.795	74.5866	113.792	40.0673	240.674	102.149	2468.14	5139.24	3617.41	5305.91	2833.38	2594.65	1601.59	1957.51	1709.95	3839.69	3708.15	1563.43	1318.26	Sugar transporter SWEET n%3D4 Tax%3DSolanum RepID%3DK4BJH9_SOLLC%3B IPR016196 (Major facilitator superfamily domain%2C general substrate transporter)%3B GO:0016021 (integral component of membrane)
Aradu.C4R9R	260.512	262.372	316.696	230.759	251.873	234.355	179.62	249.873	202.079	248.332	221.917	210.305	189.193	166.959	162.31	179.678	192.479	190.078	49.7244	48.9936	78.9732	18.1038	46.8181	43.9246	89.0287	119.827	60.4695	54.1636	75.727	106.274	58.1542	95.6542	60.3296	48.1961	16.4571	36.1025	Helicase-like protein n%3D1 Tax%3DMedicago truncatula RepID%3DG7JLV8_MEDTR%3B IPR025476 (Helitron helicase-like domain)
Araip.ZP2M5	66.405	56.3836	35.1885	36.8232	142.254	68.0747	43.8765	69.4769	83.077	50.9968	49.4426	85.4979	50.2687	53.0795	62.3085	67.7829	58.623	67.8115	468.238	446.474	272.341	353.556	197.913	194.523	57.5141	110.005	174.295	92.3445	104.424	83.0269	130.847	91.3551	67.141	164.26	64.8	62.9215	protein CHUP1%2C chloroplastic-like isoform X2 [Glycine max]
Araip.0X0YN	3386.66	3687.49	3836.49	686.139	2327.94	1956.31	614.271	518.029	416.508	383.584	539.269	475.643	403.978	551.062	473.083	440.051	773.823	667.841	1343.25	1591.5	1249.05	1123.5	1042.77	759.268	333.267	620.745	582.168	416.438	377.041	664.215	524.426	562.103	450.526	618.681	578.057	781.877	cyclic nucleotide-gated channel 15%3B IPR014710 (RmlC-like jelly roll fold)
Aradu.2B9FT	112.378	56.3836	64.6707	24.5488	44.3497	43.5231	13.7114	29.2534	167.277	43.2364	42.5436	45.2058	45.6988	89.7527	78.4625	66.707	70.3475	102.745	53.8681	47.4132	73.747	20.2336	85.1238	21.9623	15.7573	46.163	20.1565	46.1722	30.2908	24.0778	30.1156	22.5701	9.73058	11.8031	21.6	33.008	5'-AMP-activated protein kinase-related%3B IPR014756 (Immunoglobulin E-set)
Aradu.S073D	7.66212	6.01425	11.4125	24.5488	11.715	8.92782	42.5054	17.0645	34.8025	6.65175	19.5471	23.5856	17.3656	19.3016	11.5386	22.5943	29.3115	38.0156	55.2493	58.4762	19.7433	48.9867	44.69	13.5957	33.8782	37.3233	41.4987	19.5344	21.5224	30.72	17.6539	13.972	18.4881	30.4914	28.8	18.567	senescence-associated carboxylesterase 101-like isoform X2 [Glycine max]%3B IPR002921 (Lipase%2C class 3)%3B GO:0004806 (triglyceride lipase activity)%2C GO:0006629 (lipid metabolic process)
Aradu.60UK7	539.754	596.163	505.953	265.127	155.642	347.069	313.991	176.739	122.37	156.316	149.478	153.306	117.903	113.88	109.232	109.744	108.452	116.102	212.71	124.064	166.657	404.673	168.12	348.259	141.028	162.062	139.91	125.198	148.265	166.054	168.232	152.617	151.797	128.851	120.343	131	ARM repeat superfamily protein%3B IPR016024 (Armadillo-type fold)%2C IPR018870 (Protein of unknown function DUF2454)%3B GO:0005488 (binding)
Aradu.YHF88	591.686	726.973	770.342	746.283	797.459	1056.83	999.562	371.762	326.695	365.846	277.108	341.009	341.827	296.28	340.774	358.281	380.072	263.027	225.141	259.982	283.955	906.254	591.61	786.459	424.659	237.69	582.168	436.86	550.814	379.433	680.196	523.411	731.739	584.255	535.886	680.79	Pentatricopeptide repeat (PPR) superfamily protein%3B IPR002885 (Pentatricopeptide repeat)%2C IPR011990 (Tetratricopeptide-like helical)%3B GO:0005515 (protein binding)
Aradu.934TY	5125.96	3129.67	6197.93	3449.1	2669.35	3947.21	3534.8	917.826	106.653	490.012	789.932	1817.08	923.116	917.793	590.007	536.883	719.108	358.579	4080.85	1842	1123.63	12132.7	4113.61	13619.8	1894.81	1834.73	4057.39	2858.24	2429.64	2629.46	3840.25	4624.72	5887	3309.8	3891.09	4174.48	Protein kinase superfamily protein%3B IPR011009 (Protein kinase-like domain)%3B GO:0004672 (protein kinase activity)%2C GO:0005524 (ATP binding)%2C GO:0006468 (protein phosphorylation)
Aradu.76H6A	235.823	232.3	242.515	47.8701	98.7409	46.8711	27.4228	21.9401	65.1144	16.6294	60.9409	28.4993	21.0215	26.0572	24.6157	18.2906	24.4262	30.8234	385.364	320.829	253.179	181.038	227.706	144.324	111.089	154.204	77.069	90.5686	92.4666	69.7426	77.8851	78.4579	86.6021	73.7696	61.7143	46.4175	magnesium (Mg) transporter 10%3B IPR002523 (Mg2+ transporter protein%2C CorA-like/Zinc transport protein ZntB)%2C IPR026573 (Magnesium transporter MRS2/LPE10)%3B GO:0015095 (magnesium ion transmembrane transporter activity)%2C GO:0015693 (magnesium ion transport)%2C GO:0016020 (membrane)%2C GO:0030001 (metal ion transport)%2C GO:0046873 (metal ion transmembrane transporter activity)%2C GO:0055085…
Aradu.WA7XQ	37.4593	42.8515	29.4822	17.1841	8.36788	14.5077	20.5671	67.0391	380.582	88.69	88.5367	60.9295	111.505	137.042	148.463	87.1494	154.374	198.297	29.0059	23.7066	20.324	5.32464	19.1529	6.27494	19.6966	15.7151	17.7852	23.974	12.754	34.041	23.8848	29.0187	7.78446	18.6883	36	20.63	WEB family protein At5g55860-like isoform X2 [Glycine max]%3B IPR008545 (WEB family)
Aradu.QG2PF	5.10808	2.25534	1.90208	170.614	76.1477	98.2061	264.63	195.023	39.2932	137.47	151.777	149.376	146.236	124.496	120.771	190.438	73.2787	66.7841	39.3652	16.5946	19.1626	115.012	89.38	154.782	111.089	203.314	207.494	262.827	84.4954	141.976	144.347	140.794	254.941	185.899	202.629	183.607	2-oxoglutarate (2OG) and Fe(II)-dependent oxygenase superfamily protein%3B IPR005123 (Oxoglutarate/iron-dependent dioxygenase)%2C IPR026992 (Non-haem dioxygenase N-terminal domain)%2C IPR027443 (Isopenicillin N synthase-like)%3B GO:0016491 (oxidoreductase activity)%2C GO:0055114 (oxidation-reduction process)
Araip.ML4Q2	49.3781	21.8017	36.1395	7.36464	25.1036	31.2474	26.0517	78.0091	277.297	53.214	208.119	66.8259	82.2579	104.229	143.848	78.5421	215.928	356.524	292.822	106.68	94.6517	87.3241	72.3552	25.0998	71.6957	233.762	73.512	159.827	63.7701	80.5361	67.5004	89.2056	48.6529	123.933	82.2857	42.2915	TGACG-sequence-specific DNA-binding protein TGA-1B-like [Glycine max]%3B IPR004827 (Basic-leucine zipper domain)%3B GO:0003700 (sequence-specific DNA binding transcription factor activity)%2C GO:0043565 (sequence-specific DNA binding)
Araip.MIY8R	106.418	115.023	90.3488	27.0037	46.0233	41.2912	24.6805	31.6912	107.776	39.9105	39.0941	28.4993	31.0752	54.0446	36.9235	41.9608	45.9213	64.7292	102.902	145.4	149.236	40.4673	40.4338	23.0081	22.0602	21.6082	11.8568	15.0948	15.9425	23.2475	11.4231	30.0935	12.6498	15.7375	9.25714	9.2835	Nucleotide-diphospho-sugar transferase family protein%3B IPR003388 (Reticulon)%2C IPR005069 (Nucleotide-diphospho-sugar transferase)
Aradu.J8CE9	226.458	177.42	163.579	108.015	112.966	114.946	117.918	97.5114	83.077	56.5399	79.3381	71.7396	105.107	100.369	101.54	64.5551	92.8197	100.69	1203.05	1224.05	650.948	495.192	483.078	457.025	316.721	310.373	231.207	320.542	200.876	264.856	275.194	252.57	182.935	257.702	211.886	152.662	cellulose synthase 1%3B IPR004827 (Basic-leucine zipper domain)%2C IPR013083 (Zinc finger%2C RING/FYVE/PHD-type)%3B GO:0003700 (sequence-specific DNA binding transcription factor activity)%2C GO:0043565 (sequence-specific DNA binding)
Aradu.DF7HX	13.6215	4.51069	16.1677	29.4585	18.4093	16.7397	39.7631	37.7857	21.3306	34.3674	39.0941	14.741	23.7634	11.581	19.231	17.2147	21.4951	11.3019	0	0	0	0	0	0	0	0	0	0	0	0	0	0	0	0	0	0	type I inositol 1%2C4%2C5-trisphosphate 5-phosphatase 2-like isoform X1 [Glycine max]%3B IPR005112 (dDENN domain)%2C IPR005135 (Endonuclease/exonuclease/phosphatase)
Aradu.TK2XC	0	37.5891	0	0	0.836788	0	0	0	0	0	0	0	0	0	0	0	0	0	105.664	109.841	113.814	236.414	104.277	168.378	158.361	57.9493	118.568	62.1549	33.4793	60.6097	73.7312	58.0374	180.016	71.8024	88.4572	84.583	Unknown protein
Araip.FH0QI	5.95943	6.01425	7.60832	6.1372	5.85751	3.34793	4.11342	7.31336	65.1144	5.54313	19.5471	6.87914	10.9677	18.3366	21.5387	17.2147	24.4262	56.5096	29.6965	28.4479	29.6149	19.1687	70.2271	38.6955	24.4238	42.2342	37.9417	56.8274	28.6965	28.2292	43.6156	52.6635	18.4881	43.2782	46.2857	40.2285	Phosphatidylinositol-4-phosphate 5-kinase family protein%3B IPR002498 (Phosphatidylinositol-4-phosphate 5-kinase%2C core)%2C IPR003409 (MORN motif)%2C IPR023610 (Phosphatidylinositol-4-phosphate 5-kinase)%2C IPR027483 (Phosphatidylinositol-4-phosphate 5-kinase%2C C-terminal)%2C IPR027484 (Phosphatidylinositol-4-phosphate 5-kinase%2C N-terminal domain)%3B GO:0016307 (phosphatidylinositol phosphate…
Aradu.412P9	2126.66	1008.89	2125.57	978.269	1626.72	1690.71	885.757	293.753	432.225	323.719	295.506	593.571	476.182	511.494	399.236	626.185	385.934	332.893	2933.05	1796.17	1690.95	2644.22	3943.36	1980.79	415.204	1080.41	1305.43	2183.41	1201.27	823.627	1024.97	947.944	1533.54	1133.1	2578.63	1224.39	Chaperone DnaJ-domain superfamily protein%3B IPR001623 (DnaJ domain)
Aradu.UXN6T	2107.08	3461.95	1876.4	727.871	433.456	844.795	464.817	292.534	163.909	209.53	282.858	235.856	401.236	243.201	353.851	125.882	262.826	298.987	964.792	451.215	619.591	1309.86	851.238	1051.05	517.627	541.188	835.903	1559.2	651.252	504.804	1171.39	1283.27	698.655	602.943	1334.06	1451.32	NAC domain protein%2C%3B IPR003441 (NAC domain)%3B GO:0003677 (DNA binding)
Aradu.X69MW	149.837	78.937	108.419	284.766	253.547	196.412	457.961	201.117	287.401	278.265	312.753	227.012	383.87	413.055	317.696	369.04	254.033	293.85	1440.63	645.609	494.163	362.076	510.743	403.688	512.112	455.737	400.759	276.145	255.08	382.754	293.886	291.262	366.843	224.26	280.8	221.772	CP12 domain-containing protein 2%3B IPR003823 (Domain of unknown function CP12)
Aradu.S8XWY	208.58	230.797	158.824	83.4659	92.8834	89.2782	116.547	152.362	233.514	149.664	183.972	114.98	180.053	151.518	155.387	187.21	169.03	168.501	223.76	316.878	300.214	97.9734	138.326	72.1618	137.876	207.242	141.096	151.836	191.31	94.6507	93.4621	134.346	107.036	184.916	170.743	159.882	tubulin beta chain 2%3B IPR000217 (Tubulin)%2C IPR023123 (Tubulin%2C C-terminal)%3B GO:0003924 (GTPase activity)%2C GO:0005200 (structural constituent of cytoskeleton)%2C GO:0005525 (GTP binding)%2C GO:0005874 (microtubule)%2C GO:0006184 (GTP catabolic process)%2C GO:0007017 (microtubule-based process)%2C GO:0043234 (protein complex)%2C GO:0051258 (protein polymerization)
Araip.J8YUW	418.011	457.835	513.562	238.123	203.339	228.775	204.3	157.237	157.173	151.882	172.474	143.479	104.193	137.042	143.848	151.705	149.489	180.831	321.827	437.782	337.959	183.168	217.066	210.21	159.936	296.622	139.91	134.965	172.179	185.15	94.5005	115	210.18	139.67	113.143	79.4255	peptidyl-prolyl cis-trans isomerases%3B hydrolases%3B nucleoside-triphosphatases%3B ATP binding%3B nucleotide binding%3B ATPases%3B IPR027417 (P-loop containing nucleoside triphosphate hydrolase)%3B GO:0000166 (nucleotide binding)%2C GO:0005524 (ATP binding)%2C GO:0017111 (nucleoside-triphosphatase activity)
Araip.8VU19	1296.6	1026.18	1281.05	189.026	659.389	293.502	250.919	59.7257	35.9252	35.476	43.6934	36.3612	27.4193	27.0223	46.9237	25.822	22.4721	13.3568	1390.9	1142.66	1018.52	881.761	463.925	324.205	110.301	108.041	173.109	161.603	86.8867	138.655	154.732	164.439	133.309	129.834	103.886	117.591	cation/H+ exchanger 19%3B IPR006153 (Cation/H+ exchanger)%3B GO:0006812 (cation transport)%2C GO:0015299 (solute:hydrogen antiporter activity)%2C GO:0016021 (integral component of membrane)%2C GO:0055085 (transmembrane transport)
Araip.51SEI	10.2162	25.5606	12.3635	46.6427	18.4093	20.0876	28.794	3.65668	4.49065	5.54313	3.44948	4.91367	1.82795	2.89525	3.07696	6.45551	7.81639	6.16468	109.808	59.2665	96.9744	44.727	36.1776	49.1537	13.3937	9.82192	15.4138	11.5431	3.98563	23.2475	1.03847	5.37383	9.73058	9.83595	4.11429	5.1575	equilibrative nucleoside transporter 6%3B IPR002259 (Equilibrative nucleoside transporter)%3B GO:0005337 (nucleoside transmembrane transporter activity)%2C GO:0006810 (transport)%2C GO:0016021 (integral component of membrane)
Aradu.NK24P	2673.23	5551.91	2195.95	371.914	35.1451	1176.24	138.485	13.4078	15.7173	36.5846	36.7945	53.0676	23.7634	11.581	46.1544	7.53143	7.81639	7.19213	157.461	17.3848	12.7751	622.983	123.43	392.184	19.6966	25.537	32.0133	47.0602	23.1167	77.215	44.6541	97.8037	46.7068	2.95078	15.4286	11.3465	ethylene-responsive transcription factor 1B%3B IPR016177 (DNA-binding domain)%3B GO:0003677 (DNA binding)%2C GO:0003700 (sequence-specific DNA binding transcription factor activity)
Araip.YE1CZ	181.337	39.0926	49.4541	27.0037	161.5	127.221	21.9383	34.129	580.416	31.0415	44.8433	29.482	52.0967	46.324	91.5396	36.5812	51.7836	104.8	332.877	84.5535	117.298	34.0777	59.5867	10.4582	13.3937	15.7151	18.9708	12.431	31.0879	14.9448	8.30774	15.0467	12.6498	13.7703	20.5714	19.5985	B3 DNA-binding domain protein%3B IPR015300 (DNA-binding pseudobarrel domain)%3B GO:0003677 (DNA binding)
Aradu.B5TNQ	555.078	1029.94	796.971	149.748	135.56	328.098	93.2376	20.7212	19.0853	35.476	27.5959	31.4475	20.1075	20.2667	18.4618	9.68327	27.3574	18.4941	396.414	252.08	261.308	487.737	155.351	160.011	23.6359	58.9315	71.1406	123.422	41.4506	58.9491	50.8849	91.3551	72.9793	27.5406	48.3429	29.9135	glutaredoxin-C9-like [Glycine max]%3B IPR012336 (Thioredoxin-like fold)%3B GO:0009055 (electron carrier activity)%2C GO:0015035 (protein disulfide oxidoreductase activity)%2C GO:0045454 (cell redox homeostasis)
XLOC_118706	57.0402	19.5463	35.1885	13.5018	25.9404	23.4355	13.7114	6.09446	33.6799	11.0863	21.8467	9.82734	9.13976	13.5112	10.0001	15.0629	14.6557	12.3294	0	0	0	0	0	0	0	0	0	0	0	0	0	0	0	0	0	0	Unknown protein
Araip.S4KSY	208.58	109.76	114.125	921.807	805.826	986.525	1347.83	2131.84	5365.2	2101.95	2415.79	1757.13	2190.8	3021.67	2150.8	1905.45	1866.16	2271.69	604.98	209.408	171.302	548.438	972.54	1010.27	630.291	1160.95	1075.41	1053.97	852.128	728.146	741.466	961.916	631.514	1314.08	931.886	910.814	Sugar transporter SWEET n%3D5 Tax%3DPhaseoleae RepID%3DI1KAI7_SOYBN %3B GO:0016021 (integral component of membrane)
Aradu.51TEZ	6.81077	17.291	2.85312	418.557	20.0829	51.335	100.093	17.0645	0	8.869	10.3484	10.8101	17.3656	14.4762	13.0771	3.22776	2.93115	3.08234	186.467	9.48264	179.432	286.466	108.533	583.569	462.476	347.696	433.958	93.2324	130.729	148.618	97.6159	77.3832	202.396	129.834	58.6286	66.016	nudix hydrolase homolog 2%3B IPR003293 (Nudix hydrolase 6-like)%3B GO:0016787 (hydrolase activity)
Araip.DEB1S	38.3106	51.8729	56.1114	35.5957	41.0026	41.2912	23.3094	47.5368	60.6237	55.4313	42.5436	29.482	43.8709	49.2192	40.0005	39.809	31.2656	57.5371	19.3373	31.6088	22.066	26.6232	27.6652	12.5499	7.09078	11.7863	3.55703	5.32756	7.97126	16.6054	10.3847	9.6729	15.5689	7.86876	5.14286	16.504	tripeptidyl peptidase ii%3B IPR015500 (Peptidase S8%2C subtilisin-related)%2C IPR022229 (Peptidase S8A%2C tripeptidyl peptidase II)
Aradu.E0LF3	33.2025	12.0285	17.1187	2.45488	2.51036	2.23196	4.11342	8.53225	39.2932	6.65175	6.89897	8.84461	12.7957	28.9525	22.308	5.37959	20.518	14.3843	6.21555	15.0142	8.12959	6.38957	8.51238	2.09165	5.51505	10.8041	3.55703	6.21549	17.5368	14.1146	8.30774	15.0467	6.8114	31.475	20.5714	21.6615	subtilisin-like serine protease 3%3B IPR009020 (Proteinase inhibitor%2C propeptide)%2C IPR010435 (Peptidase S8A%2C DUF1034 C-terminal)%2C IPR015500 (Peptidase S8%2C subtilisin-related)%3B GO:0004252 (serine-type endopeptidase activity)%2C GO:0005618 (cell wall)%2C GO:0006508 (proteolysis)%2C GO:0016020 (membrane)%2C GO:0042802 (identical protein binding)%2C GO:0043086 (negative regulation of cata…
Aradu.V679H	86.8374	54.88	71.328	68.7366	140.58	132.801	97.351	71.9147	50.5198	68.7348	89.6866	113.014	72.2041	82.032	80.001	124.807	90.8656	91.4428	60.0837	47.4132	37.1638	120.337	127.686	133.865	18.1209	79.5575	68.7693	136.741	80.5097	55.628	51.9234	66.6355	83.683	97.3759	175.886	122.748	uncharacterized protein LOC100782674 [Glycine max]%3B IPR012881 (Protein of unknown function DUF1685)
Aradu.8WP5Z	331.174	256.357	319.549	217.257	299.57	431.883	381.177	248.654	38.1705	148.556	136.829	177.875	101.451	110.984	86.1549	178.602	174.892	201.38	310.087	207.828	152.139	572.932	1087.46	584.615	237.147	135.542	416.173	706.79	444.796	105.444	462.118	375.093	615.946	449.503	963.772	757.121	Protein of unknown function (DUF506)%3B IPR006502 (Protein of unknown function DUF506%2C plant)
Araip.4SF0H	1809.11	1092.34	1970.55	177.979	1326.31	1211.95	202.929	92.6358	229.023	57.6485	91.9862	57.9813	79.5159	69.4859	87.6934	63.4792	134.833	155.145	2669.92	1988.98	1956.33	2444.01	3066.59	1441.14	37.0296	111.97	122.125	461.722	188.919	155.26	249.232	260.093	204.342	222.292	163.543	129.969	beta galactosidase 1%3B IPR001944 (Glycoside hydrolase%2C family 35)%2C IPR017853 (Glycoside hydrolase%2C superfamily)%3B GO:0005975 (carbohydrate metabolic process)
Aradu.T6WIZ	162.607	194.711	235.858	55.2348	32.6347	24.5515	39.7631	31.6912	8.9813	36.5846	17.2474	26.5338	33.8171	14.4762	10.0001	21.5184	17.5869	10.2745	104.283	50.5741	59.8106	4.25971	19.1529	6.27494	3.15146	42.2342	28.4563	25.7499	43.8419	24.0778	21.8078	26.8692	17.515	27.5406	23.6571	14.441	1-acyl-sn-glycerol-3-phosphate acyltransferase n%3D4 Tax%3DLimnanthes RepID%3DPLSC_LIMAL%3B IPR002123 (Phospholipid/glycerol acyltransferase)%3B GO:0008152 (metabolic process)
Araip.H3C8N	289.458	209.747	209.229	79.7836	35.9819	79.2344	45.2477	70.6958	170.645	38.8019	82.7876	81.5669	69.4622	67.5558	93.0781	86.0735	138.741	190.078	136.742	257.612	159.108	38.3374	19.1529	53.337	27.5753	54.0205	24.8992	53.2756	36.6678	32.3805	55.0388	74.1589	50.599	40.3274	39.0857	45.386	polygalacturonase non-catalytic protein%3B IPR004873 (BURP domain)
Aradu.G99LQ	354.16	313.493	392.779	187.798	174.889	159.585	71.2994	28.0345	23.5759	45.4536	62.0907	53.0676	70.3762	55.9748	71.5394	58.0996	97.7049	118.156	1366.73	751.499	1742.05	510.101	321.342	203.936	69.3321	116.881	195.637	226.421	180.15	118.729	181.732	232.149	81.7369	77.704	156.343	112.433	seed linoleate 9S-lipoxygenase%3B IPR000907 (Lipoxygenase)%2C IPR008976 (Lipase/lipooxygenase%2C PLAT/LH2)%2C IPR027433 (Lipoxygenase%2C domain 3)%3B GO:0005506 (iron ion binding)%2C GO:0005515 (protein binding)%2C GO:0016165 (linoleate 13S-lipoxygenase activity)%2C GO:0046872 (metal ion binding)%2C GO:0055114 (oxidation-reduction process)
Aradu.RJH06	245.188	112.767	135.999	358.412	292.039	396.172	255.032	174.302	304.241	188.466	123.032	188.685	125.215	157.308	165.387	165.691	111.384	97.6075	952.361	475.712	400.092	309.894	242.603	314.793	228.481	330.999	327.247	218.43	141.091	197.604	115.27	155.841	191.692	141.638	124.457	131	Cornichon family protein%3B IPR003377 (Cornichon)%3B GO:0016020 (membrane)%2C GO:0035556 (intracellular signal transduction)
Araip.G9RMH	97.9049	30.0713	43.7478	8.59207	7.53109	11.1598	13.7114	71.9147	279.543	65.4089	89.6866	65.8432	68.5482	82.032	126.155	94.6808	155.351	229.121	51.1056	67.9589	54.0037	15.9739	14.8967	5.22912	7.87864	20.626	5.92839	11.5431	10.3626	14.9448	7.26927	11.8224	2.91917	11.8031	11.3143	11.3465	P-loop containing nucleoside triphosphate hydrolases superfamily protein%3B IPR027417 (P-loop containing nucleoside triphosphate hydrolase)%3B GO:0000166 (nucleotide binding)%2C GO:0005524 (ATP binding)%2C GO:0017111 (nucleoside-triphosphatase activity)
Aradu.A4D5T	6.81077	12.7803	9.5104	6.1372	7.53109	6.69587	2.74228	3.65668	3.36799	14.4121	3.44948	3.93094	0	0	1.53848	0	0	0	52.4869	54.5252	51.681	26.6232	14.8967	14.6415	18.9087	9.82192	7.11406	24.862	11.9569	15.7751	12.4616	9.6729	10.7036	11.8031	9.25714	10.315	Ribosomal protein L6 family%3B IPR000702 (Ribosomal protein L6)%3B GO:0003735 (structural constituent of ribosome)%2C GO:0005622 (intracellular)%2C GO:0005840 (ribosome)%2C GO:0006412 (translation)%2C GO:0019843 (rRNA binding)
Aradu.L65IQ	4810.11	1635.12	2859.78	6059.87	7757.02	6181.4	5720.4	1902.69	1187.78	1489.99	679.548	4719.09	1102.26	1105.02	610.008	568.085	371.279	189.05	9954.55	3736.16	2623.53	4148.96	3134.68	8316.39	6976.54	7680.74	10889.3	5633.01	4034.25	3682.24	2922.25	1635.79	7529.52	3231.11	2873.83	1505.99	Cysteine proteinases superfamily protein%3B IPR013128 (Peptidase C1A)%2C IPR025660 (Cysteine peptidase%2C histidine active site)%2C IPR025661 (Cysteine peptidase%2C asparagine active site)%3B GO:0006508 (proteolysis)%2C GO:0008234 (cysteine-type peptidase activity)
Aradu.1H2D4	40.0133	36.8373	38.0416	27.0037	190.788	110.482	8.22685	25.5967	66.2371	34.3674	24.1464	36.3612	43.8709	38.6033	55.3853	33.3535	78.1639	95.5526	62.1555	47.4132	64.456	179.973	108.533	36.6038	4.72719	12.7685	5.92839	41.7326	16.7396	21.587	18.6924	7.52336	2.91917	23.6063	8.22857	15.4725	receptor-like serine/threonine kinase 2%3B IPR000742 (Epidermal growth factor-like domain)%2C IPR000858 (S-locus glycoprotein)%2C IPR001480 (Bulb-type lectin domain)%2C IPR003609 (Apple-like)%2C IPR011009 (Protein kinase-like domain)%2C IPR013320 (Concanavalin A-like lectin/glucanase%2C subgroup)%2C IPR021820 (S-locus receptor kinase%2C C-terminal)%3B GO:0004672 (protein kinase activity)%2C GO:00…
Aradu.N89M1	489.524	427.764	422.262	780.651	430.946	575.845	996.82	522.905	456.923	823.708	589.862	698.724	470.698	452.624	404.62	631.564	396.682	450.022	500.007	425.138	378.607	1005.29	568.201	558.47	567.262	677.712	471.9	676.601	713.428	466.611	456.926	470.748	731.739	535.075	626.4	639.53	60S ribosomal L23-like protein%3B IPR000218 (Ribosomal protein L14b/L23e)%2C IPR023571 (Ribosomal protein L14 domain)%3B GO:0003735 (structural constituent of ribosome)%2C GO:0005840 (ribosome)%2C GO:0006412 (translation)
Araip.KK8NY	0.851347	6.01425	3.80416	0	0.836788	1.11598	2.74228	0	0	0	1.14983	0	2.74193	0	0.76924	0	2.93115	2.05489	27.6247	33.1892	29.6149	21.2986	14.8967	19.8706	25.2117	16.6973	20.1565	21.3103	13.5511	18.2659	14.5385	20.4206	17.515	12.7867	23.6571	14.441	BON1-associated-like protein%3B IPR000008 (C2 domain)%3B GO:0005515 (protein binding)
Aradu.569K2	63.851	133.817	88.4467	31.9134	42.6762	20.0876	24.6805	8.53225	3.36799	9.97763	8.04879	11.7928	16.4516	12.5461	15.3848	13.9869	2.93115	3.08234	93.9239	69.5393	67.3595	56.4412	38.3057	59.6119	57.5141	53.0384	78.2547	65.7066	65.3643	59.7794	57.1157	36.542	42.8145	55.0813	66.8572	42.2915	phosphoinositide phospholipase C 6-like [Glycine max]%3B IPR001192 (Phosphoinositide phospholipase C family)%2C IPR011992 (EF-hand domain pair)%3B GO:0004435 (phosphatidylinositol phospholipase C activity)%2C GO:0005509 (calcium ion binding)%2C GO:0005515 (protein binding)%2C GO:0006629 (lipid metabolic process)%2C GO:0007165 (signal transduction)%2C GO:0008081 (phosphoric diester hydrolase activ…
Araip.8E8S1	310.742	290.939	267.242	60.1445	206.687	245.515	80.8973	86.5414	370.478	59.8658	91.9862	57.9813	55.7526	83.9622	85.3857	68.8588	85.9803	191.105	125.692	138.288	139.364	193.817	342.623	61.7036	26.7874	56.9671	52.1698	56.8274	25.508	57.2886	57.1157	56.9626	35.0301	47.2125	44.2286	81.4885	5'-AMP-activated protein kinase-related%3B IPR014756 (Immunoglobulin E-set)%2C IPR025067 (Protein of unknown function DUF4079)
Aradu.1AP46	7.66212	2.25534	0.95104	33.1409	47.6969	29.0154	8.22685	52.4124	43.7838	59.8658	50.5924	63.8777	41.1289	27.9874	66.9239	69.9347	127.993	71.9213	2.76247	2.37066	0	5.32464	21.281	14.6415	7.87864	28.4836	10.6711	15.0948	13.5511	12.454	24.9232	37.6168	34.057	40.3274	44.2286	40.2285	receptor lectin kinase%3B IPR008985 (Concanavalin A-like lectin/glucanases superfamily)%2C IPR011009 (Protein kinase-like domain)%2C IPR013320 (Concanavalin A-like lectin/glucanase%2C subgroup)%3B GO:0004672 (protein kinase activity)%2C GO:0004674 (protein serine/threonine kinase activity)%2C GO:0005524 (ATP binding)%2C GO:0006468 (protein phosphorylation)%2C GO:0030246 (carbohydrate binding)
Aradu.V2P28	0.851347	1.50356	1.90208	28.2311	3.34715	0	87.753	32.9101	25.8212	18.8466	20.6969	75.6705	55.7526	47.289	17.6925	9.68327	17.5869	3.08234	0.690617	0	0	13.8441	0	13.5957	84.3015	197.421	221.722	96.7841	112.395	58.9491	49.8464	39.7663	116.767	144.588	62.7429	42.2915	uncharacterized protein LOC100789379 isoform X2 [Glycine max]%3B IPR006747 (Protein of unknown function DUF599)
Aradu.FWA9B	14.4729	6.76603	12.3635	347.365	115.477	252.211	552.57	372.981	19.0853	283.808	169.025	365.577	357.365	251.887	183.848	245.309	111.384	58.5645	11.7405	3.16088	2.90342	283.271	231.962	332.572	547.566	861.382	750.534	625.101	746.11	688.293	777.812	777.056	761.904	520.321	441.257	655.002	SNF1-related protein kinase regulatory subunit gamma 1%3B IPR000644 (CBS domain)%3B GO:0030554 (adenyl nucleotide binding)
XLOC_035647	0	21.0499	3.80416	1.22744	0	0	1.37114	0	0	0	0	0	0	0	0	0	0	0	78.0397	121.694	51.1003	115.012	148.967	109.811	16.5452	19.6438	36.756	71.9221	32.6822	37.3621	27.0002	24.7196	26.2726	65.9008	23.6571	38.1655	Unknown protein
Araip.PK9UC	51.9321	47.3622	76.0832	154.657	23.4301	33.4793	153.568	46.3179	69.605	46.5623	55.1917	81.5669	87.7417	97.4733	47.6929	54.8718	38.1049	40.0705	64.2274	29.2381	49.9389	111.817	53.2024	192.431	334.054	310.373	392.459	320.542	275.008	223.342	278.309	202.056	256.887	334.422	288	211.457	uncharacterized protein LOC100783158 [Glycine max]
Aradu.VV1WJ	11.0675	2.25534	9.5104	58.9171	18.4093	60.2628	143.97	52.4124	22.4532	41.0191	24.1464	48.154	35.6451	29.9176	36.1543	35.5053	25.4033	8.21958	11.7405	3.16088	5.22616	48.9867	36.1776	105.628	144.179	67.7712	111.454	72.8101	102.032	55.628	98.6544	104.252	131.363	81.6383	45.2571	85.6145	Cytochrome P450 superfamily protein%3B IPR001128 (Cytochrome P450)%3B GO:0005506 (iron ion binding)%2C GO:0020037 (heme binding)%2C GO:0055114 (oxidation-reduction process)
Araip.QJT7Y	112.378	96.228	178.796	123.971	304.591	337.025	152.197	14.6267	75.2183	17.738	14.9478	18.6719	18.2795	3.86033	17.6925	17.2147	19.541	40.0705	442.685	254.451	205.562	780.593	646.941	747.764	260.783	35.3589	147.024	60.3791	82.104	20.7567	79.962	84.9065	71.0332	25.5735	15.4286	13.4095	BTB/POZ domain-containing protein [Glycine max]%3B IPR011333 (BTB/POZ fold)%2C IPR027356 (NPH3 domain)%3B GO:0005515 (protein binding)
Araip.F0Y7Z	41.716	32.3266	36.1395	23.3213	71.9637	35.7113	16.4537	47.5368	182.994	44.345	105.784	62.895	95.0535	120.635	125.386	82.8457	175.869	253.78	66.2992	71.91	70.8436	28.7531	82.9957	32.4205	58.302	45.1808	21.3422	55.9394	30.2908	55.628	38.4233	42.9906	33.084	46.2289	39.0857	36.1025	Protein kinase superfamily protein%3B IPR000270 (Phox/Bem1p)%2C IPR011009 (Protein kinase-like domain)%3B GO:0004672 (protein kinase activity)%2C GO:0005515 (protein binding)%2C GO:0005524 (ATP binding)%2C GO:0006468 (protein phosphorylation)
Araip.55EZJ	13.6215	10.5249	8.55936	6.1372	2.51036	0	2.74228	2.43779	16.8399	17.738	6.89897	5.8964	1.82795	12.5461	6.15392	20.4425	14.6557	22.6038	19.3373	24.4968	20.324	3.19479	8.51238	10.4582	98.483	40.2699	43.8701	23.0861	22.3195	39.8529	29.0771	21.4953	54.4912	34.4258	40.1143	21.6615	Cytochrome P450 superfamily protein%3B IPR001128 (Cytochrome P450)%3B GO:0005506 (iron ion binding)%2C GO:0020037 (heme binding)%2C GO:0055114 (oxidation-reduction process)
Aradu.1D4P2	19.581	7.51781	9.5104	136.246	165.684	199.76	149.454	186.491	408.649	180.706	149.478	132.669	175.483	155.378	246.157	209.804	212.02	235.285	34.5308	5.53154	19.1626	75.6099	119.173	66.9327	86.6651	66.789	79.4404	110.991	80.5097	95.481	137.078	93.5047	80.7638	79.6712	81.2572	109.339	oligopeptide transporter 5%3B IPR004813 (Oligopeptide transporter%2C OPT superfamily)%3B GO:0055085 (transmembrane transport)
Aradu.U8GC8	354.16	290.188	291.018	106.787	156.479	159.585	124.774	132.859	333.431	114.188	187.422	111.049	149.892	210.388	166.156	160.312	288.23	344.195	217.544	269.465	246.21	111.817	178.76	73.2076	59.8777	65.8068	78.2547	110.991	62.1758	61.4399	66.4619	108.551	49.6259	97.3759	100.8	67.0475	GRAM domain-containing protein / ABA-responsive protein-related%3B IPR004182 (GRAM domain)
Araip.PD40Z	1.70269	3.00713	1.90208	300.723	7.53109	22.3196	434.652	227.933	181.871	291.568	265.61	626.984	327.204	303.036	192.31	341.066	134.833	181.858	13.1217	4.74132	6.38753	222.57	29.7933	360.809	1213.31	1018.53	824.046	2538.58	1150.25	512.276	1227.47	1096.26	1048.96	1120.31	1180.8	919.066	protein LURP-one-related 6-like [Glycine max]%3B IPR025659 (Tubby C-terminal-like domain)
Araip.LUU1Z	25.5404	33.8302	21.8739	20.8665	35.1451	17.8556	15.0826	34.129	50.5198	29.9329	29.8955	36.3612	34.7311	34.743	33.0773	23.6702	36.1508	46.2351	15.1936	22.9164	13.3558	9.58436	14.8967	13.5957	18.9087	38.3055	30.8276	25.7499	22.3195	27.3989	29.0771	10.7477	29.1917	14.7539	25.7143	22.693	Mandelate racemase/muconate lactonizing protein n%3D2 Tax%3DChloroflexus RepID%3DA9WD47_CHLAA%3B IPR001354 (Mandelate racemase/muconate lactonizing enzyme)%2C IPR013341 (Mandelate racemase/muconate lactonizing enzyme%2C N-terminal)%3B GO:0003824 (catalytic activity)%2C GO:0008152 (metabolic process)
Araip.PU48P	364.376	151.108	214.935	2356.68	1850.14	1848.06	2319.97	1589.44	2348.61	1355.85	1168.22	1152.75	1417.58	1513.25	1431.56	1296.48	1299.48	1190.81	1458.58	569.748	655.593	1424.87	1434.34	2016.35	1559.97	1146.22	1521.22	966.065	1206.85	1073.54	1406.08	1361.73	1327.25	1353.43	1509.94	1687.53	B3 domain-containing transcription factor ABI3-like isoform X1 [Glycine max]%3B IPR015300 (DNA-binding pseudobarrel domain)%3B GO:0003677 (DNA binding)
Araip.0WL30	21.2837	15.0356	23.776	6.1372	10.8782	5.57989	0	18.2834	25.8212	13.3035	29.8955	19.6547	14.6236	17.3715	37.6928	9.68327	46.8984	56.5096	13.8123	20.5457	20.9047	3.19479	6.38429	1.04582	3.93932	1.96438	2.37135	4.43964	0.797126	5.81188	1.03847	5.37383	0.973058	0.983595	6.17143	3.0945	receptor-like kinase%3B IPR001611 (Leucine-rich repeat)%2C IPR011009 (Protein kinase-like domain)%2C IPR013210 (Leucine-rich repeat-containing N-terminal%2C type 2)%3B GO:0004672 (protein kinase activity)%2C GO:0005515 (protein binding)%2C GO:0006468 (protein phosphorylation)
Araip.QDN6F	264.769	239.066	239.662	67.5092	81.1684	205.34	117.918	28.0345	74.0957	16.6294	48.2928	48.154	43.8709	80.1018	43.8467	33.3535	21.4951	19.5215	137.433	96.4068	115.556	169.324	217.066	131.774	75.635	64.8247	79.4404	114.543	81.3069	60.6097	147.462	84.9065	143.039	99.343	140.914	107.276	ethylene-responsive transcription factor RAP2-4 [Glycine max]%3B IPR001471 (AP2/ERF domain)%3B GO:0003700 (sequence-specific DNA binding transcription factor activity)
Araip.YWL1T	159.202	179.676	175.942	22.0939	63.5959	52.451	12.3403	36.5668	218.919	19.9553	43.6934	17.6892	40.215	50.1843	39.2313	43.0367	37.1279	33.9058	425.42	515.223	454.676	64.9606	153.223	14.6415	29.151	34.3767	61.6552	49.7239	29.4937	32.3805	24.9232	39.7663	18.4881	22.6227	32.9143	12.378	tubulin beta chain 2%3B IPR000217 (Tubulin)%2C IPR023123 (Tubulin%2C C-terminal)%3B GO:0003924 (GTPase activity)%2C GO:0005200 (structural constituent of cytoskeleton)%2C GO:0005525 (GTP binding)%2C GO:0005874 (microtubule)%2C GO:0006184 (GTP catabolic process)%2C GO:0007017 (microtubule-based process)%2C GO:0043234 (protein complex)%2C GO:0051258 (protein polymerization)
Aradu.HB18G	48.5268	31.5748	38.0416	17.1841	9.20466	21.2036	27.4228	36.5668	29.1892	24.3898	45.9931	60.9295	54.8386	25.0921	39.2313	26.898	20.518	27.7411	172.654	157.254	102.781	50.0516	51.0743	66.9327	101.634	122.774	112.639	56.8274	51.8132	52.307	60.2311	63.4112	44.7607	77.704	47.3143	34.0395	Plant protein of unknown function (DUF946)%3B IPR009291 (Vacuolar protein sorting-associated protein 62)
Aradu.ZH9JR	463.133	569.85	536.387	473.792	319.653	531.206	636.21	277.908	124.615	208.422	173.624	306.613	253.171	209.423	151.54	186.134	138.741	124.321	450.282	346.906	401.253	1139.47	1353.47	1144.13	684.654	354.571	655.68	535.42	549.22	628.514	950.198	906.028	837.803	714.09	628.457	992.303	unknown protein
Aradu.28P5F	6.81077	11.2767	3.80416	120.289	5.02073	14.5077	68.5571	36.5668	11.2266	76.4951	123.032	220.132	193.763	71.4161	94.6166	105.44	43.9672	58.5645	26.2434	3.9511	19.7433	123.532	46.8181	171.515	225.329	428.236	226.464	496.351	241.529	176.017	233.655	268.692	246.184	235.079	212.914	230.024	BON1-associated-like protein%3B IPR000008 (C2 domain)%3B GO:0005515 (protein binding)
Aradu.AK8HB	1380.88	1747.89	1552.1	218.484	234.301	359.345	109.691	43.8801	151.559	88.69	77.0384	194.581	91.3976	168.889	162.31	169.995	108.452	134.596	283.153	252.08	138.784	282.206	223.45	232.173	46.484	78.5753	67.5836	491.024	89.2781	53.9675	181.732	176.262	36.9762	259.669	222.171	192.89	auxin-responsive family protein%3B IPR005018 (DOMON domain)%2C IPR017214 (Uncharacterised conserved protein UCP037471)
Araip.3M97C	11.0675	6.76603	2.85312	1.22744	0.836788	3.34793	0	0	2.24532	1.10863	3.44948	1.96547	1.82795	1.93016	3.07696	1.07592	5.8623	1.02745	44.8901	41.0914	42.9707	27.6881	10.6405	15.6873	25.2117	62.8603	15.4138	25.7499	36.6678	36.5318	23.8848	12.8972	17.515	32.4586	28.8	21.6615	uncharacterized protein LOC102661770 isoform X2 [Glycine max]%3B IPR007656 (Zein-binding domain)
Aradu.3KJ9A	453.768	533.765	582.036	8.59207	165.684	37.9433	21.9383	1.21889	10.104	3.32588	1.14983	0.982734	3.65591	3.86033	0.76924	7.53143	0	0	463.404	640.078	366.993	186.362	321.342	135.957	78.7864	76.611	86.5545	102.112	47.0304	40.6832	64.385	29.0187	74.9254	61.9665	58.6286	9.2835	cytochrome P450%2C family 718%3B IPR001128 (Cytochrome P450)%3B GO:0005506 (iron ion binding)%2C GO:0020037 (heme binding)%2C GO:0055114 (oxidation-reduction process)
Aradu.AB7NH	31.4998	56.3836	54.2093	15.9567	51.8808	21.2036	17.8248	7.31336	6.73597	9.97763	5.74914	3.93094	1.82795	1.93016	2.30772	5.37959	13.6787	4.10979	29.0059	46.623	23.2274	54.3114	40.4338	29.283	16.5452	14.7329	7.11406	27.5258	15.1454	11.6238	22.8463	10.7477	17.515	13.7703	53.4857	8.252	myb transcription factor%3B IPR009057 (Homeodomain-like)%3B GO:0003677 (DNA binding)%2C GO:0003682 (chromatin binding)
Araip.35AW1	621.483	563.084	943.432	130.109	587.425	561.337	209.785	40.2235	8.9813	27.7156	33.345	50.1194	15.5376	39.5684	15.3848	11.8351	32.2426	16.4392	745.176	732.534	416.932	1313.06	1427.95	1205.83	181.209	269.121	349.775	123.422	157.831	101.293	165.116	181.635	283.16	242.948	247.886	141.315	CONSTANS-like 2%3B IPR010402 (CCT domain)%3B GO:0005515 (protein binding)
XLOC_130020	5.95943	8.2696	19.9718	3.68232	6.6943	3.34793	6.85571	15.8456	215.551	12.1949	26.446	18.6719	28.3333	21.2318	40.7697	37.6571	54.7148	87.333	8.97802	10.2729	5.80685	4.25971	4.25619	4.18329	3.93932	7.85753	4.74271	16.8706	4.78276	5.81188	3.1154	7.52336	2.91917	13.7703	12.3429	9.2835	Unknown protein
Araip.S8PLT	52.7835	15.0356	28.5312	4.90976	19.2461	14.5077	5.48457	81.6658	349.148	48.7795	108.084	36.3612	111.505	105.194	140.771	132.338	88.9115	164.392	19.3373	11.0631	7.5489	3.19479	17.0248	4.18329	7.09078	214.118	15.4138	87.9048	17.5368	41.5135	34.2694	21.4953	10.7036	33.4422	70.9714	28.882	disease-resistance response protein%3B IPR000916 (Bet v I domain)%2C IPR023393 (START-like domain)%2C IPR024949 (Bet v I type allergen)%3B GO:0006952 (defense response)%2C GO:0009607 (response to biotic stimulus)
XLOC_087058	0	12.7803	0	0	0	0	2.74228	0	0	0	0	0	0	0	0	0	0	0	33.8402	38.7208	25.5501	75.6099	36.1776	75.2993	58.302	27.5014	37.9417	60.3791	66.9586	29.8897	24.9232	26.8692	72.0063	18.6883	73.0286	42.2915	Unknown protein
Araip.VC6AK	712.577	498.431	485.03	2092.78	348.104	699.718	3861.13	1295.68	817.298	1110.84	1123.38	1228.42	926.772	1046.15	868.472	1082.37	655.6	724.35	138.123	151.722	120.202	1359.91	532.024	1598.02	899.741	1055.86	1220.06	855.074	949.377	994.663	1111.16	1084.44	1076.2	912.776	876.343	1003.65	Class I glutamine amidotransferase-like superfamily protein%3B IPR006287 (DJ-1)
Araip.GJZ9T	633.402	186.442	224.445	451.698	2138.83	1656.11	547.085	782.529	853.223	511.076	1026.8	446.161	673.601	930.339	635.393	491.695	768.938	1325.41	877.083	325.57	549.909	1784.82	2779.29	1217.34	1024.22	1065.68	760.019	1041.54	591.468	1249.56	1086.24	1179.02	562.427	616.714	712.8	834.483	hypothetical protein%3B IPR016024 (Armadillo-type fold)%3B GO:0005488 (binding)
Araip.I5GFF	80.0266	111.264	117.929	289.676	366.513	469.827	455.219	218.182	177.381	278.265	273.659	472.695	361.021	345.5	288.465	214.108	140.695	130.486	424.729	164.366	193.949	626.178	468.181	1014.45	788.652	749.412	901.115	660.618	653.643	535.524	479.772	372.944	940.947	727.86	630.514	503.372	Transmembrane amino acid transporter family protein%3B IPR013057 (Amino acid transporter%2C transmembrane)
Aradu.T693K	45.9727	50.3694	46.601	44.1878	46.8601	64.7267	63.0725	69.4769	53.8878	68.7348	50.5924	56.0158	81.3439	59.8351	59.2315	91.4531	68.3934	72.9488	24.1716	22.1261	23.8081	21.2986	48.9462	27.1914	33.8782	29.4658	29.6419	39.0688	29.4937	21.587	36.3464	39.7663	35.0301	33.4422	44.2286	39.197	SET domain-containing protein%3B IPR011383 (RuBisCO-cytochrome methylase%2C RMS1)%3B GO:0005515 (protein binding)
Aradu.0JT6M	28.0944	37.5891	34.2374	18.4116	50.2073	43.5231	13.7114	48.7557	120.125	29.9329	91.9862	31.4475	75.86	100.369	101.54	32.2776	88.9115	116.102	62.8461	31.6088	31.357	24.4934	57.4586	10.4582	18.1209	50.0918	10.6711	32.8533	15.1454	34.8713	28.0386	18.271	19.4612	36.393	37.0286	30.945	biotin carboxyl carrier acetyl-CoA carboxylase%3B IPR000089 (Biotin/lipoyl attachment)%2C IPR001249 (Acetyl-CoA biotin carboxyl carrier)%3B GO:0003989 (acetyl-CoA carboxylase activity)%2C GO:0006633 (fatty acid biosynthetic process)%2C GO:0009317 (acetyl-CoA carboxylase complex)
XLOC_131560	15.3242	41.348	7.60832	136.246	15.0622	32.3634	24.6805	9.75114	14.5946	9.97763	31.0453	18.6719	19.1935	16.4064	22.308	13.9869	65.4623	32.8783	132.598	101.148	285.116	142.7	100.02	118.178	45.6961	78.5753	65.2123	61.267	25.508	67.2518	50.8849	38.6916	55.4643	72.786	76.1143	58.7955	Unknown protein
Araip.8TB4E	2182	873.57	1446.53	25.7762	82.0052	93.7422	35.6497	32.9101	181.871	24.3898	12.6481	33.413	20.1075	15.4413	17.6925	18.2906	20.518	24.6587	63.5367	131.967	63.2947	81.9995	63.8429	16.7332	4.72719	6.87534	10.6711	8.87927	15.9425	2.49081	5.19234	3.2243	13.6228	9.83595	9.25714	3.0945	NAD(P)-binding Rossmann-fold superfamily protein%3B IPR001509 (NAD-dependent epimerase/dehydratase)%2C IPR016040 (NAD(P)-binding domain)%3B GO:0003824 (catalytic activity)%2C GO:0044237 (cellular metabolic process)%2C GO:0050662 (coenzyme binding)
Araip.170VT	9.36481	5.26247	1.90208	40.5055	2.51036	6.69587	101.464	17.0645	0	7.76038	0	20.6374	3.65591	6.75558	2.30772	10.7592	1.9541	0	1.38123	0	2.32274	11.7142	12.7686	13.5957	28.3631	11.7863	39.1274	26.6378	35.8707	5.81188	16.6155	23.6449	72.9793	16.7211	14.4	4.126	uncharacterized protein LOC100786184 [Glycine max]
Araip.1UW0G	1284.68	948.748	849.279	157.112	436.803	258.907	122.032	301.066	202.079	421.278	440.384	791.101	357.365	208.458	314.619	549.794	737.672	423.308	1225.15	2239.48	1603.27	219.375	1178.96	167.332	623.201	740.573	765.948	1038.88	1101.63	682.481	639.696	1134.95	1426.5	773.105	610.972	706.577	leguminosin group485 secreted peptide%3B IPR010800 (Glycine rich protein)
Aradu.C6IAJ	241.782	281.166	191.159	31.9134	62.7591	113.83	69.9282	36.5668	42.6612	67.6261	67.8398	74.6878	86.8278	92.6479	80.001	67.7829	53.7377	77.0586	73.896	84.5535	59.8106	99.0384	104.277	37.6496	122.119	95.2726	97.2255	148.284	73.3356	42.3437	93.4621	65.5607	85.6291	104.261	72	49.512	uncharacterized protein LOC102669532 isoform X3 [Glycine max]
Araip.NXK65	70.6618	56.3836	54.2093	7.36464	19.2461	27.8995	34.2785	88.9792	117.879	63.1916	94.2859	63.8777	37.473	50.1843	70.0009	73.1625	98.682	123.294	37.9839	52.9447	36.0025	18.1038	17.0248	5.22912	12.6058	38.3055	26.0849	28.4137	27.8994	14.1146	23.8848	17.1963	9.73058	26.5571	29.8286	13.4095	shikimate O-hydroxycinnamoyltransferase [Glycine max]%3B IPR003480 (Transferase)%2C IPR023213 (Chloramphenicol acetyltransferase-like domain)
Araip.RT3P8	7.66212	6.01425	15.2166	465.199	230.953	294.618	508.693	667.953	486.113	524.38	825.576	473.678	509.085	633.094	515.391	480.936	880.321	811.684	2.07185	0	0.580685	162.934	110.661	122.361	172.542	827.005	292.862	265.49	172.976	775.471	255.463	288.037	173.204	259.669	203.657	244.465	nodulin MtN21 /EamA-like transporter family protein%3B IPR000620 (Drug/metabolite transporter)%3B GO:0016020 (membrane)
Aradu.L9MZU	221.35	138.328	168.334	477.474	316.306	426.304	392.146	190.147	169.522	281.591	243.763	234.873	201.989	300.141	270.773	211.956	133.856	163.364	657.467	429.879	565.006	578.256	881.031	843.979	490.052	851.56	743.42	673.049	707.848	441.703	495.349	475.047	823.207	517.371	618.172	539.474	light-harvesting chlorophyll B-binding protein 3%3B IPR022796 (Chlorophyll A-B binding protein)%2C IPR023329 (Chlorophyll a/b binding protein domain)%3B GO:0016020 (membrane)
Aradu.D4CJV	297.12	383.409	400.388	405.055	540.565	803.504	804.86	471.711	133.597	174.054	308.154	310.544	218.44	288.56	155.387	160.312	252.079	293.85	285.915	211.779	191.626	913.709	1168.32	1115.89	842.227	505.829	950.913	560.282	611.396	900.012	837.005	859.813	1004.2	630.484	517.371	740.617	alpha/beta-Hydrolases superfamily protein
Aradu.5K7C2	149.837	80.4406	129.341	15.9567	86.1891	24.5515	47.9899	36.5668	51.6424	38.8019	25.2962	59.9468	43.8709	82.032	50.0006	50.5682	46.8984	32.8783	188.538	168.317	103.362	42.5971	123.43	79.4826	79.5743	195.456	196.822	247.732	165.005	98.802	136.039	154.766	122.605	201.637	138.857	102.118	protein YLS7 [Glycine max]%3B IPR025846 (PMR5 N-terminal domain)%2C IPR026057 (PC-Esterase)
Araip.D0YN7	16.1756	18.0428	14.2656	18.4116	11.715	8.92782	23.3094	6.09446	12.3493	5.54313	8.04879	11.7928	10.0537	3.86033	8.46164	7.53143	1.9541	1.02745	82.1834	84.5535	53.423	20.2336	17.0248	2.09165	11.818	8.83973	8.29974	8.87927	4.78276	7.47242	13.5001	5.37383	8.75752	4.91797	10.2857	2.063	L-aspartate oxidase%3B IPR005288 (L-aspartate oxidase)%2C IPR013027 (FAD-dependent pyridine nucleotide-disulphide oxidoreductase)%2C IPR015939 (Fumarate reductase/succinate dehydrogenase flavoprotein-like%2C C-terminal)%2C IPR027477 (Succinate dehydrogenase/fumarate reductase flavoprotein%2C catalytic domain)%3B GO:0005737 (cytoplasm)%2C GO:0008734 (L-aspartate oxidase activity)%2C GO:0009435 (NA…
Araip.5ZK6T	279.242	181.931	201.62	29.4585	55.228	41.2912	10.9691	13.4078	376.092	23.2811	26.446	8.84461	31.0752	29.9176	56.9238	31.2016	44.9443	87.333	357.049	274.996	329.248	30.8829	102.149	14.6415	22.8481	22.5904	10.6711	18.6465	11.1598	18.2659	13.5001	12.8972	10.7036	9.83595	21.6	11.3465	receptor-like kinase%3B IPR001611 (Leucine-rich repeat)%2C IPR011009 (Protein kinase-like domain)%2C IPR013210 (Leucine-rich repeat-containing N-terminal%2C type 2)%3B GO:0004672 (protein kinase activity)%2C GO:0005515 (protein binding)%2C GO:0005524 (ATP binding)%2C GO:0006468 (protein phosphorylation)
Aradu.MEI7N	4922.49	4273.88	5439	556.03	1057.7	1423.99	852.85	466.836	287.401	207.313	403.589	279.096	261.397	295.315	240.772	293.726	508.066	658.594	16009.2	6228.51	6746.4	1439.78	2655.86	2135.57	1497.73	873.168	1522.41	496.351	637.701	948.998	691.619	897.43	584.808	614.747	381.6	277.473	low-temperature-induced 65 kDa protein-like [Glycine max]
Aradu.R56GY	41.716	77.4335	42.7968	11.047	10.0415	25.6675	13.7114	8.53225	6.73597	11.0863	4.59931	9.82734	2.74193	5.79049	9.23089	5.37959	2.93115	3.08234	9.66864	5.53154	17.4205	17.0389	6.38429	14.6415	11.818	17.6795	18.9708	28.4137	10.3626	5.81188	6.2308	13.972	5.83835	4.91797	6.17143	7.2205	N(6)-adenine-specific DNA methyltransferase%3B IPR019369 (DNA methylase%2C N-6 adenine-specific%2C eukaryotic)
Aradu.UJ5WJ	3270.02	4327.25	3046.18	962.312	237.648	843.679	415.456	113.357	106.653	110.863	114.983	204.409	171.828	55.0097	240.772	76.3902	28.3344	40.0705	1129.85	463.859	495.905	779.528	393.698	663.052	252.904	166.973	475.457	216.654	146.671	292.255	399.81	513.738	343.489	37.3766	74.0572	41.26	UDP-D-glucuronate 4-epimerase 2%3B IPR001509 (NAD-dependent epimerase/dehydratase)%2C IPR008089 (Nucleotide sugar epimerase)%3B GO:0003824 (catalytic activity)%2C GO:0005975 (carbohydrate metabolic process)%2C GO:0044237 (cellular metabolic process)%2C GO:0050662 (coenzyme binding)
Araip.4Q8UK	37.4593	24.057	32.3354	27.0037	131.376	87.0463	45.2477	82.8847	234.636	60.9744	74.7388	50.1194	69.4622	108.089	56.9238	46.2645	70.3475	189.05	91.1614	104.309	53.423	68.1554	112.789	53.337	98.483	103.13	60.4695	64.8187	53.4074	117.068	89.3082	130.047	43.7876	79.6712	40.1143	29.9135	KDEL motif-containing protein 2-like isoform X2 [Glycine max]%3B IPR006598 (Lipopolysaccharide-modifying protein)
XLOC_010207	5251.96	5214.36	5500.81	4325.5	3046.74	3846.78	3400.43	1101.88	565.822	1066.5	811.778	1097.71	923.116	865.679	882.319	861.811	776.754	542.492	20101.1	10113.2	13445.2	22388	9863.72	11527.1	1615.91	1180.59	3700.5	2408.06	1987.24	2250.03	2206.74	1885.14	3091.4	2023.25	2091.09	1551.38	Unknown protein
Aradu.C87QH	248.593	337.55	319.549	365.777	179.909	350.417	349.641	457.085	166.154	324.827	347.248	395.059	334.515	449.728	330.004	361.509	413.292	231.176	72.5148	73.4904	58.0685	369.53	255.371	564.745	479.809	545.116	590.467	768.057	580.308	435.891	1023.93	823.271	804.719	931.464	1045.03	1708.16	ethylene-responsive transcription factor 1B%3B IPR016177 (DNA-binding domain)%3B GO:0003677 (DNA binding)%2C GO:0003700 (sequence-specific DNA binding transcription factor activity)
Araip.J8YSH	700.658	1427.63	700.916	176.751	42.6762	326.982	47.9899	70.6958	89.813	85.3641	67.8398	100.239	148.064	85.8923	194.618	77.4661	36.1508	19.5215	196.135	222.052	358.283	339.712	127.686	118.178	35.4539	90.3616	120.939	113.655	69.35	85.5177	101.77	97.8037	60.3296	59.9993	113.143	107.276	Heavy metal transport/detoxification superfamily protein%3B IPR006121 (Heavy metal-associated domain%2C HMA)%3B GO:0030001 (metal ion transport)%2C GO:0046872 (metal ion binding)
Aradu.VLW89	120.891	84.9513	92.2509	76.1012	121.334	80.3504	72.6705	96.2925	93.1809	123.057	141.429	133.652	133.441	115.81	149.233	126.958	173.915	170.556	137.433	105.889	127.751	111.817	119.173	97.2616	153.634	120.81	118.568	98.5599	120.366	133.673	124.616	133.271	112.875	125.9	142.971	154.725	Cyclophilin-like peptidyl-prolyl cis-trans isomerase family protein%3B IPR002130 (Cyclophilin-type peptidyl-prolyl cis-trans isomerase domain)%3B GO:0003755 (peptidyl-prolyl cis-trans isomerase activity)%2C GO:0006457 (protein folding)
Aradu.X8MF9	82.5806	234.556	146.46	170.614	78.658	42.4072	89.1242	35.3479	40.4158	15.5208	27.5959	40.2921	51.1827	37.6382	60.0008	24.7461	45.9213	31.8509	187.848	101.148	202.078	117.142	125.558	160.011	216.663	129.649	264.406	116.318	147.468	143.637	113.193	115	163.474	126.884	69.9429	68.079	ADP-ribosylation factor GTPase-activating protein AGD12-like [Glycine max]%3B IPR000008 (C2 domain)%2C IPR001164 (Arf GTPase activating protein)%3B GO:0005515 (protein binding)%2C GO:0008060 (ARF GTPase activator activity)%2C GO:0008270 (zinc ion binding)%2C GO:0032312 (regulation of ARF GTPase activity)
Araip.F4CVW	1985.34	2395.93	2397.57	992.998	738.883	1656.11	1465.75	354.698	104.408	264.961	256.412	347.888	274.193	311.722	313.081	286.194	279.436	179.803	901.946	755.45	869.866	2583.52	2189.81	3225.32	1922.39	1305.33	1860.33	1619.58	1624.54	855.177	1479.82	1532.62	2150.46	1538.34	1880.23	1324.45	zinc finger protein CONSTANS-like [Glycine max]%3B IPR000315 (Zinc finger%2C B-box)%3B GO:0005622 (intracellular)%2C GO:0008270 (zinc ion binding)
Araip.TN7YM	15.3242	25.5606	38.0416	4751.42	465.254	759.981	1770.14	234.027	5.61331	696.217	85.0872	568.02	240.376	103.264	90.0011	186.134	32.2426	6.16468	102.902	90.8753	66.1981	243.869	604.379	2932.49	10753.6	148.311	2769.74	420.878	1256.27	176.017	218.078	235.374	4008.02	252.784	246.857	251.686	Unknown protein%3B IPR010800 (Glycine rich protein)
Aradu.N7UWQ	62.9997	39.8444	67.5238	9.81951	76.1477	37.9433	31.5363	3.65668	5.61331	2.21725	4.59931	3.93094	0.913976	2.89525	3.07696	4.30367	1.9541	1.02745	190.61	121.694	137.622	86.2592	59.5867	79.4826	18.9087	24.5548	49.7985	8.87927	23.9138	21.587	10.3847	23.6449	14.5959	14.7539	1.02857	4.126	trichohyalin-like isoform X3 [Glycine max]
Araip.GD26H	201.769	213.506	150.264	13.5018	26.7772	56.9149	8.22685	26.8156	22.4532	7.76038	16.0976	15.7237	30.1612	21.2318	25.3849	20.4425	12.7016	23.6313	67.6804	69.5393	54.0037	7.4545	10.6405	7.32076	12.6058	7.85753	8.29974	10.6551	14.3483	12.454	16.6155	8.59813	13.6228	10.8195	16.4571	9.2835	disease resistance protein (TIR-NBS-LRR class)%2C putative%3B IPR000157 (Toll/interleukin-1 receptor homology (TIR) domain)%2C IPR000767 (Disease resistance protein)%2C IPR001611 (Leucine-rich repeat)%2C IPR027417 (P-loop containing nucleoside triphosphate hydrolase)%3B GO:0000166 (nucleotide binding)%2C GO:0005515 (protein binding)%2C GO:0006952 (defense response)%2C GO:0007165 (signal transduct…
Aradu.1A3FB	74.0672	75.9299	58.9645	200.073	90.3731	101.554	148.083	103.606	32.5572	99.7763	97.7353	138.565	106.935	91.6828	103.847	106.516	116.269	79.1135	233.428	161.205	322.28	158.674	189.4	262.502	312.782	214.118	313.019	207.775	250.298	225.003	255.463	276.215	188.773	142.621	90.5143	101.087	alpha/beta-Hydrolases superfamily protein%3B IPR000639 (Epoxide hydrolase-like)%3B GO:0003824 (catalytic activity)
Araip.2I1EM	2089.2	2904.13	1647.2	699.64	161.5	1695.17	285.197	62.1635	51.6424	72.0606	110.383	282.045	143.494	45.3589	271.542	65.631	46.8984	50.3449	690.617	342.955	418.093	1913.68	263.884	1380.49	155.209	126.703	278.634	315.214	163.411	265.686	421.618	521.262	284.133	131.802	88.4572	62.9215	syntaxin of plants 121%3B IPR010989 (t-SNARE)%3B GO:0005515 (protein binding)%2C GO:0016020 (membrane)%2C GO:0016192 (vesicle-mediated transport)
Araip.48FMM	61.297	29.3195	47.552	24.5488	5.02073	22.3196	45.2477	87.7603	165.031	56.5399	51.7422	73.705	31.9892	43.4287	50.7699	77.4661	120.177	125.349	33.8402	49.7838	32.5184	12.7791	36.1776	18.8248	20.4845	23.5726	34.3846	32.8533	131.526	37.3621	67.5004	40.8411	39.8954	24.5899	29.8286	15.4725	protein PLASTID MOVEMENT IMPAIRED 2-like isoform X1 [Glycine max]%3B IPR008545 (WEB family)
Araip.DL86S	3320.25	2847.75	3872.63	5492.79	2797.38	2975.2	7239.63	2835.14	429.979	1703.96	1099.24	2285.84	1823.38	1789.26	1380.79	1886.09	1149.01	596.947	5920.66	2576.91	2690.31	5875.21	3653.94	7968.13	3971.62	2077.34	6387.24	6076.09	3701.06	2161.19	3957.6	3993.83	6348.23	5001.58	12366.5	5764.02	NAC domain containing protein 19%3B IPR003441 (NAC domain)%3B GO:0003677 (DNA binding)
Araip.95YSF	57.8916	65.405	80.8384	157.112	139.744	123.874	174.135	62.1635	13.4719	49.8881	35.6447	67.8086	44.7848	27.9874	46.1544	74.2384	44.9443	14.3843	301.109	163.575	161.43	281.141	210.681	434.017	84.3015	85.4507	269.149	217.542	219.21	116.238	129.808	123.598	230.615	143.605	183.086	111.402	probable WRKY transcription factor 23-like [Glycine max]%3B IPR003657 (DNA-binding WRKY)%3B GO:0003700 (sequence-specific DNA binding transcription factor activity)%2C GO:0043565 (sequence-specific DNA binding)
XLOC_011315	36.6079	63.9014	38.9926	39.2781	4.18394	17.8556	15.0826	2.43779	0	3.32588	2.29966	6.87914	0	3.86033	3.8462	3.22776	0.977049	1.02745	17.956	3.16088	13.9364	25.5583	8.51238	29.283	81.9379	23.5726	41.4987	69.2583	55.0017	22.4173	45.6926	39.7663	91.4674	27.5406	12.3429	19.5985	Unknown protein
Aradu.TDU0W	221.35	321.762	284.361	54.0073	179.909	119.41	30.1651	39.0046	224.532	27.7156	51.7422	19.6547	24.6774	44.3938	69.2316	66.707	44.9443	73.9762	193.373	118.533	135.3	72.4151	91.5081	35.558	33.0903	14.7329	21.3422	48.836	33.4793	29.0594	37.3848	51.5888	36.0031	31.475	33.9429	19.5985	uncharacterized protein LOC100791744 [Glycine max]%3B IPR006873 (Protein of unknown function DUF620)
Aradu.K4APN	3690.59	3116.13	3563.55	657.907	2296.15	2026.62	632.096	169.426	66.2371	59.8658	59.791	105.153	63.9784	98.4384	49.2314	48.4163	56.6689	29.796	4807.38	2715.98	2511.46	2576.06	2332.39	1228.84	96.1194	171.884	292.862	482.145	270.226	170.205	143.309	131.121	292.89	161.309	329.143	155.756	carbonic anhydrase 2%3B IPR001765 (Carbonic anhydrase)%3B GO:0004089 (carbonate dehydratase activity)%2C GO:0008270 (zinc ion binding)%2C GO:0015976 (carbon utilization)
Araip.C6C0T	61.297	13.5321	41.8458	4.90976	4.18394	10.0438	0	47.5368	129.106	37.6933	91.9862	31.4475	80.4299	37.6382	63.0777	75.3143	212.02	272.274	11.0499	13.4337	15.0978	10.6493	17.0248	4.18329	13.3937	58.9315	7.11406	53.2756	10.3626	36.5318	32.1925	77.3832	9.73058	34.4258	30.8571	18.567	beta glucosidase 12%3B IPR001360 (Glycoside hydrolase%2C family 1)%2C IPR017853 (Glycoside hydrolase%2C superfamily)%3B GO:0005975 (carbohydrate metabolic process)
Araip.J0JC5	229.012	106.753	125.537	38.0506	51.044	75.8865	39.7631	43.8801	472.641	58.7571	72.4391	34.3957	87.7417	96.5082	86.1549	63.4792	56.6689	129.458	127.764	135.918	167.818	70.2853	193.657	17.779	18.9087	24.5548	11.8568	62.1549	53.4074	23.2475	37.3848	44.0654	28.2187	31.475	45.2571	49.512	receptor-like protein kinase 4%3B IPR011009 (Protein kinase-like domain)%2C IPR013210 (Leucine-rich repeat-containing N-terminal%2C type 2)%2C IPR013320 (Concanavalin A-like lectin/glucanase%2C subgroup)%3B GO:0004672 (protein kinase activity)%2C GO:0005524 (ATP binding)%2C GO:0006468 (protein phosphorylation)
Araip.5X628	384.809	642.021	196.865	337.546	96.2306	344.837	157.681	29.2534	10.104	27.7156	22.9966	79.6014	71.2902	29.9176	56.9238	21.5184	16.6098	10.2745	533.847	203.877	307.763	405.738	138.326	513.499	68.5442	38.3055	124.496	93.2324	74.1327	96.3112	122.539	156.916	132.336	88.5235	37.0286	81.4885	WRKY family transcription factor%3B IPR003657 (DNA-binding WRKY)%3B GO:0003700 (sequence-specific DNA binding transcription factor activity)%2C GO:0043565 (sequence-specific DNA binding)
Aradu.9Y73E	150.688	202.229	152.166	170.614	49.3705	73.6545	303.022	124.327	62.8691	131.926	141.429	196.547	181.881	309.791	166.156	89.3012	58.623	72.9488	232.738	340.585	276.406	264.102	106.405	217.531	337.206	397.788	513.398	823.109	327.619	313.012	657.35	570.701	289.971	410.159	564.686	403.316	UDP-Glycosyltransferase superfamily protein%3B IPR002213 (UDP-glucuronosyl/UDP-glucosyltransferase)%3B GO:0008152 (metabolic process)
Aradu.9KZ2C	135.364	63.1496	60.8666	63.8268	164.01	122.758	43.8765	106.044	703.909	147.447	143.728	96.3079	134.355	190.121	180.002	128.034	180.754	309.262	317.684	170.687	183.496	46.8569	138.326	18.8248	40.1811	96.2548	37.9417	79.0255	40.6534	55.628	58.1542	52.6635	22.3803	34.4258	64.8	45.386	3-oxoacyl-[acyl-carrier-protein] synthase 3 n%3D2 Tax%3DSynechococcus RepID%3DQ3B049_SYNS9%3B IPR004655 (3-oxoacyl-[acyl-carrier-protein] synthase 3)%3B GO:0003824 (catalytic activity)%2C GO:0004315 (3-oxoacyl-[acyl-carrier-protein] synthase activity)%2C GO:0006633 (fatty acid biosynthetic process)%2C GO:0008152 (metabolic process)%2C GO:0008610 (lipid biosynthetic process)
Aradu.9B52Q	7.66212	5.26247	9.5104	47.8701	48.5337	50.219	15.0826	71.9147	222.287	129.709	141.429	135.617	142.58	152.483	189.233	202.273	162.19	106.855	68.3711	30.8186	21.4853	26.6232	59.5867	37.6496	52.7869	207.242	36.756	189.129	55.7988	171.866	87.2313	102.103	32.1109	105.245	101.829	77.3625	UDP-Glycosyltransferase superfamily protein%3B IPR002213 (UDP-glucuronosyl/UDP-glucosyltransferase)%3B GO:0008152 (metabolic process)
XLOC_097979	0	10.5249	0	0	0	0	0	0	0	0	0	0	0	0	0	0	0	0	92.5427	70.3295	73.747	36.2076	34.0495	31.3747	22.8481	45.1808	27.2706	38.1809	14.3483	28.2292	13.5001	17.1963	18.4881	28.5242	12.3429	31.9765	Unknown protein
Araip.V2CL1	17.0269	3.75891	4.7552	2.45488	91.2098	18.9716	0	40.2235	96.5489	53.214	35.6447	25.5511	38.387	107.124	56.9238	73.1625	102.59	145.898	24.8622	0	4.06479	0	8.51238	2.09165	0	47.1452	5.92839	2.66378	0	14.1146	2.07693	6.4486	0	7.86876	11.3143	21.6615	uncharacterized protein At4g22758-like [Glycine max]
Araip.VZ2HX	1.70269	0	1.90208	1.22744	4.18394	0	12.3403	35.3479	21.3306	70.952	154.077	56.9986	102.365	91.6828	143.848	69.9347	17.5869	62.6743	0	0	0	0	0	2.09165	16.5452	15.7151	9.48542	31.9654	22.3195	13.2843	21.8078	52.6635	41.8415	59.9993	39.0857	44.3545	Transmembrane amino acid transporter family protein%3B IPR013057 (Amino acid transporter%2C transmembrane)
XLOC_115579	74.9185	57.1354	31.3843	12.2744	30.1244	33.4793	6.85571	6.09446	3.36799	9.97763	16.0976	16.7065	7.31181	9.65082	14.6156	6.45551	6.83934	9.24703	5.52493	13.4337	6.96822	31.9479	31.9214	48.1079	1.57573	10.8041	3.55703	30.1895	15.1454	8.30269	11.4231	8.59813	5.83835	8.85235	15.4286	29.9135	Unknown protein
Araip.AQN9K	148.986	125.547	111.272	54.0073	169.868	99.322	61.7014	40.2235	94.3036	19.9553	16.0976	20.6374	10.9677	24.1271	12.3078	21.5184	35.1738	32.8783	150.554	174.639	108.007	59.636	25.5371	20.9165	3.93932	2.94658	4.74271	4.43964	1.59425	9.96323	4.15387	5.37383	1.94612	2.95078	1.02857	4.126	MATE efflux family protein%3B IPR002528 (Multi antimicrobial extrusion protein)%3B GO:0006855 (drug transmembrane transport)%2C GO:0015238 (drug transmembrane transporter activity)%2C GO:0015297 (antiporter activity)%2C GO:0016020 (membrane)%2C GO:0055085 (transmembrane transport)
Araip.71FLX	58.7429	50.3694	58.0134	133.791	116.313	142.845	207.042	81.6658	53.8878	80.9296	95.4357	168.047	59.4085	70.451	63.0777	76.3902	52.7607	50.3449	178.87	63.2176	68.5208	359.946	136.198	560.561	348.236	294.658	449.372	502.567	395.375	250.741	292.848	239.673	473.879	352.127	613.029	305.324	UPF0496 protein At1g20180-like [Glycine max]%3B IPR007749 (Protein of unknown function DUF677)
Aradu.T06K7	68.1077	36.8373	58.9645	90.8305	279.487	98.2061	111.062	127.984	35.9252	75.3865	94.2859	78.6187	63.0644	93.613	83.078	104.364	97.7049	67.8115	220.307	165.156	131.235	137.376	31.9214	120.27	67.7563	57.9493	86.5545	61.267	87.6839	58.1188	59.1926	66.6355	42.8145	72.786	76.1143	50.5435	Unknown protein
Aradu.YA6WS	80.0266	8.2696	19.0208	0	0.836788	0	20.5671	73.1336	105.53	108.645	187.422	107.118	98.7095	268.293	194.618	335.687	138.741	373.991	6.21555	69.5393	56.3264	1.06493	0	0	17.333	30.4479	7.11406	56.8274	28.6965	14.9448	43.6156	20.4206	33.084	80.6547	34.9714	63.953	Cell wall protein Exp4 n%3D1 Tax%3DMirabilis jalapa RepID%3DQ84L38_MIRJA%3B IPR007118 (Expansin/Lol pI)%3B GO:0005576 (extracellular region)%2C GO:0009664 (plant-type cell wall organization)
Araip.J8BGM	74.0672	86.4549	66.5728	270.037	126.355	256.675	248.177	220.62	323.327	269.396	165.575	272.217	259.569	218.109	287.696	252.841	170.007	171.584	198.898	245.758	154.462	251.323	280.909	440.292	445.143	275.996	509.841	839.979	541.249	318.823	813.12	642.71	705.467	443.601	927.772	529.159	probable carboxylesterase 18-like [Glycine max]%3B IPR013094 (Alpha/beta hydrolase fold-3)%3B GO:0008152 (metabolic process)%2C GO:0016787 (hydrolase activity)
XLOC_051770	15.3242	6.76603	6.65728	1.22744	10.0415	8.92782	8.22685	12.1889	15.7173	7.76038	4.59931	16.7065	10.0537	9.65082	3.8462	9.68327	7.81639	9.24703	36.6027	16.5946	11.033	21.2986	31.9214	50.1995	136.301	59.9137	149.395	164.267	126.743	54.7978	71.6543	74.1589	137.201	167.211	34.9714	34.0395	Unknown protein
Araip.B594V	97.0535	106.753	97.0061	498.34	211.707	465.363	847.365	346.165	140.333	313.741	340.349	409.8	242.204	304.001	343.081	401.318	483.639	264.054	468.929	571.329	318.215	807.216	366.032	701.747	573.565	309.39	380.602	621.549	547.626	200.925	658.388	451.402	970.139	693.434	535.886	774.656	zinc finger protein CONSTANS-LIKE 16-like [Glycine max]%3B IPR010402 (CCT domain)%3B GO:0005515 (protein binding)
Aradu.NC5JV	492.93	460.09	393.731	813.792	570.689	978.713	1151.76	658.202	354.761	692.891	1119.93	533.625	727.525	556.853	551.545	503.53	561.803	329.811	419.895	700.135	588.234	952.046	470.309	1085.56	2134.32	1807.23	1830.69	1429.56	1814.26	2254.18	1953.36	1729.3	1616.25	1717.36	1127.31	1400.78	unknown protein
Araip.LQ4US	565.294	199.974	404.192	1564.99	1054.35	907.29	2753.25	1282.28	1476.3	1609.72	1148.68	3547.67	1515.37	1533.52	1081.55	1200.73	881.298	755.174	947.526	798.912	455.838	2297.05	1479.03	4015.96	4477.43	7853.61	7361.87	5939.35	4089.26	2749.02	3204.71	2430.05	4967.46	6599.92	4623.43	2893.36	DUF679 domain membrane protein 2%3B IPR007770 (Protein of unknown function DUF679)
Araip.IZ27R	120.891	114.271	135.048	265.127	159.826	167.397	241.321	160.894	147.069	159.642	120.732	154.289	156.29	120.635	126.925	122.655	141.672	119.184	154.698	117.743	116.137	146.96	102.149	152.69	138.664	111.97	98.4112	122.534	112.395	117.898	89.3082	90.2804	108.009	89.5071	84.3429	92.835	ureidoglycolate hydrolase%2C putative%3B IPR011051 (RmlC-like cupin domain)%3B GO:0004848 (ureidoglycolate hydrolase activity)
Aradu.J45JW	54.4862	33.0784	58.9645	3.68232	12.5518	4.46391	0	8.53225	52.7651	6.65175	6.89897	0.982734	13.7096	18.3366	11.5386	23.6702	16.6098	30.8234	37.2933	38.7208	29.0342	2.12986	4.25619	2.09165	9.45437	13.7507	1.18568	8.87927	4.78276	0.830269	10.3847	2.14953	0.973058	0	5.14286	2.063	putative pectinesterase/pectinesterase inhibitor 22 [Glycine max]%3B IPR006501 (Pectinesterase inhibitor domain)%2C IPR011050 (Pectin lyase fold/virulence factor)%3B GO:0004857 (enzyme inhibitor activity)%2C GO:0005618 (cell wall)%2C GO:0030599 (pectinesterase activity)%2C GO:0042545 (cell wall modification)
Aradu.A599R	589.983	512.715	738.958	54.0073	208.36	266.719	101.464	163.332	616.341	145.23	248.363	143.479	284.247	292.42	289.234	143.097	266.734	507.559	147.792	203.877	175.948	326.933	604.379	112.949	50.4233	102.148	52.1698	161.603	58.9873	104.614	130.847	145.093	59.3565	115.081	136.8	128.937	FASCICLIN-like arabinogalactan 2%3B IPR000782 (FAS1 domain)
Aradu.VA666	126.851	118.781	139.803	41.7329	77.8212	72.5386	23.3094	56.0691	95.4263	84.2555	85.0872	66.8259	82.2579	98.4384	82.3087	89.3012	80.118	123.294	91.852	135.128	126.009	53.2464	93.6362	25.0998	33.8782	39.2877	29.6419	46.1722	33.4793	37.3621	39.4618	31.1682	23.3534	27.5406	45.2571	24.756	uncharacterized protein At1g04910-like [Glycine max]%3B IPR019378 (GDP-fucose protein O-fucosyltransferase)
XLOC_015748	16375.7	13474.2	13697.8	4253.08	28704.3	22055.1	5557.24	12343.7	34023.4	11589.6	15230.6	10273.5	9963.26	10227	12009.4	18404.7	17638.7	27147.2	35668.3	17105.1	13353.4	25319.7	16318.2	8411.56	1850.69	8872.14	3559.4	10285.8	3170.17	4476.81	5663.8	5546.87	1615.28	5821.9	7974.52	5289.53	Unknown protein
Aradu.LB6JY	291.161	387.167	416.555	108.015	175.725	170.745	83.6396	49.9746	28.0665	68.7348	49.4426	46.1885	44.7848	18.3366	44.6159	60.2514	19.541	28.7685	179.56	177.799	173.044	173.583	121.301	80.5284	126.846	57.9493	119.753	125.198	160.222	91.3296	109.039	135.421	121.632	41.311	75.0857	53.638	two-component response regulator-like APRR2-like isoform X2 [Glycine max]%3B IPR009057 (Homeodomain-like)%3B GO:0003677 (DNA binding)%2C GO:0003682 (chromatin binding)
Araip.Q0QAQ	618.078	666.078	692.357	125.199	233.464	324.75	154.939	86.5414	38.1705	60.9744	56.3416	79.6014	42.9569	39.5684	46.1544	46.2645	38.1049	41.0979	605.671	508.111	358.863	473.893	385.185	355.58	171.754	125.721	201.565	119.87	150.657	112.917	119.424	121.449	179.043	93.4415	106.971	77.3625	K+ efflux antiporter 3%3B IPR006153 (Cation/H+ exchanger)%2C IPR016040 (NAD(P)-binding domain)%3B GO:0006812 (cation transport)%2C GO:0006813 (potassium ion transport)%2C GO:0015299 (solute:hydrogen antiporter activity)%2C GO:0016021 (integral component of membrane)%2C GO:0055085 (transmembrane transport)
Aradu.L3W0Z	17.0269	6.01425	9.5104	283.538	110.456	84.8143	98.7222	93.8547	8.9813	72.0606	39.0941	147.41	52.0967	43.4287	55.3853	26.898	31.2656	49.3175	61.4649	26.0772	20.9047	108.623	317.086	94.1241	798.107	163.044	508.656	84.3531	216.818	210.058	118.385	322.43	378.519	96.3923	93.6	122.748	Cytochrome P450 superfamily protein%3B IPR001128 (Cytochrome P450)%3B GO:0005506 (iron ion binding)%2C GO:0020037 (heme binding)%2C GO:0055114 (oxidation-reduction process)
Aradu.GX9JC	60.4456	60.8943	86.5446	0	13.3886	14.5077	0	0	1.12266	0	9.19862	2.9482	17.3656	4.82541	10.0001	16.1388	20.518	35.9607	11.7405	58.4762	20.324	20.2336	55.3305	24.0539	42.5447	14.7329	14.2281	108.327	85.2925	28.2292	116.308	56.9626	36.0031	45.2453	113.143	62.9215	HXXXD-type acyl-transferase family protein%3B IPR003480 (Transferase)%2C IPR023213 (Chloramphenicol acetyltransferase-like domain)
Aradu.ZF1LK	813.887	667.582	772.244	34.3683	233.464	133.917	23.3094	34.129	229.023	47.6709	35.6447	26.5338	48.4408	55.9748	53.8468	35.5053	41.0361	52.3998	357.049	433.831	382.671	93.7137	212.81	38.6955	25.2117	19.6438	11.8568	33.7412	24.7109	15.7751	19.7309	46.2149	6.8114	18.6883	10.2857	20.63	growth-regulating factor 4%3B IPR014977 (WRC)%2C IPR014978 (Glutamine-Leucine-Glutamine%2C QLQ)%3B GO:0005524 (ATP binding)%2C GO:0005634 (nucleus)
Araip.S6BCW	1643.95	3870.92	1747.06	581.806	137.233	1224.23	208.413	90.1981	135.842	103.102	85.0872	165.099	138.01	52.1145	240.772	111.896	62.5311	38.0156	761.75	402.222	441.901	1151.19	253.243	765.543	146.543	193.492	181.409	204.223	193.702	324.635	354.117	462.149	215.046	202.62	171.771	142.347	Protein kinase superfamily protein%3B IPR011009 (Protein kinase-like domain)%3B GO:0004672 (protein kinase activity)%2C GO:0006468 (protein phosphorylation)
Aradu.B3QAD	14.4729	26.3123	19.9718	2.45488	3.34715	4.46391	5.48457	26.8156	117.879	25.4984	28.7457	15.7237	26.5053	25.0921	29.2311	73.1625	62.5311	119.184	8.97802	16.5946	10.4523	2.12986	6.38429	1.04582	8.66651	20.626	11.8568	23.974	7.97126	2.49081	12.4616	13.972	0.973058	13.7703	20.5714	10.315	uncharacterized protein LOC100815968 [Glycine max]%3B IPR006936 (Domain of unknown function DUF640)
Aradu.WUH7T	338.836	271.393	336.668	85.9207	302.917	186.368	50.7322	84.1036	151.559	84.2555	95.4357	104.17	107.849	105.194	98.4628	91.4531	105.521	162.337	310.778	251.29	271.18	151.22	159.607	58.5661	92.968	58.9315	50.9841	36.405	36.6678	62.2702	55.0388	62.3364	35.0301	26.5571	29.8286	38.1655	post-GPI attachment-like factor-protein%3B IPR007217 (Per1-like)
Araip.V3012	466.538	318.755	280.557	560.94	336.389	179.672	370.208	253.53	160.541	194.009	162.126	374.422	212.043	348.395	256.926	132.338	67.4164	66.7841	377.767	380.886	449.45	529.269	363.904	250.998	928.104	365.375	436.329	181.137	480.667	537.184	536.888	466.449	178.07	354.094	233.486	652.939	protein FAR1-RELATED SEQUENCE 3-like isoform X1 [Glycine max]%3B IPR001878 (Zinc finger%2C CCHC-type)%2C IPR007527 (Zinc finger%2C SWIM-type)%3B GO:0003676 (nucleic acid binding)%2C GO:0008270 (zinc ion binding)
Aradu.R7LNQ	0.851347	0	0.95104	14.7293	2.51036	0	34.2785	34.129	0	68.7348	65.5402	110.066	31.9892	7.72066	16.9233	32.2776	17.5869	11.3019	0	0	0	1.06493	0	13.5957	742.956	406.627	282.191	144.732	392.186	237.457	266.886	156.916	319.163	329.504	93.6	144.41	DUF679 domain membrane protein 2%3B IPR007770 (Protein of unknown function DUF679)
Araip.F0J5K	45.1214	5.26247	23.776	24.5488	31.7979	55.7989	35.6497	6.09446	8.9813	4.4345	5.74914	9.82734	4.56988	11.581	6.15392	2.15184	0.977049	2.05489	3.45308	6.32176	2.90342	27.6881	29.7933	28.2372	38.6054	23.5726	61.6552	23.974	11.1598	7.47242	13.5001	4.29906	69.0871	28.5242	30.8571	11.3465	beta-xylosidase 2%3B IPR002772 (Glycoside hydrolase family 3 C-terminal domain)%2C IPR017853 (Glycoside hydrolase%2C superfamily)%2C IPR026891 (Fibronectin type III-like domain)%2C IPR026892 (Glycoside hydrolase family 3)%3B GO:0005975 (carbohydrate metabolic process)
Aradu.52DEQ	1197.84	1621.59	971.963	444.333	228.443	656.195	479.899	98.7303	66.2371	85.3641	67.8398	202.443	106.935	60.8002	75.3856	50.5682	46.8984	41.0979	1207.89	649.561	714.823	929.683	355.392	789.597	777.622	487.167	884.515	657.954	372.258	357.016	281.425	245.047	972.085	266.554	453.6	171.229	chorismate mutase 2%3B IPR008238 (Chorismate mutase%2C AroQ class%2C eukaryotic type)%3B GO:0004106 (chorismate mutase activity)%2C GO:0009073 (aromatic amino acid family biosynthetic process)%2C GO:0046417 (chorismate metabolic process)
Araip.NJ9I8	137.067	45.1069	91.2998	71.1915	370.697	508.886	53.4745	32.9101	50.5198	38.8019	43.6934	83.5324	39.301	28.9525	26.1542	67.7829	39.082	29.796	662.302	463.069	213.111	449.4	491.59	534.416	178.057	439.04	243.064	295.68	200.876	252.402	212.886	174.112	158.608	219.342	100.8	100.055	SAUR-like auxin-responsive protein family%3B IPR003676 (Auxin-induced protein%2C ARG7)
Araip.PEK5S	231.566	170.654	209.229	108.015	89.5363	69.1906	185.104	125.546	123.493	90.9073	90.8364	108.101	104.193	114.845	88.4627	124.807	101.613	147.952	235.5	239.437	232.274	90.5189	85.1238	96.2157	262.359	206.26	250.178	233.525	149.86	68.9123	139.155	105.327	135.255	306.881	153.257	172.26	RING-H2 zinc finger protein%3B IPR013083 (Zinc finger%2C RING/FYVE/PHD-type)%3B GO:0005515 (protein binding)%2C GO:0008270 (zinc ion binding)
Araip.YG2I8	28.0944	35.3337	26.6291	99.4226	20.9197	27.8995	104.207	45.099	11.2266	50.9968	31.0453	73.705	54.8386	35.7081	39.2313	23.6702	29.3115	20.5489	42.1276	45.0425	48.7775	108.623	36.1776	115.041	104.786	111.97	165.995	103.888	102.032	65.5913	103.847	85.9813	224.776	171.145	206.743	144.41	transmembrane protein 53 [Glycine max]%3B IPR008547 (Protein of unknown function DUF829%2C TMEM53)
Araip.646Z6	147.283	137.576	231.103	220.939	73.6373	214.268	311.249	184.053	3.36799	74.2779	87.3869	146.427	81.3439	80.1018	51.5391	105.44	55.6918	47.2626	165.748	181.751	83.6186	193.817	142.582	521.866	171.754	108.041	317.762	164.267	190.513	171.035	208.732	289.112	357.112	131.802	185.143	179.481	Protein of unknown function (DUF179)%3B IPR003774 (Protein of unknown function UPF0301)
Aradu.K44L7	165.161	75.1781	100.81	132.563	157.316	117.178	101.464	162.113	360.374	192.901	215.018	185.737	191.935	248.991	263.849	238.854	206.157	317.481	192.682	233.905	174.205	84.1294	114.917	71.116	118.968	105.095	90.1115	104.775	92.4666	106.274	98.6544	117.15	71.0332	87.5399	80.2286	81.4885	glucose-6-phosphate/phosphate translocator 2%3B IPR004696 (Triose phosphate/phosphoenolpyruvate translocator)%2C IPR004853 (Triose-phosphate transporter domain)%3B GO:0005215 (transporter activity)%2C GO:0006810 (transport)%2C GO:0016020 (membrane)%2C GO:0016021 (integral component of membrane)
Aradu.SL05Q	271.58	263.123	266.291	54.0073	388.269	225.428	91.8665	114.576	450.187	88.69	177.073	78.6187	124.301	182.401	182.31	137.718	227.652	382.21	488.957	447.264	441.321	231.089	436.26	166.286	40.1811	177.777	60.4695	207.775	68.5528	112.917	70.6158	120.374	22.3803	59.9993	73.0286	60.8585	septum-promoting GTP-binding protein 1-like [Glycine max]%3B IPR001806 (Small GTPase superfamily)%2C IPR027417 (P-loop containing nucleoside triphosphate hydrolase)%3B GO:0005525 (GTP binding)%2C GO:0005622 (intracellular)%2C GO:0007264 (small GTPase mediated signal transduction)%2C GO:0015031 (protein transport)
Aradu.3GX6J	224.756	163.137	230.152	36.8232	170.705	45.7551	32.9074	98.7303	363.742	28.8243	131.08	46.1885	169.086	139.937	131.54	126.958	285.298	464.406	49.7244	100.358	64.456	67.0905	119.173	38.6955	14.9694	4.91096	23.7135	47.0602	20.7253	54.7978	104.885	144.019	13.6228	89.5071	36	78.394	pollen protein Ole E I-like protein%3B IPR006041 (Pollen Ole e 1 allergen/extensin)%2C IPR006706 (Extensin domain)%3B GO:0005199 (structural constituent of cell wall)%2C GO:0009664 (plant-type cell wall organization)
XLOC_014429	30.6485	56.3836	31.3843	17.1841	38.4922	25.6675	34.2785	24.3779	44.9065	32.1501	27.5959	19.6547	11.8817	2.89525	11.5386	23.6702	41.0361	38.0156	19.3373	27.6577	37.1638	26.6232	36.1776	32.4205	35.4539	53.0384	34.3846	31.9654	57.3931	60.6097	67.5004	63.4112	35.0301	40.3274	34.9714	15.4725	Unknown protein
Aradu.XUD70	321.809	627.737	505.002	1892.71	705.412	1512.15	2040.26	1718.64	804.949	1406.85	1408.54	1580.24	1376.45	1644.5	1136.17	1366.42	1818.29	1644.94	71.1335	70.3295	77.8118	1093.68	983.18	2985.83	1952.33	934.064	2411.67	2141.68	1755.27	1826.59	3051.02	3325.33	2843.27	2145.22	3041.49	3450.37	protein SCARECROW-like [Glycine max]%3B IPR005202 (Transcription factor GRAS)%2C IPR021914 (Transcriptional factor DELLA%2C N-terminal)
Aradu.ZV9U0	13.6215	9.02138	19.0208	185.343	50.2073	64.7267	74.0416	125.546	17.9626	159.642	86.2371	341.991	171.828	124.496	91.5396	142.021	50.8066	38.0156	66.2992	73.4904	51.681	34.0777	189.4	234.264	122.907	51.074	216.979	86.129	142.686	79.7058	146.424	107.477	613.026	211.473	132.686	122.748	kunitz trypsin inhibitor 1%3B IPR002160 (Proteinase inhibitor I3%2C Kunitz legume)%3B GO:0004866 (endopeptidase inhibitor activity)
Araip.RE9N7	61.297	50.3694	40.8947	46.6427	34.3083	37.9433	19.196	51.1935	111.144	75.3865	47.1429	55.0331	65.8063	70.451	73.8471	55.9478	62.5311	85.2781	86.3271	103.519	82.4573	36.2076	51.0743	21.9623	63.0291	44.1986	35.5703	32.8533	27.1023	44.8345	29.0771	40.8411	36.9762	16.7211	15.4286	22.693	BTB/POZ domain-containing protein [Glycine max]%3B IPR011333 (BTB/POZ fold)%2C IPR027356 (NPH3 domain)
Aradu.B80WC	207.729	126.299	141.705	173.069	251.873	91.5102	82.2685	45.099	107.776	29.9329	29.8955	44.223	76.774	84.9273	50.7699	26.898	67.4164	51.3724	445.448	910.333	793.796	381.244	274.524	389.046	81.15	28.4836	65.2123	161.603	36.6678	101.293	115.27	173.037	53.5182	59.9993	55.5429	72.205	ABC transporter family protein (ATP-binding component)%3B IPR011527 (ABC transporter type 1%2C transmembrane domain)%2C IPR027417 (P-loop containing nucleoside triphosphate hydrolase)%3B GO:0000166 (nucleotide binding)%2C GO:0005524 (ATP binding)%2C GO:0006810 (transport)%2C GO:0016021 (integral component of membrane)%2C GO:0016887 (ATPase activity)%2C GO:0017111 (nucleoside-triphosphatase activi…
Aradu.G3DHZ	727.901	75.1781	98.9082	35.5957	7.53109	15.6237	189.218	93.8547	229.023	133.035	77.0384	249.614	130.699	293.385	105.386	90.3772	52.7607	108.909	133.98	554.734	184.658	59.636	151.095	635.861	961.194	1342.66	1718.05	1087.71	1240.33	612.739	1423.74	823.271	1092.74	859.662	600.686	426.009	Pectate lyase family protein%3B IPR011050 (Pectin lyase fold/virulence factor)%2C IPR018082 (AmbAllergen)
Aradu.7L2S4	214.539	463.849	211.131	120.289	28.4508	128.337	38.392	2.43779	4.49065	6.65175	14.9478	5.8964	5.48386	1.93016	12.3078	3.22776	1.9541	3.08234	75.2772	51.3643	97.5551	121.402	31.9214	46.0162	4.72719	6.87534	2.37135	37.293	10.3626	4.15135	21.8078	34.3925	10.7036	11.8031	7.2	3.0945	metalloendoproteinase 1-like [Glycine max]%3B IPR021190 (Peptidase M10A)%2C IPR024079 (Metallopeptidase%2C catalytic domain)%3B GO:0004222 (metalloendopeptidase activity)%2C GO:0006508 (proteolysis)%2C GO:0008237 (metallopeptidase activity)%2C GO:0008270 (zinc ion binding)%2C GO:0031012 (extracellular matrix)
Araip.GEQ8E	19.581	18.0428	19.9718	27.0037	25.9404	17.8556	31.5363	28.0345	103.285	43.2364	52.8921	46.1885	57.5805	56.9399	58.4623	60.2514	35.1738	47.2626	104.283	75.0709	64.456	74.545	25.5371	47.062	153.634	74.6466	28.4563	90.5686	51.8132	49.8162	47.7695	60.1869	72.0063	68.8516	63.7714	40.2285	Protein of unknown function (DUF581)%3B IPR007650 (Protein of unknown function DUF581)
Aradu.MVB2G	1113.56	1627.61	854.985	394.008	256.894	603.744	205.671	101.168	33.6799	76.4951	129.931	139.548	150.806	126.426	158.464	48.4163	64.4852	99.6624	681.639	481.244	636.431	1138.41	461.797	567.882	446.719	333.945	556.083	405.783	301.314	330.447	417.464	461.075	332.786	183.932	224.229	198.048	GRAM domain-containing protein / ABA-responsive protein-related%3B IPR004182 (GRAM domain)
Araip.PF47L	114.08	143.59	106.516	421.012	133.886	81.4664	134.372	78.0091	46.0291	49.8881	48.2928	116.945	116.989	64.6605	90.0011	79.618	116.269	102.745	700.285	226.003	725.856	269.427	231.962	335.709	499.506	364.393	437.515	719.221	508.566	334.599	493.272	521.262	343.489	370.815	457.714	416.726	glucan endo-1%2C3-beta-glucosidase 14-like [Glycine max]%3B IPR000490 (Glycoside hydrolase%2C family 17)%2C IPR017853 (Glycoside hydrolase%2C superfamily)%3B GO:0005975 (carbohydrate metabolic process)
Aradu.DK681	25.5404	6.01425	8.55936	12.2744	53.5544	13.3917	9.59799	20.7212	295.26	33.2588	35.6447	34.3957	63.9784	75.2764	81.5395	27.9739	25.4033	51.3724	67.6804	11.0631	12.1944	7.4545	53.2024	14.6415	4.72719	30.4479	22.5279	23.974	25.508	16.6054	13.5001	21.4953	8.75752	19.6719	23.6571	21.6615	B3 DNA-binding domain protein%3B IPR015300 (DNA-binding pseudobarrel domain)%3B GO:0003677 (DNA binding)
Aradu.3RM48	739.82	986.337	696.161	427.149	517.135	547.945	434.652	329.101	241.372	228.377	200.07	287.941	269.623	269.258	244.618	254.993	266.734	243.505	941.311	726.212	837.928	1111.79	725.68	1042.69	456.173	443.951	722.078	486.584	477.478	443.364	636.581	576.075	561.454	464.257	521.486	533.285	unknown protein
Araip.BR60A	154.945	254.102	199.718	115.379	67.7798	113.83	191.96	123.108	33.6799	67.6261	89.6866	75.6705	70.3762	73.3463	101.54	94.6808	85.0033	64.7292	66.2992	68.7491	88.2641	173.583	161.735	250.998	100.847	125.721	150.581	321.43	254.283	143.637	284.54	249.346	384.358	266.554	276.686	358.962	uncharacterized protein LOC100811711 [Glycine max]
Aradu.JMD12	830.063	1549.42	1073.72	155.885	158.153	270.067	319.476	187.709	236.882	181.815	236.864	188.685	205.645	175.645	193.849	148.477	349.784	344.195	232.738	341.375	239.823	707.113	523.511	436.108	259.995	209.207	292.862	324.094	278.994	289.764	393.579	449.252	323.055	397.372	380.571	431.167	ACT domain repeat 8%3B IPR002912 (ACT domain)%3B GO:0008152 (metabolic process)%2C GO:0016597 (amino acid binding)
XLOC_128547	231.566	178.172	276.753	468.882	238.484	351.533	556.683	257.186	129.106	216.182	280.558	252.563	205.645	372.522	221.541	327.079	291.161	207.544	836.337	503.37	498.808	774.203	519.255	1094.98	999.8	992.014	1306.62	644.635	529.292	650.931	684.35	838.318	1264	756.384	597.6	728.239	Unknown protein
Araip.P91HW	151.54	125.547	92.2509	35.5957	46.8601	42.4072	16.4537	10.97	29.1892	14.4121	13.7979	12.7755	14.6236	21.2318	16.9233	33.3535	53.7377	56.5096	135.361	254.451	195.691	107.558	70.2271	77.3909	48.8476	60.8959	52.1698	215.766	96.4522	35.7016	44.6541	70.9346	87.5752	42.2946	74.0572	62.9215	ELF4-like 1%3B IPR009741 (Protein of unknown function DUF1313)
Aradu.Q5XDE	1191.03	2271.88	1176.44	483.611	485.337	1061.3	256.403	216.963	465.905	257.201	281.708	290.889	217.526	236.445	352.312	219.487	329.266	497.285	517.272	498.629	310.666	784.852	436.26	628.54	255.268	227.868	253.735	277.033	193.702	281.461	286.617	296.635	211.154	237.046	180	189.796	protein kinase family protein%3B IPR020636 (Calcium/calmodulin-dependent/calcium-dependent protein kinase)%3B GO:0004672 (protein kinase activity)%2C GO:0005524 (ATP binding)%2C GO:0006468 (protein phosphorylation)%2C GO:0007165 (signal transduction)
Aradu.A7WPS	414.606	296.954	326.207	478.701	132.212	231.007	525.147	199.898	71.8504	184.032	97.7353	211.288	160.86	115.81	121.54	94.6808	79.141	70.8939	230.666	218.101	211.95	423.842	283.037	431.925	891.075	195.456	571.497	186.465	351.533	309.69	344.771	378.318	420.361	202.62	147.086	194.953	embryo-specific protein%3B IPR010417 (Embryo-specific 3)%3B GO:0005515 (protein binding)
Araip.HC8XD	108.121	67.6603	133.146	50.325	77.8212	47.9871	27.4228	30.4723	12.3493	14.4121	27.5959	37.3439	27.4193	28.9525	31.5389	26.898	52.7607	46.2351	273.484	120.904	109.749	193.817	276.652	64.841	16.5452	38.3055	20.1565	23.974	22.3195	38.1924	23.8848	29.0187	29.1917	43.2782	19.5429	20.63	UDP-Glycosyltransferase superfamily protein%3B IPR002213 (UDP-glucuronosyl/UDP-glucosyltransferase)%3B GO:0008152 (metabolic process)
Araip.FGW3H	18.7296	24.057	19.9718	11.047	15.0622	7.81185	5.48457	13.4078	6.73597	5.54313	18.3972	12.7755	15.5376	19.3016	20.7695	11.8351	16.6098	14.3843	82.1834	61.6371	109.749	46.8569	59.5867	16.7332	12.6058	19.6438	14.2281	13.3189	15.9425	19.9265	20.7693	36.542	5.83835	14.7539	11.3143	9.2835	LRR and NB-ARC domain disease resistance protein%3B IPR000767 (Disease resistance protein)%2C IPR003591 (Leucine-rich repeat%2C typical subtype)%2C IPR027417 (P-loop containing nucleoside triphosphate hydrolase)%3B GO:0006952 (defense response)%2C GO:0043531 (ADP binding)
XLOC_018345	5.95943	5.26247	9.5104	40.5055	1.67358	3.34793	224.867	578.974	57.2558	549.878	599.06	588.658	826.235	992.105	772.317	922.062	532.492	850.727	0	0	0	2.12986	0	11.5041	289.146	200.367	187.337	157.163	121.96	225.003	303.232	307.383	150.824	841.957	261.257	341.426	Unknown protein
Aradu.I7KNY	902.427	792.378	745.615	1013.86	958.122	1097.01	1378	1049.47	938.545	719.498	853.172	796.014	805.213	881.12	850.78	737.004	949.692	794.217	897.111	840.003	771.73	1218.28	1083.2	1075.11	810.712	794.593	872.659	612.67	734.153	821.967	949.159	914.626	915.647	965.89	810.514	935.57	probable UDP-N-acetylglucosamine--peptide N-acetylglucosaminyltransferase SEC-like isoform X1 [Glycine max]%3B IPR011990 (Tetratricopeptide-like helical)%3B GO:0005515 (protein binding)
Aradu.41FVK	3934.07	1458.46	2311.98	548.665	2102.01	1753.2	1131.19	4057.69	6893.14	3221.66	3626.56	3495.58	3878	4482.81	4191.59	3937.86	4656.62	6598.27	2551.83	3637.38	2088.72	1428.07	1504.56	1386.76	698.048	1292.56	876.216	1385.17	726.979	1174	1843.28	2058.18	629.568	2494.4	708.686	1409.03	Eukaryotic aspartyl protease family protein%3B IPR001461 (Aspartic peptidase)%2C IPR021109 (Aspartic peptidase domain)%3B GO:0004190 (aspartic-type endopeptidase activity)%2C GO:0006508 (proteolysis)
Aradu.VF4U3	116.634	100.739	98.9082	61.372	48.5337	75.8865	34.2785	54.8502	132.474	44.345	57.4914	45.2058	46.6128	64.6605	57.693	73.1625	59.6	67.8115	91.1614	97.197	87.6834	20.2336	36.1776	24.0539	31.5146	49.1096	14.2281	54.1636	39.0592	39.0227	32.1925	32.243	17.515	15.7375	21.6	23.7245	Peroxidase family protein%3B IPR010255 (Haem peroxidase)%3B GO:0004601 (peroxidase activity)%2C GO:0006979 (response to oxidative stress)%2C GO:0020037 (heme binding)%2C GO:0055114 (oxidation-reduction process)
Araip.WTW2C	36.6079	30.0713	46.601	98.1951	51.044	30.1314	41.1342	46.3179	32.5572	80.9296	41.3938	86.4806	61.2364	42.4636	49.2314	50.5682	27.3574	28.7685	444.757	460.698	264.792	70.2853	68.099	77.3909	165.452	41.2521	98.4112	68.3704	51.8132	40.6832	48.808	66.6355	62.2757	44.2618	34.9714	40.2285	purple acid phosphatase 10%3B IPR004843 (Calcineurin-like phosphoesterase domain%2C apaH type)%2C IPR008963 (Purple acid phosphatase-like%2C N-terminal)%2C IPR025733 (Iron/zinc purple acid phosphatase-like C-terminal domain)%3B GO:0003993 (acid phosphatase activity)%2C GO:0016787 (hydrolase activity)%2C GO:0046872 (metal ion binding)
Aradu.JAV3X	5.95943	6.01425	7.60832	20.8665	12.5518	22.3196	1.37114	26.8156	58.3784	43.2364	27.5959	35.3784	59.4085	53.0795	56.1546	20.4425	67.4164	54.4547	5.52493	11.8533	7.5489	7.4545	6.38429	3.13747	6.30291	28.4836	5.92839	7.10342	9.56551	8.30269	12.4616	12.8972	4.86529	9.83595	2.05714	2.063	protein IQ-DOMAIN 14-like [Glycine max]%3B IPR000048 (IQ motif%2C EF-hand binding site)%2C IPR025064 (Domain of unknown function DUF4005)%3B GO:0005515 (protein binding)
Araip.37R5L	24.6891	12.7803	26.6291	3.68232	6.6943	0	4.11342	3.65668	6.73597	6.65175	11.4983	9.82734	8.22579	0.965082	3.8462	4.30367	1.9541	6.16468	11.0499	15.8044	16.2592	3.19479	2.1281	15.6873	19.6966	2.94658	23.7135	6.21549	99.6408	5.81188	35.3079	25.7944	22.3803	10.8195	21.6	14.441	putative cyclic nucleotide-gated ion channel 15-like isoform X1 [Glycine max]%3B IPR003938 (Potassium channel%2C voltage-dependent%2C EAG/ELK/ERG)%2C IPR020683 (Ankyrin repeat-containing domain)%3B GO:0005216 (ion channel activity)%2C GO:0005249 (voltage-gated potassium channel activity)%2C GO:0005515 (protein binding)%2C GO:0006811 (ion transport)%2C GO:0006813 (potassium ion transport)%2C GO:00…
Araip.DBZ8H	98.7562	90.9656	133.146	265.127	93.7202	83.6984	87.753	491.214	630.936	486.686	310.453	227.994	199.247	276.979	219.234	353.977	472.892	243.505	585.643	324.78	647.464	203.401	208.553	84.7117	930.468	432.164	164.809	132.301	62.973	293.085	83.0774	111.776	29.1917	41.311	69.9429	74.268	2-aminoethanethiol dioxygenase-like [Glycine max]%3B IPR012864 (Cysteamine dioxygenase)%2C IPR014710 (RmlC-like jelly roll fold)%3B GO:0047800 (cysteamine dioxygenase activity)%2C GO:0055114 (oxidation-reduction process)
Aradu.A24RB	199.215	166.895	188.306	855.525	651.021	669.587	983.108	514.373	432.225	519.945	425.436	559.176	465.214	441.043	500.006	550.87	498.295	382.21	599.455	377.725	444.224	453.66	468.181	595.073	293.086	474.399	499.17	633.092	651.252	381.094	474.58	521.262	782.338	545.895	778.629	592.081	abscisic acid receptor%3B IPR019587 (Polyketide cyclase/dehydrase)%2C IPR023393 (START-like domain)
Aradu.N37A4	284.35	530.758	255.83	201.3	156.479	277.879	34.2785	101.168	319.959	72.0606	150.627	106.135	297.042	269.258	305.388	94.6808	128.97	420.226	364.646	244.178	311.828	272.622	449.028	139.094	40.1811	92.326	43.8701	174.922	42.2477	110.426	119.424	92.4299	38.9223	73.7696	137.829	198.048	CBS domain-containing protein
Aradu.RM381	282.647	282.67	208.278	18.4116	87.0259	64.7267	17.8248	23.159	314.345	32.1501	44.8433	26.5338	26.5053	60.8002	57.693	37.6571	88.9115	258.917	212.71	263.933	286.858	80.9346	134.07	35.558	37.0296	18.6616	17.7852	27.5258	19.9282	19.9265	21.8078	29.0187	19.4612	31.475	25.7143	26.819	probable pectinesterase/pectinesterase inhibitor 51-like [Glycine max]%3B IPR006501 (Pectinesterase inhibitor domain)%2C IPR011050 (Pectin lyase fold/virulence factor)%3B GO:0004857 (enzyme inhibitor activity)%2C GO:0005618 (cell wall)%2C GO:0030599 (pectinesterase activity)%2C GO:0042545 (cell wall modification)
Aradu.AAS86	42.5673	66.9085	64.6707	109.242	148.111	29.0154	49.3611	10.97	11.2266	22.1725	13.7979	5.8964	71.2902	27.0223	40.0005	40.8849	14.6557	15.4117	398.486	586.343	490.098	117.142	153.223	26.1456	6.30291	19.6438	9.48542	39.9567	6.37701	27.3989	32.1925	55.8878	3.89223	8.85235	14.4	12.378	ABC transporter family pleiotropic drug resistance protein n%3D4 Tax%3DPapilionoideae RepID%3DG7LGN0_MEDTR%3B IPR013525 (ABC-2 type transporter)%2C IPR013581 (Plant PDR ABC transporter associated)%2C IPR027417 (P-loop containing nucleoside triphosphate hydrolase)%3B GO:0000166 (nucleotide binding)%2C GO:0005524 (ATP binding)%2C GO:0016020 (membrane)%2C GO:0016887 (ATPase activity)%2C GO:0017111 (…
XLOC_113414	5.10808	3.75891	0	4.90976	14.2254	6.69587	5.48457	1.21889	14.5946	5.54313	10.3484	10.8101	13.7096	13.5112	10.0001	10.7592	6.83934	13.3568	47.6526	25.287	33.099	8.51943	0	14.6415	10.2422	34.3767	8.29974	6.21549	8.76839	15.7751	6.2308	10.7477	6.8114	12.7867	6.17143	3.0945	Unknown protein
Araip.TR5AB	0	13.5321	11.4125	44.1878	1.67358	40.1752	2.74228	10.97	0	19.9553	5.74914	75.6705	0	0.965082	0	2.15184	10.7475	2.05489	26.2434	18.1751	26.1308	8.51943	19.1529	27.1914	48.0597	105.095	69.955	66.5946	64.5672	99.6323	43.6156	40.8411	79.7907	80.6547	96.6857	80.457	beta-galactosidase 8%3B IPR001251 (CRAL-TRIO domain)%2C IPR001944 (Glycoside hydrolase%2C family 35)%2C IPR017853 (Glycoside hydrolase%2C superfamily)%3B GO:0005975 (carbohydrate metabolic process)
Aradu.W63FK	306.485	117.278	152.166	33.1409	64.4326	78.1185	61.7014	52.4124	372.724	42.1278	36.7945	26.5338	47.5268	75.2764	62.3085	48.4163	47.8754	87.333	122.239	119.323	134.719	47.9218	117.045	32.4205	11.818	22.5904	28.4563	38.1809	42.2477	39.0227	56.0772	42.9906	25.2995	22.6227	48.3429	24.756	cyclic nucleotide-gated ion channel-like protein%3B IPR005821 (Ion transport domain)%2C IPR014710 (RmlC-like jelly roll fold)%3B GO:0005216 (ion channel activity)%2C GO:0006811 (ion transport)%2C GO:0016020 (membrane)%2C GO:0055085 (transmembrane transport)
Aradu.CTP8M	91.0941	140.583	138.852	36.8232	8.36788	10.0438	23.3094	12.1889	29.1892	22.1725	14.9478	17.6892	21.9354	7.72066	10.0001	7.53143	1.9541	3.08234	49.7244	43.4621	59.8106	79.8696	76.6114	49.1537	11.818	21.6082	15.4138	49.7239	14.3483	15.7751	60.2311	60.1869	16.542	24.5899	80.2286	47.449	xyloglucan endotransglucosylase/hydrolase 9%3B IPR008264 (Beta-glucanase)%2C IPR008985 (Concanavalin A-like lectin/glucanases superfamily)%2C IPR016455 (Xyloglucan endotransglucosylase/hydrolase)%3B GO:0005618 (cell wall)%2C GO:0005975 (carbohydrate metabolic process)%2C GO:0006073 (cellular glucan metabolic process)%2C GO:0016762 (xyloglucan:xyloglucosyl transferase activity)%2C GO:0048046 (apop…
XLOC_031312	2037.27	701.412	788.412	57.6896	348.94	140.613	104.207	338.852	1411.19	106.428	240.314	144.462	233.978	303.036	243.849	265.752	532.492	724.35	312.849	698.554	317.054	134.181	353.264	107.72	41.7568	53.0384	60.4695	104.775	58.1902	115.407	182.77	263.318	27.2456	239.997	70.9714	133.063	Unknown protein
Aradu.XX5Y6	166.864	121.789	105.565	427.149	779.886	1254.36	1055.78	252.311	721.872	219.508	387.492	74.6878	134.355	237.41	238.465	246.385	622.38	736.68	139.505	210.198	126.589	859.397	646.941	386.955	424.659	191.527	247.807	150.06	180.15	129.522	141.232	110.701	178.07	146.556	153.257	123.78	Octicosapeptide/Phox/Bem1p family protein%3B IPR000270 (Phox/Bem1p)%3B GO:0005515 (protein binding)
Aradu.0E2DC	569.551	351.834	507.855	206.21	215.891	350.417	201.558	59.7257	39.2932	21.0639	20.6969	58.964	26.5053	20.2667	22.308	29.0498	38.1049	24.6587	676.804	754.66	682.305	764.619	517.127	477.941	165.452	18.6616	133.982	47.0602	54.2046	69.7426	74.7697	83.8318	133.309	82.6219	34.9714	63.953	early nodulin-like protein 1%3B IPR008972 (Cupredoxin)%3B GO:0005507 (copper ion binding)%2C GO:0009055 (electron carrier activity)
Araip.RD8ZG	236.674	146.597	144.558	18.4116	40.1658	43.5231	10.9691	15.8456	104.408	7.76038	10.3484	7.86187	6.39784	4.82541	7.6924	8.60735	37.1279	51.3724	32.459	92.4557	64.456	9.58436	25.5371	14.6415	6.30291	1.96438	3.55703	7.10342	11.9569	6.64215	12.4616	5.37383	5.83835	3.93438	3.08571	9.2835	Unknown protein
Araip.5I8PV	920.306	1123.91	646.707	719.279	817.541	1129.37	430.538	263.281	108.898	168.511	246.063	192.616	250.43	207.493	294.619	208.728	191.502	180.831	1381.23	556.315	1172.98	1843.39	719.296	1262.31	319.873	342.785	449.372	463.498	290.154	361.997	392.541	507.29	508.909	458.355	507.086	421.883	Actin cross-linking protein%3B IPR007679 (Protein of unknown function DUF569)%2C IPR008999 (Actin cross-linking)
Araip.X4RTI	244.336	289.436	327.158	164.477	279.487	189.716	272.857	171.864	232.391	140.795	181.673	142.496	201.989	233.55	193.079	180.754	208.111	169.529	288.678	430.67	279.89	374.855	244.731	238.448	319.873	225.904	238.321	160.715	158.628	229.154	248.194	261.168	151.797	204.588	168.686	200.111	UDP-Glycosyltransferase superfamily protein%3B IPR002213 (UDP-glucuronosyl/UDP-glucosyltransferase)%3B GO:0008152 (metabolic process)
Aradu.TZD57	1.70269	2.25534	0	23.3213	9.20466	13.3917	60.3302	2.43779	0	4.4345	0	4.91367	4.56988	0.965082	1.53848	0	0.977049	0	21.4091	3.16088	3.48411	78.8047	25.5371	149.553	77.2107	40.2699	47.4271	32.8533	32.6822	13.2843	4.15387	13.972	33.084	10.8195	13.3714	9.2835	Cytochrome P450 superfamily protein%3B IPR001128 (Cytochrome P450)%3B GO:0005506 (iron ion binding)%2C GO:0020037 (heme binding)%2C GO:0055114 (oxidation-reduction process)
Aradu.0JC72	5716.79	5305.32	5688.17	1707.37	6302.68	3527.61	1663.19	270.594	432.225	352.543	73.589	119.894	109.677	71.4161	83.8472	77.4661	90.8656	151.035	6031.85	4160.51	5222.1	4773.01	3709.27	2873.92	1093.56	253.405	936.685	319.654	263.052	475.744	265.848	495.467	601.35	88.5235	58.6286	57.764	MATE efflux family protein%3B IPR002528 (Multi antimicrobial extrusion protein)%3B GO:0006855 (drug transmembrane transport)%2C GO:0015238 (drug transmembrane transporter activity)%2C GO:0015297 (antiporter activity)%2C GO:0016020 (membrane)%2C GO:0055085 (transmembrane transport)
Araip.A0U1I	3519.47	1154.74	2249.21	661.59	1192.42	1139.41	729.447	401.016	204.324	329.262	410.488	597.502	380.214	421.741	470.775	443.278	525.652	451.049	1731.38	1892.58	922.708	1702.82	1666.3	2699.27	475.87	1358.37	1458.38	2471.1	1422.07	1203.89	1328.2	1220.93	1844.92	1440.97	3141.26	1816.47	kelch repeat F-box protein%3B IPR001810 (F-box domain)%2C IPR015916 (Galactose oxidase%2C beta-propeller)%3B GO:0005515 (protein binding)
Aradu.S2YP4	97.9049	51.1211	78.9363	22.0939	59.4119	47.9871	45.2477	63.3824	147.069	98.6676	96.5855	65.8432	75.86	90.7177	83.8472	108.668	115.292	124.321	66.9898	67.9589	72.5856	28.7531	29.7933	13.5957	27.5753	53.0384	13.0425	63.9308	23.1167	39.0227	31.154	35.4673	20.4342	22.6227	32.9143	45.386	unknown protein%3B FUNCTIONS IN: molecular_function unknown%3B INVOLVED IN: biological_process unknown%3B LOCATED IN: endomembrane system
Araip.J2AQK	24.6891	50.3694	38.9926	640.723	110.456	39.0592	193.331	18.2834	11.2266	34.3674	25.2962	37.3439	68.5482	20.2667	60.77	58.0996	10.7475	15.4117	404.011	112.211	282.794	197.012	70.2271	738.351	641.322	826.023	637.894	281.473	353.127	591.152	430.964	481.495	592.592	247.866	227.314	357.93	spermidine hydroxycinnamoyl transferase-like [Glycine max]%3B IPR003480 (Transferase)%2C IPR023213 (Chloramphenicol acetyltransferase-like domain)
Aradu.W3AUF	295.417	329.28	295.773	133.791	102.088	199.76	139.856	137.735	158.295	105.319	131.08	124.807	145.322	140.902	156.156	128.034	149.489	163.364	397.105	550.783	359.444	211.921	165.991	213.348	187.512	121.792	167.181	107.439	90.8724	111.256	155.77	210.654	94.3866	122.949	115.2	107.276	glycoside hydrolase family 81 protein%3B IPR005200 (Glycoside hydrolase%2C family 81)%3B GO:0016998 (cell wall macromolecule catabolic process)
Araip.MSP0A	74.0672	66.1568	54.2093	57.6896	57.7383	74.7705	127.516	107.263	85.3223	121.949	87.3869	61.9122	93.2256	71.4161	90.0011	78.5421	65.4623	62.6743	53.8681	63.2176	60.3912	64.9606	21.281	40.7871	52.7869	44.1986	50.9841	58.6032	55.7988	60.6097	39.4618	45.1402	49.6259	51.1469	48.3429	73.2365	Unknown protein
Araip.LY7U3	2999.29	1147.22	3242.1	482.384	3029.17	1479.79	190.589	24.3779	46.0291	19.9553	18.3972	122.842	15.5376	15.4413	19.231	37.6571	9.77049	8.21958	3842.59	2139.91	1485.97	4353.43	3141.07	750.901	63.0291	60.8959	179.037	345.404	147.468	80.5361	96.5775	113.925	160.555	107.212	810.514	95.9295	Protein of unknown function (DUF506)%3B IPR006502 (Protein of unknown function DUF506%2C plant)
Araip.B9NAQ	55.3375	42.8515	44.6989	29.4585	39.329	39.0592	17.8248	46.3179	106.653	27.7156	59.791	44.223	38.387	55.9748	32.3081	52.72	59.6	60.6194	62.1555	60.8469	59.2299	27.6881	53.2024	7.32076	14.1816	15.7151	5.92839	14.2068	11.9569	25.7383	14.5385	16.1215	7.78446	11.8031	11.3143	13.4095	ARF guanine-nucleotide exchange factor GNOM-like isoform X2 [Glycine max]%3B IPR000904 (Sec7 domain)%2C IPR016024 (Armadillo-type fold)%2C IPR023394 (Sec7 domain%2C alpha orthogonal bundle)%3B GO:0005086 (ARF guanyl-nucleotide exchange factor activity)%2C GO:0005488 (binding)%2C GO:0032012 (regulation of ARF protein signal transduction)
Araip.U8RR7	500.592	366.869	444.136	164.477	323	232.123	227.609	54.8502	76.341	45.4536	45.9931	67.8086	46.6128	65.6256	42.3082	64.5551	42.0131	56.5096	745.866	514.433	335.055	443.01	393.698	305.38	109.513	103.13	230.021	232.637	137.106	175.187	131.885	123.598	196.558	105.245	173.829	110.37	epoxide hydrolase%3B IPR000639 (Epoxide hydrolase-like)%3B GO:0003824 (catalytic activity)
Aradu.470B5	3579.06	2216.25	3515.99	1593.22	2433.38	3020.95	1055.78	539.969	396.3	583.137	447.283	1088.87	607.794	350.325	757.702	659.538	508.066	395.567	3541.48	2025.33	1467.97	2785.85	1106.61	2434.68	422.295	563.778	502.727	462.61	428.057	857.668	638.657	725.467	677.248	905.891	573.943	446.639	ethylene-responsive transcription factor 5-like [Glycine max]%3B IPR016177 (DNA-binding domain)%3B GO:0003677 (DNA binding)%2C GO:0003700 (sequence-specific DNA binding transcription factor activity)
Araip.XB7T8	208.58	99.9869	196.865	99.4226	324.674	297.966	193.331	131.64	86.445	98.6676	141.429	243.718	174.569	110.984	130.771	106.516	141.672	119.184	466.166	226.793	214.853	779.528	710.784	663.052	850.893	639.407	770.69	293.904	487.841	413.474	319.848	363.271	393.115	250.817	106.971	169.166	protein notum homolog isoform X2 [Glycine max]%3B IPR004963 (Protein notum homologue)
Aradu.B5DNW	19.581	12.0285	22.825	15.9567	12.5518	26.7835	10.9691	54.8502	208.815	50.9968	82.7876	44.223	188.279	136.077	171.541	112.971	262.826	310.289	13.1217	18.1751	8.12959	12.7791	8.51238	4.18329	15.7573	73.6644	15.4138	28.4137	10.3626	22.4173	33.231	36.542	7.78446	20.6555	37.0286	42.2915	UDP-glucosyltransferase family protein%3B IPR002213 (UDP-glucuronosyl/UDP-glucosyltransferase)%3B GO:0008152 (metabolic process)
Aradu.4GR15	298.823	269.138	289.116	71.1915	144.764	98.2061	127.516	45.099	94.3036	33.2588	29.8955	38.3266	33.8171	43.4287	46.9237	50.5682	39.082	26.7136	63.5367	81.3926	67.3595	62.8308	80.8676	53.337	34.666	25.537	26.0849	39.9567	28.6965	26.5686	15.577	27.9439	28.2187	23.6063	19.5429	35.071	RNA-dependent RNA polymerase family protein%3B IPR007855 (RNA-dependent RNA polymerase%2C eukaryotic-type)%3B GO:0003968 (RNA-directed RNA polymerase activity)
Araip.L5SS4	62.9997	49.6176	59.9155	27.0037	11.715	7.81185	13.7114	67.0391	78.5863	57.6485	78.1883	61.9122	88.6557	176.61	63.847	86.0735	102.59	83.2232	22.7904	42.6719	24.9695	4.25971	17.0248	8.36659	15.7573	41.2521	10.6711	46.1722	13.5511	21.587	21.8078	41.9159	10.7036	20.6555	51.4286	26.819	GDSL-like Lipase/Acylhydrolase superfamily protein%3B IPR001087 (Lipase%2C GDSL)%3B GO:0006629 (lipid metabolic process)%2C GO:0016787 (hydrolase activity)
Araip.X1BFI	6.81077	12.7803	12.3635	33.1409	3.34715	31.2474	20.5671	20.7212	5.61331	8.869	19.5471	34.3957	10.9677	12.5461	9.23089	15.0629	24.4262	13.3568	5.52493	7.11198	12.7751	24.4934	29.7933	33.4663	54.3626	58.9315	73.512	77.2497	29.4937	23.2475	39.4618	90.2804	76.8716	44.2618	33.9429	57.764	uncharacterized protein LOC100782615 [Glycine max]%3B IPR012862 (Protein of unknown function DUF1635)
Araip.DT4KW	35.7566	30.0713	30.4333	18.4116	47.6969	25.6675	34.2785	46.3179	157.173	59.8658	71.2893	51.1022	67.6343	90.7177	90.7704	73.1625	113.338	153.09	52.4869	23.7066	40.0673	12.7791	48.9462	12.5499	30.7267	48.1274	11.8568	42.6205	19.9282	31.5502	34.2694	32.243	20.4342	27.5406	36	22.693	1-acyl-sn-glycerol-3-phosphate acyltransferase-like protein%3B IPR002123 (Phospholipid/glycerol acyltransferase)%3B GO:0008152 (metabolic process)
Aradu.FRD61	1842.31	1390.8	1243.01	7799.15	1200.79	2295.57	17150.2	4295.38	2034.26	3978.86	3321.85	3906.37	3358.86	3466.58	2711.57	3797.99	2370.32	2126.82	340.474	401.432	398.931	3350.27	1545	5327.42	2636.19	2720.67	4423.76	2737.48	3787.15	3204.01	3353.21	3259.77	4053.76	3005.86	2829.6	3136.79	Class I glutamine amidotransferase-like superfamily protein%3B IPR006287 (DJ-1)
Aradu.EQ3HU	3293.01	3385.27	3003.38	846.933	958.959	2185.08	1133.93	453.428	215.551	416.843	610.558	678.086	589.515	596.421	428.467	413.153	235.469	240.423	3240.37	2832.94	3703.61	5835.81	5328.75	3396.83	759.501	2337.62	2907.28	2478.21	1469.9	1394.85	1508.89	1850.75	2140.73	1014.09	1105.71	1376.02	galactinol synthase 1%3B IPR002495 (Glycosyl transferase%2C family 8)
Araip.J87TP	581.47	327.025	490.737	35.5957	285.345	252.211	23.3094	60.9446	571.435	69.8434	134.53	53.0676	112.419	169.855	171.541	115.123	175.869	386.32	225.141	221.261	268.857	26.6232	165.991	15.6873	11.818	20.626	9.48542	28.4137	16.7396	16.6054	35.3079	25.7944	5.83835	22.6227	30.8571	15.4725	E3 ubiquitin-protein ligase ORTHRUS 2-like isoform X1 [Glycine max]%3B IPR003105 (SRA-YDG)%2C IPR013083 (Zinc finger%2C RING/FYVE/PHD-type)%2C IPR015947 (PUA-like domain)%3B GO:0005515 (protein binding)%2C GO:0008270 (zinc ion binding)%2C GO:0042393 (histone binding)
Araip.EY4XN	22.135	6.01425	10.4614	7.36464	28.4508	18.9716	4.11342	9.75114	29.1892	11.0863	14.9478	7.86187	33.8171	25.0921	22.308	26.898	17.5869	18.4941	41.437	15.0142	21.4853	9.58436	12.7686	8.36659	10.2422	46.163	11.8568	5.32756	7.97126	9.13296	2.07693	3.2243	2.91917	6.88516	4.11429	1.0315	unknown protein
Aradu.KI3UZ	138.77	148.853	178.796	6543.48	276.14	1665.04	8104.82	1448.04	105.53	1497.75	635.855	1825.92	805.213	1039.39	625.392	1110.35	542.262	118.156	536.609	779.157	459.322	1362.04	393.698	6653.53	3093.16	790.664	2814.8	1089.49	2569.93	768.829	1217.08	1542.29	5436.47	1444.9	1746.51	1730.86	disease-resistance response protein%3B IPR000916 (Bet v I domain)%2C IPR023393 (START-like domain)%2C IPR024949 (Bet v I type allergen)%3B GO:0006952 (defense response)%2C GO:0009607 (response to biotic stimulus)
XLOC_051933	165.161	193.208	173.089	128.881	154.806	126.106	93.2376	125.546	238.004	170.728	147.178	119.894	146.236	135.112	163.079	152.78	174.892	174.666	62.8461	101.148	120.202	45.7919	74.4833	41.8329	85.0893	108.041	58.0982	98.5599	91.6695	139.485	112.154	99.9532	55.4643	51.1469	54.5143	58.7955	Unknown protein
Aradu.UXX1B	440.146	289.436	462.205	1244.62	1927.12	1891.58	2244.56	994.616	765.655	1215.05	1175.12	1870.14	1593.06	1730.39	1136.94	1206.1	1144.12	970.938	1283.86	843.164	435.514	3011.62	1940.82	3804.7	3435.88	5113.29	4930.05	5807.05	4350.71	2626.97	3473.67	3519.86	3642.16	4820.6	4150.29	3525.67	uncharacterized protein At4g22758-like [Glycine max]
XLOC_102483	0	26.3123	8.55936	1.22744	0.836788	6.69587	6.85571	3.65668	2.24532	2.21725	0	2.9482	1.82795	0	0	3.22776	1.9541	0	22.0997	39.511	37.1638	23.4284	44.69	17.779	47.2719	7.85753	15.4138	9.7672	13.5511	26.5686	19.7309	12.8972	36.9762	26.5571	10.2857	13.4095	Unknown protein
Araip.Q2JPR	226.458	510.46	167.383	184.116	5.85751	178.556	35.6497	2.43779	0	3.32588	11.4983	28.4993	20.1075	4.82541	55.3853	2.15184	1.9541	3.08234	47.6526	13.4337	39.4866	491.997	46.8181	249.952	21.2723	21.6082	47.4271	70.1463	33.4793	36.5318	60.2311	90.2804	55.4643	7.86876	6.17143	3.0945	BON1-associated-like protein%3B IPR000008 (C2 domain)%3B GO:0005515 (protein binding)
Aradu.1L99Z	118.337	229.293	174.04	11.047	73.6373	37.9433	4.11342	17.0645	22.4532	1.10863	6.89897	14.741	17.3656	8.68574	11.5386	11.8351	19.541	38.0156	123.62	239.437	227.629	79.8696	87.2519	44.9704	9.45437	16.6973	8.29974	34.6292	23.1167	45.6648	0	0	1.94612	20.6555	20.5714	25.7875	chromodomain-helicase-DNA-binding protein 1-like isoform X2 [Glycine max]%3B IPR000330 (SNF2-related)%2C IPR001650 (Helicase%2C C-terminal)%2C IPR027417 (P-loop containing nucleoside triphosphate hydrolase)%3B GO:0003676 (nucleic acid binding)%2C GO:0003677 (DNA binding)%2C GO:0004386 (helicase activity)%2C GO:0005524 (ATP binding)
Aradu.N52DB	7.66212	12.0285	1.90208	63.8268	5.02073	10.0438	120.66	35.3479	4.49065	34.3674	41.3938	74.6878	25.5913	27.9874	26.9234	30.1257	25.4033	11.3019	62.8461	63.2176	5.80685	38.3374	31.9214	131.774	174.118	184.652	167.181	171.37	109.206	91.3296	183.809	140.794	229.642	205.571	68.9143	42.2915	ubiquitin-conjugating enzyme%2C putative%3B IPR019547 (Kua-ubiquitin conjugating enzyme hybrid%2C localisation)
Araip.91947	100.459	33.0784	40.8947	30.686	305.427	209.804	19.196	304.723	2158.88	221.725	518.572	90.4115	305.268	528.865	433.852	351.825	758.19	1078.82	196.826	33.9794	63.2947	57.5061	300.061	34.5122	11.818	333.945	15.4138	300.119	47.0304	289.764	209.77	197.757	36.0031	128.851	213.943	175.355	glutamine synthetase 2%3B IPR008147 (Glutamine synthetase%2C beta-Grasp)%2C IPR008390 (AWPM-19-like)%2C IPR014746 (Glutamine synthetase/guanido kinase%2C catalytic domain)%2C IPR027302 (Glutamine synthetase%2C N-terminal conserved site)%2C IPR027303 (Glutamine synthetase%2C glycine-rich site)%3B GO:0003824 (catalytic activity)%2C GO:0004356 (glutamate-ammonia ligase activity)%2C GO:0006542 (gluta…
Aradu.32RQ0	297.971	433.026	135.048	238.123	136.396	612.672	54.8457	10.97	6.73597	7.76038	11.4983	7.86187	21.0215	2.89525	11.5386	4.30367	0.977049	2.05489	569.759	104.309	216.015	919.033	110.661	500.949	28.3631	22.5904	66.3979	113.655	16.7396	108.765	46.731	50.514	53.5182	52.1305	16.4571	6.189	RING-H2 finger protein 2B%3B IPR013083 (Zinc finger%2C RING/FYVE/PHD-type)%3B GO:0005515 (protein binding)%2C GO:0008270 (zinc ion binding)
Aradu.RC4V1	40.0133	21.8017	6.65728	2.45488	1.67358	7.81185	5.48457	3.65668	13.4719	5.54313	1.14983	3.93094	5.48386	1.93016	3.8462	4.30367	18.5639	9.24703	87.7083	106.68	84.1993	64.9606	23.409	98.3074	25.2117	18.6616	17.7852	5.32756	19.131	9.96323	16.6155	11.8224	17.515	20.6555	3.08571	9.2835	uncharacterized protein LOC100777900 isoform X3 [Glycine max]%3B IPR025486 (Domain of unknown function DUF4378)
Aradu.TQU1R	0.851347	3.00713	0.95104	3.68232	16.7358	10.0438	21.9383	25.5967	11.2266	28.8243	50.5924	45.2058	69.4622	88.7876	78.4625	107.592	55.6918	89.3879	0	3.16088	5.22616	3.19479	12.7686	56.4745	137.876	101.166	162.438	125.198	118.772	116.238	130.847	117.15	79.7907	201.637	82.2857	135.126	phosphate transporter PHO1-like isoform X1 [Glycine max]%3B IPR004331 (SPX%2C N-terminal)%2C IPR004342 (EXS%2C C-terminal)%3B GO:0016021 (integral component of membrane)
Aradu.8769W	414.606	396.941	724.692	146.065	450.192	313.59	116.547	80.4469	90.9356	29.9329	77.0384	78.6187	63.0644	99.4035	59.2315	59.1755	72.3016	78.086	747.247	456.747	362.347	625.113	487.334	420.421	216.663	274.031	354.518	418.214	286.168	182.659	230.54	233.224	238.399	348.192	573.943	286.757	unknown protein
Aradu.Z753H	611.267	734.49	522.121	810.11	405.842	632.76	685.571	383.951	246.986	241.68	280.558	380.318	313.494	287.595	290.004	273.283	318.518	257.889	2656.11	1717.15	1778.64	1578.22	1023.61	1731.88	1442.58	1576.42	1817.64	1111.69	876.042	1007.12	912.813	900.654	1230.92	1188.18	831.086	708.64	GTP-binding nuclear protein Ran-3 [Glycine max]%3B IPR001806 (Small GTPase superfamily)%2C IPR002041 (Ran GTPase)%2C IPR005225 (Small GTP-binding protein domain)%2C IPR024156 (Small GTPase superfamily%2C ARF type)%2C IPR027417 (P-loop containing nucleoside triphosphate hydrolase)%3B GO:0003924 (GTPase activity)%2C GO:0005525 (GTP binding)%2C GO:0005622 (intracellular)%2C GO:0006184 (GTP catabolic…
Araip.WGE5V	2950.77	2432.76	2973.9	1197.98	2974.78	3053.32	741.787	146.267	140.333	95.3418	85.0872	108.101	65.8063	74.3113	62.3085	88.2253	41.0361	96.5801	5426.87	3759.86	2838.39	1822.09	1330.06	2182.63	424.659	383.055	754.091	221.982	183.339	501.483	217.04	227.85	311.378	160.326	187.2	131	tyrosine aminotransferase 3%3B IPR021178 (Tyrosine transaminase)%3B GO:0003824 (catalytic activity)%2C GO:0006520 (cellular amino acid metabolic process)%2C GO:0008483 (transaminase activity)%2C GO:0009058 (biosynthetic process)%2C GO:0030170 (pyridoxal phosphate binding)
Aradu.K4111	172.823	110.512	179.747	14.7293	55.228	68.0747	61.7014	17.0645	12.3493	26.607	18.3972	11.7928	16.4516	8.68574	14.6156	8.60735	7.81639	10.2745	312.159	194.394	107.427	168.259	172.376	97.2616	65.3927	50.0918	65.2123	66.5946	58.9873	34.8713	39.4618	60.1869	70.0602	54.0977	64.8	29.9135	F-box/RNI-like superfamily protein%3B IPR001810 (F-box domain)%2C IPR006566 (FBD domain)%3B GO:0005515 (protein binding)
Aradu.E6ID0	88.5401	114.271	118.88	483.611	148.948	181.904	660.89	509.497	213.306	455.645	504.774	703.637	517.311	442.973	494.622	403.469	466.052	328.783	176.107	95.6166	130.654	274.752	144.71	717.435	1107.74	1170.77	1402.66	1351.43	1269.82	955.64	1089.35	1018.88	1507.27	1401.62	1143.77	1134.65	E3 ubiquitin-protein ligase RGLG2-like isoform X2 [Glycine max]%3B IPR002035 (von Willebrand factor%2C type A)%2C IPR010734 (Copine)%2C IPR013083 (Zinc finger%2C RING/FYVE/PHD-type)%3B GO:0005515 (protein binding)%2C GO:0008270 (zinc ion binding)
Aradu.46SUP	0.851347	0	0.95104	13.5018	5.02073	3.34793	117.918	24.3779	4.49065	28.8243	16.0976	21.6201	19.1935	16.4064	10.0001	10.7592	13.6787	16.4392	3.45308	0	0.580685	27.6881	4.25619	42.8788	396.296	28.4836	150.581	110.991	117.975	59.7794	138.116	66.6355	324.028	119.999	93.6	124.811	unknown protein
Araip.DRI1Q	75.7699	55.6318	48.503	4.90976	107.946	71.4226	16.4537	40.2235	231.268	17.738	62.0907	22.6029	51.1827	82.032	57.693	33.3535	63.5082	147.952	142.267	85.3437	73.747	29.818	89.38	24.0539	14.1816	31.4301	8.29974	29.3016	16.7396	19.0962	18.6924	26.8692	8.75752	12.7867	15.4286	21.6615	Unknown protein
Aradu.G7F8E	452.065	245.833	332.864	28.2311	86.1891	120.526	134.372	28.0345	63.9917	16.6294	25.2962	25.5511	20.1075	21.2318	13.8463	10.7592	17.5869	21.5764	250.694	418.816	265.373	187.427	193.657	43.9246	73.2714	49.1096	41.4987	45.2843	48.6247	33.2108	42.5772	30.0935	92.4405	144.588	66.8572	61.89	phenylalanine ammonia-lyase 2%3B IPR001106 (Aromatic amino acid lyase)%2C IPR023144 (Phenylalanine ammonia-lyase%2C shielding domain)%2C IPR024083 (Fumarase/histidase%2C N-terminal)%3B GO:0003824 (catalytic activity)%2C GO:0005737 (cytoplasm)%2C GO:0006559 (L-phenylalanine catabolic process)%2C GO:0009058 (biosynthetic process)%2C GO:0016841 (ammonia-lyase activity)
Aradu.YBK6Q	7190.47	4677.58	7138.51	248682	50091.8	94175.2	207119	592649	749217	637798	610373	519085	405186	409023	346720	652333	792418	719688	5481.43	733.324	465.709	96352.6	241543	98061.6	25387.4	251469	182923	180497	201564	542348	329850	243287	95151.4	348526	137811	216872	Nutrient reservoir%2C putative n%3D1 Tax%3DRicinus communis RepID%3DB9SKF4_RICCO%3B IPR006044 (11-S seed storage protein%2C plant)%3B GO:0045735 (nutrient reservoir activity)
Aradu.ZPB6A	79.1752	38.3409	47.552	40.5055	79.4948	123.874	179.62	29.2534	12.3493	44.345	26.446	44.223	24.6774	17.3715	23.8465	21.5184	17.5869	24.6587	531.775	223.632	215.434	255.583	204.297	179.882	111.877	117.863	143.467	79.9135	87.6839	130.352	69.5773	78.4579	119.686	85.5727	77.1429	81.4885	Ubiquinol-cytochrome C reductase iron-sulfur subunit%3B IPR014349 (Rieske iron-sulphur protein)%2C IPR014909 (Cytochrome b6-f complex Fe-S subunit)%3B GO:0008121 (ubiquinol-cytochrome-c reductase activity)%2C GO:0009496 (plastoquinol--plastocyanin reductase activity)%2C GO:0016020 (membrane)%2C GO:0016491 (oxidoreductase activity)%2C GO:0042651 (thylakoid membrane)%2C GO:0055114 (oxidation-reduct…
Aradu.560A1	53.6348	54.1283	42.7968	3.68232	0.836788	10.0438	0	2.43779	7.85863	1.10863	1.14983	2.9482	4.56988	5.79049	4.61544	2.15184	4.88525	5.13724	185.776	222.842	123.105	43.6621	76.6114	47.062	44.9083	42.2342	11.8568	24.862	16.7396	14.9448	25.9617	24.7196	12.6498	31.475	23.6571	9.2835	RNA polymerase sigma factor%3B IPR014284 (RNA polymerase sigma-70 like domain)%3B GO:0003677 (DNA binding)%2C GO:0003700 (sequence-specific DNA binding transcription factor activity)%2C GO:0016987 (sigma factor activity)
Aradu.9W61Z	562.74	586.39	635.295	230.759	601.65	516.698	255.032	143.829	271.684	157.425	216.168	270.252	346.397	363.836	324.619	197.969	258.918	213.709	712.026	420.397	501.131	1087.29	742.705	799.009	309.631	277.96	258.478	853.298	322.039	172.696	468.349	462.149	229.642	330.488	793.029	504.403	protein kinase family protein%3B IPR020636 (Calcium/calmodulin-dependent/calcium-dependent protein kinase)%3B GO:0004672 (protein kinase activity)%2C GO:0005524 (ATP binding)%2C GO:0006468 (protein phosphorylation)%2C GO:0007165 (signal transduction)
Araip.N54TA	228.161	621.723	278.655	160.795	20.0829	92.6262	37.0208	3.65668	7.85863	5.54313	11.4983	8.84461	36.5591	9.65082	45.3852	5.37959	0.977049	3.08234	279.009	102.729	159.108	168.259	123.43	154.782	48.8476	36.3411	69.955	64.8187	43.8419	57.2886	81.0005	89.2056	81.7369	40.3274	19.5429	18.567	MATE efflux family protein%3B IPR002528 (Multi antimicrobial extrusion protein)%3B GO:0006855 (drug transmembrane transport)%2C GO:0015238 (drug transmembrane transporter activity)%2C GO:0015297 (antiporter activity)%2C GO:0016020 (membrane)%2C GO:0055085 (transmembrane transport)
Araip.L20X2	48.5268	38.3409	33.2864	1.22744	7.53109	16.7397	13.7114	17.0645	47.1518	3.32588	18.3972	7.86187	8.22579	39.5684	16.154	16.1388	60.577	62.6743	15.1936	26.8675	23.8081	13.8441	102.149	10.4582	0	1.96438	7.11406	11.5431	1.59425	2.49081	2.07693	1.07477	0.973058	5.90157	2.05714	1.0315	uncharacterized protein LOC100780999 [Glycine max]%3B IPR025520 (Domain of unknown function DUF4408)
Aradu.DNJ06	51.0808	39.0926	41.8458	25.7762	61.9223	45.7551	34.2785	30.4723	87.5676	24.3898	49.4426	15.7237	45.6988	57.9049	40.0005	38.7331	59.6	56.5096	44.8901	61.6371	66.1981	12.7791	61.7148	24.0539	22.0602	23.5726	17.7852	30.1895	18.3339	30.72	35.3079	31.1682	24.3264	39.3438	39.0857	26.819	protein MLP1-like isoform X2 [Glycine max]
Araip.U8TWE	185.594	28.5677	79.8874	1.22744	0.836788	1.11598	6.85571	51.1935	172.89	25.4984	155.227	50.1194	73.1181	27.9874	85.3857	101.136	110.407	231.176	0.690617	22.1261	10.4523	0	0	0	0.787864	11.7863	3.55703	71.0342	7.17413	14.1146	24.9232	33.3177	0	24.5899	34.9714	26.819	Oxidoreductase family protein%3B IPR004104 (Oxidoreductase%2C C-terminal)%2C IPR016040 (NAD(P)-binding domain)%3B GO:0008152 (metabolic process)%2C GO:0016491 (oxidoreductase activity)%2C GO:0055114 (oxidation-reduction process)
Aradu.17AIM	402.687	684.121	340.472	28.2311	95.3938	24.5515	27.4228	48.7557	42.6612	59.8658	50.5924	59.9468	45.6988	41.4985	46.1544	51.6441	33.2197	29.796	35.2215	72.7002	75.489	3.19479	25.5371	49.1537	19.6966	60.8959	48.6128	52.3877	29.4937	53.9675	24.9232	25.7944	38.9223	24.5899	29.8286	16.504	replication protein A 70 kDa DNA-binding subunit C-like [Glycine max]%3B IPR012340 (Nucleic acid-binding%2C OB-fold)
Araip.WS15M	153.242	31.5748	32.3354	11.047	3.34715	2.23196	20.5671	26.8156	66.2371	35.476	21.8467	27.5165	23.7634	50.1843	34.6158	88.2253	66.4393	67.8115	14.503	47.4132	15.0978	0	0	15.6873	0.787864	16.6973	5.92839	48.836	14.3483	7.47242	13.5001	9.6729	10.7036	35.4094	34.9714	20.63	myb transcription factor%3B IPR009057 (Homeodomain-like)%3B GO:0003677 (DNA binding)%2C GO:0003682 (chromatin binding)
Araip.2F6X3	616.375	729.98	873.055	403.828	1847.63	1566.83	678.715	241.341	486.113	174.054	171.324	157.237	294.3	396.649	414.621	171.071	202.249	306.179	1593.25	791.8	774.053	3002.03	2555.84	2146.03	660.23	625.656	869.102	702.351	1060.18	492.35	737.312	656.682	911.755	597.042	500.914	439.419	cellulose synthase-like B4%3B IPR005150 (Cellulose synthase)%3B GO:0016020 (membrane)%2C GO:0016760 (cellulose synthase (UDP-forming) activity)%2C GO:0030244 (cellulose biosynthetic process)
Araip.3XD6G	62.1483	176.669	84.6426	197.618	55.228	204.224	137.114	170.645	92.0583	176.271	195.471	254.528	276.935	160.204	256.157	174.299	146.557	95.5526	221.688	104.309	426.803	348.232	278.78	341.984	667.321	477.345	678.207	365.826	430.448	479.065	450.695	596.495	585.781	239.997	318.857	343.489	trehalose-6-phosphate phosphatase%3B IPR006379 (HAD-superfamily hydrolase%2C subfamily IIB)%2C IPR023214 (HAD-like domain)%3B GO:0003824 (catalytic activity)%2C GO:0005992 (trehalose biosynthetic process)%2C GO:0008152 (metabolic process)
Aradu.RER3E	54.4862	105.249	56.1114	889.893	445.171	427.42	1347.83	1372.47	1805.24	1289.33	877.318	1085.92	1278.65	1311.55	1110.78	860.735	564.734	507.559	383.983	259.192	174.205	1023.4	527.768	527.095	1204.64	513.686	859.616	559.394	601.83	1081.01	1129.85	1166.12	686.006	698.352	498.857	796.318	heat shock protein 70%3B IPR013126 (Heat shock protein 70 family)
XLOC_106416	56.1889	15.7874	9.5104	14.7293	148.111	130.569	24.6805	49.9746	215.551	21.0639	77.0384	31.4475	40.215	61.7653	49.2314	88.2253	144.603	161.309	34.5308	22.9164	19.1626	69.2204	114.917	23.0081	7.87864	27.5014	15.4138	26.6378	3.98563	26.5686	34.2694	31.1682	16.542	37.3766	33.9429	34.0395	Unknown protein
Aradu.IS6P7	930.522	591.652	700.916	44.1878	233.464	214.268	176.877	93.8547	101.04	65.4089	41.3938	62.895	42.0429	35.7081	43.8467	33.3535	25.4033	41.0979	310.778	351.648	221.241	415.322	219.194	76.3451	21.2723	12.7685	17.7852	40.8447	43.8419	27.3989	20.7693	8.59813	21.4073	31.475	21.6	13.4095	cation transport ATPase%3B IPR001757 (Cation-transporting P-type ATPase)%2C IPR006415 (Magnesium-transporting P-type ATPase%2C subfamily IIIB)%2C IPR023214 (HAD-like domain)%2C IPR023298 (P-type ATPase%2C transmembrane domain)%3B GO:0000166 (nucleotide binding)%2C GO:0006812 (cation transport)%2C GO:0015444 (magnesium-importing ATPase activity)%2C GO:0015693 (magnesium ion transport)%2C GO:001602…
Aradu.7YA73	45.1214	39.8444	26.6291	58.9171	35.9819	47.9871	52.1034	47.5368	60.6237	49.8881	49.4426	47.1712	56.6665	63.6954	80.7702	57.0237	40.059	58.5645	44.1995	66.3784	48.7775	44.727	48.9462	81.5742	33.8782	49.1096	46.2414	44.3964	58.9873	48.1556	38.4233	72.0093	58.3835	73.7696	55.5429	71.1735	inositol hexakisphosphate and diphosphoinositol-pentakisphosphate kinase-like isoform X2 [Glycine max]%3B IPR000560 (Histidine phosphatase superfamily%2C clade-2)%3B GO:0003993 (acid phosphatase activity)
Aradu.UQA28	22.135	26.3123	26.6291	290.903	51.8808	194.18	493.611	293.753	50.5198	209.53	258.711	305.63	172.742	167.924	164.617	371.192	215.928	98.635	45.5807	47.4132	54.5844	270.492	112.789	545.92	813.076	661.997	614.181	786.704	911.115	251.572	605.427	537.383	1050.9	665.893	579.086	534.317	S-adenosylmethionine-dependent methyltransferase%3B IPR025714 (Methyltransferase domain)
Araip.S6LSH	53.6348	106.001	53.2582	87.1482	98.7409	101.554	80.8973	107.263	66.2371	46.5623	41.3938	58.964	60.3224	27.9874	36.9235	10.7592	3.9082	1.02745	100.83	124.855	85.9414	38.3374	74.4833	72.1618	62.2413	95.2726	87.7401	54.1636	96.4522	67.2518	64.385	37.6168	76.8716	112.13	42.1714	47.449	pre-mRNA-processing factor 39-like isoform X1 [Glycine max]
Araip.H4AQC	1.70269	6.01425	0	0	0	0	0	0	0	0	0	0	0	0	0	0	0	0	29.6965	41.0914	51.1003	31.9479	51.0743	31.3747	22.0602	33.3945	30.8276	35.5171	40.6534	58.1188	22.8463	25.7944	40.8684	28.5242	13.3714	20.63	uncharacterized GPI-anchored protein At1g61900-like isoform X4 [Glycine max]
XLOC_100944	27.2431	30.0713	23.776	14.7293	68.6166	40.1752	28.794	18.2834	46.0291	26.607	22.9966	14.741	21.0215	27.0223	37.6928	30.1257	28.3344	38.0156	150.554	116.162	108.007	43.6621	68.099	26.1456	14.9694	30.4479	4.74271	17.7585	10.3626	16.6054	5.19234	12.8972	7.78446	10.8195	25.7143	7.2205	Unknown protein
Araip.953C6	120.04	119.533	141.705	50.325	112.966	46.8711	28.794	26.8156	31.4345	28.8243	25.2962	26.5338	30.1612	22.1969	36.1543	34.4294	39.082	41.0979	309.396	328.731	387.317	144.83	80.8676	50.1995	20.4845	7.85753	20.1565	24.862	15.1454	18.2659	14.5385	19.3458	4.86529	19.6719	22.6286	10.315	disease resistance protein (TIR-NBS-LRR class)%2C putative%3B IPR000157 (Toll/interleukin-1 receptor homology (TIR) domain)%2C IPR000767 (Disease resistance protein)%2C IPR001611 (Leucine-rich repeat)%2C IPR027417 (P-loop containing nucleoside triphosphate hydrolase)%3B GO:0005515 (protein binding)%2C GO:0006952 (defense response)%2C GO:0007165 (signal transduction)%2C GO:0043531 (ADP binding)
XLOC_057785	541.456	577.368	520.219	76.1012	56.0648	91.5102	82.2685	93.8547	67.3597	88.69	113.833	96.3079	85.9138	90.7177	90.7704	112.971	104.544	62.6743	113.261	88.5046	66.1981	97.9734	44.69	88.895	111.877	165.008	81.8117	110.991	98.0465	126.201	98.6544	103.178	73.9524	99.343	96.6857	100.055	Unknown protein
Araip.BSJ6S	1037.79	776.59	811.237	193.935	872.769	697.486	301.651	866.633	2602.33	811.514	1472.93	685.948	1253.98	2263.12	1748.48	1217.94	1783.11	3266.26	1266.59	894.529	966.841	633.632	968.283	321.068	191.451	535.294	248.992	760.954	223.992	502.313	612.696	736.215	175.15	664.91	701.486	633.341	phosphoenolpyruvate carboxylase 1%3B IPR021135 (Phosphoenolpyruvate carboxylase)%3B GO:0003824 (catalytic activity)%2C GO:0006099 (tricarboxylic acid cycle)%2C GO:0008964 (phosphoenolpyruvate carboxylase activity)%2C GO:0015977 (carbon fixation)
Araip.RT6FK	17.0269	56.3836	35.1885	125.199	16.7358	8.92782	16.4537	1.21889	3.36799	0	8.04879	2.9482	29.2472	2.89525	6.15392	3.22776	0	1.02745	71.8241	22.9164	23.2274	10.6493	25.5371	41.8329	10.2422	14.7329	47.4271	29.3016	27.1023	32.3805	29.0771	42.9906	24.3264	18.6883	7.2	19.5985	cytokinin oxidase/dehydrogenase 6%3B IPR016164 (FAD-linked oxidase-like%2C C-terminal)%2C IPR016166 (FAD-binding%2C type 2)%2C IPR016170 (Vanillyl-alcohol oxidase/Cytokinin dehydrogenase C-terminal domain)%3B GO:0003824 (catalytic activity)%2C GO:0008762 (UDP-N-acetylmuramate dehydrogenase activity)%2C GO:0009690 (cytokinin metabolic process)%2C GO:0016491 (oxidoreductase activity)%2C GO:0019139 …
Aradu.61FJ2	1156.13	1235.18	1080.38	370.687	1011.68	592.584	374.322	536.313	1178.79	606.418	666.9	504.142	701.934	659.151	758.471	627.261	876.413	1150.74	2884.02	2185.75	2215.89	1404.64	1123.63	802.146	716.957	1052.91	749.348	1093.04	743.719	965.603	815.197	818.972	510.855	619.665	646.972	603.427	gigantea protein (GI)%3B IPR026211 (GIGANTEA)
Araip.7XQ1I	189.85	136.824	199.718	177.979	159.826	184.136	264.63	264.5	308.732	283.808	297.805	292.855	258.655	238.375	273.08	258.22	273.574	287.685	710.645	644.819	519.132	255.583	308.574	315.839	346.66	307.426	301.162	251.283	254.283	281.461	305.309	318.131	303.594	337.373	391.886	326.985	RNA-binding KH domain-containing protein%3B IPR004087 (K Homology domain)%3B GO:0003723 (RNA binding)
Araip.TQY0D	99.6076	78.937	86.5446	18.4116	45.1865	20.0876	12.3403	35.3479	215.551	49.8881	75.8886	58.964	60.3224	71.4161	76.1548	103.288	103.567	157.199	58.0118	108.26	63.2947	21.2986	40.4338	21.9623	5.51505	24.5548	11.8568	50.6119	17.5368	9.13296	30.1156	31.1682	5.83835	46.2289	32.9143	27.8505	nodulin MtN21 /EamA-like transporter family protein%3B IPR000620 (Drug/metabolite transporter)%3B GO:0016020 (membrane)
XLOC_129929	8.51347	63.1496	13.3146	123.971	2.51036	27.8995	60.3302	34.129	11.2266	39.9105	37.9443	33.413	52.0967	24.1271	43.0775	24.7461	30.2885	22.6038	14.503	20.5457	27.8729	77.7398	55.3305	121.315	135.513	220.011	247.807	136.741	117.975	159.412	132.924	146.168	226.722	65.9008	106.971	104.181	Unknown protein
Aradu.F8RAG	166.864	125.547	145.509	173.069	105.435	77.0025	82.2685	43.8801	211.06	56.5399	51.7422	109.083	193.763	41.4985	149.233	114.047	82.0721	115.074	616.721	470.181	360.605	120.337	93.6362	122.361	111.877	279.925	163.623	195.344	94.858	180.999	148.501	98.8785	90.4944	323.603	180	182.575	myb transcription factor%3B IPR009057 (Homeodomain-like)%3B GO:0003677 (DNA binding)%2C GO:0003682 (chromatin binding)
XLOC_001024	5.10808	16.5392	1.90208	96.9677	6.6943	13.3917	20.5671	3.65668	2.24532	9.97763	3.44948	9.82734	23.7634	3.86033	38.462	8.60735	4.88525	0	37.9839	104.309	63.2947	31.9479	10.6405	19.8706	17.333	8.83973	10.6711	28.4137	15.9425	6.64215	10.3847	21.4953	31.1378	10.8195	6.17143	11.3465	Unknown protein
Aradu.J6GHV	173.675	156.371	133.146	142.383	78.658	168.513	312.62	242.56	79.709	203.987	147.178	201.46	191.021	193.016	145.386	186.134	131.902	131.513	97.377	64.0078	87.6834	660.256	397.954	577.294	1313.37	532.348	930.757	752.962	957.348	357.846	1030.16	1148.92	631.514	472.125	544.114	822.105	ninja-family protein mc410%3B IPR012463 (Ninja)
XLOC_004886	4698.58	4170.88	4428.04	991.771	974.858	997.684	1317.67	1257.9	2446.28	1258.29	1836.27	1562.55	1232.04	1917.62	1449.25	1497.68	2367.39	3470.72	13547.8	11824.8	10022	2593.1	3817.8	3118.64	1556.82	2752.1	2474.51	2538.58	1722.59	2094.77	1758.13	1684.16	2013.26	2352.76	2154.86	2102.2	Unknown protein
Aradu.KLU2C	23.8377	19.5463	13.3146	2.45488	135.56	34.5953	1.37114	7.31336	99.9169	7.76038	45.9931	18.6719	20.1075	20.2667	50.0006	34.4294	74.2557	171.584	189.229	64.0078	79.5538	107.558	253.243	21.9623	227.693	94.2904	34.3846	205.111	220.007	49.8162	246.117	218.178	126.498	144.588	191.314	198.048	two-component response regulator-like APRR2-like isoform X3 [Glycine max]%3B IPR009057 (Homeodomain-like)%3B GO:0003677 (DNA binding)%2C GO:0003682 (chromatin binding)
Araip.ZTF4L	28.9458	30.0713	15.2166	20.8665	78.658	16.7397	123.403	32.9101	14.5946	26.607	22.9966	26.5338	20.1075	11.581	13.8463	22.5943	25.4033	40.0705	116.714	75.8611	166.657	51.1166	36.1776	44.9704	18.1209	20.626	42.6844	23.974	23.1167	24.0778	8.30774	16.1215	22.3803	19.6719	15.4286	23.7245	Quinone reductase family protein%3B IPR005025 (NADPH-dependent FMN reductase-like)%2C IPR010089 (Flavoprotein WrbA)%3B GO:0010181 (FMN binding)%2C GO:0016491 (oxidoreductase activity)
Aradu.GI0SK	4.25673	3.00713	12.3635	125.199	3.34715	4.46391	159.052	134.078	30.3119	140.795	265.61	308.578	241.29	170.82	160.771	247.461	214.951	195.215	2.76247	3.9511	5.80685	44.727	19.1529	312.701	1623.79	1179.61	1249.7	1473.07	1261.05	666.706	1323.01	1061.87	1181.29	1298.34	816.686	1148.06	RNA-binding protein n%3D3 Tax%3DCucumis RepID%3DE5GB57_CUCME%3B IPR007201 (RNA recognition motif 2)%2C IPR012677 (Nucleotide-binding%2C alpha-beta plait)%3B GO:0000166 (nucleotide binding)%2C GO:0003676 (nucleic acid binding)
Araip.LLR5T	28.9458	39.8444	44.6989	25.7762	66.1062	46.8711	15.0826	57.288	132.474	35.476	109.234	37.3439	87.7417	113.88	115.386	45.1886	107.475	143.843	69.7523	39.511	36.0025	28.7531	57.4586	11.5041	19.6966	66.789	16.5995	37.293	18.3339	46.4951	35.3079	25.7944	25.2995	42.2946	44.2286	35.071	biotin carboxyl carrier acetyl-CoA carboxylase%3B IPR000089 (Biotin/lipoyl attachment)%2C IPR001249 (Acetyl-CoA biotin carboxyl carrier)%3B GO:0003989 (acetyl-CoA carboxylase activity)%2C GO:0006633 (fatty acid biosynthetic process)%2C GO:0009317 (acetyl-CoA carboxylase complex)
Aradu.9P432	432.484	872.818	514.513	643.178	168.194	602.628	980.366	415.642	34.8025	264.961	252.962	348.871	371.988	386.998	294.619	186.134	129.948	127.403	294.893	195.184	188.142	1584.61	781.011	2044.58	1942.09	552.974	1514.11	1839.79	1653.24	779.623	2236.86	1716.4	2188.41	1515.72	2346.17	2948.03	ACT domain repeat 1%3B IPR002912 (ACT domain)%3B GO:0008152 (metabolic process)%2C GO:0016597 (amino acid binding)
XLOC_000722	0	0	1.90208	1.22744	1.67358	7.81185	0	14.6267	6.73597	13.3035	18.3972	15.7237	7.31181	21.2318	13.0771	10.7592	11.7246	9.24703	0	2.37066	1.16137	4.25971	8.51238	7.32076	11.0301	35.3589	32.0133	13.3189	46.2333	36.5318	73.7312	59.1121	40.8684	33.4422	5.14286	30.945	Unknown protein
Aradu.42KZ7	865.82	2135.06	1043.29	290.903	152.295	443.043	215.269	82.8847	114.512	82.0383	114.983	183.771	132.527	90.7177	134.617	100.06	119.2	115.074	424.039	305.025	310.666	369.53	197.913	324.205	107.15	96.2548	169.552	434.197	252.689	122.88	298.04	204.206	433.011	335.406	445.371	455.923	uncharacterized protein LOC100786732 [Glycine max]
Araip.LN55K	25.5404	40.5962	40.8947	89.6031	255.22	244.399	150.826	85.3225	220.042	53.214	47.1429	26.5338	51.1827	64.6605	69.2316	81.7698	36.1508	43.1528	38.6745	11.0631	33.6797	64.9606	76.6114	20.9165	32.3024	24.5548	26.0849	27.5258	47.0304	25.7383	35.3079	33.3177	28.2187	24.5899	16.4571	24.756	hippocampus abundant transcript-like protein%3B IPR011701 (Major facilitator superfamily)%2C IPR016196 (Major facilitator superfamily domain%2C general substrate transporter)%3B GO:0016021 (integral component of membrane)%2C GO:0055085 (transmembrane transport)
Aradu.G36MQ	158.35	75.1781	104.614	15.9567	32.6347	10.0438	20.5671	23.159	142.578	15.5208	13.7979	14.741	27.4193	8.68574	16.154	25.822	14.6557	32.8783	69.0617	55.3154	73.1663	14.909	36.1776	6.27494	9.45437	14.7329	7.11406	15.0948	5.57988	18.2659	24.9232	10.7477	7.78446	13.7703	15.4286	12.378	Oxysterol-binding family protein%3B IPR000648 (Oxysterol-binding protein)%2C IPR011993 (Pleckstrin homology-like domain)
Araip.YYW3B	3728.05	3289.04	3553.09	870.254	1816.67	1480.9	1661.82	493.652	251.476	400.214	262.161	561.141	433.225	397.614	310.773	328.155	316.564	265.081	1953.06	2249.76	2125.89	2176.71	2040.84	2475.46	853.257	738.608	1241.4	918.117	823.431	764.678	904.505	908.177	1348.66	768.187	957.6	1068.63	methyl-CPG-binding domain 10%3B IPR016177 (DNA-binding domain)%3B GO:0003677 (DNA binding)%2C GO:0005634 (nucleus)
XLOC_009023	45.1214	39.8444	41.8458	126.426	34.3083	69.1906	185.104	43.8801	38.1705	43.2364	66.69	121.859	75.86	82.9971	60.77	63.4792	67.4164	44.1802	62.8461	71.91	41.2286	50.0516	53.2024	141.186	498.718	329.034	481.385	211.327	196.093	163.563	191.078	159.065	350.301	309.832	140.914	194.953	Unknown protein
XLOC_106218	0	69.9157	0.95104	1.22744	1.67358	1.11598	0	0	0	0	1.14983	0	0	0	2.30772	0	0	0	198.207	240.227	312.989	298.18	204.297	264.593	179.633	143.4	162.438	60.3791	113.192	195.113	120.462	145.093	134.282	122.949	105.943	85.6145	Unknown protein
Aradu.9L1PV	2449.32	1078.81	1250.62	1369.82	810.01	1081.38	1172.33	2180.6	4604.04	2218.36	2195.02	2830.27	2518.01	2966.66	3226.19	2708.09	2493.43	2996.04	2160.25	3078.7	1444.74	1099.01	1259.83	1813.46	1292.89	946.833	1124.02	1317.68	1036.26	1247.06	1657.39	1708.88	1521.86	1730.14	1596.34	1592.64	subtilisin-like serine protease 2%3B IPR015500 (Peptidase S8%2C subtilisin-related)%3B GO:0004252 (serine-type endopeptidase activity)%2C GO:0006508 (proteolysis)%2C GO:0042802 (identical protein binding)%2C GO:0043086 (negative regulation of catalytic activity)
Aradu.H6MJA	21.2837	5.26247	11.4125	1.22744	2.51036	0	2.74228	86.5414	202.079	43.2364	183.972	19.6547	45.6988	111.95	83.8472	101.136	204.203	293.85	2.76247	5.53154	6.96822	0	8.51238	3.13747	10.2422	20.626	13.0425	51.4998	14.3483	30.72	44.6541	49.4392	8.75752	40.3274	25.7143	31.9765	uncharacterized protein LOC100791441 [Glycine max]
Aradu.UM27E	27.2431	27.8159	34.2374	23.3213	22.5933	12.2758	2.74228	17.0645	31.4345	11.0863	18.3972	23.5856	12.7957	27.0223	15.3848	16.1388	19.541	16.4392	75.2772	88.5046	120.202	52.1815	23.409	29.283	13.3937	12.7685	9.48542	18.6465	4.78276	15.7751	17.6539	33.3177	7.78446	18.6883	20.5714	8.252	probable mitochondrial chaperone BCS1-B-like [Glycine max]%3B IPR025753 (AAA-type ATPase%2C N-terminal domain)%2C IPR027417 (P-loop containing nucleoside triphosphate hydrolase)%3B GO:0000166 (nucleotide binding)%2C GO:0005524 (ATP binding)%2C GO:0017111 (nucleoside-triphosphatase activity)
XLOC_083464	2.55404	3.75891	11.4125	244.26	112.966	155.121	507.322	1072.63	110.021	799.319	454.182	853.013	521.881	862.784	405.39	515.365	361.508	457.214	1.38123	0	0	1390.8	670.35	1577.1	82.7258	1450.7	883.33	1094.81	781.981	1460.44	1173.47	1241.35	1398.28	1140.97	581.143	664.286	Unknown protein
Araip.QE1LN	55.3375	43.6033	74.1811	39.2781	83.6788	26.7835	90.4953	31.6912	56.1331	23.2811	19.5471	16.7065	26.5053	23.162	18.4618	15.0629	42.0131	58.5645	465.476	194.394	249.695	135.246	42.5619	249.952	57.5141	108.041	94.8542	63.9308	47.0304	61.4399	67.5004	65.5607	74.9254	52.1305	29.8286	46.4175	sulfate transporter 3%3B 5%3B IPR001902 (Sulphate anion transporter)%3B GO:0008271 (secondary active sulfate transmembrane transporter activity)%2C GO:0008272 (sulfate transport)%2C GO:0015116 (sulfate transmembrane transporter activity)%2C GO:0016020 (membrane)%2C GO:0016021 (integral component of membrane)%2C GO:0055085 (transmembrane transport)
Araip.VN2HG	145.58	127.803	137.901	67.5092	129.702	99.322	58.9591	110.919	323.327	115.297	124.181	111.049	122.473	159.239	141.54	119.427	138.741	160.282	159.532	135.918	144.01	56.4412	144.71	38.6955	60.6656	42.2342	42.6844	66.5946	47.8276	82.1967	50.8849	48.3645	35.0301	50.1633	75.0857	47.449	RING-finger ubiquitin ligase%3B IPR013083 (Zinc finger%2C RING/FYVE/PHD-type)%3B GO:0005515 (protein binding)%2C GO:0008270 (zinc ion binding)
Aradu.IJX4I	739.82	354.089	627.686	19.639	38.4922	29.0154	17.8248	68.258	602.869	75.3865	95.4357	48.154	212.043	124.496	228.464	77.4661	128.97	250.697	183.704	184.911	222.402	36.2076	231.962	15.6873	14.9694	31.4301	10.6711	32.8533	9.56551	9.96323	33.231	47.2897	5.83835	12.7867	15.4286	23.7245	glucan endo-1%2C3-beta-glucosidase 12-like [Glycine max]%3B IPR000490 (Glycoside hydrolase%2C family 17)%2C IPR012946 (X8)%2C IPR017853 (Glycoside hydrolase%2C superfamily)%3B GO:0005975 (carbohydrate metabolic process)
Araip.3A81Q	501.443	517.226	615.323	17.1841	305.427	160.701	32.9074	29.2534	120.125	22.1725	21.8467	27.5165	31.9892	67.5558	44.6159	115.123	70.3475	73.9762	633.296	919.816	720.63	79.8696	557.561	105.628	7.09078	23.5726	17.7852	55.9394	7.17413	14.9448	3.1154	10.7477	7.78446	13.7703	9.25714	10.315	light-regulated protein%2C putative%3B IPR009856 (Light regulated Lir1)
Aradu.XGA9X	120.891	36.8373	31.3843	368.232	427.598	906.174	457.961	867.852	1279.83	633.025	815.228	548.366	612.364	922.619	583.084	575.616	747.443	1188.76	368.789	134.337	130.073	2687.88	2389.85	1276.95	1684.45	2517.36	1869.81	2137.24	1604.61	2876.05	2666.78	3324.25	1162.8	726.876	895.886	1521.46	transcription factor HBP-1b(c1)-like isoform X2 [Glycine max]%3B IPR025422 (Transcription factor TGA like domain)%3B GO:0043565 (sequence-specific DNA binding)
XLOC_025657	288.607	408.217	434.625	202.527	211.707	130.569	171.393	140.173	816.175	191.792	104.634	119.894	185.537	168.889	227.695	199.045	318.518	349.332	568.378	438.572	467.451	138.441	108.533	146.415	101.634	197.421	93.6685	52.3877	43.8419	112.086	97.6159	105.327	44.7607	86.5563	125.486	74.268	Unknown protein
Araip.M7L7S	2114.75	2396.68	2661.01	162.022	450.192	318.054	154.939	164.551	469.273	198.444	213.868	170.013	167.258	302.071	232.311	242.082	283.344	334.948	837.718	1492.72	1369.26	384.439	263.884	153.736	72.4835	104.112	111.454	139.405	63.7701	129.522	100.731	123.598	37.9493	133.769	67.8857	51.575	ATP binding cassette subfamily A4%3B IPR026082 (ABC transporter A%2C ABCA)%2C IPR027417 (P-loop containing nucleoside triphosphate hydrolase)%3B GO:0000166 (nucleotide binding)%2C GO:0005524 (ATP binding)%2C GO:0016887 (ATPase activity)%2C GO:0017111 (nucleoside-triphosphatase activity)
Araip.5T1QZ	196.661	207.492	201.62	382.961	255.22	271.183	386.662	265.719	209.938	240.572	277.108	324.302	277.849	303.036	309.235	257.145	234.492	208.572	435.089	500.999	363.509	362.076	283.037	369.176	294.661	340.821	379.417	269.93	300.517	395.208	369.694	419.159	332.786	371.799	313.714	322.859	uncharacterized protein LOC102665271 [Glycine max]%3B IPR008889 (VQ)
Araip.KRR3N	216.242	172.91	184.502	530.254	223.422	112.714	2026.55	1389.54	992.433	1140.78	1007.25	2443.08	1112.31	1208.28	836.934	818.774	404.498	471.598	207.185	210.989	180.012	478.153	321.342	1211.06	6043.71	5840.11	7609.68	5101.14	4663.19	2216.82	4760.33	3114.67	5324.57	5452.06	3720.34	3491.63	Cysteine proteinases superfamily protein%3B IPR013128 (Peptidase C1A)%3B GO:0006508 (proteolysis)%2C GO:0008234 (cysteine-type peptidase activity)
Aradu.D2UEN	47.6754	30.823	21.8739	3.68232	41.8394	16.7397	16.4537	37.7857	94.3036	22.1725	21.8467	19.6547	23.7634	28.9525	18.4618	24.7461	55.6918	77.0586	44.8901	105.099	36.5832	20.2336	8.51238	12.5499	8.66651	15.7151	10.6711	8.87927	8.76839	8.30269	3.1154	9.6729	7.78446	9.83595	6.17143	4.126	serine carboxypeptidase-like 40%3B IPR001563 (Peptidase S10%2C serine carboxypeptidase)%3B GO:0004185 (serine-type carboxypeptidase activity)%2C GO:0006508 (proteolysis)
Araip.J5SXF	183.891	295.45	249.172	298.268	169.868	318.054	250.919	244.997	90.9356	185.14	221.917	283.027	200.161	226.794	198.464	225.943	303.862	228.093	157.461	136.708	133.558	556.958	568.201	877.446	735.865	489.131	907.043	806.238	800.315	597.794	965.775	947.944	1059.66	858.678	1000.8	1190.35	chlorophyllide A oxygenase%3B IPR013626 (Pheophorbide a oxygenase)%2C IPR017941 (Rieske [2Fe-2S] iron-sulphur domain)%3B GO:0010277 (chlorophyllide a oxygenase [overall] activity)%2C GO:0016491 (oxidoreductase activity)%2C GO:0055114 (oxidation-reduction process)
Araip.0KJ6A	0.851347	1.50356	0.95104	3.68232	11.715	13.3917	8.22685	10.97	2.24532	6.65175	3.44948	10.8101	1.82795	1.93016	7.6924	8.60735	9.77049	8.21958	40.7464	10.2729	8.12959	10.6493	19.1529	10.4582	13.3937	6.87534	21.3422	16.8706	16.7396	12.454	15.577	18.271	8.75752	4.91797	8.22857	9.2835	unknown protein%3B Has 64 Blast hits to 64 proteins in 27 species: Archae - 0%3B Bacteria - 14%3B Metazoa - 0%3B Fungi - 6%3B Plants - 42%3B Viruses - 0%3B Other Eukaryotes - 2 (source: NCBI BLink).%3B IPR023375 (Acetoacetate decarboxylase beta barrel domain)
Araip.GX2KE	31.4998	18.0428	26.6291	17.1841	16.7358	11.1598	5.48457	14.6267	114.512	17.738	27.5959	10.8101	33.8171	17.3715	35.3851	20.4425	34.1967	42.1253	30.3871	18.9653	11.6137	13.8441	10.6405	6.27494	11.0301	6.87534	3.55703	3.55171	8.76839	14.1146	3.1154	4.29906	4.86529	1.96719	17.4857	10.315	probable membrane-associated kinase regulator 2-like [Glycine max]
Araip.9WK4L	315.85	68.4121	98.9082	23.3213	42.6762	36.8273	16.4537	19.5023	144.823	31.0415	25.2962	13.7583	65.8063	62.7304	66.9239	39.809	49.8295	125.349	71.1335	67.1687	52.8423	59.636	48.9462	15.6873	14.1816	1.96438	7.11406	12.431	15.9425	11.6238	25.9617	22.5701	4.86529	7.86876	10.2857	14.441	receptor-like protein kinase 2%3B IPR001611 (Leucine-rich repeat)%2C IPR003591 (Leucine-rich repeat%2C typical subtype)%2C IPR011009 (Protein kinase-like domain)%2C IPR013210 (Leucine-rich repeat-containing N-terminal%2C type 2)%2C IPR025875 (Leucine rich repeat 4)%3B GO:0004672 (protein kinase activity)%2C GO:0005515 (protein binding)%2C GO:0005524 (ATP binding)%2C GO:0006468 (protein phosphoryl…
Aradu.QYM4C	7589.76	2830.46	5287.78	2753.15	9159.48	10952.2	2251.41	870.289	470.395	462.297	641.604	872.668	328.118	455.519	461.544	570.237	652.669	422.281	15070.6	4790.31	3256.48	11656.7	8363.41	7700.4	883.196	3087.03	3372.07	3844.73	1718.6	1518.56	1363.51	1223.08	1614.3	1648.5	1910.06	1227.48	Uncharacterised protein family (UPF0497)%3B IPR006702 (Uncharacterised protein family UPF0497%2C trans-membrane plant)
Araip.9P3Y0	14.4729	10.5249	1.90208	52.7799	37.6554	80.3504	6.85571	29.2534	245.863	78.7124	90.8364	44.223	222.096	103.264	201.541	125.882	231.561	266.109	48.3432	12.6435	5.80685	5.32464	29.7933	7.32076	32.3024	86.4329	7.11406	47.9481	23.1167	32.3805	70.6158	77.3832	0	19.6719	60.6857	58.7955	Cytochrome P450 superfamily protein%3B IPR001128 (Cytochrome P450)%3B GO:0005506 (iron ion binding)%2C GO:0020037 (heme binding)%2C GO:0055114 (oxidation-reduction process)
Aradu.4196P	100.459	63.1496	58.9645	450.47	398.311	174.093	4124.39	903.199	1677.26	1178.47	1874.22	1068.23	903.923	1432.18	1513.87	1979.69	3091.38	5239.98	2034.56	2512.11	2370.94	761.424	955.515	513.499	512.112	790.664	636.709	625.101	695.891	782.114	631.388	754.486	548.805	893.104	761.143	600.333	Chitinase family protein%3B IPR016283 (Glycoside hydrolase%2C family 19)%2C IPR023346 (Lysozyme-like domain)%3B GO:0004568 (chitinase activity)%2C GO:0005975 (carbohydrate metabolic process)%2C GO:0006032 (chitin catabolic process)%2C GO:0016998 (cell wall macromolecule catabolic process)
Aradu.LYE3Y	51.9321	13.5321	19.0208	0	0	0	8.22685	24.3779	135.842	73.1693	79.3381	54.0504	69.4622	47.289	126.925	102.212	15.6328	60.6194	0	7.11198	6.96822	0	0	0	15.7573	5.89315	9.48542	30.1895	11.1598	5.81188	17.6539	18.271	14.5959	20.6555	20.5714	25.7875	probable copper-transporting ATPase HMA5-like [Glycine max]%3B IPR001757 (Cation-transporting P-type ATPase)%2C IPR023214 (HAD-like domain)%3B GO:0000166 (nucleotide binding)%2C GO:0006812 (cation transport)%2C GO:0006825 (copper ion transport)%2C GO:0016021 (integral component of membrane)%2C GO:0019829 (cation-transporting ATPase activity)%2C GO:0030001 (metal ion transport)%2C GO:0043682 (copp…
Aradu.QVF0N	2555.74	1573.48	2313.88	2511.34	1598.26	2455.15	4371.2	2948.5	1866.99	2246.07	3770.28	3492.64	2999.67	2527.55	2151.57	3031.94	2385.95	2607.66	5300.48	2242.64	1703.73	6604.69	6529	9252.4	8294.64	14938.2	10219.4	8842.87	8276.56	8246.23	7165.43	8084.39	7585.96	4871.74	5963.66	6694.43	Lactoylglutathione lyase / glyoxalase I family protein%3B IPR025870 (Glyoxalase-like domain)
Araip.3M36F	35.7566	57.1354	32.3354	94.5128	27.614	49.103	47.9899	21.9401	6.73597	12.1949	9.19862	15.7237	23.7634	6.75558	21.5387	5.37959	2.93115	5.13724	354.286	160.415	297.891	238.544	40.4338	160.011	16.5452	17.6795	47.4271	16.8706	12.754	37.3621	20.7693	24.7196	10.7036	3.93438	2.05714	6.189	Calmodulin-binding protein%3B IPR012416 (Calmodulin binding protein-like)
Araip.PPF36	797.712	699.157	479.324	39.2781	173.215	121.642	322.218	290.096	99.9169	219.508	279.408	285.976	214.784	335.849	197.695	272.207	122.131	103.772	180.251	334.263	489.517	89.454	248.987	274.006	235.571	608.959	522.884	552.291	502.987	415.965	616.85	466.449	544.912	778.023	408.343	352.773	ATP-binding ABC transporter%3B IPR013525 (ABC-2 type transporter)%2C IPR027417 (P-loop containing nucleoside triphosphate hydrolase)%3B GO:0000166 (nucleotide binding)%2C GO:0005524 (ATP binding)%2C GO:0016020 (membrane)%2C GO:0016887 (ATPase activity)%2C GO:0017111 (nucleoside-triphosphatase activity)
Araip.MRS42	39.1619	24.8088	47.552	2.45488	2.51036	13.3917	0	0	3.36799	3.32588	3.44948	2.9482	1.82795	2.89525	0	1.07592	3.9082	3.08234	72.5148	63.2176	42.39	29.818	51.0743	59.6119	40.1811	23.5726	11.8568	30.1895	21.5224	17.4357	27.0002	35.4673	9.73058	15.7375	14.4	13.4095	RNA polymerase sigma factor%3B IPR014284 (RNA polymerase sigma-70 like domain)%3B GO:0003677 (DNA binding)%2C GO:0003700 (sequence-specific DNA binding transcription factor activity)%2C GO:0016987 (sigma factor activity)
Aradu.J5N9U	213.688	148.101	209.229	103.105	236.811	168.513	146.712	46.3179	92.0583	63.1916	73.589	129.721	65.8063	105.194	60.0008	68.8588	68.3934	47.2626	716.86	1014.64	442.482	454.724	268.14	405.779	499.506	367.34	521.698	330.309	320.445	217.531	237.809	208.505	291.917	230.161	186.171	212.489	unknown protein%3B Has 30 Blast hits to 30 proteins in 10 species: Archae - 0%3B Bacteria - 2%3B Metazoa - 0%3B Fungi - 0%3B Plants - 24%3B Viruses - 0%3B Other Eukaryotes - 4 (source: NCBI BLink).
Aradu.E70EA	160.905	236.811	180.698	219.712	173.215	229.891	311.249	253.53	21.3306	194.009	238.014	317.423	232.15	283.734	159.233	186.134	155.351	82.1958	640.892	358.76	405.899	383.374	308.574	780.184	757.138	581.458	1086.08	453.731	546.031	546.317	629.311	637.336	845.587	547.862	433.029	594.144	UDP-D-glucose/UDP-D-galactose 4-epimerase 5%3B IPR001509 (NAD-dependent epimerase/dehydratase)%2C IPR005886 (UDP-glucose 4-epimerase GalE)%2C IPR025308 (UDP-glucose 4-epimerase C-terminal domain)%3B GO:0003824 (catalytic activity)%2C GO:0003978 (UDP-glucose 4-epimerase activity)%2C GO:0006012 (galactose metabolic process)%2C GO:0044237 (cellular metabolic process)%2C GO:0050662 (coenzyme binding)
Araip.H7632	Araip.H7632	Araip.H7632	Araip.H7632	Araip.H7632	Araip.H7632	Araip.H7632	Araip.H7632	Araip.H7632	Araip.H7632	Araip.H7632	Araip.H7632	Araip.H7632	Araip.H7632	Araip.H7632	Araip.H7632	Araip.H7632	Araip.H7632	Araip.H7632	Araip.H7632	Araip.H7632	Araip.H7632	Araip.H7632	Araip.H7632	Araip.H7632	Araip.H7632	Araip.H7632	Araip.H7632	Araip.H7632	Araip.H7632	Araip.H7632	Araip.H7632	Araip.H7632	Araip.H7632	Araip.H7632	Araip.H7632	Araip.H7632	Araip.H7632	Araip.H7632	Araip.H7632	Araip.H7632	Araip.H7632	Araip.H7632	Araip.H7632	Araip.H7632	Araip.H7632	Araip.H7632	Araip.H7632	Araip.H7632	Araip.H7632
Araip.G164U	128.553	65.405	96.055	60.1445	120.497	11.1598	23.3094	15.8456	28.0665	26.607	29.8955	22.6029	13.7096	12.5461	24.6157	23.6702	15.6328	18.4941	15.1936	26.8675	14.5171	7.4545	4.25619	7.32076	7.87864	18.6616	17.7852	39.9567	22.3195	11.6238	19.7309	32.243	33.084	26.5571	19.5429	19.5985	protein notum homolog isoform X1 [Glycine max]%3B IPR004963 (Protein notum homologue)
Araip.WPE0Z	1247.22	1659.93	1075.63	201.3	174.052	540.133	141.228	104.825	199.834	119.732	135.68	165.099	167.258	173.715	200.003	125.882	190.525	159.254	384.674	356.389	235.177	381.244	217.066	243.677	91.3923	125.721	119.753	110.991	85.2925	108.765	117.347	153.692	83.683	78.6876	62.7429	80.457	xyloglucan xylosyltransferase 5%3B IPR008630 (Galactosyl transferase)%3B GO:0016021 (integral component of membrane)
Araip.LC2HA	31.4998	25.5606	29.4822	17.1841	21.7565	24.5515	24.6805	12.1889	17.9626	25.4984	20.6969	19.6547	19.1935	17.3715	11.5386	12.911	14.6557	16.4392	8.2874	10.2729	9.87164	6.38957	2.1281	0	10.2422	0.982192	3.55703	2.66378	0	0	0	8.59813	0.973058	0	4.11429	0	Haloacid dehalogenase-like hydrolase%2C putative n%3D1 Tax%3DSynechococcus sp. PCC 7335 RepID%3DB4WLE0_9SYNE%3B IPR023214 (HAD-like domain)
Araip.X0WZQ	2442.51	2419.98	2611.56	659.135	1862.69	1678.43	755.499	468.055	1022.74	453.428	565.715	713.465	764.084	887.876	714.624	543.339	563.757	453.104	3183.74	2150.98	2236.8	3366.24	2772.91	2375.06	935.195	831.916	686.507	2253.56	829.808	469.932	1254.47	1234.91	573.131	891.137	2044.8	1274.93	protein kinase family protein%3B IPR020636 (Calcium/calmodulin-dependent/calcium-dependent protein kinase)%3B GO:0004672 (protein kinase activity)%2C GO:0005524 (ATP binding)%2C GO:0006468 (protein phosphorylation)%2C GO:0007165 (signal transduction)
Aradu.920JZ	23.8377	40.5962	26.6291	8.59207	15.899	13.3917	5.48457	3.65668	67.3597	3.32588	9.19862	4.91367	12.7957	17.3715	10.0001	11.8351	27.3574	21.5764	36.6027	37.1403	36.0025	12.7791	23.409	6.27494	7.87864	8.83973	3.55703	9.7672	2.39138	1.66054	4.15387	5.37383	2.91917	1.96719	4.11429	1.0315	Pectate lyase family protein%3B IPR011050 (Pectin lyase fold/virulence factor)%2C IPR018082 (AmbAllergen)
Aradu.LA8W4	72.3645	53.3765	95.104	12.2744	0.836788	4.46391	2.74228	53.6313	471.518	12.1949	37.9443	34.3957	63.9784	73.3463	46.1544	54.8718	220.813	635.99	8.2874	15.8044	4.64548	0	4.25619	2.09165	6.30291	101.166	3.55703	11.5431	7.17413	5.81188	11.4231	5.37383	6.8114	33.4422	31.8857	7.2205	Bowman birk trypsin inhibitor%3B IPR000877 (Proteinase inhibitor I12%2C Bowman-Birk)%3B GO:0004867 (serine-type endopeptidase inhibitor activity)%2C GO:0005576 (extracellular region)
Araip.N6N4K	224.756	25.5606	59.9155	68.7366	293.712	174.093	185.104	372.981	1142.87	332.588	611.708	260.424	401.236	534.656	576.161	523.972	635.082	952.444	100.139	26.8675	42.9707	461.114	306.446	143.278	238.723	267.156	169.552	134.077	113.989	259.874	262.732	223.551	115.794	186.883	113.143	206.3	Heavy metal transport/detoxification superfamily protein
Aradu.KG41H	2262.88	3339.41	1999.09	756.103	102.088	2214.1	230.352	46.3179	26.9439	24.3898	26.446	66.8259	48.4408	11.581	42.3082	16.1388	7.81639	9.24703	880.536	244.968	696.241	2664.45	410.722	1182.83	33.0903	14.7329	53.3555	49.7239	17.5368	39.8529	43.6156	82.757	63.2488	34.4258	3.08571	2.063	WRKY family transcription factor%3B IPR003657 (DNA-binding WRKY)%3B GO:0003700 (sequence-specific DNA binding transcription factor activity)%2C GO:0043565 (sequence-specific DNA binding)
Araip.VY7QN	61.297	43.6033	77.0342	18.4116	4.18394	12.2758	30.1651	13.4078	34.8025	11.0863	6.89897	9.82734	7.31181	8.68574	6.92316	17.2147	20.518	20.5489	6.90617	13.4337	5.22616	13.8441	8.51238	2.09165	4.72719	8.83973	8.29974	16.8706	11.9569	9.96323	7.26927	10.7477	6.8114	20.6555	11.3143	18.567	Remorin family protein%3B IPR005516 (Remorin%2C C-terminal)
Araip.AT4SU	87.6887	61.6461	70.377	128.881	74.4741	169.629	223.496	242.56	225.655	243.898	305.854	221.115	291.558	352.255	199.233	169.995	175.869	258.917	21.4091	16.5946	32.5184	332.258	451.156	284.464	1495.37	994.96	976.998	957.186	857.708	716.522	1510.97	1593.88	633.461	328.521	440.229	893.279	uncharacterized protein LOC100789230 isoform X2 [Glycine max]%3B IPR007650 (Protein of unknown function DUF581)
Araip.VMH3J	2353.97	436.033	1487.43	288.448	1627.55	1418.41	253.661	60.9446	40.4158	50.9968	40.244	87.4633	139.838	90.7177	76.1548	23.6702	54.7148	94.5252	1725.85	1654.72	321.119	2677.23	1296.01	1290.55	316.721	288.764	608.253	451.955	334.793	294.746	406.041	199.906	612.053	604.911	595.543	307.387	beta-xylosidase 1%3B IPR002772 (Glycoside hydrolase family 3 C-terminal domain)%2C IPR017853 (Glycoside hydrolase%2C superfamily)%2C IPR026891 (Fibronectin type III-like domain)%2C IPR026892 (Glycoside hydrolase family 3)%3B GO:0005975 (carbohydrate metabolic process)
Araip.HBU9S	460.579	465.353	427.017	380.506	574.873	501.074	471.673	479.025	601.747	393.562	439.234	420.61	435.053	434.287	458.467	454.038	488.525	460.296	1235.51	1333.1	1098.66	733.736	476.693	476.895	516.051	378.144	406.687	316.99	381.823	446.685	516.118	455.701	374.627	544.911	451.543	493.057	clathrin interactor EPSIN 2-like isoform X2 [Glycine max]%3B IPR008942 (ENTH/VHS)
Aradu.NY0ZP	1206.36	2164.38	1125.08	282.311	72.8005	778.953	57.5879	26.8156	52.7651	31.0415	48.2928	37.3439	111.505	30.8826	176.925	7.53143	14.6557	14.3843	353.596	316.088	550.489	684.749	197.913	243.677	18.1209	64.8247	48.6128	55.0515	24.7109	41.5135	29.0771	77.3832	38.9223	11.8031	11.3143	12.378	Heavy metal transport/detoxification superfamily protein%3B IPR006121 (Heavy metal-associated domain%2C HMA)%3B GO:0030001 (metal ion transport)%2C GO:0046872 (metal ion binding)
Aradu.KE1VL	2110.49	3052.98	1868.79	513.07	366.513	1176.24	331.816	399.797	332.308	427.929	252.962	238.804	212.957	189.156	225.387	181.83	174.892	264.054	569.068	753.869	383.833	479.218	359.648	340.938	136.301	396.805	368.746	169.594	121.163	250.741	210.809	198.832	212.127	167.211	201.6	204.237	uncharacterized protein LOC100775992 isoform 1 [Glycine max]%3B IPR010410 (Protein of unknown function DUF1005)
Araip.WJ0C8	145.58	50.3694	64.6707	25.7762	12.5518	4.46391	61.7014	179.177	181.871	158.533	242.614	166.082	192.849	108.089	152.31	166.767	232.538	304.124	54.5587	105.099	66.1981	41.5322	42.5619	21.9623	114.24	130.632	103.154	102.112	63.7701	93.8204	85.1543	110.701	85.6291	126.884	15.4286	66.016	receptor-like kinase 902%3B IPR001611 (Leucine-rich repeat)%2C IPR011009 (Protein kinase-like domain)%2C IPR013210 (Leucine-rich repeat-containing N-terminal%2C type 2)%3B GO:0004672 (protein kinase activity)%2C GO:0005515 (protein binding)%2C GO:0005524 (ATP binding)%2C GO:0006468 (protein phosphorylation)
Aradu.JQ8WR	458.025	329.28	403.241	235.668	323.837	351.533	231.723	212.087	104.408	217.291	333.45	236.839	200.161	278.909	280.004	253.917	316.564	306.179	359.811	305.025	288.02	486.672	587.354	590.89	247.389	330.016	449.372	448.403	348.344	296.406	499.503	454.626	376.573	476.06	670.629	468.301	cation calcium exchanger 4%3B IPR004837 (Sodium/calcium exchanger membrane region)%3B GO:0016021 (integral component of membrane)%2C GO:0055085 (transmembrane transport)
Araip.M3X7P	339.687	593.156	322.403	319.134	333.878	309.126	266.001	151.143	242.495	133.035	149.478	136.6	146.236	140.902	163.079	151.705	140.695	177.748	1187.86	977.502	1398.29	592.1	542.664	397.413	173.33	160.097	187.337	174.034	170.585	171.035	158.886	188.084	183.908	166.227	192.343	176.386	Protein kinase superfamily protein%3B IPR011009 (Protein kinase-like domain)%2C IPR013320 (Concanavalin A-like lectin/glucanase%2C subgroup)%3B GO:0004672 (protein kinase activity)%2C GO:0005524 (ATP binding)%2C GO:0006468 (protein phosphorylation)
Araip.11Z50	4.25673	5.26247	11.4125	23.3213	20.0829	16.7397	123.403	399.797	248.108	315.958	939.409	380.318	553.87	710.301	829.241	579.92	1193.95	827.095	2.07185	2.37066	0.580685	20.2336	42.5619	134.911	18.1209	127.685	61.6552	233.525	76.5241	68.0821	105.924	102.103	61.3026	369.832	148.114	118.622	nodulin MtN21 /EamA-like transporter family protein%3B IPR000620 (Drug/metabolite transporter)%3B GO:0016020 (membrane)
Aradu.DY35H	465.687	336.798	466.961	635.814	650.184	564.685	666.375	415.642	295.26	384.693	388.642	380.318	383.87	398.579	319.235	290.498	334.151	260.972	1572.53	1213.78	959.872	810.411	674.606	883.721	728.774	889.866	750.534	435.084	436.825	562.092	408.118	511.589	446.634	390.487	289.029	260.969	uncharacterized protein LOC100777314 isoform X4 [Glycine max]%3B IPR008479 (Protein of unknown function DUF760)
Aradu.DXW6X	75.7699	4.51069	12.3635	24.5488	20.9197	50.219	15.0826	29.2534	358.129	72.0606	77.0384	46.1885	180.967	100.369	194.618	139.869	232.538	335.975	14.503	5.53154	1.16137	4.25971	27.6652	6.27494	19.6966	97.237	9.48542	31.9654	29.4937	14.9448	66.4619	48.3645	8.75752	30.4914	47.3143	42.2915	Cytochrome P450 superfamily protein%3B IPR001128 (Cytochrome P450)%3B GO:0005506 (iron ion binding)%2C GO:0020037 (heme binding)%2C GO:0055114 (oxidation-reduction process)
XLOC_105716	0	21.8017	0.95104	0	0	0	0	0	0	0	0	0	0	0	0	0	0	0	57.3212	72.7002	75.489	58.5711	25.5371	50.1995	33.0903	24.5548	35.5703	31.9654	17.5368	16.6054	27.0002	18.271	36.9762	27.5406	30.8571	36.1025	Unknown protein
Aradu.UNE34	76.6212	38.3409	16.1677	46.6427	2.51036	90.3942	2.74228	29.2534	4.49065	1.10863	1.14983	24.5683	0	0	1.53848	0	1.9541	5.13724	62.8461	72.7002	63.2947	90.5189	142.582	57.5203	52.7869	22.5904	65.2123	48.836	61.3787	49.8162	24.9232	21.4953	87.5752	51.1469	39.0857	38.1655	putative ubiquitin-like-specific protease 1B-like isoform X3 [Glycine max]%3B IPR003653 (Peptidase C48%2C SUMO/Sentrin/Ubl1)%3B GO:0006508 (proteolysis)%2C GO:0008234 (cysteine-type peptidase activity)
Araip.CCC7E	2437.41	2095.21	3231.63	283.538	1782.36	660.659	141.228	31.6912	94.3036	18.8466	21.8467	33.413	22.8494	34.743	20.0003	46.2645	23.4492	23.6313	3948.95	2533.44	2201.96	1234.25	1389.65	610.761	32.3024	103.13	163.623	207.775	110.003	146.127	91.3851	81.6822	61.3026	110.163	335.314	129.969	uncharacterized protein LOC100814909 [Glycine max]%3B IPR007608 (Senescence regulator S40)
Aradu.K65XZ	131.107	163.888	231.103	67.5092	46.8601	53.5669	43.8765	67.0391	196.466	57.6485	56.3416	74.6878	66.7203	110.019	102.309	91.4531	47.8754	55.4822	135.361	154.883	110.911	40.4673	53.2024	30.3289	35.4539	49.1096	35.5703	34.6292	15.1454	30.72	28.0386	32.243	23.3534	24.5899	36	21.6615	unknown protein
Araip.98APD	15.3242	15.7874	23.776	4.90976	28.4508	24.5515	20.5671	21.9401	43.7838	33.2588	28.7457	29.482	38.387	35.7081	17.6925	50.5682	71.3246	64.7292	25.5528	29.2381	27.2922	19.1687	40.4338	16.7332	2.36359	8.83973	10.6711	5.32756	1.59425	6.64215	1.03847	8.59813	0	10.8195	5.14286	4.126	uncharacterized protein LOC100820443 [Glycine max]%3B IPR006747 (Protein of unknown function DUF599)
Aradu.F2DYX	698.104	551.056	645.756	333.863	553.117	436.347	468.93	127.984	135.842	109.754	97.7353	155.272	94.1396	130.286	90.7704	132.338	94.7738	100.69	1295.6	913.494	596.944	674.1	736.321	571.019	239.511	225.904	509.841	511.446	310.879	328.787	285.579	281.589	389.223	220.325	352.8	258.906	epoxide hydrolase%3B IPR000639 (Epoxide hydrolase-like)%3B GO:0003824 (catalytic activity)
Araip.KKX96	349.052	401.451	706.623	851.843	1266.06	847.027	352.383	468.055	287.401	368.064	393.241	416.679	424.999	424.636	442.313	377.647	293.115	223.984	1712.04	628.225	879.157	542.049	480.95	612.852	616.11	896.741	630.78	404.007	390.592	612.739	490.157	512.663	507.936	445.568	428.914	434.261	EIN3-binding F box protein 1%3B IPR001810 (F-box domain)%2C IPR006553 (Leucine-rich repeat%2C cysteine-containing subtype)%3B GO:0005515 (protein binding)
Araip.UDU9G	4.25673	1.50356	1.90208	105.56	3.34715	17.8556	93.2376	34.129	0	29.9329	26.446	23.5856	17.3656	17.3715	13.8463	23.6702	1.9541	0	18.6467	16.5946	6.38753	35.1426	6.38429	176.744	111.089	108.041	181.409	13.3189	38.262	71.4032	27.0002	65.5607	69.0871	26.5571	7.2	5.1575	methyltransferase type 11%3B IPR013216 (Methyltransferase type 11)%3B GO:0008152 (metabolic process)%2C GO:0008168 (methyltransferase activity)
Araip.6P2F9	23.8377	39.0926	5.70624	18.4116	4.18394	1.11598	23.3094	1.21889	1.12266	2.21725	0	0	0.913976	0.965082	0	0	1.9541	1.02745	6.90617	8.69242	15.0978	33.0128	4.25619	47.062	57.5141	7.85753	40.313	21.3103	22.3195	10.7935	18.6924	11.8224	94.3866	12.7867	23.6571	19.5985	Protein kinase family protein%3B IPR010632 (Domain of unknown function DUF1221)%2C IPR011009 (Protein kinase-like domain)%3B GO:0004672 (protein kinase activity)%2C GO:0006468 (protein phosphorylation)
Araip.U8TZA	68.1077	51.1211	65.6218	17.1841	28.4508	23.4355	47.9899	17.0645	30.3119	18.8466	21.8467	25.5511	17.3656	33.7779	22.308	29.0498	15.6328	26.7136	48.3432	63.2176	48.7775	40.4673	42.5619	27.1914	96.1194	104.112	80.6261	245.068	124.352	77.215	109.039	89.2056	94.3866	55.0813	60.6857	51.575	uncharacterized protein LOC100779759 [Glycine max]
Araip.N9SL3	31.4998	18.0428	32.3354	46.6427	30.9611	27.8995	108.32	39.0046	25.8212	57.6485	34.4948	112.032	100.537	99.4035	82.3087	38.7331	51.7836	67.8115	80.1116	48.9936	43.5514	97.9734	76.6114	130.728	173.33	164.026	220.536	187.353	172.976	86.348	104.885	109.626	224.776	215.407	197.486	169.166	alpha/beta fold hydrolase
XLOC_107567	48.5268	54.1283	68.4749	34.3683	42.6762	27.8995	46.6188	37.7857	55.0104	58.7571	31.0453	39.3094	22.8494	24.1271	53.8468	39.809	36.1508	49.3175	142.958	124.855	124.847	135.246	91.5081	127.59	126.846	106.077	64.0266	108.327	77.3212	145.297	144.347	155.841	88.5483	115.081	52.4571	63.953	Unknown protein
Aradu.X0F3K	177.931	51.8729	52.3072	4.90976	388.269	187.484	6.85571	24.3779	682.578	13.3035	66.69	10.8101	62.1504	60.8002	72.3086	50.5682	102.59	240.423	514.51	140.659	205.562	30.8829	355.392	17.779	1.57573	59.9137	3.55703	35.5171	8.76839	21.587	43.6156	21.4953	5.83835	14.7539	29.8286	20.63	abscisic acid responsive element-binding factor 1%3B IPR004827 (Basic-leucine zipper domain)%3B GO:0003700 (sequence-specific DNA binding transcription factor activity)%2C GO:0043565 (sequence-specific DNA binding)
Araip.H6QSZ	29.7971	19.5463	30.4333	11.047	7.53109	10.0438	1.37114	8.53225	24.6986	1.10863	4.59931	0.982734	3.65591	5.79049	5.38468	3.22776	9.77049	5.13724	156.079	56.8958	125.428	37.2725	23.409	38.6955	10.2422	9.82192	33.199	8.87927	0	7.47242	4.15387	8.59813	13.6228	9.83595	3.08571	3.0945	muscle M-line assembly protein unc-89-like isoform X1 [Glycine max]
Aradu.KGX2I	259.661	173.662	210.18	54.0073	238.484	220.964	79.5262	58.5068	124.615	50.9968	62.0907	45.2058	84.0858	80.1018	80.7702	39.809	31.2656	83.2232	191.991	144.61	98.7164	159.739	400.082	216.485	137.088	131.614	160.066	192.68	137.903	144.467	267.925	191.308	273.429	221.309	272.571	155.756	protein WEAK CHLOROPLAST MOVEMENT UNDER BLUE LIGHT 1-like [Glycine max]%3B IPR008545 (WEB family)
XLOC_029007	287.755	523.992	426.066	139.928	100.415	122.758	80.8973	40.2235	51.6424	31.0415	27.5959	48.154	46.6128	28.9525	58.4623	33.3535	22.4721	22.6038	236.882	233.905	225.886	188.492	102.149	150.599	193.815	93.3082	150.581	194.456	178.556	116.238	196.27	146.168	266.618	245.899	276.686	180.512	Unknown protein
Aradu.ZR9ZC	1.70269	3.75891	1.90208	108.015	0	6.69587	12.3403	0	0	3.32588	2.29966	0.982734	7.31181	0	4.61544	0	0	0	21.4091	31.6088	49.9389	44.727	6.38429	163.148	225.329	59.9137	69.955	39.9567	28.6965	146.127	28.0386	24.7196	93.4135	15.7375	3.08571	10.315	mitochondrial phosphate carrier protein 3%2C mitochondrial-like [Glycine max]%3B IPR018108 (Mitochondrial substrate/solute carrier)%2C IPR023395 (Mitochondrial carrier domain)
Araip.AS8IW	68.9591	59.3907	62.7686	27.0037	31.7979	36.8273	46.6188	202.336	193.098	253.875	173.624	61.9122	216.612	226.794	196.156	211.956	158.282	199.325	53.1775	48.9936	55.7458	14.909	51.0743	18.8248	25.2117	223.94	30.8276	44.3964	23.9138	48.1556	69.5773	78.4579	18.4881	78.6876	46.2857	57.764	ferric reduction oxidase 2%3B IPR013112 (FAD-binding 8)%2C IPR013121 (Ferric reductase%2C NAD binding)%2C IPR013130 (Ferric reductase transmembrane component-like domain)%3B GO:0016491 (oxidoreductase activity)%2C GO:0055114 (oxidation-reduction process)
Araip.Q81PN	28.9458	18.0428	39.9437	8.59207	21.7565	21.2036	27.4228	30.4723	39.2932	36.5846	35.6447	21.6201	42.0429	50.1843	47.6929	33.3535	66.4393	80.1409	29.6965	41.8816	20.324	8.51943	23.409	7.32076	7.87864	21.6082	15.4138	16.8706	11.9569	11.6238	3.1154	9.6729	2.91917	15.7375	16.4571	15.4725	receptor-like protein kinase 2%3B IPR011009 (Protein kinase-like domain)%2C IPR013210 (Leucine-rich repeat-containing N-terminal%2C type 2)%2C IPR013320 (Concanavalin A-like lectin/glucanase%2C subgroup)%3B GO:0004672 (protein kinase activity)%2C GO:0004674 (protein serine/threonine kinase activity)%2C GO:0005524 (ATP binding)%2C GO:0006468 (protein phosphorylation)
Aradu.9YK5E	219.647	280.414	268.193	39.2781	117.987	95.9741	111.062	220.62	334.553	156.316	382.893	180.823	181.881	286.629	250.772	530.428	538.354	1048	261.053	330.312	384.413	175.713	331.983	170.469	32.3024	52.0562	45.0557	375.593	53.4074	33.2108	76.8466	90.2804	59.3565	92.4579	117.257	125.843	aldose 1-epimerase family protein%3B IPR008183 (Aldose 1-/Glucose-6-phosphate 1-epimerase)%2C IPR011013 (Galactose mutarotase-like domain)%3B GO:0003824 (catalytic activity)%2C GO:0005975 (carbohydrate metabolic process)%2C GO:0016853 (isomerase activity)%2C GO:0030246 (carbohydrate binding)
Araip.D3JC1	71.5131	38.3409	30.4333	20.8665	10.0415	12.2758	9.59799	10.97	19.0853	6.65175	6.89897	9.82734	10.9677	13.5112	14.6156	8.60735	12.7016	21.5764	139.505	236.276	239.242	33.0128	27.6652	7.32076	3.93932	15.7151	8.29974	11.5431	12.754	9.96323	9.34621	3.2243	6.8114	2.95078	8.22857	8.252	Transmembrane Fragile-X-F-associated protein%3B IPR013083 (Zinc finger%2C RING/FYVE/PHD-type)%2C IPR019396 (Transmembrane Fragile-X-F-associated protein)%3B GO:0005515 (protein binding)%2C GO:0008270 (zinc ion binding)
Aradu.K0L5G	17.0269	3.75891	5.70624	6.1372	397.474	207.572	10.9691	131.64	986.82	75.3865	525.471	72.7223	281.505	983.419	594.623	245.309	948.715	1985.03	136.742	10.2729	18.0012	52.1815	146.839	12.5499	14.1816	796.557	9.48542	95.8962	30.2908	231.645	81.0005	64.486	0	77.704	66.8572	113.465	uncharacterized vacuolar membrane protein YML018C-like isoform X1 [Glycine max]%3B IPR004853 (Triose-phosphate transporter domain)
Aradu.C2JFU	12075.5	2986.08	3706.2	79.7836	1010.84	581.425	74.0416	95.0736	1143.99	67.6261	254.112	66.8259	223.924	382.173	310.773	61.3274	173.915	595.92	757.607	1118.95	943.613	394.024	1553.51	187.202	51.2112	180.723	71.1406	169.594	77.3212	108.765	131.885	118.224	38.9223	95.4087	105.943	87.6775	Glucose-1-phosphate adenylyltransferase family protein%3B IPR011831 (Glucose-1-phosphate adenylyltransferase)%3B GO:0005978 (glycogen biosynthetic process)%2C GO:0008878 (glucose-1-phosphate adenylyltransferase activity)%2C GO:0009058 (biosynthetic process)%2C GO:0016779 (nucleotidyltransferase activity)
Araip.ZPY1F	0.851347	1.50356	3.80416	7.36464	0.836788	5.57989	15.0826	106.044	13.4719	339.239	29.8955	446.161	145.322	113.88	90.7704	72.0865	6.83934	67.8115	4.83432	52.9447	5.22616	0	4.25619	0	21.2723	8.83973	194.451	119.87	121.163	46.4951	152.655	79.5327	303.594	253.767	223.2	429.104	L-type lectin-domain containing receptor kinase IX.1-like [Glycine max]%3B IPR008985 (Concanavalin A-like lectin/glucanases superfamily)%2C IPR013320 (Concanavalin A-like lectin/glucanase%2C subgroup)%3B GO:0030246 (carbohydrate binding)
Aradu.R74S0	105.567	110.512	102.712	290.903	170.705	222.08	449.734	78.0091	47.1518	127.492	80.4879	83.5324	105.107	67.5558	73.8471	67.7829	71.3246	50.3449	93.9239	100.358	98.7164	174.648	127.686	256.227	155.997	68.7534	174.295	89.6807	159.425	88.8388	97.6159	60.1869	185.854	140.654	202.629	175.355	Unknown protein
Araip.NYT7M	3.40539	6.01425	19.0208	486.066	85.3523	189.716	715.736	308.38	60.6237	314.85	121.882	307.596	263.225	274.083	217.695	208.728	160.236	90.4154	22.0997	23.7066	9.29096	293.92	112.789	644.227	521.566	520.562	865.545	607.342	766.038	595.303	642.811	539.533	959.435	848.842	664.457	751.963	nitrate transporter 2.2%3B IPR011701 (Major facilitator superfamily)%2C IPR016196 (Major facilitator superfamily domain%2C general substrate transporter)%3B GO:0016021 (integral component of membrane)%2C GO:0055085 (transmembrane transport)
Aradu.HSE9Z	1886.58	357.848	717.084	82.2384	154.806	65.8427	65.8148	73.1336	400.79	70.952	123.032	64.8604	76.774	35.7081	66.9239	93.6049	51.7836	100.69	287.297	302.654	185.819	221.505	253.243	115.041	106.362	210.189	91.2972	159.827	117.178	84.6875	88.2697	93.5047	66.1679	90.4907	110.057	103.15	Unknown protein
Araip.9B2HY	216.242	329.28	302.431	122.744	10.8782	84.8143	53.4745	130.422	101.04	117.514	208.119	106.135	162.688	275.048	240.003	119.427	155.351	167.474	178.87	272.626	321.119	136.311	117.045	123.407	36.2418	95.2726	59.2839	59.4911	59.7845	114.577	97.6159	80.6075	64.2218	58.0321	44.2286	77.3625	P-loop containing nucleoside triphosphate hydrolases superfamily protein%3B IPR025753 (AAA-type ATPase%2C N-terminal domain)%2C IPR027417 (P-loop containing nucleoside triphosphate hydrolase)%3B GO:0000166 (nucleotide binding)%2C GO:0005524 (ATP binding)%2C GO:0017111 (nucleoside-triphosphatase activity)
Araip.WWK4F	265.62	213.506	180.698	8.59207	70.2902	72.5386	24.6805	67.0391	426.612	36.5846	98.8852	39.3094	59.4085	68.5209	72.3086	58.0996	61.5541	109.937	200.279	320.039	399.511	94.7786	293.677	61.7036	51.2112	104.112	28.4563	57.7153	39.8563	24.9081	60.2311	35.4673	20.4342	56.0649	55.5429	47.449	tubulin beta-1 chain%3B IPR000217 (Tubulin)%2C IPR023123 (Tubulin%2C C-terminal)%3B GO:0003924 (GTPase activity)%2C GO:0005200 (structural constituent of cytoskeleton)%2C GO:0005525 (GTP binding)%2C GO:0005874 (microtubule)%2C GO:0006184 (GTP catabolic process)%2C GO:0007017 (microtubule-based process)%2C GO:0043234 (protein complex)%2C GO:0051258 (protein polymerization)
Araip.KF79G	125.148	74.4264	93.2019	54.0073	112.966	64.7267	28.794	40.2235	224.532	43.2364	43.6934	24.5683	41.1289	56.9399	51.5391	71.0106	44.9443	94.5252	123.62	132.757	125.428	71.3502	85.1238	27.1914	18.1209	45.1808	26.0849	30.1895	19.9282	37.3621	19.7309	23.6449	15.5689	21.6391	11.3143	21.6615	30S ribosomal protein S2%3B IPR001865 (Ribosomal protein S2)%2C IPR017945 (DHBP synthase RibB-like alpha/beta domain)%2C IPR023591 (Ribosomal protein S2%2C flavodoxin-like domain)%3B GO:0003735 (structural constituent of ribosome)%2C GO:0005622 (intracellular)%2C GO:0005840 (ribosome)%2C GO:0006412 (translation)%2C GO:0015935 (small ribosomal subunit)
Aradu.C1KJF	646.172	557.822	675.238	69.964	172.378	123.874	72.6705	151.143	336.799	144.121	134.53	89.4288	144.408	175.645	143.848	100.06	221.79	291.795	257.6	492.307	454.096	135.246	231.962	57.5203	22.8481	60.8959	49.7985	29.3016	47.0304	29.8897	43.6156	73.0841	47.6798	28.5242	23.6571	44.3545	receptor-like protein kinase 2%3B IPR001611 (Leucine-rich repeat)%2C IPR003591 (Leucine-rich repeat%2C typical subtype)%2C IPR011009 (Protein kinase-like domain)%2C IPR013210 (Leucine-rich repeat-containing N-terminal%2C type 2)%2C IPR025875 (Leucine rich repeat 4)%3B GO:0004672 (protein kinase activity)%2C GO:0005515 (protein binding)%2C GO:0005524 (ATP binding)%2C GO:0006468 (protein phosphoryl…
XLOC_104606	984.157	301.464	358.542	570.759	2905.33	2314.54	357.868	314.474	2661.83	158.533	562.266	187.702	290.645	521.145	433.852	344.294	979.98	1785.7	2586.36	866.081	1707.79	982.929	2823.98	688.152	74.8471	283.853	157.695	275.258	168.194	215.04	136.039	181.635	99.2519	157.375	185.143	179.481	Unknown protein
XLOC_130841	455.47	617.964	446.989	143.61	255.22	183.02	157.681	64.6013	35.9252	65.4089	55.1917	109.083	98.7095	66.5907	91.5396	62.4033	70.3475	56.5096	1044.21	371.403	378.607	560.152	425.619	354.534	546.778	454.755	548.969	421.766	398.563	203.416	191.078	147.243	297.756	315.734	324	148.536	Unknown protein
Aradu.WU8B9	425.673	542.034	377.563	348.593	278.65	468.711	496.353	135.297	160.541	161.859	132.23	167.065	138.01	137.042	133.848	130.186	119.2	125.349	437.16	441.733	409.964	584.646	385.185	356.626	185.936	328.052	240.693	339.188	241.529	146.127	266.886	249.346	255.914	289.177	273.6	211.457	protein THYLAKOID FORMATION1%2C chloroplastic-like [Glycine max]%3B IPR017499 (Photosystem II Psp29%2C biogenesis)%3B GO:0009523 (photosystem II)%2C GO:0010027 (thylakoid membrane organization)%2C GO:0015979 (photosynthesis)
XLOC_086139	6.81077	3.75891	1.90208	0	0	31.2474	2.74228	0	7.85863	2.21725	0	4.91367	0	12.5461	0	0	7.81639	25.6862	39.3652	11.8533	27.8729	47.9218	10.6405	16.7332	25.9995	7.85753	14.2281	22.1982	26.3052	14.9448	14.5385	8.59813	11.6767	11.8031	13.3714	12.378	Unknown protein
Araip.U0AUG	1683.96	3612.31	1688.1	618.629	292.039	772.257	420.94	362.011	293.015	252.767	321.952	270.252	314.408	259.607	343.081	218.411	259.895	248.642	707.192	483.614	490.098	755.034	580.97	638.998	226.117	268.138	507.47	334.749	226.384	225.833	305.309	323.505	283.16	244.915	276.686	265.095	sodium/calcium exchanger family protein / calcium-binding EF hand family protein%3B IPR004837 (Sodium/calcium exchanger membrane region)%2C IPR011992 (EF-hand domain pair)%3B GO:0005509 (calcium ion binding)%2C GO:0016021 (integral component of membrane)%2C GO:0055085 (transmembrane transport)
Araip.E23GM	44.27	39.8444	56.1114	15.9567	35.9819	22.3196	10.9691	12.1889	3.36799	12.1949	20.6969	25.5511	7.31181	6.75558	10.0001	11.8351	25.4033	46.2351	155.389	150.932	123.686	121.402	93.6362	76.3451	9.45437	27.5014	35.5703	42.6205	19.9282	24.9081	23.8848	38.6916	28.2187	12.7867	6.17143	16.504	WRKY family transcription factor%3B IPR003657 (DNA-binding WRKY)%2C IPR018872 (Zn-cluster domain)%3B GO:0003700 (sequence-specific DNA binding transcription factor activity)%2C GO:0043565 (sequence-specific DNA binding)
Araip.23XFA	4.25673	7.51781	7.60832	9.81951	12.5518	4.46391	8.22685	10.97	0	9.97763	8.04879	16.7065	16.4516	6.75558	9.23089	19.3665	4.88525	7.19213	64.2274	46.623	24.3888	9.58436	25.5371	23.0081	35.4539	18.6616	22.5279	7.10342	15.9425	50.6464	12.4616	19.3458	11.6767	27.5406	13.3714	10.315	Deoxyribodipyrimidine photo-lyase (Single-stranded DNA-specific) n%3D1 Tax%3DOscillatoriales cyanobacterium JSC-12 RepID%3DK8GK37_9CYAN%3B IPR002081 (Cryptochrome/DNA photolyase%2C class 1)%3B GO:0003913 (DNA photolyase activity)%2C GO:0006281 (DNA repair)
Araip.PRJ1L	34.9052	7.51781	12.3635	6.1372	3.34715	3.34793	4.11342	24.3779	122.37	15.5208	56.3416	18.6719	28.3333	45.3589	59.2315	71.0106	68.3934	93.4977	65.6086	48.9936	28.4536	0	12.7686	0	0	3.92877	0	0.887927	0	0.830269	1.03847	2.14953	0	0.983595	7.2	0	hypothetical protein
Aradu.DE1GH	74.0672	116.526	117.929	429.604	155.642	175.209	558.055	292.534	90.9356	389.127	240.314	531.659	311.666	271.188	264.619	279.739	255.01	124.321	69.0617	101.148	64.456	174.648	87.2519	323.159	333.267	325.105	490.87	380.033	528.495	341.241	396.695	322.43	807.638	658.025	781.714	737.522	Transducin/WD40 repeat-like superfamily protein%3B IPR015943 (WD40/YVTN repeat-like-containing domain)%3B GO:0005515 (protein binding)
Araip.7AS29	113.229	93.2209	79.8874	73.6464	55.228	61.3788	86.3819	74.3524	104.408	55.4313	90.8364	71.7396	73.1181	85.8923	66.1547	71.0106	85.9803	88.3605	24.1716	22.9164	22.066	22.3635	42.5619	27.1914	33.0903	40.2699	32.0133	32.8533	48.6247	45.6648	46.731	56.9626	48.6529	41.311	51.4286	48.4805	histone-lysine N-methyltransferase SUVR2-like isoform X1 [Glycine max]%3B IPR001214 (SET domain)%2C IPR003616 (Post-SET domain)%2C IPR006560 (AWS)%2C IPR027450 (Alpha-ketoglutarate-dependent dioxygenase AlkB-like)%3B GO:0005515 (protein binding)%2C GO:0005634 (nucleus)%2C GO:0018024 (histone-lysine N-methyltransferase activity)
Aradu.JU9J9	240.931	143.59	174.04	54.0073	271.956	194.18	46.6188	126.765	655.635	140.795	173.624	116.945	134.355	179.505	214.618	185.058	226.675	360.634	282.462	195.184	207.885	110.753	234.09	58.5661	40.1811	136.525	60.4695	109.215	65.3643	74.7242	65.4234	83.8318	35.0301	62.95	92.5714	93.8665	trans-2-enoyl-CoA reductase%3B IPR001104 (3-oxo-5-alpha-steroid 4-dehydrogenase%2C C-terminal)%3B GO:0005737 (cytoplasm)%2C GO:0006629 (lipid metabolic process)%2C GO:0016021 (integral component of membrane)
Aradu.8DA0N	12.7702	5.26247	9.5104	6.1372	24.2668	17.8556	0	6.09446	23.5759	7.76038	12.6481	6.87914	23.7634	17.3715	16.154	22.5943	13.6787	15.4117	28.3153	10.2729	19.1626	9.58436	10.6405	7.32076	9.45437	32.4123	7.11406	3.55171	3.98563	8.30269	2.07693	5.37383	1.94612	2.95078	1.02857	1.0315	unknown protein
Araip.T6D38	10.2162	6.01425	5.70624	2.45488	5.85751	5.57989	1.37114	15.8456	39.2932	17.738	17.2474	9.82734	31.0752	30.8826	30.0004	21.5184	23.4492	27.7411	2.76247	7.11198	4.64548	6.38957	2.1281	1.04582	7.87864	10.8041	2.37135	7.10342	6.37701	40.6832	10.3847	15.0467	1.94612	0.983595	6.17143	5.1575	Unknown protein
Araip.69PD3	538.051	535.268	770.342	303.177	462.744	403.984	335.93	280.345	194.221	238.354	269.06	254.528	310.752	306.896	318.466	253.917	299.954	272.274	151.936	231.534	221.822	128.856	293.677	305.38	295.449	208.225	369.931	185.577	322.039	256.553	302.194	278.364	319.163	350.16	310.629	321.828	Autophagy-related protein 13%3B IPR018731 (Autophagy-related protein 13)
Aradu.U97WX	4.25673	10.5249	10.4614	0	39.329	0	26.0517	6.09446	7.85863	11.0863	0	9.82734	16.4516	17.3715	13.8463	0	0	0	26.2434	25.287	20.9047	60.7009	10.6405	30.3289	15.7573	22.5904	15.4138	39.0688	26.3052	10.7935	34.2694	31.1682	15.5689	44.2618	34.9714	35.071	Unknown protein
Aradu.3I0JC	36.6079	99.9869	55.1603	92.0579	152.295	160.701	105.578	126.765	83.077	108.645	141.429	118.911	85.9138	82.032	80.001	78.5421	105.521	68.839	75.9678	79.8122	72.0049	130.986	61.7148	189.294	104.786	180.723	115.011	153.611	110.003	156.921	87.2313	145.093	113.848	131.802	99.7714	126.874	Tyrosine phosphatase family protein%3B IPR004861 (Protein-tyrosine phosphatase%2C SIW14-like)%3B GO:0004725 (protein tyrosine phosphatase activity)
Aradu.RWI1K	37.4593	27.0641	39.9437	2.45488	24.2668	3.34793	12.3403	48.7557	32.5572	17.738	39.0941	19.6547	19.1935	57.9049	32.3081	34.4294	30.2885	41.0979	20.7185	14.224	24.9695	8.51943	12.7686	4.18329	0	3.92877	3.55703	63.9308	4.78276	2.49081	22.8463	37.6168	8.75752	15.7375	33.9429	19.5985	Protein kinase family protein%3B IPR011009 (Protein kinase-like domain)%2C IPR013320 (Concanavalin A-like lectin/glucanase%2C subgroup)%2C IPR025287 (Wall-associated receptor kinase galacturonan-binding domain)%3B GO:0004672 (protein kinase activity)%2C GO:0005524 (ATP binding)%2C GO:0006468 (protein phosphorylation)%2C GO:0030247 (polysaccharide binding)
Aradu.75D3M	59.5943	47.3622	34.2374	23.3213	6.6943	20.0876	21.9383	25.5967	13.4719	33.2588	19.5471	30.4648	22.8494	24.1271	32.3081	45.1886	16.6098	22.6038	105.664	80.6024	59.8106	99.0384	108.533	73.2076	37.8175	31.4301	40.313	64.8187	37.4649	42.3437	57.1157	77.3832	32.1109	42.2946	78.1714	38.1655	violaxanthin de-epoxidase-related%3B IPR011038 (Calycin-like)%3B GO:0009507 (chloroplast)%2C GO:0046422 (violaxanthin de-epoxidase activity)%2C GO:0055114 (oxidation-reduction process)
Araip.S6Q95	481.862	535.268	515.464	489.748	2260.16	2428.37	778.808	262.062	1102.45	135.252	279.408	74.6878	63.0644	73.3463	73.8471	154.932	379.095	306.179	1052.5	762.562	761.278	1526.04	1751.42	1413.95	976.164	162.062	378.231	178.473	137.106	170.205	95.539	153.692	431.065	35.4094	74.0572	46.4175	peroxisomal (S)-2-hydroxy-acid oxidase GLO1%3B IPR012133 (Alpha-hydroxy acid dehydrogenase%2C FMN-dependent)%2C IPR013785 (Aldolase-type TIM barrel)%3B GO:0003824 (catalytic activity)%2C GO:0010181 (FMN binding)%2C GO:0016491 (oxidoreductase activity)%2C GO:0055114 (oxidation-reduction process)
Aradu.M62SP	750.888	754.789	530.68	449.243	909.588	747.705	640.323	544.845	467.027	414.626	527.771	618.14	577.633	573.259	586.161	427.14	652.669	610.304	1227.92	1179.01	1076.01	1288.56	783.139	1188.06	991.133	1218.9	1191.61	2361.89	1407.72	1830.74	1902.47	1955	1740.8	1984.89	1470.86	2197.09	putative glycerol-3-phosphate transporter 1-like isoform X2 [Glycine max]%3B IPR011701 (Major facilitator superfamily)%2C IPR016196 (Major facilitator superfamily domain%2C general substrate transporter)%3B GO:0005215 (transporter activity)%2C GO:0006810 (transport)%2C GO:0016021 (integral component of membrane)%2C GO:0055085 (transmembrane transport)
Araip.V4KYR	68.9591	50.3694	103.663	133.791	176.562	183.02	257.775	97.5114	68.4824	160.751	129.931	320.371	223.924	248.026	166.925	94.6808	84.0262	90.4154	285.225	99.5677	91.7482	517.555	321.342	374.405	739.017	644.318	609.438	560.282	428.854	273.159	413.31	309.533	396.035	433.765	371.314	282.631	cationic amino acid transporter 2%3B IPR002293 (Amino acid/polyamine transporter I)%3B GO:0003333 (amino acid transmembrane transport)%2C GO:0015171 (amino acid transmembrane transporter activity)%2C GO:0016020 (membrane)
Araip.X8BY4	232.418	175.917	149.313	6.1372	30.9611	32.3634	21.9383	20.7212	48.2745	16.6294	28.7457	30.4648	17.3656	50.1843	33.0773	18.2906	43.9672	28.7685	73.2054	95.6166	66.7788	12.7791	42.5619	12.5499	4.72719	24.5548	5.92839	9.7672	7.17413	11.6238	7.26927	13.972	0	3.93438	4.11429	3.0945	uncharacterized protein At4g15970-like isoform X1 [Glycine max]%3B IPR005069 (Nucleotide-diphospho-sugar transferase)
Aradu.ME4LN	0.851347	0	2.85312	346.138	30.1244	59.1468	242.692	118.233	0	93.1245	45.9931	163.134	103.279	72.3812	36.9235	77.4661	30.2885	2.05489	38.6745	29.2381	38.9059	95.8436	55.3305	526.049	266.298	321.177	658.051	380.033	333.199	341.241	353.079	470.748	759.958	326.553	208.8	432.198	ethylene-responsive transcription factor 1B%3B IPR016177 (DNA-binding domain)%3B GO:0003677 (DNA binding)%2C GO:0003700 (sequence-specific DNA binding transcription factor activity)
Araip.7L4MP	86.8374	139.831	107.468	181.661	74.4741	139.497	213.898	129.203	51.6424	150.773	127.631	259.442	161.774	140.902	121.54	159.236	142.649	98.635	140.195	139.079	196.852	195.947	127.686	307.472	958.831	661.015	886.887	550.515	565.162	406.002	482.887	364.346	834.884	553.764	430.971	365.151	HVA22-like protein J%3B IPR004345 (TB2/DP1/HVA22-related protein)
Aradu.X306H	1808.26	1882.46	1860.23	1000.36	897.873	1117.09	1202.49	355.917	226.778	501.099	336.899	522.814	516.397	449.728	369.235	342.142	281.39	288.713	551.112	685.911	853.026	891.345	540.536	918.233	791.016	330.999	628.409	480.369	675.166	360.337	452.772	422.383	800.827	383.602	471.086	508.529	serine hydroxymethyltransferase 3%3B IPR001085 (Serine hydroxymethyltransferase)%2C IPR015424 (Pyridoxal phosphate-dependent transferase)%3B GO:0003824 (catalytic activity)%2C GO:0004372 (glycine hydroxymethyltransferase activity)%2C GO:0006544 (glycine metabolic process)%2C GO:0006563 (L-serine metabolic process)%2C GO:0030170 (pyridoxal phosphate binding)
Aradu.74N2Q	320.958	708.178	396.584	141.156	65.2694	246.631	87.753	48.7557	160.541	52.1054	63.2405	55.0331	86.8278	68.5209	96.1551	79.618	58.623	87.333	152.626	152.512	147.494	238.544	123.43	207.073	164.664	107.059	152.952	114.543	78.1184	89.6691	126.693	123.598	114.821	80.6547	59.6571	71.1735	nucleotide binding%3B nucleic acid binding%3B RNA binding%3B IPR006515 (Polyadenylate binding protein%2C human types 1%2C 2%2C 3%2C 4)%2C IPR012677 (Nucleotide-binding%2C alpha-beta plait)%3B GO:0000166 (nucleotide binding)%2C GO:0003676 (nucleic acid binding)%2C GO:0003723 (RNA binding)
Aradu.F0W17	27.2431	7.51781	9.5104	2.45488	67.7798	50.219	4.11342	9.75114	87.5676	22.1725	34.4948	15.7237	31.0752	25.0921	30.7696	19.3665	32.2426	63.7017	44.1995	11.0631	18.0012	8.51943	59.5867	2.09165	1.57573	3.92877	0	7.99135	1.59425	4.15135	6.2308	6.4486	0	0.983595	8.22857	2.063	Chalcone-flavanone isomerase family protein%3B IPR016087 (Chalcone isomerase)%3B GO:0009813 (flavonoid biosynthetic process)%2C GO:0016872 (intramolecular lyase activity)%2C GO:0045430 (chalcone isomerase activity)
Aradu.MR104	6.81077	2.25534	3.80416	12.2744	15.0622	25.6675	12.3403	23.159	98.7942	9.97763	60.9409	10.8101	17.3656	27.0223	7.6924	10.7592	44.9443	52.3998	6.90617	0.79022	1.74205	8.51943	12.7686	5.22912	1.57573	11.7863	9.48542	16.8706	9.56551	11.6238	12.4616	7.52336	4.86529	6.88516	0	3.0945	expansin-like B1%3B IPR007118 (Expansin/Lol pI)%3B GO:0005576 (extracellular region)
XLOC_070314	15.3242	3.75891	16.1677	133.791	240.995	97.0901	39.7631	4.87557	6.73597	1.10863	5.74914	5.8964	4.56988	2.89525	1.53848	4.30367	1.9541	0	140.886	18.1751	81.2959	132.051	117.045	135.957	7.09078	22.5904	18.9708	11.5431	17.5368	16.6054	12.4616	9.6729	6.8114	5.90157	16.4571	10.315	Unknown protein
Aradu.1V6RE	1216.57	1254.72	1173.58	1410.33	1122.97	1422.87	2457.09	1484.61	1069.9	1221.7	870.419	915.908	1006.29	804.879	944.627	985.541	933.082	1024.37	0	0	0	0	4.25619	0	0	0	0	0	13.5511	0	0	0	0	0	0	0	Replication factor-A protein 1-related%3B IPR012340 (Nucleic acid-binding%2C OB-fold)
Araip.74WUQ	12.7702	0.751781	0.95104	29.4585	123.845	207.572	34.2785	85.3225	67.3597	39.9105	96.5855	30.4648	28.3333	60.8002	32.3081	51.6441	118.223	203.435	45.5807	10.2729	7.5489	316.284	283.037	125.499	112.665	121.792	71.1406	76.3618	29.4937	112.086	58.1542	59.1121	28.2187	18.6883	28.8	36.1025	receptor like protein 1
Aradu.D4V24	187.296	240.57	246.319	308.087	201.666	183.02	126.145	563.128	644.408	351.434	447.283	488.419	873.761	616.688	899.242	531.504	889.115	956.554	248.622	184.911	159.108	359.946	338.367	242.631	123.695	204.296	132.796	142.956	86.8867	526.391	453.81	499.766	121.632	265.571	217.029	276.442	Leucine-rich repeat receptor-like protein kinase family protein
XLOC_061460	124.297	89.462	116.978	23.3213	71.9637	55.7989	234.465	42.6612	57.2558	35.476	35.6447	18.6719	29.2472	34.743	31.5389	44.1127	29.3115	47.2626	157.461	195.184	142.268	235.349	210.681	150.599	152.846	122.774	150.581	217.542	188.122	103.784	124.616	109.626	133.309	127.867	203.657	140.284	Unknown protein
Aradu.FT5QT	270.728	15.0356	77.9853	8.59207	46.8601	39.0592	2.74228	10.97	221.164	7.76038	56.3416	4.91367	11.8817	16.4064	43.0775	51.6441	169.03	272.274	168.511	46.623	62.714	34.0777	10.6405	16.7332	0.787864	1.96438	0	10.6551	0	4.98162	4.15387	10.7477	0.973058	3.93438	6.17143	3.0945	lysosomal pro-X carboxypeptidase-like protein%3B IPR008758 (Peptidase S28)%3B GO:0006508 (proteolysis)%2C GO:0008236 (serine-type peptidase activity)
Aradu.EF37G	2422.08	6299.93	2005.74	422.239	119.661	1398.32	146.712	51.1935	28.0665	39.9105	37.9443	65.8432	142.58	19.3016	315.389	47.3404	11.7246	15.4117	361.883	216.52	135.88	771.008	519.255	745.672	31.5146	36.3411	81.8117	99.4479	47.0304	77.215	69.5773	111.776	91.4674	31.475	51.4286	46.4175	Cytochrome P450 superfamily protein%3B IPR001128 (Cytochrome P450)%3B GO:0005506 (iron ion binding)%2C GO:0020037 (heme binding)%2C GO:0055114 (oxidation-reduction process)
Aradu.ALT43	1236.16	2634.99	2114.16	711.915	467.764	590.352	438.765	191.366	322.204	164.077	135.68	202.443	214.784	102.299	244.618	144.173	96.7279	137.678	1258.99	1208.25	1210.73	1030.85	683.119	783.322	1157.37	487.167	870.287	1027.33	766.038	464.951	1005.24	645.934	1351.58	1228.51	1285.71	1029.44	glucan endo-1%2C3-beta-glucosidase [Glycine max]%3B IPR000490 (Glycoside hydrolase%2C family 17)%2C IPR012946 (X8)%2C IPR017853 (Glycoside hydrolase%2C superfamily)%3B GO:0005975 (carbohydrate metabolic process)
Aradu.D252Q	219.647	215.009	264.389	27.0037	174.889	146.193	13.7114	21.9401	254.844	9.97763	34.4948	12.7755	44.7848	36.6731	55.3853	38.7331	20.518	70.8939	225.141	135.128	137.042	113.947	308.574	86.8033	10.2422	27.5014	28.4563	55.9394	11.9569	12.454	31.154	27.9439	9.73058	22.6227	15.4286	17.5355	GATA transcription factor 9%3B IPR013088 (Zinc finger%2C NHR/GATA-type)%3B GO:0003700 (sequence-specific DNA binding transcription factor activity)%2C GO:0008270 (zinc ion binding)%2C GO:0043565 (sequence-specific DNA binding)
Aradu.54FFT	0	12.7803	5.70624	0	0	55.7989	0	0	1.12266	0	0	0	0	0	0	4.30367	0	0	8.97802	6.32176	21.4853	62.8308	19.1529	37.6496	29.151	35.3589	40.313	30.1895	41.4506	18.2659	11.4231	21.4953	62.2757	22.6227	23.6571	36.1025	O-acyltransferase (WSD1-like) family protein%3B IPR004255 (O-acyltransferase%2C WSD1%2C N-terminal)%2C IPR009721 (O-acyltransferase%2C WSD1%2C C-terminal)%3B GO:0004144 (diacylglycerol O-acyltransferase activity)%2C GO:0045017 (glycerolipid biosynthetic process)
Aradu.S46KB	29.7971	34.5819	33.2864	82.2384	42.6762	45.7551	119.289	81.6658	68.4824	82.0383	65.5402	66.8259	89.5697	63.6954	46.9237	53.7959	55.6918	52.3998	36.6027	51.3643	51.681	47.9218	38.3057	84.7117	69.3321	110.005	99.5969	78.1376	78.1184	94.6507	115.27	96.729	97.3058	102.294	150.171	121.717	ATP binding microtubule motor family protein isoform 1 n%3D2 Tax%3DTheobroma cacao RepID%3DUPI00042B0803%3B IPR001752 (Kinesin%2C motor domain)%2C IPR027417 (P-loop containing nucleoside triphosphate hydrolase)%2C IPR027640 (Kinesin-like protein)%3B GO:0003777 (microtubule motor activity)%2C GO:0005524 (ATP binding)%2C GO:0005871 (kinesin complex)%2C GO:0007018 (microtubule-based movement)%2C GO:…
Araip.3N5UE	17.8783	6.76603	34.2374	24.5488	100.415	68.0747	60.3302	70.6958	152.682	62.083	90.8364	72.7223	86.8278	216.178	129.232	120.503	82.0721	137.678	78.0397	102.729	48.7775	103.298	70.2271	42.8788	200.118	108.041	175.48	161.603	105.221	84.6875	201.463	183.785	138.174	65.9008	164.571	295.009	RING-H2 finger protein 2B%3B IPR013083 (Zinc finger%2C RING/FYVE/PHD-type)%3B GO:0005515 (protein binding)%2C GO:0008270 (zinc ion binding)
Araip.42C0C	473.349	411.976	465.059	24.5488	248.526	75.8865	50.7322	79.228	574.803	99.7763	141.429	78.6187	132.527	175.645	138.463	190.438	252.079	286.658	594.621	589.504	522.616	97.9734	238.347	67.9785	15.7573	76.611	18.9708	75.4738	27.1023	42.3437	25.9617	26.8692	2.91917	64.9172	59.6571	24.756	Protein of unknown function (DUF581)%3B IPR007650 (Protein of unknown function DUF581)
Aradu.YY51Q	7.66212	3.75891	1.90208	29.4585	0	2.23196	120.66	43.8801	6.73597	49.8881	34.4948	44.223	62.1504	31.8477	29.2311	47.3404	31.2656	26.7136	2.76247	2.37066	1.74205	0	0	26.1456	255.268	128.667	118.568	169.594	150.657	159.412	170.309	140.794	263.699	119.999	108	133.063	Peroxidase superfamily protein%3B IPR010255 (Haem peroxidase)%3B GO:0004601 (peroxidase activity)%2C GO:0006979 (response to oxidative stress)%2C GO:0020037 (heme binding)%2C GO:0055114 (oxidation-reduction process)
Aradu.2CQ5F	229.864	513.467	370.906	222.167	205.85	224.312	303.022	277.908	233.514	273.83	348.398	327.25	308.01	259.607	300.773	414.229	482.662	369.881	100.83	115.372	112.072	123.532	214.938	314.793	196.178	241.619	323.69	466.162	609.004	331.277	507.811	409.486	707.413	747.532	716.914	839.641	dentin sialophosphoprotein-like isoform X4 [Glycine max]%3B IPR009057 (Homeodomain-like)%3B GO:0003677 (DNA binding)
Aradu.LE31W	152.391	206.74	138.852	95.7403	51.044	62.4948	85.0108	84.1036	145.946	124.166	91.9862	117.928	94.1396	103.264	108.463	131.262	109.43	109.937	55.94	53.7349	52.8423	53.2464	51.0743	55.4286	49.6355	75.6288	40.313	60.3791	58.9873	50.6464	57.1157	60.1869	35.0301	52.1305	61.7143	59.827	ATP-dependent Clp protease adapter protein ClpS n%3D2 Tax%3DSynechococcus RepID%3DQ2JHL4_SYNJB%3B IPR014719 (Ribosomal protein L7/L12%2C C-terminal/adaptor protein ClpS-like)%3B GO:0030163 (protein catabolic process)
Araip.NW5QC	97.0535	16.5392	45.6499	55.2348	4.18394	8.92782	116.547	42.6612	71.8504	68.7348	44.8433	73.705	48.4408	29.9176	33.0773	41.9608	30.2885	26.7136	66.2992	77.4415	27.8729	19.1687	36.1776	50.1995	45.6961	105.095	79.4404	90.5686	79.7126	56.4583	49.8464	64.486	56.4373	53.1141	26.7429	37.134	SAUR-like auxin-responsive protein family%3B IPR003676 (Auxin-induced protein%2C ARG7)
Araip.ZRX6N	991.819	812.676	839.768	351.048	1671.9	802.388	213.898	301.066	582.662	144.121	227.666	387.197	176.397	279.874	236.926	390.558	276.505	364.744	4075.33	2309.81	2216.47	3131.95	2434.54	1623.12	941.498	1570.52	1376.57	1180.06	850.533	858.498	985.506	865.187	920.513	1332.77	1415.31	947.948	ethylene-responsive transcription factor 1B%3B IPR016177 (DNA-binding domain)%3B GO:0003677 (DNA binding)%2C GO:0003700 (sequence-specific DNA binding transcription factor activity)
Araip.XXG9Q	3.40539	5.26247	10.4614	18.4116	17.5725	10.0438	104.207	316.912	175.135	248.332	770.384	302.682	463.386	601.246	694.624	487.391	992.682	701.747	2.07185	1.58044	0.580685	11.7142	29.7933	104.582	14.1816	101.166	49.7985	178.473	66.1615	52.307	62.308	83.8318	51.5721	313.767	135.771	95.9295	nodulin MtN21 /EamA-like transporter family protein%3B IPR000620 (Drug/metabolite transporter)%3B GO:0016020 (membrane)
Araip.RT5CP	866.671	602.177	681.896	93.2854	576.547	421.84	105.578	67.0391	551.227	35.476	104.634	47.1712	54.8386	163.099	100.001	101.136	433.81	661.676	404.011	716.729	569.071	300.31	576.714	328.388	77.9986	133.578	72.3263	127.862	55.7988	54.7978	94.5005	97.8037	66.1679	80.6547	77.1429	38.1655	respiratory burst oxidase homologue D%3B IPR000778 (Cytochrome b245%2C heavy chain)%2C IPR011992 (EF-hand domain pair)%2C IPR013130 (Ferric reductase transmembrane component-like domain)%2C IPR017938 (Riboflavin synthase-like beta-barrel)%3B GO:0004601 (peroxidase activity)%2C GO:0005509 (calcium ion binding)%2C GO:0016020 (membrane)%2C GO:0016491 (oxidoreductase activity)%2C GO:0055114 (oxidatio…
Aradu.4X1GI	11.9189	9.02138	10.4614	6.1372	5.02073	5.57989	4.11342	19.5023	50.5198	11.0863	33.345	15.7237	13.7096	35.7081	19.231	18.2906	68.3934	72.9488	14.503	10.2729	8.71027	19.1687	12.7686	28.2372	1.57573	0.982192	5.92839	10.6551	3.1885	5.81188	0	3.2243	4.86529	5.90157	6.17143	5.1575	FAD-binding Berberine family protein%3B IPR012951 (Berberine/berberine-like)%2C IPR016166 (FAD-binding%2C type 2)%3B GO:0003824 (catalytic activity)%2C GO:0008762 (UDP-N-acetylmuramate dehydrogenase activity)%2C GO:0016491 (oxidoreductase activity)%2C GO:0050660 (flavin adenine dinucleotide binding)%2C GO:0055114 (oxidation-reduction process)
Aradu.T3S5X	26.3917	21.8017	7.60832	63.8268	22.5933	27.8995	39.7631	23.159	13.4719	25.4984	14.9478	37.3439	34.7311	22.1969	22.308	41.9608	26.3803	13.3568	69.7523	40.3012	66.1981	23.4284	14.8967	61.7036	33.0903	35.3589	30.8276	32.8533	27.1023	41.5135	33.231	30.0935	44.7607	43.2782	54.5143	31.9765	transcription factor bHLH130-like [Glycine max]%3B IPR011598 (Myc-type%2C basic helix-loop-helix (bHLH) domain)%3B GO:0046983 (protein dimerization activity)
Araip.5Z1NX	176.229	83.4477	112.223	66.2817	161.5	13.3917	24.6805	24.3779	29.1892	26.607	37.9443	26.5338	22.8494	16.4064	26.1542	27.9739	18.5639	20.5489	20.0279	32.399	16.2592	10.6493	4.25619	14.6415	9.45437	23.5726	22.5279	55.0515	27.1023	12.454	25.9617	33.3177	37.9493	31.475	26.7429	26.819	protein notum homolog isoform X1 [Glycine max]%3B IPR004963 (Protein notum homologue)
XLOC_109042	0	0.751781	2.85312	30.686	30.1244	49.103	41.1342	125.546	99.9169	60.9744	146.028	100.239	94.1396	162.134	83.078	87.1494	197.364	211.654	0	0	0	1.06493	8.51238	4.18329	5.51505	6.87534	10.6711	13.3189	31.885	0.830269	0	13.972	20.4342	13.7703	19.5429	14.441	Unknown protein
Aradu.64PSN	509.105	645.78	389.926	255.307	212.544	406.216	182.362	159.675	187.485	225.051	178.223	294.82	156.29	166.959	202.31	204.425	176.846	182.886	424.729	287.64	348.992	506.906	280.909	374.405	339.57	308.408	324.876	367.602	243.123	217.531	259.617	276.215	297.756	253.767	240.686	198.048	kelch repeat F-box protein%3B IPR001810 (F-box domain)%2C IPR015916 (Galactose oxidase%2C beta-propeller)%3B GO:0005515 (protein binding)
XLOC_068156	73.2158	48.114	70.377	18.4116	8.36788	13.3917	13.7114	10.97	43.7838	18.8466	9.19862	11.7928	28.3333	13.5112	23.0772	18.2906	16.6098	25.6862	7.59678	26.0772	6.96822	11.7142	23.409	11.5041	4.72719	15.7151	11.8568	2.66378	7.17413	6.64215	18.6924	12.8972	6.8114	17.7047	11.3143	9.2835	Unknown protein
Araip.LB5HI	160.905	239.818	183.551	115.379	33.4715	62.4948	101.464	45.099	34.8025	49.8881	50.5924	50.1194	52.0967	51.1494	39.2313	35.5053	32.2426	48.29	168.511	173.058	138.203	201.271	97.8924	195.569	145.755	76.611	86.5545	146.508	74.1327	83.8572	133.962	147.243	171.258	83.6055	90.5143	88.709	cytochrome c-2%3B IPR002327 (Cytochrome c%2C class IA/ IB)%2C IPR003088 (Cytochrome c domain)%2C IPR009056 (Cytochrome c-like domain)%3B GO:0005506 (iron ion binding)%2C GO:0009055 (electron carrier activity)%2C GO:0020037 (heme binding)
Aradu.1NA76	16.1756	15.7874	22.825	50.325	15.0622	7.81185	35.6497	30.4723	0	18.8466	5.74914	27.5165	11.8817	10.6159	11.5386	23.6702	1.9541	0	11.7405	11.0631	23.8081	21.2986	29.7933	32.4205	22.0602	17.6795	37.9417	23.974	31.0879	13.2843	21.8078	31.1682	9.73058	12.7867	26.7429	16.504	unknown protein%3B INVOLVED IN: biological_process unknown%3B LOCATED IN: endomembrane system%3B EXPRESSED IN: 16 plant structures%3B EXPRESSED DURING: 6 growth stages
Araip.FB29M	606.159	1027.69	804.58	268.809	304.591	296.85	364.724	254.749	242.495	211.747	243.763	226.029	242.204	232.585	247.695	169.995	318.518	247.615	703.739	763.352	858.833	687.944	749.09	550.103	363.205	442.968	502.727	634.868	500.595	401.85	660.465	685.701	626.649	542.944	496.8	623.026	BES1/BZR1 homolog protein 4-like [Glycine max]%3B IPR008540 (BZR1%2C transcriptional repressor)
Araip.G4DKZ	11.9189	12.0285	14.2656	28.2311	12.5518	10.0438	42.5054	41.4423	61.7464	88.69	104.634	68.7914	78.602	88.7876	76.1548	86.0735	34.1967	84.2507	10.3593	18.9653	8.71027	10.6493	4.25619	16.7332	10.2422	11.7863	11.8568	16.8706	12.754	21.587	15.577	17.1963	13.6228	7.86876	6.17143	20.63	Calcium-binding protein cnx1 n%3D1 Tax%3DOphiostoma piceae (strain UAMH 11346) RepID%3DS3BU07_OPHP1%3B IPR001580 (Calreticulin/calnexin)%2C IPR008985 (Concanavalin A-like lectin/glucanases superfamily)%3B GO:0005509 (calcium ion binding)%2C GO:0005515 (protein binding)%2C GO:0005783 (endoplasmic reticulum)%2C GO:0006457 (protein folding)%2C GO:0051082 (unfolded protein binding)
Araip.5C9RI	51.0808	50.3694	62.7686	30.686	14.2254	12.2758	43.8765	117.014	232.391	96.4504	144.878	97.2907	83.1719	138.007	130.002	142.021	78.1639	92.4703	45.5807	78.2317	52.8423	9.58436	6.38429	25.0998	45.6961	85.4507	54.5412	150.948	84.4954	48.9859	63.3465	73.0841	13.6228	47.2125	31.8857	36.1025	hemoglobin 3%3B IPR001486 (Globin%2C truncated bacterial-like)%2C IPR009050 (Globin-like)%3B GO:0005506 (iron ion binding)%2C GO:0015671 (oxygen transport)%2C GO:0019825 (oxygen binding)%2C GO:0020037 (heme binding)
Aradu.LFL4V	74.9185	89.462	75.1322	7.36464	71.9637	47.9871	2.74228	8.53225	144.823	7.76038	10.3484	2.9482	20.1075	22.1969	40.0005	17.2147	19.541	47.2626	110.499	71.91	54.5844	9.58436	23.409	13.5957	2.36359	5.89315	1.18568	5.32756	3.1885	2.49081	6.2308	8.59813	0.973058	3.93438	10.2857	5.1575	dual specificity protein kinase shkD-like [Glycine max]
XLOC_065214	197.512	187.945	193.061	168.159	238.484	197.528	176.877	187.709	242.495	216.182	170.174	158.22	178.225	149.588	137.694	152.78	151.443	152.062	0	0	0	0	0	1.04582	0	0	0	0	0	0	0	0	1.94612	0	0	0	Unknown protein
XLOC_030637	7.66212	15.0356	5.70624	133.791	15.0622	31.2474	83.6396	69.4769	8.9813	56.5399	108.084	94.3425	108.763	110.984	83.078	78.5421	61.5541	29.796	48.3432	71.91	80.1345	58.5711	44.69	141.186	161.512	365.375	278.634	140.293	188.919	136.164	139.155	198.832	211.154	133.769	64.8	122.748	Unknown protein
Araip.814SM	28.9458	33.0784	38.9926	82.2384	18.4093	15.6237	130.258	46.3179	32.5572	70.952	68.9897	169.03	103.279	98.4384	58.4623	69.9347	56.6689	29.796	53.8681	53.7349	50.5196	80.9346	21.281	157.919	271.025	370.286	413.801	424.429	249.5	185.98	243.001	189.159	361.977	321.635	355.886	193.922	Protein of unknown function (DUF677)%3B IPR007749 (Protein of unknown function DUF677)
Araip.H1ZPF	224.756	232.3	230.152	423.467	321.326	437.463	891.242	499.746	167.277	454.536	508.224	474.66	434.139	418.846	350.004	359.357	358.577	323.646	227.904	256.031	209.047	600.62	623.532	796.917	1027.38	1211.04	1384.87	1283.94	1139.09	1319.3	1183.85	1380	1117.07	959.988	1274.4	1446.16	zinc finger protein CONSTANS-LIKE 2-like [Glycine max]%3B IPR000315 (Zinc finger%2C B-box)%3B GO:0005622 (intracellular)%2C GO:0008270 (zinc ion binding)
Araip.2FZ0F	51.9321	28.5677	32.3354	22.0939	137.233	170.745	10.9691	108.481	408.649	72.0606	166.725	47.1712	84.0858	144.762	142.309	67.7829	183.685	295.905	113.261	27.6577	36.5832	122.467	291.549	41.8329	21.2723	139.471	23.7135	121.646	20.7253	127.031	119.424	121.449	15.5689	49.1797	43.2	37.134	probable glycosyltransferase At5g03795-like [Glycine max]%3B IPR004263 (Exostosin-like)
Araip.0BU95	1485.6	1883.21	1181.19	292.131	37.6554	642.803	194.702	18.2834	8.9813	11.0863	39.0941	106.135	19.1935	2.89525	105.386	10.7592	6.83934	7.19213	258.981	33.9794	19.1626	731.606	63.8429	500.949	16.5452	7.85753	14.2281	163.379	40.6534	36.5318	117.347	192.383	148.878	6.88516	18.5143	14.441	ethylene-responsive transcription factor 12-like [Glycine max]%3B IPR016177 (DNA-binding domain)%3B GO:0003677 (DNA binding)%2C GO:0003700 (sequence-specific DNA binding transcription factor activity)
Araip.R4UJW	68.1077	175.917	72.279	68.7366	26.7772	40.1752	64.4436	17.0645	13.4719	47.6709	22.9966	51.1022	42.0429	20.2667	28.4619	25.822	23.4492	11.3019	155.389	142.24	108.007	135.246	48.9462	186.157	168.603	148.311	147.024	78.1376	150.657	68.9123	78.9235	76.3084	128.444	59.9993	56.5714	50.5435	pollen-specific protein SF21-like [Glycine max]%3B IPR004142 (NDRG)
Araip.Y54FF	2.55404	20.2981	4.7552	7.36464	5.02073	6.69587	16.4537	12.1889	5.61331	17.738	10.3484	12.7755	10.9677	6.75558	5.38468	8.60735	5.8623	7.19213	30.3871	11.8533	24.3888	40.4673	12.7686	43.9246	33.8782	43.2164	46.2414	53.2756	40.6534	42.3437	62.308	26.8692	57.4104	35.4094	48.3429	41.26	Unknown protein
Araip.QXV0R	240.08	169.151	201.62	314.224	708.759	672.935	333.187	1734.48	6368.86	1620.81	2859.62	1467.22	2837.9	3030.36	4023.9	1882.86	1701.04	4854.69	718.241	211.779	152.139	434.491	940.618	432.971	345.085	860.4	435.144	1657.76	546.828	1139.96	1451.78	1166.12	710.332	968.841	1355.66	1811.31	Cell wall protein EXP3 n%3D1 Tax%3DMirabilis jalapa RepID%3DQ84L39_MIRJA%3B IPR007118 (Expansin/Lol pI)%3B GO:0005576 (extracellular region)%2C GO:0009664 (plant-type cell wall organization)
Araip.14S3R	99.6076	200.726	135.999	790.471	1301.2	1137.18	1818.13	246.216	114.512	340.348	179.373	204.409	212.043	189.156	153.848	138.793	160.236	124.321	89.0896	79.022	73.747	991.448	521.383	1165.05	859.56	279.925	735.12	388.912	526.103	456.648	384.233	343.925	685.033	390.487	585.257	555.978	Unknown protein
Araip.A05Y7	189.85	355.593	295.773	25.7762	59.4119	75.8865	27.4228	49.9746	60.6237	27.7156	24.1464	32.4302	27.4193	35.7081	36.1543	29.0498	29.3115	47.2626	49.7244	56.1056	48.7775	50.0516	40.4338	53.337	33.0903	32.4123	36.756	16.8706	22.3195	44.0043	36.3464	46.2149	36.9762	47.2125	41.1429	31.9765	Unknown protein
Araip.Z7SA4	43.4187	32.3266	24.727	2.45488	46.8601	14.5077	10.9691	26.8156	72.973	13.3035	14.9478	18.6719	21.0215	21.2318	9.23089	10.7592	46.8984	56.5096	48.3432	107.47	36.0025	15.9739	4.25619	10.4582	0.787864	4.91096	7.11406	4.43964	2.39138	5.81188	2.07693	3.2243	3.89223	6.88516	3.08571	2.063	serine carboxypeptidase-like 40%3B IPR001563 (Peptidase S10%2C serine carboxypeptidase)%3B GO:0004185 (serine-type carboxypeptidase activity)%2C GO:0006508 (proteolysis)
Araip.QW1VD	750.036	1152.48	676.189	180.434	87.0259	354.881	91.8665	57.288	74.0957	68.7348	59.791	69.7741	90.4837	55.0097	113.078	37.6571	41.0361	53.4273	277.628	173.058	209.047	288.596	157.479	197.661	126.058	110.005	162.438	118.094	69.35	88.8388	155.77	147.243	131.363	90.4907	104.914	87.6775	Cell wall protein-like n%3D3 Tax%3DOryza RepID%3DQ8H3Y9_ORYSJ%3B IPR006918 (COBRA%2C plant)%3B GO:0010215 (cellulose microfibril organization)%2C GO:0016049 (cell growth)%2C GO:0031225 (anchored component of membrane)
XLOC_106976	1.70269	1.50356	4.7552	8.59207	5.85751	14.5077	1.37114	6.09446	7.85863	5.54313	6.89897	9.82734	15.5376	3.86033	10.0001	8.60735	16.6098	10.2745	33.1496	18.9653	11.033	14.909	38.3057	21.9623	7.09078	12.7685	5.92839	11.5431	9.56551	9.96323	14.5385	19.3458	11.6767	14.7539	21.6	8.252	Unknown protein
Araip.Z2NTP	28.9458	88.7102	11.4125	95.7403	12.5518	35.7113	74.0416	6.09446	0	6.65175	2.29966	2.9482	2.74193	0	3.8462	0	0	1.02745	1.38123	0	2.90342	352.491	70.2271	101.445	20.4845	14.7329	27.2706	47.0602	15.9425	14.1146	19.7309	34.3925	35.0301	16.7211	8.22857	5.1575	PATATIN-like protein 5%3B IPR016035 (Acyl transferase/acyl hydrolase/lysophospholipase)%3B GO:0006629 (lipid metabolic process)%2C GO:0008152 (metabolic process)
Aradu.4S8F5	143.026	159.378	175.942	294.585	430.109	380.548	193.331	564.347	2939.13	570.942	921.012	367.542	679.084	857.958	1055.4	920.986	980.957	1968.59	257.6	104.309	145.752	176.778	227.706	254.135	140.24	271.085	232.393	207.775	208.847	248.251	309.463	314.906	216.992	186.883	211.886	197.016	transmembrane amino acid transporter family protein%3B IPR013057 (Amino acid transporter%2C transmembrane)
Aradu.A6XGF	4.25673	6.01425	2.85312	90.8305	22.5933	32.3634	15.0826	60.9446	13.4719	60.9744	27.5959	63.8777	62.1504	44.3938	55.3853	45.1886	36.1508	17.4666	67.6804	47.4132	37.7445	19.1687	89.38	19.8706	72.4835	65.8068	32.0133	30.1895	31.0879	48.9859	18.6924	44.0654	19.4612	26.5571	17.4857	16.504	homogentisate phytyltransferase 1%3B IPR000537 (UbiA prenyltransferase family)%3B GO:0004659 (prenyltransferase activity)%2C GO:0016021 (integral component of membrane)
Aradu.XAE1D	0.851347	0.751781	1.90208	71.1915	1.67358	6.69587	133.001	49.9746	29.1892	21.0639	19.5471	171.978	50.2687	88.7876	28.4619	54.8718	27.3574	27.7411	4.83432	2.37066	0	27.6881	21.281	69.0243	1131.37	624.674	621.295	277.921	377.041	141.146	270.002	106.402	723.955	273.439	222.171	188.764	metacaspase 9%3B IPR011600 (Peptidase C14%2C caspase domain)%3B GO:0004197 (cysteine-type endopeptidase activity)%2C GO:0006508 (proteolysis)
Araip.75D6G	0.851347	0	0	1.22744	0.836788	0	23.3094	1.21889	1.12266	4.4345	2.29966	11.7928	2.74193	1.93016	3.07696	3.22776	0.977049	0	16.5748	13.4337	0.580685	3.19479	8.51238	12.5499	32.3024	46.163	29.6419	58.6032	37.4649	18.2659	37.3848	27.9439	37.9493	41.311	21.6	27.8505	uncharacterized protein LOC100793911 isoform X3 [Glycine max]
Aradu.K41I0	38.3106	112.767	60.8666	297.04	116.313	53.5669	116.547	51.1935	0	44.345	19.5471	62.895	58.4945	44.3938	31.5389	20.4425	24.4262	3.08234	900.564	399.061	1272.28	275.816	238.347	321.068	519.203	251.441	605.881	217.542	289.357	270.668	232.617	208.505	544.912	191.801	136.8	179.481	ethylene-responsive transcription factor 1B%3B IPR016177 (DNA-binding domain)%3B GO:0003677 (DNA binding)%2C GO:0003700 (sequence-specific DNA binding transcription factor activity)
XLOC_097981	595.943	1275.77	742.762	358.412	110.456	287.922	441.508	62.1635	51.6424	64.3003	63.2405	181.806	63.9784	91.6828	66.9239	53.7959	34.1967	26.7136	817.69	307.395	455.838	479.218	238.347	422.513	1140.04	303.497	775.433	444.852	359.504	240.778	340.617	277.29	867.968	175.08	170.743	127.906	Unknown protein
Aradu.EV762	13.6215	18.7945	17.1187	19.639	17.5725	22.3196	15.0826	4.87557	74.0957	19.9553	8.04879	20.6374	19.1935	16.4064	17.6925	20.4425	11.7246	5.13724	26.2434	17.3848	16.8399	29.818	61.7148	20.9165	51.2112	23.5726	36.756	48.836	43.0448	11.6238	34.2694	36.542	64.2218	47.2125	88.4572	51.575	xyloglucan endotransglucosylase/hydrolase 8%3B IPR008264 (Beta-glucanase)%2C IPR008985 (Concanavalin A-like lectin/glucanases superfamily)%2C IPR016455 (Xyloglucan endotransglucosylase/hydrolase)%3B GO:0005618 (cell wall)%2C GO:0005975 (carbohydrate metabolic process)%2C GO:0006073 (cellular glucan metabolic process)%2C GO:0016762 (xyloglucan:xyloglucosyl transferase activity)%2C GO:0048046 (apop…
Araip.I3LJK	22.9864	9.77316	19.9718	27.0037	142.254	70.3066	12.3403	36.5668	518.67	47.6709	43.6934	32.4302	38.387	54.0446	57.693	43.0367	28.3344	58.5645	199.588	33.1892	60.9719	9.58436	57.4586	6.27494	10.2422	39.2877	24.8992	65.7066	26.3052	21.587	33.231	41.9159	27.2456	16.7211	45.2571	23.7245	B3 DNA-binding domain protein%3B IPR015300 (DNA-binding pseudobarrel domain)%3B GO:0003677 (DNA binding)
Aradu.Z1SN2	96.2022	102.994	84.6426	98.1951	117.987	104.902	67.1859	101.168	71.8504	84.2555	81.6378	83.5324	66.7203	76.2415	85.3857	94.6808	77.1869	125.349	281.081	273.416	260.147	208.726	214.938	140.14	207.208	186.616	112.639	169.594	168.194	119.559	126.693	133.271	127.471	128.851	159.429	145.441	uncharacterized protein LOC100812279 isoform X3 [Glycine max]
Araip.14LAB	0	6.01425	21.8739	8.59207	2.51036	6.69587	37.0208	6.09446	5.61331	3.32588	8.04879	34.3957	19.1935	30.8826	4.61544	8.60735	2.93115	6.16468	4.1437	17.3848	3.48411	22.3635	4.25619	55.4286	27.5753	30.4479	113.825	214.878	55.7988	9.13296	73.7312	34.3925	113.848	124.917	170.743	61.89	Protein of unknown function (DUF677)%3B IPR007749 (Protein of unknown function DUF677)
Araip.26EKA	192.404	224.783	171.187	8.59207	35.9819	39.0592	16.4537	20.7212	123.493	27.7156	40.244	13.7583	28.3333	28.9525	49.2314	38.7331	69.3705	93.4977	72.5148	95.6166	105.685	41.5322	51.0743	19.8706	17.333	46.163	10.6711	12.431	11.1598	22.4173	17.6539	21.4953	3.89223	11.8031	9.25714	14.441	F-box/kelch-repeat plant protein%3B IPR001810 (F-box domain)%2C IPR011043 (Galactose oxidase/kelch%2C beta-propeller)%2C IPR017451 (F-box associated interaction domain)%3B GO:0005515 (protein binding)
Aradu.HW67P	174.526	121.037	195.914	69.964	92.8834	127.221	43.8765	96.2925	187.485	80.9296	66.69	76.6532	92.3116	99.4035	85.3857	73.1625	104.544	121.239	176.798	178.59	152.139	57.5061	87.2519	29.283	70.9078	47.1452	14.2281	43.5084	27.8994	58.1188	30.1156	70.9346	16.542	41.311	33.9429	47.449	glutamate receptor 3.6%3B IPR000337 (GPCR%2C family 3)%2C IPR001638 (Extracellular solute-binding protein%2C family 3)%2C IPR017103 (Ionotropic glutamate receptor%2C plant)%2C IPR028082 (Periplasmic binding protein-like I)%3B GO:0004930 (G-protein coupled receptor activity)%2C GO:0004970 (ionotropic glutamate receptor activity)%2C GO:0005215 (transporter activity)%2C GO:0005234 (extracellular-glu…
XLOC_080792	0	0	0.95104	18.4116	5.85751	2.23196	54.8457	4.87557	2.24532	9.97763	13.7979	14.741	3.65591	8.68574	3.8462	20.4425	3.9082	8.21958	3.45308	2.37066	3.48411	13.8441	6.38429	54.3828	27.5753	27.5014	66.3979	15.9827	36.6678	25.7383	29.0771	27.9439	39.8954	39.3438	16.4571	33.008	Unknown protein
Araip.W2CG9	8235.93	20886.7	17623.7	4682.68	6020.69	7085.34	10818.3	111570	99528.5	107106	113871	72853	70834.1	58341.2	56793.8	89190.4	93578.8	94210.8	3470.35	4513.73	3419.07	21771.4	218074	4459.39	127595	123824	153855	10295.5	9414.86	110301	155351	114990	122419	118262	8438.4	160645	senescence-associated protein%2C putative
Aradu.82IUF	40.0133	44.3551	33.2864	18.4116	55.228	62.4948	109.691	54.8502	31.4345	34.3674	44.8433	88.4461	54.8386	80.1018	40.0005	33.3535	53.7377	26.7136	35.9121	34.7697	34.2604	53.2464	146.839	161.057	122.119	360.464	232.393	262.827	224.79	187.641	231.578	177.336	247.157	300.98	136.8	158.851	ATP-binding ABC transporter%3B IPR013525 (ABC-2 type transporter)%2C IPR027417 (P-loop containing nucleoside triphosphate hydrolase)%3B GO:0000166 (nucleotide binding)%2C GO:0005524 (ATP binding)%2C GO:0016020 (membrane)%2C GO:0016887 (ATPase activity)%2C GO:0017111 (nucleoside-triphosphatase activity)
Araip.PH0UI	365.228	374.387	309.088	4.90976	9.20466	7.81185	8.22685	119.451	319.959	25.4984	166.725	47.1712	57.5805	72.3812	117.694	125.882	142.649	229.121	202.351	1039.93	619.01	7.4545	19.1529	7.32076	0.787864	29.4658	2.37135	51.4998	6.37701	8.30269	15.577	33.3177	1.94612	27.5406	11.3143	31.9765	transmembrane protein%2C putative
Araip.9ZC59	2576.18	5708.28	2636.28	347.365	95.3938	1363.73	113.805	21.9401	25.8212	43.2364	33.345	33.413	91.3976	10.6159	169.233	9.68327	12.7016	14.3843	354.977	264.724	187.561	692.204	383.057	659.914	13.3937	32.4123	71.1406	113.655	55.0017	34.041	48.808	65.5607	46.7068	37.3766	32.9143	35.071	Cytochrome P450 superfamily protein%3B IPR001128 (Cytochrome P450)%3B GO:0005506 (iron ion binding)%2C GO:0020037 (heme binding)%2C GO:0055114 (oxidation-reduction process)
Aradu.R77UT	19.581	14.2838	12.3635	9.81951	5.85751	6.69587	6.85571	35.3479	30.3119	36.5846	35.6447	50.1194	50.2687	38.6033	57.693	59.1755	18.5639	41.0979	18.6467	14.224	9.29096	39.4024	51.0743	48.1079	24.4238	102.148	52.1698	173.146	120.366	53.9675	74.7697	64.486	71.0332	79.6712	164.571	99.024	Acyl-CoA N-acyltransferases (NAT) superfamily protein%3B IPR016181 (Acyl-CoA N-acyltransferase)%3B GO:0008080 (N-acetyltransferase activity)
Araip.4RX3V	60.4456	39.0926	24.727	15.9567	2.51036	3.34793	5.48457	8.53225	127.983	6.65175	13.7979	6.87914	24.6774	24.1271	23.0772	19.3665	22.4721	38.0156	17.956	32.399	21.4853	4.25971	4.25619	1.04582	3.15146	10.8041	1.18568	7.10342	9.56551	5.81188	14.5385	9.6729	0	5.90157	9.25714	1.0315	E3 ubiquitin ligase BIG BROTHER-like isoform X3 [Glycine max]
Aradu.ZZD53	235.823	293.195	185.453	369.459	109.619	137.265	178.248	149.924	153.805	198.444	155.227	195.564	180.053	154.413	140.002	162.464	120.177	119.184	581.499	342.165	379.187	234.284	176.632	275.052	750.835	699.321	572.682	459.946	329.213	313.012	365.541	332.103	301.648	392.454	313.714	228.993	CMP/dCMP deaminase zinc-binding protein n%3D7 Tax%3DClostridium thermocellum RepID%3DA3DID8_CLOTH%3B IPR016193 (Cytidine deaminase-like)%3B GO:0003824 (catalytic activity)%2C GO:0008270 (zinc ion binding)%2C GO:0016787 (hydrolase activity)
XLOC_014430	31.4998	52.6247	36.1395	19.639	44.3497	24.5515	41.1342	36.5668	42.6612	37.6933	29.8955	17.6892	12.7957	2.89525	10.0001	27.9739	42.9902	40.0705	18.6467	30.0283	41.2286	29.818	36.1776	30.3289	39.3932	52.0562	37.9417	34.6292	62.973	68.0821	76.8466	69.8598	36.0031	45.2453	30.8571	21.6615	Unknown protein
Araip.IF23W	267.323	1468.98	506.904	499.568	35.9819	141.729	436.023	468.055	124.615	448.993	355.297	276.148	295.214	172.75	320.004	227.019	165.121	221.929	647.108	285.269	325.184	268.362	306.446	601.348	1417.37	350.642	650.937	546.963	376.243	591.982	784.043	926.448	657.787	264.587	158.4	208.363	UDP-glycosyltransferase 74 F1%3B IPR002213 (UDP-glucuronosyl/UDP-glucosyltransferase)%3B GO:0008152 (metabolic process)
Araip.RDM9N	68.1077	95.4762	56.1114	278.629	158.99	145.077	148.083	26.8156	15.7173	48.7795	29.8955	62.895	80.4299	53.0795	74.6163	37.6571	32.2426	20.5489	455.807	495.468	498.808	382.309	219.194	223.806	153.634	77.5931	101.968	99.4479	146.671	39.8529	84.1159	69.8598	100.225	50.1633	91.5429	62.9215	disease-resistance response protein%3B IPR000916 (Bet v I domain)%2C IPR023393 (START-like domain)%2C IPR024949 (Bet v I type allergen)%3B GO:0006952 (defense response)%2C GO:0009607 (response to biotic stimulus)
Aradu.QR44H	47.6754	110.512	46.601	18.4116	19.2461	22.3196	12.3403	12.1889	23.5759	5.54313	10.3484	5.8964	13.7096	7.72066	13.0771	5.37959	17.5869	6.16468	13.1217	7.11198	19.1626	23.4284	72.3552	19.8706	12.6058	11.7863	2.37135	5.32756	15.1454	7.47242	8.30774	10.7477	7.78446	8.85235	5.14286	3.0945	receptor-like kinase%3B IPR003591 (Leucine-rich repeat%2C typical subtype)%2C IPR024788 (Malectin-like carbohydrate-binding domain)
Araip.WI5PK	0.851347	4.51069	3.80416	15.9567	126.355	85.9303	23.3094	159.675	104.408	105.319	183.972	148.393	159.032	189.156	150.002	114.047	143.626	203.435	47.6526	4.74132	5.80685	72.4151	200.041	33.4663	50.4233	148.311	40.313	70.1463	12.754	143.637	86.1928	98.8785	25.2995	35.4094	45.2571	72.205	protein YLS7-like [Glycine max]%3B IPR025846 (PMR5 N-terminal domain)%2C IPR026057 (PC-Esterase)
Aradu.V8S72	187.296	75.9299	112.223	23.3213	29.2876	41.2912	13.7114	12.1889	12.3493	9.97763	12.6481	21.6201	7.31181	2.89525	5.38468	10.7592	4.88525	7.19213	189.92	109.05	113.234	187.427	138.326	83.6659	26.7874	21.6082	33.199	73.698	40.6534	15.7751	27.0002	20.4206	42.8145	43.2782	24.6857	9.2835	protein kinase family protein%3B IPR011009 (Protein kinase-like domain)%3B GO:0004672 (protein kinase activity)%2C GO:0005524 (ATP binding)%2C GO:0006468 (protein phosphorylation)
Araip.9XR5N	34.0539	48.8658	38.9926	7.36464	20.9197	14.5077	6.85571	7.31336	110.021	7.76038	11.4983	6.87914	18.2795	27.9874	16.154	16.1388	37.1279	34.9332	60.0837	58.4762	44.1321	20.2336	31.9214	6.27494	8.66651	10.8041	4.74271	12.431	2.39138	2.49081	6.2308	6.4486	2.91917	1.96719	4.11429	1.0315	Pectate lyase family protein%3B IPR011050 (Pectin lyase fold/virulence factor)%2C IPR018082 (AmbAllergen)
Aradu.F4EPB	1304.26	1092.34	1592.04	1092.42	2683.58	2159.42	1287.5	396.14	301.996	383.584	403.589	505.125	382.956	584.84	505.391	511.061	812.905	391.457	1928.2	1608.1	1024.33	1831.68	3445.39	2158.58	652.352	1600.97	1731.09	2318.38	1848.54	870.122	1140.24	1153.22	2157.27	1580.64	2670.17	1936.12	uncharacterized protein LOC100800379 isoform X1 [Glycine max]
Araip.3S762	17.8783	16.5392	19.9718	4.90976	14.2254	8.92782	8.22685	14.6267	13.4719	15.5208	37.9443	22.6029	15.5376	20.2667	10.7694	11.8351	21.4951	28.7685	12.4311	6.32176	15.0978	8.51943	6.38429	11.5041	64.6049	28.4836	30.8276	56.8274	32.6822	46.4951	67.5004	87.0561	35.0301	41.311	37.0286	37.134	Cytochrome P450 superfamily protein%3B IPR001128 (Cytochrome P450)%3B GO:0005506 (iron ion binding)%2C GO:0020037 (heme binding)%2C GO:0055114 (oxidation-reduction process)
Aradu.UTT3P	274.985	136.824	229.201	179.206	230.117	210.92	272.857	315.693	435.593	323.719	371.394	368.525	240.376	332.953	340.004	327.079	484.616	447.967	327.352	347.697	253.179	197.012	263.884	172.561	168.603	367.34	209.865	265.49	176.962	219.191	170.309	142.944	123.578	245.899	235.543	154.725	Emsy N Terminus (ENT)/ plant Tudor-like domains-containing protein%3B IPR005491 (EMSY N-terminal)%2C IPR014002 (Tudor-like%2C plant)
XLOC_118705	71.5131	26.3123	48.503	20.8665	30.1244	33.4793	20.5671	12.1889	41.5385	14.4121	19.5471	15.7237	11.8817	14.4762	16.154	18.2906	19.541	15.4117	0	0	0	0	0	0	0	0	0	0	0	0	0	0	0	0	0	0	Unknown protein
Aradu.C0D4L	15.3242	5.26247	5.70624	15.9567	10.0415	7.81185	2.74228	91.4169	170.645	50.9968	150.627	67.8086	31.9892	79.1368	79.2318	105.44	263.803	154.117	2.07185	4.74132	3.48411	1.06493	14.8967	8.36659	16.5452	74.6466	3.55703	32.8533	6.37701	57.2886	25.9617	40.8411	5.83835	33.4422	42.1714	41.26	Actin binding protein%2C putative n%3D1 Tax%3DRicinus communis RepID%3DB9SA03_RICCO%3B IPR015425 (Formin%2C FH2 domain)%2C IPR027643 (Formin-like family%2C plant)%3B GO:0005884 (actin filament)%2C GO:0045010 (actin nucleation)
Aradu.XQ1XQ	81.7293	112.767	75.1322	112.924	15.0622	69.1906	241.321	53.6313	17.9626	46.5623	41.3938	62.895	26.5053	45.3589	25.3849	30.1257	39.082	17.4666	53.1775	36.3501	41.2286	81.9995	44.69	130.728	64.6049	63.8425	115.011	47.0602	74.9298	55.628	63.3465	72.0093	190.719	93.4415	121.371	129.969	methionine sulfoxide reductase B 2%3B IPR011057 (Mss4-like)%2C IPR028427 (Peptide methionine sulfoxide reductase)%3B GO:0006979 (response to oxidative stress)%2C GO:0030091 (protein repair)%2C GO:0033743 (peptide-methionine (R)-S-oxide reductase activity)%2C GO:0055114 (oxidation-reduction process)
Aradu.G7QJB	63.851	65.405	65.6218	25.7762	24.2668	13.3917	9.59799	26.8156	28.0665	33.2588	27.5959	34.3957	26.5053	32.8128	28.4619	21.5184	20.518	27.7411	51.7963	75.0709	59.8106	43.6621	10.6405	25.0998	186.724	80.5397	131.61	28.4137	98.0465	74.7242	70.6158	78.4579	66.1679	84.5891	24.6857	47.449	P21-Rho-binding domain protein%3B IPR000095 (CRIB domain)
Aradu.Y3BW3	55.3375	39.8444	42.7968	82.2384	175.725	122.758	67.1859	104.825	105.53	58.7571	72.4391	83.5324	100.537	94.5781	104.617	103.288	125.062	97.6075	196.826	161.995	123.105	254.518	217.066	231.127	93.7559	166.973	110.268	258.387	126.743	129.522	156.809	157.991	55.4643	320.652	201.6	160.914	ethylene-responsive transcription factor 1B%3B IPR016177 (DNA-binding domain)%3B GO:0003677 (DNA binding)%2C GO:0003700 (sequence-specific DNA binding transcription factor activity)
Araip.EFA16	45.1214	52.6247	33.2864	96.9677	62.7591	73.6545	71.2994	135.297	51.6424	113.08	34.4948	113.997	145.322	115.81	114.617	122.655	83.0492	89.3879	28.3153	38.7208	41.8093	17.0389	14.8967	10.4582	104.786	88.3973	48.6128	72.8101	45.4362	123.71	108.001	118.224	112.875	35.4094	70.9714	74.268	protein FAR1-RELATED SEQUENCE 6-like isoform X2 [Glycine max]%3B IPR004330 (FAR1 DNA binding domain)%2C IPR007527 (Zinc finger%2C SWIM-type)%3B GO:0008270 (zinc ion binding)
Aradu.0GH1S	199.215	145.094	148.362	240.578	196.645	318.054	268.744	338.852	271.684	225.051	279.408	220.132	241.29	251.887	192.31	186.134	207.134	212.682	130.527	135.128	95.2323	221.505	168.12	195.569	264.722	190.545	179.037	86.129	125.149	250.741	140.193	146.168	99.2519	91.4743	75.0857	94.898	squamosa promoter-binding-like protein 12-like isoform X6 [Glycine max]%3B IPR004333 (Transcription factor%2C SBP-box)%3B GO:0003677 (DNA binding)%2C GO:0005634 (nucleus)
Araip.6329V	7.66212	0.751781	0	18.4116	1.67358	4.46391	15.0826	10.97	0	8.869	9.19862	7.86187	10.9677	8.68574	3.8462	12.911	7.81639	0	8.2874	4.74132	1.74205	6.38957	0	29.283	54.3626	31.4301	33.199	18.6465	34.2764	34.8713	31.154	29.0187	70.0602	64.9172	40.1143	49.512	dicarboxylate transport 2.1%3B IPR001898 (Sodium/sulphate symporter)%3B GO:0005215 (transporter activity)%2C GO:0006814 (sodium ion transport)%2C GO:0016020 (membrane)%2C GO:0055085 (transmembrane transport)
Araip.LMR7U	33.2025	36.8373	22.825	243.033	38.4922	95.9741	257.775	318.131	195.343	243.898	290.906	322.337	269.623	288.56	240.003	267.904	230.584	192.133	91.1614	129.596	91.7482	73.4801	127.686	203.936	225.329	587.351	296.419	209.551	274.211	303.048	248.194	314.906	271.483	315.734	236.571	314.607	pfkB-like carbohydrate kinase family protein%3B IPR002139 (Ribokinase)%3B GO:0004747 (ribokinase activity)%2C GO:0006014 (D-ribose metabolic process)
Araip.5RQ6Z	1535.83	1646.4	1861.19	94.5128	467.764	332.561	218.011	346.165	583.784	448.993	424.286	422.576	898.439	663.012	686.932	723.017	1137.29	1395.27	542.134	1271.46	916.321	512.231	395.826	174.652	81.15	122.774	96.0399	247.732	159.425	126.201	177.578	204.206	75.8985	184.916	197.486	156.788	ATP binding protein%2C putative n%3D1 Tax%3DRicinus communis RepID%3DB9RM41_RICCO%3B IPR000999 (Ribonuclease III domain)%2C IPR001650 (Helicase%2C C-terminal)%2C IPR003100 (Argonaute/Dicer protein%2C PAZ domain)%2C IPR005034 (Dicer dimerisation domain)%2C IPR014001 (Helicase%2C superfamily 1/2%2C ATP-binding domain)%2C IPR027417 (P-loop containing nucleoside triphosphate hydrolase)%3B GO:0003676 …
Araip.HCG04	136.215	96.9798	93.2019	153.43	109.619	176.325	138.485	99.9492	144.823	65.4089	106.934	113.997	137.096	206.528	110.771	101.136	148.511	116.102	183.013	210.198	88.8448	284.336	317.086	615.99	573.565	891.83	743.42	678.377	518.132	332.938	878.543	872.71	684.06	594.091	421.714	625.089	zinc finger protein CONSTANS-like isoform X2 [Glycine max]%3B IPR000315 (Zinc finger%2C B-box)%3B GO:0005622 (intracellular)%2C GO:0008270 (zinc ion binding)
Araip.GVP17	54.4862	45.8587	38.0416	24.5488	65.2694	50.219	49.3611	34.129	32.5572	32.1501	39.0941	34.3957	27.4193	37.6382	24.6157	27.9739	43.9672	84.2507	15.8842	52.9447	32.5184	81.9995	195.785	131.774	881.62	423.325	550.154	292.128	337.184	487.368	476.657	566.402	219.911	61.9665	88.4572	171.229	circadian clock coupling factor ZGT
Araip.P8SRT	1150.17	542.034	638.148	216.029	866.075	835.868	327.703	474.149	1380.87	342.565	513.973	381.301	486.235	711.266	434.621	294.802	524.675	729.488	469.619	614.001	433.191	622.983	566.073	391.138	185.936	275.014	282.191	256.611	212.833	299.727	174.463	264.392	138.174	241.964	136.8	111.402	cystathionine beta-lyase%3B IPR000277 (Cys/Met metabolism%2C pyridoxal phosphate-dependent enzyme)%2C IPR015424 (Pyridoxal phosphate-dependent transferase)%3B GO:0003824 (catalytic activity)%2C GO:0004121 (cystathionine beta-lyase activity)%2C GO:0030170 (pyridoxal phosphate binding)%2C GO:0071266 ('de novo' L-methionine biosynthetic process)
Aradu.U17Z7	274.985	218.768	292.92	574.442	357.308	323.634	638.952	337.633	223.41	293.786	275.959	351.819	334.515	303.036	316.927	285.118	251.102	248.642	242.407	252.08	218.338	519.685	329.855	556.378	241.874	274.031	407.873	228.197	298.125	342.071	292.848	219.252	309.432	430.814	299.314	447.671	Nucleic acid-binding%2C OB-fold-like protein
Araip.E3LMY	0	12.0285	0	0	0	0	0	0	0	0	0	0	0	0	0	0	0	0	60.7743	67.1687	73.1663	70.2853	70.2271	47.062	58.302	82.5041	85.3688	97.672	102.829	92.9902	65.4234	82.757	65.1949	76.7204	66.8572	83.5515	Unknown protein
Aradu.TU51C	361.822	251.847	300.529	1162.38	333.878	417.376	1446.55	720.366	427.734	923.485	877.318	968.976	1079.41	1209.25	830.78	1066.24	770.892	792.162	2113.98	1174.27	1146.27	912.644	395.826	905.683	990.345	1405.52	1185.68	1199.59	1489.03	1101.77	1005.24	1009.21	1429.42	1134.08	1755.77	1644.21	2-nitropropane dioxygenase-like protein%3B IPR013785 (Aldolase-type TIM barrel)%3B GO:0003824 (catalytic activity)%2C GO:0018580 (nitronate monooxygenase activity)%2C GO:0055114 (oxidation-reduction process)
Aradu.5S6RT	49.3781	43.6033	47.552	27.0037	53.5544	43.5231	42.5054	60.9446	198.711	66.5175	81.6378	67.8086	77.688	104.229	104.617	87.1494	136.787	184.941	78.0397	28.4479	50.5196	13.8441	55.3305	14.6415	35.4539	59.9137	16.5995	55.0515	26.3052	39.0227	44.6541	37.6168	30.1648	31.475	42.1714	22.693	1-acyl-sn-glycerol-3-phosphate acyltransferase-like protein%3B IPR002123 (Phospholipid/glycerol acyltransferase)%3B GO:0008152 (metabolic process)
Aradu.UB9SW	172.823	339.053	175.942	20.8665	5.02073	31.2474	10.9691	2.43779	6.73597	2.21725	6.89897	8.84461	0	2.89525	6.15392	0	1.9541	1.02745	98.0676	41.0914	31.9377	76.6749	42.5619	36.6038	11.818	18.6616	28.4563	15.0948	6.37701	24.9081	14.5385	17.1963	19.4612	1.96719	7.2	3.0945	uncharacterized protein LOC100790229 [Glycine max]%3B IPR011333 (BTB/POZ fold)
Aradu.463X7	1326.4	719.455	1294.37	247.943	1148.91	1030.05	455.219	491.214	879.044	514.402	818.677	764.567	385.698	347.43	667.701	673.525	1061.08	954.499	3307.36	1320.46	1760.06	1055.34	876.775	795.871	327.752	863.347	778.99	502.567	408.129	773.811	432.002	575	468.041	393.438	277.714	220.741	CTP synthase family protein%3B IPR004468 (CTP synthase)%2C IPR027417 (P-loop containing nucleoside triphosphate hydrolase)%3B GO:0003883 (CTP synthase activity)%2C GO:0006221 (pyrimidine nucleotide biosynthetic process)
Araip.7QT5G	165.161	102.994	120.782	208.665	253.547	208.688	189.218	118.233	142.578	111.971	125.331	120.876	120.645	104.229	153.079	256.069	142.649	127.403	717.551	651.931	336.797	267.297	234.09	249.952	396.296	358.5	155.324	373.817	215.224	143.637	175.501	262.243	221.857	341.307	266.4	195.985	Ribonuclease E inhibitor RraA/Dimethylmenaquinone methyltransferase%3B IPR005493 (Ribonuclease E inhibitor RraA/Dimethylmenaquinone methyltransferase)%2C IPR010203 (Regulator of ribonuclease activity A)%3B GO:0008428 (ribonuclease inhibitor activity)%2C GO:0051252 (regulation of RNA metabolic process)
Araip.4I8QR	216.242	109.008	144.558	101.877	583.241	476.523	143.97	578.974	1254.01	341.457	1168.22	357.715	648.923	1105.02	940.012	484.163	1244.76	1746.66	718.241	336.634	334.475	361.011	587.354	311.655	161.512	712.089	202.751	421.766	125.149	616.89	400.848	421.308	145.959	342.291	316.8	319.765	biotin carboxyl carrier acetyl-CoA carboxylase%3B IPR000089 (Biotin/lipoyl attachment)%2C IPR001249 (Acetyl-CoA biotin carboxyl carrier)%3B GO:0003989 (acetyl-CoA carboxylase activity)%2C GO:0006633 (fatty acid biosynthetic process)%2C GO:0009317 (acetyl-CoA carboxylase complex)
Aradu.8I027	42.5673	89.462	86.5446	176.751	70.2902	44.6391	135.743	39.0046	13.4719	28.8243	18.3972	30.4648	36.5591	39.5684	33.8466	16.1388	13.6787	10.2745	114.642	88.5046	122.525	121.402	74.4833	284.464	212.723	65.8068	186.151	97.672	165.005	88.8388	129.808	113.925	185.854	90.4907	55.5429	60.8585	uncharacterized protein LOC100813775 isoform X1 [Glycine max]%3B IPR006869 (Domain of unknown function DUF547)%2C IPR010516 (Sin3 associated polypeptide p18)%2C IPR011991 (Winged helix-turn-helix DNA-binding domain)%2C IPR012336 (Thioredoxin-like fold)%3B GO:0009055 (electron carrier activity)%2C GO:0015035 (protein disulfide oxidoreductase activity)%2C GO:0035556 (intracellular signal transducti…
Araip.R7ESZ	2472.31	3751.39	2703.81	164.477	98.7409	184.136	58.9591	24.3779	25.8212	44.345	58.6412	78.6187	50.2687	31.8477	143.848	68.8588	45.9213	23.6313	473.763	377.725	409.964	188.492	323.47	38.6955	60.6656	131.614	80.6261	118.982	43.8419	83.0269	88.2697	90.2804	59.3565	46.2289	40.1143	40.2285	expansin-like A2%3B IPR007118 (Expansin/Lol pI)%3B GO:0005576 (extracellular region)%2C GO:0019953 (sexual reproduction)
Araip.E19VN	0	57.1354	0.95104	2.45488	0	0	0	0	0	0	0	0	0	0	0	0	0	0	156.079	170.687	166.657	194.882	36.1776	161.057	138.664	103.13	141.096	95.0082	152.251	127.031	120.462	102.103	137.201	133.769	77.1429	85.6145	Unknown protein
XLOC_001972	36.6079	27.8159	45.6499	130.109	153.969	214.268	156.31	96.2925	221.164	156.316	159.826	107.118	134.355	126.426	160.771	118.351	156.328	151.035	154.008	123.274	119.621	159.739	189.4	151.644	178.057	136.525	148.21	146.508	135.511	146.958	179.655	149.392	148.878	170.162	119.314	125.843	Unknown protein
Aradu.PH3JT	733.861	708.178	753.224	483.611	411.699	693.022	375.693	149.924	90.9356	179.597	188.572	251.58	167.258	139.937	155.387	150.629	149.489	105.827	902.636	612.42	416.932	1195.91	595.867	881.629	712.229	496.989	787.29	687.256	548.423	425.928	570.119	387.991	1063.55	503.6	419.657	476.553	zinc finger A20 and AN1 domain stress-associated protein%3B IPR000058 (Zinc finger%2C AN1-type)%2C IPR002653 (Zinc finger%2C A20-type)%3B GO:0003677 (DNA binding)%2C GO:0008270 (zinc ion binding)
Araip.HR0JZ	19.581	15.0356	17.1187	33.1409	5.85751	8.92782	31.5363	10.97	15.7173	7.76038	20.6969	42.2576	30.1612	24.1271	20.7695	12.911	9.77049	17.4666	12.4311	20.5457	12.1944	23.4284	2.1281	42.8788	108.725	55.0027	56.9125	37.293	32.6822	63.9307	65.4234	34.3925	47.6798	108.195	97.7143	50.5435	Protein kinase superfamily protein%3B IPR011009 (Protein kinase-like domain)%3B GO:0004672 (protein kinase activity)%2C GO:0005524 (ATP binding)%2C GO:0006468 (protein phosphorylation)
Araip.19Q4A	1237.86	878.832	895.88	435.741	593.282	494.378	599.189	277.908	573.68	322.61	313.903	346.905	294.3	335.849	287.696	366.888	324.38	402.759	672.661	825.779	738.051	532.464	500.102	436.108	322.236	244.566	308.276	367.602	403.346	285.613	331.271	340.701	371.708	320.652	392.914	349.678	carotenoid cleavage dioxygenase 1%3B IPR004294 (Carotenoid oxygenase)
Aradu.U3RTW	250.296	216.513	210.18	7.36464	176.562	65.8427	10.9691	25.5967	86.445	17.738	28.7457	11.7928	28.3333	27.0223	34.6158	50.5682	47.8754	57.5371	194.754	185.702	278.729	52.1815	146.839	24.0539	3.93932	10.8041	9.48542	11.5431	10.3626	9.13296	5.19234	11.8224	1.94612	10.8195	2.05714	5.1575	Peroxidase superfamily protein%3B IPR010255 (Haem peroxidase)%3B GO:0004601 (peroxidase activity)%2C GO:0006979 (response to oxidative stress)%2C GO:0020037 (heme binding)%2C GO:0055114 (oxidation-reduction process)
Araip.RX5RL	5.10808	12.7803	10.4614	11.047	0.836788	3.34793	8.22685	1.21889	0	2.21725	5.74914	6.87914	1.82795	3.86033	0	0	0	0	7.59678	8.69242	5.80685	2.12986	6.38429	14.6415	17.333	22.5904	35.5703	63.0428	33.4793	9.13296	14.5385	13.972	51.5721	31.475	47.3143	27.8505	telomere repeat-binding protein 5-like isoform X3 [Glycine max]%3B IPR009057 (Homeodomain-like)%3B GO:0003677 (DNA binding)%2C GO:0003682 (chromatin binding)
Aradu.XN7XU	729.604	525.495	621.029	19.639	324.674	75.8865	49.3611	123.108	709.522	135.252	171.324	79.6014	139.838	181.435	143.079	224.867	286.275	349.332	656.086	634.546	516.81	76.6749	172.376	53.337	9.45437	79.5575	23.7135	99.4479	43.8419	54.7978	24.9232	26.8692	4.86529	98.3595	116.229	56.7325	uncharacterized protein LOC100816165 isoform X4 [Glycine max]%3B IPR007650 (Protein of unknown function DUF581)
Aradu.ILB9Z	6.81077	3.75891	6.65728	44.1878	123.845	27.8995	53.4745	13.4078	6.73597	11.0863	6.89897	9.82734	10.9677	17.3715	4.61544	8.60735	4.88525	3.08234	198.898	106.68	51.681	30.8829	59.5867	187.202	37.8175	30.4479	144.653	45.2843	69.35	25.7383	18.6924	20.4206	68.114	61.9665	34.9714	16.504	1-aminocyclopropane-1-carboxylate oxidase%3B IPR005123 (Oxoglutarate/iron-dependent dioxygenase)%2C IPR026992 (Non-haem dioxygenase N-terminal domain)%2C IPR027443 (Isopenicillin N synthase-like)%3B GO:0016491 (oxidoreductase activity)%2C GO:0055114 (oxidation-reduction process)
Aradu.L8SVN	2033.87	1241.19	2263.47	1596.9	2721.23	1773.29	1037.95	374.2	268.316	239.463	277.108	321.354	358.279	300.141	300.004	298.029	333.174	289.74	8105.77	3130.06	2928.39	7289.44	6620.5	4321.34	430.174	1011.66	1108.61	2701.96	867.273	650.101	1042.62	1038.22	1229.94	915.726	2096.23	1353.33	NAC domain protein%2C%3B IPR003441 (NAC domain)%3B GO:0003677 (DNA binding)
Araip.DZ5A7	56.1889	26.3123	41.8458	98.1951	73.6373	64.7267	43.8765	28.0345	31.4345	34.3674	44.8433	27.5165	19.1935	38.6033	38.462	35.5053	68.3934	62.6743	33.8402	38.7208	23.2274	31.9479	53.2024	34.5122	16.5452	38.3055	27.2706	34.6292	12.754	37.3621	16.6155	17.1963	29.1917	8.85235	13.3714	18.567	Unknown protein
Araip.NT0XC	505.7	217.265	380.416	144.838	465.254	330.329	194.702	65.8202	39.2932	43.2364	63.2405	69.7741	53.9246	44.3938	43.0775	55.9478	68.3934	55.4822	1211.34	437.782	520.874	616.594	423.491	278.189	96.1194	160.097	168.366	201.56	183.339	188.471	158.886	167.664	147.905	159.342	142.971	147.504	glutamate dehydrogenase 1%3B IPR006095 (Glutamate/phenylalanine/leucine/valine dehydrogenase)%2C IPR016040 (NAD(P)-binding domain)%3B GO:0006520 (cellular amino acid metabolic process)%2C GO:0016491 (oxidoreductase activity)%2C GO:0055114 (oxidation-reduction process)
Araip.EY4HK	314.147	294.698	294.822	406.282	212.544	218.732	792.52	475.368	410.894	518.837	476.029	956.2	727.525	626.339	482.314	509.985	366.393	346.25	833.574	666.155	539.456	517.555	400.082	1015.49	2647.22	1964.38	2025.14	1343.43	1147.86	1154.9	1239.93	1032.85	1971.41	1713.42	966.857	927.318	vacuole membrane-like protein%3B IPR015414 (SNARE associated Golgi protein)
Araip.2H071	0	1.50356	0	24.5488	0.836788	1.11598	38.392	8.53225	0	15.5208	11.4983	19.6547	12.7957	7.72066	6.92316	15.0629	7.81639	4.10979	6.90617	0	0	4.25971	0	48.1079	19.6966	61.8781	54.5412	35.5171	41.4506	15.7751	44.6541	17.1963	144.013	110.163	62.7429	57.764	xyloglucan endotransglucosylase/hydrolase 5%3B IPR008985 (Concanavalin A-like lectin/glucanases superfamily)%2C IPR013320 (Concanavalin A-like lectin/glucanase%2C subgroup)%3B GO:0005618 (cell wall)%2C GO:0005975 (carbohydrate metabolic process)%2C GO:0006073 (cellular glucan metabolic process)%2C GO:0016762 (xyloglucan:xyloglucosyl transferase activity)%2C GO:0048046 (apoplast)
Aradu.Q03T7	132.81	138.328	122.684	146.065	100.415	106.018	235.836	74.3524	108.898	97.559	85.0872	105.153	88.6557	75.2764	94.6166	80.6939	51.7836	46.2351	69.7523	71.91	92.3289	80.9346	57.4586	101.445	151.27	87.4151	104.34	82.5773	154.642	97.9718	103.847	83.8318	204.342	102.294	121.371	132.032	Phosphoglycerate mutase family protein%3B IPR013078 (Histidine phosphatase superfamily%2C clade-1)
Aradu.LSL3G	421.417	471.367	410.849	493.431	459.396	872.695	711.622	387.608	505.198	349.217	579.513	236.839	226.666	209.423	243.849	452.962	345.875	391.457	102.211	87.7144	103.362	658.126	261.756	346.167	325.388	297.604	273.891	427.981	174.571	193.453	179.655	225.701	274.402	170.162	339.429	188.764	Cytochrome P450 superfamily protein%3B IPR001128 (Cytochrome P450)%3B GO:0005506 (iron ion binding)%2C GO:0020037 (heme binding)%2C GO:0055114 (oxidation-reduction process)
Aradu.0G0TP	86.8374	26.3123	47.552	13.5018	30.9611	18.9716	1.37114	6.09446	60.6237	3.32588	11.4983	20.6374	10.0537	4.82541	10.0001	2.15184	4.88525	3.08234	201.66	105.099	123.105	847.683	114.917	125.499	28.3631	136.525	66.3979	254.835	94.858	130.352	195.232	149.392	47.6798	60.9829	325.029	151.63	O-methyltransferase 1%3B IPR016461 (Caffeate O-methyltransferase (COMT) family)%3B GO:0008168 (methyltransferase activity)%2C GO:0008171 (O-methyltransferase activity)%2C GO:0046983 (protein dimerization activity)
Aradu.E2TII	9850.93	9825.78	9255.52	2858.71	1814.16	9597.41	2592.83	1250.58	331.185	1025.48	1255.61	1555.67	980.697	1387.79	1336.17	1273.89	1272.12	967.856	3323.94	906.382	887.287	10497	2545.2	9630.99	2930.07	1903.49	3367.32	3424.74	2506.96	1811.65	3311.67	3433.88	3493.28	2838.65	2977.71	3005.79	ethylene-responsive transcription factor 4-like [Glycine max]%3B IPR016177 (DNA-binding domain)%3B GO:0003677 (DNA binding)%2C GO:0003700 (sequence-specific DNA binding transcription factor activity)
Aradu.X9NV4	57.0402	56.3836	67.5238	66.2817	107.109	80.3504	52.1034	124.327	65.1144	108.645	177.073	135.617	133.441	119.67	153.848	182.906	168.052	114.047	78.7303	74.2806	87.6834	125.662	70.2271	71.116	143.391	77.5931	112.639	87.9048	106.018	141.146	148.501	126.822	140.12	119.015	153.257	147.504	ATP-binding ABC transporter%3B IPR011527 (ABC transporter type 1%2C transmembrane domain)%2C IPR027417 (P-loop containing nucleoside triphosphate hydrolase)%3B GO:0000166 (nucleotide binding)%2C GO:0005524 (ATP binding)%2C GO:0006810 (transport)%2C GO:0016020 (membrane)%2C GO:0016021 (integral component of membrane)%2C GO:0016887 (ATPase activity)%2C GO:0017111 (nucleoside-triphosphatase activity…
Araip.QK1BG	5.10808	8.2696	5.70624	18.4116	13.3886	12.2758	15.0826	13.4078	31.4345	16.6294	8.04879	13.7583	10.0537	8.68574	8.46164	9.68327	7.81639	11.3019	22.0997	15.0142	5.80685	23.4284	14.8967	16.7332	95.3316	35.3589	32.0133	79.9135	27.8994	29.8897	56.0772	87.0561	68.114	42.2946	19.5429	38.1655	phospholipase D P2%3B IPR011993 (Pleckstrin homology-like domain)%2C IPR015679 (Phospholipase D family)%2C IPR025202 (Phospholipase D-like domain)%3B GO:0003824 (catalytic activity)%2C GO:0008152 (metabolic process)
Aradu.HES8F	77.4725	28.5677	32.3354	0	5.85751	16.7397	4.11342	36.5668	49.3971	15.5208	17.2474	26.5338	20.1075	39.5684	21.5387	3.22776	23.4492	40.0705	20.0279	35.5599	43.5514	1.06493	10.6405	5.22912	1.57573	3.92877	0	2.66378	0	0.830269	2.07693	1.07477	0	1.96719	1.02857	0	Flavin-binding monooxygenase family protein%3B IPR013027 (FAD-dependent pyridine nucleotide-disulphide oxidoreductase)%2C IPR020946 (Flavin monooxygenase-like)%3B GO:0016491 (oxidoreductase activity)%2C GO:0050660 (flavin adenine dinucleotide binding)%2C GO:0050661 (NADP binding)%2C GO:0055114 (oxidation-reduction process)
Aradu.I8GKQ	24.6891	54.88	22.825	127.654	41.8394	18.9716	56.2168	8.53225	3.36799	15.5208	10.3484	16.7065	20.1075	2.89525	11.5386	6.45551	5.8623	1.02745	205.804	147.771	374.542	115.012	70.2271	137.003	29.9388	26.5192	67.5836	23.0861	15.1454	19.0962	23.8848	46.2149	41.8415	7.86876	1.02857	6.189	WRKY family transcription factor%3B IPR003657 (DNA-binding WRKY)%3B GO:0003700 (sequence-specific DNA binding transcription factor activity)%2C GO:0043565 (sequence-specific DNA binding)
XLOC_058448	43.4187	51.1211	41.8458	13.5018	43.513	21.2036	10.9691	14.6267	56.1331	15.5208	19.5471	15.7237	12.7957	15.4413	19.231	11.8351	23.4492	29.796	20.0279	20.5457	38.9059	11.7142	34.0495	3.13747	7.87864	14.7329	11.8568	5.32756	11.1598	20.7567	4.15387	4.29906	5.83835	4.91797	1.02857	1.0315	Unknown protein
XLOC_017617	1858.49	1819.31	1782.25	934.081	2768.09	2842.4	1543.91	1300.56	753.306	1095.32	1242.96	1235.3	1020.91	1256.54	1166.17	1188.89	1053.26	902.099	2116.74	2459.95	2567.79	4781.53	5801.19	3561.03	2138.26	3081.14	3064.98	4604.79	2906.32	1486.18	2151.7	1970.05	3001.88	2827.83	4818.86	3037.77	Unknown protein
Aradu.VY0Q0	89.3914	75.1781	49.4541	76.1012	66.943	101.554	117.918	35.3479	33.6799	16.6294	34.4948	22.6029	21.9354	12.5461	7.6924	10.7592	10.7475	12.3294	145.03	90.8753	188.142	297.115	306.446	244.723	25.9995	50.0918	54.5412	55.9394	62.973	42.3437	28.0386	34.3925	51.5721	33.4422	63.7714	86.646	zinc finger protein%2C putative
XLOC_060409	24.6891	27.0641	41.8458	49.0976	53.5544	63.6107	90.4953	52.4124	63.9917	42.1278	19.5471	19.6547	32.9032	27.9874	38.462	26.898	16.6098	16.4392	0	0	0	0	0	0	0.787864	0	0	0	0	0	1.03847	0	0	0	0	0	Unknown protein
Aradu.8W8ZB	630.848	549.552	533.533	55.2348	259.404	157.353	65.8148	60.9446	66.2371	66.5175	70.1395	61.9122	64.8923	67.5558	76.924	45.1886	94.7738	95.5526	183.704	244.178	204.401	250.258	144.71	66.9327	21.2723	103.13	69.955	103	74.9298	63.1005	64.385	64.486	36.9762	69.8352	57.6	47.449	aldo/keto reductase family oxidoreductase%3B IPR001395 (Aldo/keto reductase)%2C IPR023210 (NADP-dependent oxidoreductase domain)%3B GO:0016491 (oxidoreductase activity)%2C GO:0055114 (oxidation-reduction process)
Aradu.HBL25	55.3375	39.8444	49.4541	261.445	39.329	89.2782	455.219	491.214	546.736	715.063	382.893	525.763	512.741	247.061	471.544	197.969	386.911	363.716	244.478	18.1751	26.1308	22.3635	23.409	87.8491	536.536	275.996	167.181	147.396	153.048	91.3296	119.424	174.112	418.415	237.046	76.1143	125.843	Sugar transporter SWEET n%3D2 Tax%3DPooideae RepID%3DI1HKV5_BRADI %3B GO:0016021 (integral component of membrane)
Araip.P0AA0	89.3914	104.498	93.2019	50.325	66.943	137.265	12.3403	62.1635	62.8691	15.5208	48.2928	25.5511	45.6988	109.054	60.0008	111.896	127.993	134.596	35.2215	48.9936	57.4878	56.4412	78.7395	17.779	26.7874	30.4479	22.5279	42.6205	50.2189	28.2292	32.1925	31.1682	10.7036	23.6063	22.6286	23.7245	Unknown protein
Araip.N5T9Y	458.025	182.683	247.27	746.283	1056.03	887.203	191.96	53.6313	32.5572	72.0606	45.9931	123.824	28.3333	15.4413	42.3082	29.0498	14.6557	12.3294	1618.81	212.569	549.909	1649.57	721.424	930.783	560.172	594.226	448.186	181.137	271.82	360.337	171.347	145.093	386.304	151.474	64.8	112.433	Integral membrane family protein n%3D1 Tax%3DPopulus trichocarpa RepID%3DB9GRX8_POPTR%3B IPR005828 (General substrate transporter)%2C IPR016196 (Major facilitator superfamily domain%2C general substrate transporter)%3B GO:0016020 (membrane)%2C GO:0016021 (integral component of membrane)%2C GO:0022857 (transmembrane transporter activity)%2C GO:0022891 (substrate-specific transmembrane transporter …
XLOC_122878	17.0269	20.2981	25.6781	52.7799	53.5544	55.7989	61.7014	59.7257	81.9543	36.5846	51.7422	44.223	46.6128	32.8128	41.539	21.5184	42.0131	36.9881	102.902	123.274	91.7482	77.7398	72.3552	120.27	20.4845	37.3233	49.7985	26.6378	27.1023	48.1556	27.0002	35.4673	28.2187	58.0321	31.8857	38.1655	Unknown protein
Aradu.ML8EZ	399.282	325.521	300.529	204.982	267.772	137.265	235.836	140.173	152.682	121.949	116.133	202.443	191.935	186.261	160.002	108.668	73.2787	80.1409	725.148	722.261	401.834	300.31	357.52	381.725	450.658	368.322	461.229	1204.92	648.063	174.357	384.233	346.075	394.088	365.897	713.829	405.379	Protein of unknown function (DUF1685)%3B IPR012881 (Protein of unknown function DUF1685)
Araip.AV6R9	50.2295	66.9085	62.7686	139.928	121.334	100.438	69.9282	156.018	89.813	165.185	90.8364	149.376	110.591	131.251	106.155	144.173	141.672	120.211	0	0	0	0	0	0	0	0	0	0	0	0	0	0	0	0	0	0	FAR1-related sequence 11%3B IPR004330 (FAR1 DNA binding domain)
Aradu.60BI9	129.405	113.519	98.9082	94.5128	71.9637	70.3066	111.062	90.1981	124.615	67.6261	111.533	89.4288	94.1396	101.334	89.2319	89.3012	97.7049	109.937	22.0997	35.5599	22.066	27.6881	51.0743	30.3289	36.2418	43.2164	42.6844	36.405	53.4074	55.628	47.7695	52.6635	58.3835	58.0321	54.5143	59.827	alpha-ketoglutarate-dependent dioxygenase alkB homolog 6-like [Glycine max]%3B IPR027450 (Alpha-ketoglutarate-dependent dioxygenase AlkB-like)
Aradu.CLF8Y	68.1077	31.5748	29.4822	57.6896	255.22	135.033	85.0108	273.032	412.017	368.064	263.311	327.25	295.214	269.258	323.081	424.988	230.584	176.721	202.351	238.646	142.849	103.298	134.07	139.094	90.6044	248.495	110.268	380.921	146.671	145.297	144.347	166.589	59.3565	281.308	208.8	192.89	caffeoyl-CoA 3-O-methyltransferase%3B IPR002935 (O-methyltransferase%2C family 3)%3B GO:0008171 (O-methyltransferase activity)
Araip.34X53	15.3242	7.51781	14.2656	1.22744	18.4093	1.11598	27.4228	12.1889	7.85863	5.54313	1.14983	15.7237	10.9677	14.4762	8.46164	0	0	0	22.0997	18.9653	19.1626	15.9739	10.6405	8.36659	7.87864	18.6616	17.7852	9.7672	15.9425	4.98162	10.3847	10.7477	26.2726	10.8195	18.5143	14.441	F-box and associated interaction domains-containing protein%3B IPR001810 (F-box domain)%2C IPR011043 (Galactose oxidase/kelch%2C beta-propeller)%2C IPR015915 (Kelch-type beta propeller)%2C IPR017451 (F-box associated interaction domain)%3B GO:0005515 (protein binding)
Araip.D2NG2	206.877	151.86	199.718	12.2744	131.376	63.6107	9.59799	47.5368	198.711	45.4536	50.5924	40.2921	95.0535	116.775	115.386	41.9608	153.397	164.392	484.122	244.178	265.954	68.1554	187.272	65.8869	18.1209	15.7151	17.7852	22.1982	13.5511	9.96323	23.8848	45.1402	36.0031	28.5242	39.0857	8.252	receptor-like protein kinase 2%3B IPR001611 (Leucine-rich repeat)%2C IPR003591 (Leucine-rich repeat%2C typical subtype)%2C IPR011009 (Protein kinase-like domain)%2C IPR013210 (Leucine-rich repeat-containing N-terminal%2C type 2)%3B GO:0004672 (protein kinase activity)%2C GO:0005515 (protein binding)%2C GO:0005524 (ATP binding)%2C GO:0006468 (protein phosphorylation)
Araip.D4EPK	676.821	410.473	600.106	106.787	324.674	137.265	230.352	187.709	251.476	219.508	170.174	220.132	195.591	300.141	173.848	199.045	155.351	119.184	1194.08	1015.43	580.104	260.907	589.482	381.725	318.297	990.049	789.661	977.608	499.001	435.891	591.926	562.103	470.96	854.744	542.057	376.497	protein YLS7 [Glycine max]%3B IPR025846 (PMR5 N-terminal domain)%2C IPR026057 (PC-Esterase)
Aradu.CGP4R	17.0269	16.5392	8.55936	233.213	62.7591	49.103	123.403	23.159	25.8212	24.3898	6.89897	20.6374	11.8817	15.4413	10.0001	11.8351	4.88525	2.05489	125.692	73.4904	112.072	163.999	38.3057	142.232	99.2709	58.9315	109.082	18.6465	37.4649	33.2108	16.6155	33.3177	72.0063	20.6555	13.3714	7.2205	amino acid permease%3B IPR002293 (Amino acid/polyamine transporter I)%3B GO:0003333 (amino acid transmembrane transport)%2C GO:0015171 (amino acid transmembrane transporter activity)%2C GO:0016020 (membrane)
Aradu.PC4II	579.767	550.304	560.163	101.877	315.469	274.531	97.351	101.168	291.892	80.9296	109.234	80.5842	101.451	108.089	120.771	67.7829	133.856	178.776	646.417	655.092	569.071	382.309	389.441	291.785	45.6961	29.4658	66.3979	48.836	59.7845	24.0778	41.5387	37.6168	26.2726	67.868	48.3429	30.945	Potassium transporter family protein%3B IPR003855 (K+ potassium transporter)%3B GO:0015079 (potassium ion transmembrane transporter activity)%2C GO:0016020 (membrane)%2C GO:0071805 (potassium ion transmembrane transport)
Araip.U1RSV	21.2837	8.2696	8.55936	7.36464	94.557	41.2912	8.22685	15.8456	235.759	22.1725	28.7457	14.741	24.6774	37.6382	43.0775	35.5053	57.6459	139.733	74.5866	19.7555	35.4218	7.4545	68.099	2.09165	5.51505	42.2342	10.6711	22.1982	17.5368	14.9448	20.7693	21.4953	13.6228	17.7047	15.4286	13.4095	B3 DNA-binding domain protein%3B IPR015300 (DNA-binding pseudobarrel domain)%3B GO:0003677 (DNA binding)
Aradu.Q97KS	228.161	157.122	113.174	74.8738	375.718	263.371	68.5571	240.122	669.106	114.188	298.955	137.583	218.44	239.34	249.234	203.349	449.443	669.896	174.726	94.8264	83.6186	217.245	510.743	62.7494	46.484	239.655	62.8409	127.862	61.3787	200.925	102.808	120.374	48.6529	101.31	62.7429	70.142	ER lumen protein retaining receptor family protein%3B IPR000133 (ER lumen protein retaining receptor)%3B GO:0006621 (protein retention in ER lumen)%2C GO:0016021 (integral component of membrane)%2C GO:0046923 (ER retention sequence binding)
Aradu.GH61D	1981.08	1777.96	1663.37	319.134	1072.76	1458.58	342.785	156.018	190.853	125.275	135.68	150.358	105.107	115.81	128.463	130.186	134.833	189.05	805.259	745.967	601.59	1335.42	1559.89	544.874	83.5136	150.275	184.966	290.352	176.165	144.467	140.193	192.383	134.282	134.752	169.714	178.449	unknown protein
Araip.IW8WM	77.4725	122.54	62.7686	15.9567	25.1036	84.8143	28.794	14.6267	28.0665	11.0863	31.0453	10.8101	21.0215	18.3366	10.0001	11.8351	30.2885	16.4392	37.2933	39.511	30.7763	172.518	146.839	116.086	147.331	27.5014	111.454	73.698	151.454	54.7978	88.2697	81.6822	60.3296	35.4094	58.6286	83.5515	putative indole-3-acetic acid-amido synthetase GH3.9%3B IPR004993 (GH3 auxin-responsive promoter)
Aradu.82M2C	150.688	102.242	233.956	20.8665	41.8394	15.6237	42.5054	118.233	294.137	134.144	211.568	96.3079	117.903	171.785	151.54	148.477	285.298	388.375	84.2553	107.47	84.1993	52.1815	89.38	18.8248	27.5753	62.8603	22.5279	68.3704	29.4937	44.8345	48.808	59.1121	13.6228	37.3766	24.6857	41.26	hydroxymethylglutaryl-CoA synthase-like [Glycine max]%3B IPR010122 (Hydroxymethylglutaryl-CoA synthase%2C eukaryotic)%3B GO:0003824 (catalytic activity)%2C GO:0004421 (hydroxymethylglutaryl-CoA synthase activity)%2C GO:0008152 (metabolic process)%2C GO:0008299 (isoprenoid biosynthetic process)
Araip.N59L2	532.943	551.056	545.897	173.069	794.948	526.742	368.837	312.037	523.16	314.85	493.276	432.403	409.461	469.03	439.236	536.883	762.098	821.958	872.249	696.183	750.245	835.969	729.937	619.127	556.232	976.299	700.735	1478.4	891.984	567.904	709.273	734.065	562.427	780.974	859.886	603.427	transcription factor bHLH68 isoform 1 [Glycine max]%3B IPR011598 (Myc-type%2C basic helix-loop-helix (bHLH) domain)%3B GO:0046983 (protein dimerization activity)
Araip.YK7C2	183.04	53.3765	123.635	1351.41	1548.89	1657.23	1941.54	1005.59	729.73	633.025	906.064	680.052	812.525	842.517	819.241	889.785	1357.12	871.275	883.99	332.682	491.84	1860.43	1783.34	2363.56	1068.34	860.4	1209.39	1147.2	1108.8	948.167	1071.7	1058.64	1351.58	1332.77	1579.89	1575.1	growth-regulating factor 5%3B IPR014977 (WRC)%2C IPR014978 (Glutamine-Leucine-Glutamine%2C QLQ)%3B GO:0005524 (ATP binding)%2C GO:0005634 (nucleus)
Aradu.M3KDI	71.5131	66.1568	71.328	18.4116	55.228	42.4072	12.3403	45.099	169.522	50.9968	70.1395	35.3784	37.473	60.8002	83.078	88.2253	120.177	146.925	115.333	71.1198	78.3925	31.9479	42.5619	27.1914	29.151	32.4123	32.0133	31.9654	23.9138	43.174	37.3848	37.6168	32.1109	40.3274	31.8857	34.0395	xylulose kinase-2%3B IPR018484 (Carbohydrate kinase%2C FGGY%2C N-terminal)%2C IPR018485 (Carbohydrate kinase%2C FGGY%2C C-terminal)%3B GO:0005975 (carbohydrate metabolic process)
Aradu.KE1F9	778.131	399.196	543.995	1098.56	1447.64	2123.71	527.889	238.903	244.74	160.751	113.833	419.627	158.118	182.401	139.233	103.288	62.5311	41.0979	927.498	515.223	506.938	2716.63	1081.07	1363.75	642.109	805.397	1070.67	580.705	320.445	446.685	300.117	222.477	436.903	390.487	227.314	188.764	serine carboxypeptidase-like 20%3B IPR001563 (Peptidase S10%2C serine carboxypeptidase)%3B GO:0004185 (serine-type carboxypeptidase activity)%2C GO:0006508 (proteolysis)
Aradu.79YD1	249.445	173.662	232.054	8.59207	70.2902	42.4072	8.22685	31.6912	52.7651	16.6294	28.7457	14.741	42.0429	40.5335	38.462	22.5943	79.141	185.968	123.62	213.359	170.141	115.012	104.277	24.0539	13.3937	11.7863	11.8568	23.974	9.56551	6.64215	20.7693	24.7196	4.86529	20.6555	10.2857	14.441	glutamate receptor 3.6%3B IPR001638 (Extracellular solute-binding protein%2C family 3)%2C IPR017103 (Ionotropic glutamate receptor%2C plant)%2C IPR028082 (Periplasmic binding protein-like I)%3B GO:0004970 (ionotropic glutamate receptor activity)%2C GO:0005215 (transporter activity)%2C GO:0005234 (extracellular-glutamate-gated ion channel activity)%2C GO:0006810 (transport)%2C GO:0016020 (membrane)
Aradu.GQ9NY	2.55404	3.00713	7.60832	15.9567	15.899	13.3917	6.85571	21.9401	7.85863	9.97763	32.1952	19.6547	21.9354	22.1969	19.231	12.911	10.7475	24.6587	23.481	36.3501	6.96822	34.0777	51.0743	39.7413	47.2719	131.614	117.382	76.3618	90.8724	44.0043	50.8849	49.4392	55.4643	56.0649	39.0857	35.071	Flavin-binding monooxygenase family protein%3B IPR013027 (FAD-dependent pyridine nucleotide-disulphide oxidoreductase)%2C IPR020946 (Flavin monooxygenase-like)%3B GO:0016491 (oxidoreductase activity)%2C GO:0050660 (flavin adenine dinucleotide binding)%2C GO:0050661 (NADP binding)%2C GO:0055114 (oxidation-reduction process)
Aradu.CN91R	30.6485	3.75891	17.1187	228.304	3.34715	12.2758	246.805	13.4078	1.12266	7.76038	8.04879	19.6547	31.9892	10.6159	2.30772	2.15184	1.9541	0	430.945	244.178	274.664	234.284	85.1238	702.793	122.907	75.6288	104.34	35.5171	49.4218	57.2886	29.0771	22.5701	149.851	97.3759	48.3429	36.1025	polyphenol oxidase A1%2C chloroplastic-like [Glycine max]%3B IPR008922 (Uncharacterised domain%2C di-copper centre)%2C IPR022740 (Polyphenol oxidase%2C C-terminal)%3B GO:0004097 (catechol oxidase activity)%2C GO:0008152 (metabolic process)%2C GO:0016491 (oxidoreductase activity)%2C GO:0055114 (oxidation-reduction process)
XLOC_098931	426.525	438.289	382.318	257.762	512.114	518.93	226.238	224.276	323.327	205.096	342.649	281.062	230.322	263.468	350.774	277.587	370.302	465.434	1575.3	1199.55	1360.54	864.722	1140.66	902.545	607.443	945.851	663.979	765.393	762.85	507.295	669.811	548.131	789.15	908.841	976.114	888.121	Unknown protein
Araip.95KUY	886.252	914.918	990.033	467.654	714.617	536.785	604.673	169.426	315.468	208.422	125.331	448.127	377.472	253.817	200.772	193.665	159.259	88.3605	1387.45	876.354	764.762	1102.2	502.23	945.424	1055.74	1081.39	1374.2	1019.34	989.233	927.411	1182.81	1041.45	924.405	840.973	767.314	806.633	patatin-like protein 6%3B IPR016035 (Acyl transferase/acyl hydrolase/lysophospholipase)%3B GO:0006629 (lipid metabolic process)%2C GO:0008152 (metabolic process)
Aradu.ED3FV	55.3375	49.6176	45.6499	185.343	145.601	87.0463	563.539	888.573	484.99	490.012	502.475	941.459	591.343	761.45	620.008	650.931	416.223	366.799	406.773	261.563	121.944	230.025	217.066	525.003	1351.19	1661.87	1299.5	1341.66	1202.86	1257.03	1257.58	1153.22	769.689	1302.28	447.429	683.884	nudix hydrolase homolog 17%3B IPR015797 (NUDIX hydrolase domain-like)%3B GO:0016787 (hydrolase activity)
Aradu.BZ5EZ	100.459	18.0428	21.8739	34.3683	267.772	239.935	42.5054	99.9492	352.516	32.1501	132.23	58.964	68.5482	125.461	99.232	138.793	260.872	295.905	50.415	43.4621	26.7115	125.662	178.76	46.0162	13.3937	44.1986	22.5279	45.2843	9.56551	34.041	55.0388	49.4392	30.1648	64.9172	74.0572	62.9215	Unknown protein
Aradu.F6Z4G	691.293	823.952	1363.79	1239.71	1729.64	584.772	1291.62	671.61	666.861	1099.76	842.824	938.511	1206.45	1117.57	855.395	1745.14	592.092	765.448	3084.29	1522.75	2073.05	1371.63	1132.15	2594.69	3173.52	3948.41	3650.7	4254.06	2949.37	2930.85	2875.52	2950.23	2337.28	4579.62	4356	2686.02	NAC domain protein%2C%3B IPR003441 (NAC domain)%3B GO:0003677 (DNA binding)
Araip.1S5XZ	11.0675	4.51069	10.4614	28.2311	14.2254	7.81185	30.1651	124.327	69.605	136.361	42.5436	66.8259	120.645	95.5432	113.078	72.0865	18.5639	28.7685	4.1437	3.9511	2.90342	9.58436	27.6652	20.9165	14.1816	24.5548	21.3422	55.9394	18.3339	30.72	34.2694	41.9159	14.5959	14.7539	30.8571	34.0395	L-ascorbate oxidase homolog [Glycine max]%3B IPR008972 (Cupredoxin)%3B GO:0005507 (copper ion binding)%2C GO:0016491 (oxidoreductase activity)%2C GO:0055114 (oxidation-reduction process)
Aradu.J6P55	239.228	393.182	280.557	246.715	279.487	179.672	80.8973	109.7	738.712	100.885	137.979	58.964	323.548	197.842	322.312	72.0865	253.056	390.43	1100.84	685.12	976.131	482.413	423.491	432.971	82.7258	116.881	142.281	96.7841	63.7701	101.293	100.731	142.944	100.225	99.343	41.1429	78.394	3-ketoacyl-CoA synthase 11%3B IPR012392 (Very-long-chain 3-ketoacyl-CoA synthase)%2C IPR016039 (Thiolase-like)%3B GO:0003824 (catalytic activity)%2C GO:0006633 (fatty acid biosynthetic process)%2C GO:0008152 (metabolic process)%2C GO:0008610 (lipid biosynthetic process)%2C GO:0016020 (membrane)
Aradu.FJ5VY	25.5404	53.3765	56.1114	77.3287	22.5933	54.6829	112.434	124.327	115.634	69.8434	100.035	80.5842	50.2687	64.6605	63.0777	84.9976	116.269	84.2507	4.1437	7.11198	15.0978	58.5711	23.409	59.6119	69.3321	38.3055	64.0266	74.5859	82.9011	48.1556	65.4234	45.1402	69.0871	66.8844	43.2	45.386	Protein kinase superfamily protein%3B IPR011009 (Protein kinase-like domain)%2C IPR013320 (Concanavalin A-like lectin/glucanase%2C subgroup)%3B GO:0004672 (protein kinase activity)%2C GO:0005524 (ATP binding)%2C GO:0006468 (protein phosphorylation)
Araip.ESD8Q	34.0539	45.1069	55.1603	14.7293	15.899	20.0876	12.3403	31.6912	4.49065	59.8658	17.2474	91.3943	38.387	31.8477	40.0005	32.2776	30.2885	28.7685	7.59678	11.0631	6.96822	34.0777	6.38429	19.8706	18.9087	69.7356	55.7268	75.4738	81.3069	71.4032	65.4234	31.1682	40.8684	50.1633	67.8857	54.6695	MLP-like protein 43%3B IPR000916 (Bet v I domain)%2C IPR023393 (START-like domain)%3B GO:0006952 (defense response)%2C GO:0009607 (response to biotic stimulus)
Aradu.J06JT	180.485	133.817	188.306	18.4116	76.1477	59.1468	15.0826	36.5668	251.476	18.8466	59.791	27.5165	43.8709	76.2415	83.8472	61.3274	80.118	202.407	169.892	200.716	178.851	119.272	159.607	50.1995	50.4233	22.5904	9.48542	31.0775	31.885	15.7751	39.4618	18.271	10.7036	14.7539	17.4857	33.008	TCP family transcription factor 4%3B IPR005333 (Transcription factor%2C TCP)
Araip.85TQF	189.85	405.962	212.082	79.7836	90.3731	142.845	89.1242	32.9101	43.7838	55.4313	47.1429	56.9986	49.3547	44.3938	54.6161	41.9608	57.6459	65.7566	85.6365	94.0361	106.846	141.635	65.971	163.148	54.3626	55.0027	79.4404	79.0255	82.9011	34.041	58.1542	56.9626	100.225	96.3923	126.514	107.276	Protein kinase superfamily protein%3B IPR011009 (Protein kinase-like domain)%2C IPR013320 (Concanavalin A-like lectin/glucanase%2C subgroup)%2C IPR024788 (Malectin-like carbohydrate-binding domain)%3B GO:0004672 (protein kinase activity)%2C GO:0005524 (ATP binding)%2C GO:0006468 (protein phosphorylation)
Aradu.SL9AV	85.986	82.696	78.9363	94.5128	73.6373	55.7989	150.826	67.0391	34.8025	43.2364	50.5924	59.9468	56.6665	51.1494	56.9238	50.5682	27.3574	60.6194	316.303	211.779	239.242	111.817	129.814	132.82	129.998	116.881	135.167	101.224	89.2781	66.4215	62.308	82.757	81.7369	59.0157	51.4286	54.6695	alpha/beta-Hydrolases superfamily protein%3B IPR000073 (Alpha/beta hydrolase fold-1)%2C IPR000639 (Epoxide hydrolase-like)%3B GO:0003824 (catalytic activity)
Aradu.SG9C9	56.1889	150.356	56.1114	6.1372	51.044	6.69587	21.9383	37.7857	13.4719	29.9329	33.345	53.0676	60.3224	34.743	47.6929	68.8588	34.1967	46.2351	15.8842	22.1261	30.7763	0	12.7686	47.062	24.4238	70.7178	68.7693	42.6205	30.2908	58.9491	35.3079	31.1682	39.8954	23.6063	29.8286	18.567	replication protein A 70 kDa DNA-binding subunit C-like [Glycine max]%3B IPR012340 (Nucleic acid-binding%2C OB-fold)
Araip.G0GUG	0	55.6318	25.6781	132.563	0.836788	131.685	241.321	1.21889	88.6903	117.514	70.1395	90.4115	1.82795	0	0	104.364	76.2098	50.3449	114.642	106.68	113.234	73.4801	48.9462	74.2534	99.2709	123.756	126.867	72.8101	136.309	109.596	55.0388	87.0561	95.3597	76.7204	79.2	58.7955	Unknown protein
Aradu.A8MFY	50.2295	24.057	33.2864	13.5018	11.715	7.81185	1.37114	34.129	244.74	46.5623	55.1917	19.6547	50.2687	64.6605	80.001	50.5682	84.0262	108.909	9.66864	14.224	8.71027	7.4545	10.6405	0	7.87864	15.7151	4.74271	11.5431	10.3626	5.81188	3.1154	6.4486	1.94612	6.88516	5.14286	7.2205	uncharacterized protein LOC100789230 isoform X2 [Glycine max]%3B IPR007650 (Protein of unknown function DUF581)
Aradu.XS7EJ	29.7971	25.5606	46.601	71.1915	66.943	23.4355	61.7014	6.09446	12.3493	13.3035	13.7979	25.5511	3.65591	23.162	6.92316	7.53143	4.88525	5.13724	55.94	68.7491	64.456	10.6493	78.7395	88.895	385.266	212.153	142.281	120.758	140.294	122.05	110.078	94.5794	298.729	204.588	150.171	166.071	Sugar transporter SWEET n%3D2 Tax%3DPhaseoleae RepID%3DI1KC00_SOYBN %3B GO:0016021 (integral component of membrane)
Araip.L2Z00	137.067	167.647	167.383	148.52	93.7202	140.613	157.681	115.795	40.4158	80.9296	111.533	128.738	85.9138	131.251	133.079	64.5551	85.9803	80.1409	138.123	82.9731	138.784	260.907	202.169	335.709	413.629	309.39	428.03	226.421	248.703	195.944	364.502	318.131	254.941	241.964	189.257	298.103	protein kinase family protein%3B IPR020636 (Calcium/calmodulin-dependent/calcium-dependent protein kinase)%3B GO:0004672 (protein kinase activity)%2C GO:0005524 (ATP binding)%2C GO:0006468 (protein phosphorylation)%2C GO:0007165 (signal transduction)
Aradu.495R5	59.5943	75.1781	66.5728	57.6896	87.0259	68.0747	65.8148	64.6013	68.4824	78.7124	66.69	82.5496	102.365	86.8574	117.694	84.9976	77.1869	91.4428	225.832	208.618	189.884	137.376	89.38	115.041	116.604	108.041	71.1406	128.749	81.3069	92.9902	77.8851	93.5047	65.1949	108.195	55.5429	70.142	protein OSB1%2C mitochondrial-like isoform X4 [Glycine max]%3B IPR000424 (Primosome PriB/single-strand DNA-binding)%3B GO:0003697 (single-stranded DNA binding)
Aradu.V7R7T	31.4998	44.3551	60.8666	84.6933	67.7798	89.2782	71.2994	92.6358	83.077	127.492	64.3903	67.8086	64.8923	63.6954	70.7701	86.0735	55.6918	42.1253	29.6965	34.7697	32.5184	42.5971	40.4338	29.283	62.2413	63.8425	50.9841	23.0861	32.6822	75.5545	22.8463	44.0654	22.3803	12.7867	19.5429	13.4095	Cell wall protein EXP2 n%3D1 Tax%3DMirabilis jalapa RepID%3DQ84L40_MIRJA%3B IPR007118 (Expansin/Lol pI)%3B GO:0005576 (extracellular region)%2C GO:0009664 (plant-type cell wall organization)
Araip.ZB5LG	251.147	161.633	191.159	18.4116	132.212	24.5515	46.6188	101.168	388.441	26.607	100.035	53.0676	163.602	133.181	120.771	114.047	257.941	345.222	53.1775	111.421	50.5196	51.1166	114.917	41.8329	29.151	6.87534	27.2706	33.7412	29.4937	68.0821	126.693	131.121	11.6767	130.818	48.3429	76.331	pollen protein Ole E I-like protein%3B IPR006041 (Pollen Ole e 1 allergen/extensin)%2C IPR006706 (Extensin domain)%3B GO:0005199 (structural constituent of cell wall)%2C GO:0009664 (plant-type cell wall organization)
Aradu.CT5EJ	2827.32	4083.68	2190.24	470.109	85.3523	1623.75	220.754	41.4423	19.0853	22.1725	44.8433	113.014	26.5053	26.0572	70.7701	21.5184	20.518	12.3294	373.624	105.889	95.813	1810.38	176.632	1254.99	69.3321	58.9315	87.7401	134.965	50.2189	99.6323	153.693	245.047	119.686	44.2618	45.2571	34.0395	Protein phosphatase 2C family protein%3B IPR001932 (Protein phosphatase 2C (PP2C)-like domain)%2C IPR015655 (Protein phosphatase 2C)%3B GO:0003824 (catalytic activity)
Araip.P9Z95	28.0944	18.0428	23.776	1.22744	58.5751	23.4355	4.11342	10.97	102.162	5.54313	26.446	6.87914	13.7096	17.3715	18.4618	8.60735	29.3115	81.1684	152.626	135.128	103.943	18.1038	46.8181	6.27494	6.30291	5.89315	4.74271	8.87927	3.98563	1.66054	3.1154	9.6729	9.73058	3.93438	3.08571	3.0945	glucan endo-1%2C3-beta-glucosidase 4-like [Glycine max]%3B IPR000490 (Glycoside hydrolase%2C family 17)%2C IPR012946 (X8)%2C IPR017853 (Glycoside hydrolase%2C superfamily)%3B GO:0005975 (carbohydrate metabolic process)
Araip.7QT79	19.581	30.0713	33.2864	1.22744	34.3083	2.23196	101.464	42.6612	17.9626	24.3898	1.14983	25.5511	44.7848	32.8128	28.4619	0	0	2.05489	29.6965	44.2523	58.0685	5.32464	6.38429	12.5499	23.6359	10.8041	33.199	18.6465	22.3195	33.2108	28.0386	30.0935	27.2456	23.6063	28.8	20.63	Disease resistance protein (TIR-NBS-LRR class) family%3B IPR000157 (Toll/interleukin-1 receptor homology (TIR) domain)%2C IPR000767 (Disease resistance protein)%2C IPR027417 (P-loop containing nucleoside triphosphate hydrolase)%3B GO:0005515 (protein binding)%2C GO:0006952 (defense response)%2C GO:0007165 (signal transduction)%2C GO:0043531 (ADP binding)
Araip.U3EQS	238.377	155.619	168.334	19.639	77.8212	42.4072	15.0826	23.159	119.002	31.0415	31.0453	24.5683	47.5268	36.6731	33.8466	63.4792	36.1508	66.7841	201.66	212.569	203.82	24.4934	91.5081	12.5499	11.818	8.83973	2.37135	11.5431	15.1454	9.96323	13.5001	15.0467	2.91917	4.91797	8.22857	7.2205	protein IQ-DOMAIN 1-like isoform X3 [Glycine max]%3B IPR000048 (IQ motif%2C EF-hand binding site)%2C IPR025064 (Domain of unknown function DUF4005)%2C IPR027417 (P-loop containing nucleoside triphosphate hydrolase)%3B GO:0005515 (protein binding)
Araip.Y6NXQ	32.3512	60.8943	27.5802	117.834	35.9819	73.6545	45.2477	13.4078	1.12266	9.97763	2.29966	17.6892	21.9354	1.93016	30.0004	5.37959	7.81639	3.08234	199.588	60.0567	299.633	304.57	112.789	158.965	33.8782	11.7863	50.9841	16.8706	13.5511	24.9081	18.6924	19.3458	23.3534	5.90157	4.11429	3.0945	uncharacterized protein LOC100782361 isoform X5 [Glycine max]%3B IPR009836 (Protein of unknown function DUF1399)
Aradu.7X7M7	136.215	103.746	103.663	50.325	152.295	186.368	87.753	99.9492	578.171	121.949	173.624	107.118	108.763	137.042	128.463	168.919	242.308	333.92	184.395	163.575	126.589	105.428	200.041	12.5499	66.1806	121.792	53.3555	82.5773	93.2637	84.6875	79.962	84.9065	27.2456	137.703	84.3429	118.622	filament-like plant protein 3-like isoform X3 [Glycine max]%3B IPR008587 (Filament-like plant protein)
Aradu.G6ZRZ	733.009	674.348	835.964	24.5488	162.337	200.876	34.2785	26.8156	25.8212	25.4984	21.8467	38.3266	38.387	20.2667	30.7696	22.5943	21.4951	14.3843	131.217	293.171	153.882	70.2853	200.041	30.3289	35.4539	22.5904	36.756	52.3877	40.6534	35.7016	40.5002	48.3645	28.2187	39.3438	41.1429	36.1025	ATP-binding cassette sub-family G member 2 n%3D2 Tax%3DPanicoideae RepID%3DB6SL34_MAIZE%3B IPR013525 (ABC-2 type transporter)%2C IPR027417 (P-loop containing nucleoside triphosphate hydrolase)%3B GO:0000166 (nucleotide binding)%2C GO:0005524 (ATP binding)%2C GO:0016020 (membrane)%2C GO:0016887 (ATPase activity)%2C GO:0017111 (nucleoside-triphosphatase activity)
Aradu.56ICC	283.498	293.947	260.585	152.202	203.339	209.804	149.454	142.61	53.8878	133.035	106.934	123.824	85.9138	74.3113	85.3857	130.186	89.8885	103.772	99.4488	108.26	106.846	67.0905	91.5081	101.445	106.362	99.2014	128.053	87.9048	155.44	132.013	100.731	77.3832	97.3058	104.261	63.7714	69.1105	electron transfer flavoprotein subunit alpha%3B IPR001308 (Electron transfer flavoprotein%2C alpha subunit)%3B GO:0009055 (electron carrier activity)%2C GO:0050660 (flavin adenine dinucleotide binding)
XLOC_112472	54.4862	43.6033	44.6989	34.3683	34.3083	29.0154	64.4436	52.4124	12.3493	53.214	28.7457	32.4302	42.9569	49.2192	36.1543	33.3535	7.81639	24.6587	35.2215	43.4621	64.456	21.2986	27.6652	73.2076	141.028	52.0562	87.7401	78.1376	135.511	100.463	86.1928	68.785	97.3058	114.097	97.7143	85.6145	Unknown protein
Aradu.B4D3A	332.877	229.293	335.717	120.289	405.005	232.123	171.393	46.3179	78.5863	54.3226	47.1429	62.895	77.688	97.4733	89.2319	60.2514	79.141	60.6194	506.222	262.353	214.273	244.934	270.268	287.601	160.724	96.2548	143.467	94.1203	84.4954	88.8388	113.193	91.3551	102.171	111.146	110.057	123.78	U-box domain-containing protein 19-like [Glycine max]%3B IPR013083 (Zinc finger%2C RING/FYVE/PHD-type)%2C IPR016024 (Armadillo-type fold)%3B GO:0000151 (ubiquitin ligase complex)%2C GO:0004842 (ubiquitin-protein ligase activity)%2C GO:0005488 (binding)%2C GO:0005515 (protein binding)%2C GO:0016567 (protein ubiquitination)
Aradu.C3H41	41.716	52.6247	48.503	34.3683	39.329	23.4355	1.37114	12.1889	1.12266	0	4.59931	12.7755	13.7096	10.6159	6.15392	11.8351	0	1.02745	11.0499	14.224	4.64548	0	17.0248	6.27494	0	13.7507	10.6711	4.43964	14.3483	13.2843	10.3847	3.2243	9.73058	0	0	0	protein MOR1-like isoform X3 [Glycine max]%3B IPR011989 (Armadillo-like helical)
Aradu.RSF6Z	101.31	58.639	73.2301	17.1841	121.334	69.1906	32.9074	79.228	343.535	70.952	118.432	56.0158	107.849	190.121	155.387	86.0735	170.984	272.274	124.311	85.3437	72.5856	50.0516	193.657	31.3747	17.333	51.074	9.48542	50.6119	13.5511	41.5135	58.1542	48.3645	13.6228	32.4586	27.7714	43.323	Dihydrolipoamide acetyltransferase component(E2) of pyruvate dehydrogenase complex n%3D7 Tax%3DBacteria RepID%3DF7URM9_SYNYG%3B IPR001078 (2-oxoacid dehydrogenase acyltransferase%2C catalytic domain)%2C IPR004167 (E3 binding)%2C IPR011053 (Single hybrid motif)%2C IPR023213 (Chloramphenicol acetyltransferase-like domain)%3B GO:0008152 (metabolic process)
Araip.IRM4P	57.0402	117.278	41.8458	122.744	29.2876	31.2474	95.9799	29.2534	10.104	28.8243	17.2474	29.482	24.6774	14.4762	23.0772	23.6702	11.7246	8.21958	133.98	86.9242	85.9414	258.778	74.4833	150.599	92.1801	62.8603	106.711	81.6893	46.2333	62.2702	104.885	98.8785	68.114	31.475	40.1143	34.0395	trihelix transcription factor GT-3b-like [Glycine max]%3B IPR027775 (C2H2- zinc finger protein family)%3B GO:0003700 (sequence-specific DNA binding transcription factor activity)%2C GO:0005634 (nucleus)%2C GO:0043565 (sequence-specific DNA binding)
XLOC_039785	379.701	599.17	282.459	160.795	28.4508	294.618	45.2477	26.8156	14.5946	19.9553	31.0453	53.0676	31.9892	10.6159	52.3084	20.4425	18.5639	9.24703	111.88	54.5252	107.427	310.959	110.661	241.585	81.9379	26.5192	67.5836	57.7153	42.2477	69.7426	82.0389	84.9065	51.5721	45.2453	37.0286	24.756	Unknown protein
Araip.64470	68.9591	91.7173	74.1811	150.975	32.6347	49.103	54.8457	10.97	16.8399	12.1949	11.4983	15.7237	28.3333	18.3366	16.9233	12.911	18.5639	17.4666	145.72	64.0078	218.918	143.765	63.8429	125.499	146.543	26.5192	87.7401	87.9048	45.4362	92.1599	83.0774	78.4579	75.8985	33.4422	15.4286	31.9765	disease resistance protein (TIR-NBS-LRR class)%3B IPR000767 (Disease resistance protein)%2C IPR027417 (P-loop containing nucleoside triphosphate hydrolase)%3B GO:0006952 (defense response)%2C GO:0043531 (ADP binding)
Aradu.2SK6X	2611.93	1655.42	1835.51	317.907	627.591	545.713	656.777	717.928	2107.24	547.661	854.322	590.623	569.407	804.879	750.779	898.392	1112.86	1343.9	1464.11	2434.67	2037.04	604.879	644.813	378.588	159.936	345.731	215.793	427.981	248.703	255.723	252.348	346.075	157.635	361.963	292.114	245.497	probable galacturonosyltransferase 15-like [Glycine max]%3B IPR002495 (Glycosyl transferase%2C family 8)
Araip.09S55	0.851347	3.00713	1.90208	51.5524	0.836788	12.2758	109.691	60.9446	26.9439	32.1501	75.8886	196.547	71.2902	114.845	72.3086	47.3404	17.5869	24.6587	1.38123	0.79022	1.74205	30.8829	2.1281	74.2534	382.902	454.755	492.056	292.128	275.806	121.219	167.193	85.9813	410.63	290.16	191.314	112.433	hypothetical protein
XLOC_120073	78.3239	75.1781	77.0342	146.065	128.028	130.569	152.197	132.859	93.1809	141.904	112.683	113.997	98.7095	107.124	109.232	132.338	110.407	124.321	287.987	294.752	268.276	173.583	138.326	179.882	153.634	266.174	201.565	223.758	200.079	203.416	146.424	138.645	226.722	183.932	216	184.638	Unknown protein
Aradu.M1A8C	280.093	249.591	292.92	18.4116	55.228	42.4072	24.6805	65.8202	74.0957	55.4313	56.3416	67.8086	104.193	84.9273	78.4625	92.529	129.948	123.294	80.1116	208.618	132.396	52.1815	48.9462	26.1456	18.1209	19.6438	9.48542	29.3016	15.1454	18.2659	18.6924	26.8692	9.73058	29.5078	33.9429	20.63	ATP binding protein%2C putative n%3D1 Tax%3DRicinus communis RepID%3DB9RM41_RICCO%3B IPR000999 (Ribonuclease III domain)%2C IPR001650 (Helicase%2C C-terminal)%2C IPR003100 (Argonaute/Dicer protein%2C PAZ domain)%2C IPR005034 (Dicer dimerisation domain)%2C IPR014001 (Helicase%2C superfamily 1/2%2C ATP-binding domain)%2C IPR027417 (P-loop containing nucleoside triphosphate hydrolase)%3B GO:0003676 …
Aradu.4R68R	112.378	58.639	89.3978	29.4585	179.073	189.716	42.5054	79.228	537.755	75.3865	94.2859	52.0849	60.3224	112.915	71.5394	130.186	122.131	205.489	161.604	82.9731	78.3925	61.7659	236.219	24.0539	23.6359	84.4685	15.4138	80.8014	32.6822	44.0043	55.0388	45.1402	26.2726	48.1961	41.1429	25.7875	sterol C4-methyl oxidase 1-2%3B IPR006694 (Fatty acid hydroxylase)%3B GO:0005506 (iron ion binding)%2C GO:0006633 (fatty acid biosynthetic process)%2C GO:0016491 (oxidoreductase activity)%2C GO:0055114 (oxidation-reduction process)
Araip.G3EM2	88.5401	87.2066	65.6218	271.264	122.171	262.255	372.95	353.479	152.682	296.003	289.757	280.079	282.419	324.268	220.772	245.309	256.964	184.941	98.0676	54.5252	76.6504	282.206	340.495	633.769	904.468	577.529	835.903	380.921	560.38	682.481	789.235	788.878	582.862	413.11	435.086	602.396	Soluble diacylglycerol acyltransferase n%3D2 Tax%3DArachis hypogaea RepID%3DQ2KP14_ARAHY%3B IPR002023 (NADH-quinone oxidoreductase subunit E-like)%2C IPR012336 (Thioredoxin-like fold)%3B GO:0016491 (oxidoreductase activity)%2C GO:0055114 (oxidation-reduction process)
Aradu.VP5WD	63.851	63.9014	68.4749	40.5055	44.3497	44.6391	2.74228	21.9401	14.5946	4.4345	19.5471	28.4993	40.215	26.0572	24.6157	44.1127	17.5869	19.5215	15.1936	19.7555	6.96822	7.4545	17.0248	10.4582	11.0301	14.7329	28.4563	10.6551	28.6965	29.8897	20.7693	20.4206	14.5959	9.83595	14.4	18.567	putative Myb family transcription factor At1g14600-like isoform X2 [Glycine max]%3B IPR009057 (Homeodomain-like)%3B GO:0003677 (DNA binding)%2C GO:0003682 (chromatin binding)
Aradu.2ZP0Z	196.661	191.704	211.131	162.022	137.233	180.788	178.248	115.795	32.5572	92.0159	58.6412	116.945	102.365	85.8923	88.4627	89.3012	82.0721	59.592	189.92	141.449	130.654	239.609	242.603	277.143	155.209	223.94	288.12	258.387	172.976	157.751	195.232	190.234	221.857	206.555	249.943	228.993	ADP%2CATP carrier protein 1%2C mitochondrial [Glycine max]%3B IPR002067 (Mitochondrial carrier protein)%2C IPR023395 (Mitochondrial carrier domain)%3B GO:0005215 (transporter activity)%2C GO:0005743 (mitochondrial inner membrane)%2C GO:0006810 (transport)%2C GO:0055085 (transmembrane transport)
Araip.29K1M	13.6215	13.5321	14.2656	22.0939	17.5725	16.7397	30.1651	20.7212	21.3306	21.0639	37.9443	24.5683	13.7096	17.3715	13.0771	18.2906	7.81639	15.4117	0	0	0	0	0	0	0	0	0	0	0	0	0	0	0	0	0	0	Protein phosphatase 2C family protein%3B IPR001932 (Protein phosphatase 2C (PP2C)-like domain)%2C IPR015655 (Protein phosphatase 2C)%3B GO:0003824 (catalytic activity)
Aradu.RB04H	102.162	45.8587	51.3562	77.3287	60.2487	184.136	111.062	62.1635	41.5385	39.9105	72.4391	62.895	53.9246	57.9049	38.462	32.2776	27.3574	42.1253	942.692	408.544	496.486	751.84	417.107	796.917	604.292	536.277	635.523	356.059	350.735	372.791	421.618	374.019	368.789	427.864	231.429	208.363	Single-stranded nucleic acid binding R3H domain-containing protein n%3D1 Tax%3DGloeocapsa sp. PCC 7428 RepID%3DK9XAA6_9CHRO%3B IPR027417 (P-loop containing nucleoside triphosphate hydrolase)%3B GO:0000166 (nucleotide binding)%2C GO:0017111 (nucleoside-triphosphatase activity)
Aradu.Y6Q3B	56.1889	59.3907	60.8666	99.4226	117.15	80.3504	382.548	141.392	55.0104	84.2555	75.8886	96.3079	83.1719	60.8002	86.9242	77.4661	95.7508	117.129	265.887	255.241	173.625	120.337	146.839	128.636	167.027	210.189	152.952	126.974	84.4954	130.352	105.924	96.729	100.225	143.605	98.7429	105.213	Fatty acid hydroxylase superfamily%3B IPR006694 (Fatty acid hydroxylase)%2C IPR016040 (NAD(P)-binding domain)%2C IPR021940 (Uncharacterised domain Wax2%2C C-terminal)%3B GO:0005506 (iron ion binding)%2C GO:0006633 (fatty acid biosynthetic process)%2C GO:0016491 (oxidoreductase activity)%2C GO:0055114 (oxidation-reduction process)
Aradu.8Y5FN	93.6481	76.6817	56.1114	17.1841	66.1062	39.0592	35.6497	115.795	119.002	64.3003	97.7353	73.705	43.8709	48.2541	65.3854	91.4531	63.5082	59.592	69.0617	129.596	83.038	24.4934	31.9214	23.0081	7.87864	24.5548	15.4138	37.293	16.7396	15.7751	33.231	25.7944	17.515	37.3766	22.6286	12.378	niemann-pick C1-like protein%3B IPR003392 (Patched)%3B GO:0008158 (hedgehog receptor activity)%2C GO:0016020 (membrane)%2C GO:0016021 (integral component of membrane)%2C GO:0030301 (cholesterol transport)
Aradu.C2XPI	406.944	436.033	430.821	214.802	477.806	488.798	264.63	47.5368	41.5385	21.0639	26.446	56.0158	29.2472	47.289	26.9234	49.4923	78.1639	20.5489	411.608	197.555	161.43	649.606	306.446	391.138	107.937	36.3411	117.382	107.439	82.104	42.3437	71.6543	108.551	200.45	86.5563	82.2857	101.087	UDP-Glycosyltransferase superfamily protein%3B IPR002213 (UDP-glucuronosyl/UDP-glucosyltransferase)%3B GO:0008152 (metabolic process)
XLOC_018346	40.8646	27.0641	28.5312	743.828	34.3083	32.3634	3074.1	6218.79	1975.88	3991.05	4140.53	4749.55	6003.91	7506.41	5440.07	6297.35	5781.2	6082.49	0	2.37066	0	11.7142	36.1776	441.337	2295.84	2319.94	1952.81	1657.76	1020.32	2215.99	2850.59	2838.46	1130.69	6205.5	2240.23	2497.26	Unknown protein
Araip.FN71S	52.7835	14.2838	49.4541	282.311	74.4741	17.8556	42.5054	26.8156	1.12266	28.8243	17.2474	48.154	11.8817	25.0921	18.4618	12.911	8.79344	4.10979	802.497	77.4415	395.446	645.347	129.814	368.13	139.452	41.2521	152.952	66.5946	62.973	28.2292	34.2694	21.4953	245.211	73.7696	121.371	48.4805	kunitz trypsin inhibitor 1%3B IPR002160 (Proteinase inhibitor I3%2C Kunitz legume)%3B GO:0004866 (endopeptidase inhibitor activity)
Aradu.27C7S	62.9997	36.0855	44.6989	257.762	166.521	117.178	153.568	15.8456	1.12266	26.607	9.19862	45.2058	24.6774	14.4762	8.46164	8.60735	3.9082	1.02745	1069.07	367.452	717.146	1491.96	923.593	605.532	94.5437	10.8041	176.666	31.0775	69.35	32.3805	43.6156	29.0187	155.689	34.4258	38.0571	35.071	beta-fructofuranosidase%3B cell wall invertase I%3B fructosidase%3B IPR001362 (Glycoside hydrolase%2C family 32)%2C IPR008985 (Concanavalin A-like lectin/glucanases superfamily)%2C IPR023296 (Glycosyl hydrolase%2C five-bladed beta-propellor domain)%3B GO:0005975 (carbohydrate metabolic process)
Araip.3QB8M	167.715	478.133	192.11	36.8232	17.5725	36.8273	31.5363	4.87557	8.9813	8.869	10.3484	6.87914	20.1075	4.82541	15.3848	3.22776	10.7475	10.2745	72.5148	63.2176	71.4243	153.35	57.4586	44.9704	27.5753	5.89315	50.9841	22.1982	6.37701	13.2843	24.9232	31.1682	12.6498	7.86876	15.4286	10.315	uncharacterized protein LOC102666946 isoform X4 [Glycine max]%3B IPR021480 (Protein of unknown function DUF3133)
Araip.X86A1	4.25673	3.75891	3.80416	14.7293	3.34715	8.92782	6.85571	4.87557	0	8.869	3.44948	10.8101	9.13976	8.68574	4.61544	3.22776	3.9082	5.13724	8.2874	9.48264	1.74205	24.4934	14.8967	34.5122	43.3325	53.0384	78.2547	38.1809	35.0735	20.7567	55.0388	53.7383	45.7337	26.5571	31.8857	42.2915	RING-H2 finger protein 2B%3B IPR013083 (Zinc finger%2C RING/FYVE/PHD-type)%3B GO:0005515 (protein binding)%2C GO:0008270 (zinc ion binding)
Aradu.MU3LB	163.459	118.03	136.95	2.45488	60.2487	35.7113	9.59799	20.7212	388.441	15.5208	41.3938	5.8964	50.2687	109.054	80.001	34.4294	60.577	119.184	160.914	248.919	220.66	24.4934	80.8676	2.09165	7.09078	26.5192	3.55703	14.2068	2.39138	9.96323	21.8078	15.0467	1.94612	13.7703	17.4857	22.693	tubulin beta-1 chain%3B IPR000217 (Tubulin)%2C IPR023123 (Tubulin%2C C-terminal)%3B GO:0003924 (GTPase activity)%2C GO:0005200 (structural constituent of cytoskeleton)%2C GO:0005525 (GTP binding)%2C GO:0005874 (microtubule)%2C GO:0006184 (GTP catabolic process)%2C GO:0007017 (microtubule-based process)%2C GO:0043234 (protein complex)%2C GO:0051258 (protein polymerization)
Araip.0II81	84.2833	161.633	129.341	184.116	87.8627	145.077	290.682	79.228	14.5946	44.345	21.8467	28.4993	25.5913	18.3366	25.3849	30.1257	20.518	5.13724	129.836	142.24	185.239	135.246	210.681	226.944	119.755	45.1808	144.653	48.836	98.0465	94.6507	85.1543	104.252	160.555	44.2618	34.9714	45.386	Protein kinase superfamily protein%3B IPR011009 (Protein kinase-like domain)%2C IPR013320 (Concanavalin A-like lectin/glucanase%2C subgroup)%3B GO:0004672 (protein kinase activity)%2C GO:0005524 (ATP binding)%2C GO:0006468 (protein phosphorylation)
Araip.13JEH	738.118	895.372	583.939	310.542	196.645	329.214	135.743	290.096	236.882	259.418	325.401	329.216	359.193	355.15	393.082	314.168	357.6	290.768	265.887	218.101	252.598	445.14	289.421	500.949	799.682	659.051	698.364	403.119	432.042	569.565	609.58	907.103	446.634	346.225	299.314	451.797	general transcription factor group E6%3B IPR001487 (Bromodomain)%3B GO:0005515 (protein binding)
Aradu.D0CN9	16.1756	0	0.95104	0	0	1.11598	1.37114	10.97	56.1331	49.8881	86.2371	33.413	131.613	42.4636	90.7704	74.2384	224.721	468.516	15.8842	22.9164	6.38753	0	0	3.13747	10.2422	20.626	37.9417	15.9827	49.4218	6.64215	23.8848	5.37383	8.75752	62.95	14.4	50.5435	laccase 14%3B IPR017761 (Laccase)%3B GO:0005507 (copper ion binding)%2C GO:0016491 (oxidoreductase activity)%2C GO:0046274 (lignin catabolic process)%2C GO:0048046 (apoplast)%2C GO:0052716 (hydroquinone:oxygen oxidoreductase activity)%2C GO:0055114 (oxidation-reduction process)
XLOC_097976	0	11.2767	0	0	0	0	0	0	0	0	0	0	0	0	0	0	0	0	66.9898	45.8327	61.5526	20.2336	27.6652	11.5041	20.4845	29.4658	13.0425	29.3016	13.5511	18.2659	14.5385	15.0467	9.73058	24.5899	18.5143	19.5985	Unknown protein
Araip.G0D13	55.3375	24.8088	78.9363	2.45488	26.7772	20.0876	4.11342	10.97	59.5011	12.1949	14.9478	7.86187	31.9892	70.451	12.3078	17.2147	35.1738	32.8783	87.0177	118.533	58.0685	6.38957	14.8967	1.04582	10.2422	2.94658	2.37135	7.10342	3.98563	9.96323	6.2308	7.52336	2.91917	7.86876	7.2	6.189	uncharacterized protein LOC100802419 isoform X4 [Glycine max]%3B IPR011990 (Tetratricopeptide-like helical)%2C IPR014016 (UvrD-like Helicase%2C ATP-binding domain)%2C IPR014017 (DNA helicase%2C UvrD-like%2C C-terminal)%2C IPR027417 (P-loop containing nucleoside triphosphate hydrolase)%3B GO:0005515 (protein binding)%2C GO:0005524 (ATP binding)%2C GO:0016787 (hydrolase activity)
Aradu.XW8AZ	148.134	527.751	183.551	132.563	9.20466	21.2036	21.9383	0	1.12266	1.10863	3.44948	0.982734	10.0537	0.965082	3.8462	0	0.977049	0	60.0837	14.224	28.4536	41.5322	134.07	90.9866	92.968	22.5904	27.2706	39.9567	23.9138	19.0962	23.8848	44.0654	37.9493	4.91797	2.05714	6.189	Cytochrome P450 superfamily protein%3B IPR001128 (Cytochrome P450)%3B GO:0005506 (iron ion binding)%2C GO:0020037 (heme binding)%2C GO:0055114 (oxidation-reduction process)
Aradu.N4Y9K	6.81077	9.02138	5.70624	52.7799	34.3083	23.4355	20.5671	17.0645	3.36799	9.97763	13.7979	20.6374	10.9677	9.65082	7.6924	8.60735	12.7016	2.05489	174.035	45.8327	34.8411	33.0128	36.1776	71.116	11.0301	32.4123	20.1565	33.7412	7.97126	15.7751	10.3847	32.243	8.75752	11.8031	6.17143	13.4095	myb transcription factor%3B IPR009057 (Homeodomain-like)%3B GO:0003677 (DNA binding)%2C GO:0003682 (chromatin binding)
Araip.UA0W9	2.55404	9.02138	1.90208	47.8701	3.34715	11.1598	56.2168	2.43779	2.24532	11.0863	12.6481	22.6029	10.9677	8.68574	6.92316	12.911	3.9082	4.10979	40.7464	3.16088	5.22616	45.7919	12.7686	69.0243	69.3321	36.3411	78.2547	81.6893	70.1471	36.5318	70.6158	45.1402	161.528	40.3274	70.9714	49.512	NAC domain protein%2C%3B IPR003441 (NAC domain)%3B GO:0003677 (DNA binding)
Aradu.P635R	9.36481	21.8017	13.3146	42.9604	16.7358	20.0876	27.4228	3.65668	2.24532	5.54313	3.44948	5.8964	1.82795	2.89525	3.07696	6.45551	6.83934	6.16468	98.7582	58.4762	99.8778	41.5322	36.1776	39.7413	11.818	7.85753	13.0425	10.6551	3.1885	20.7567	1.03847	5.37383	10.7036	9.83595	4.11429	3.0945	equilibrative nucleoside transporter 6%3B IPR002259 (Equilibrative nucleoside transporter)%3B GO:0005337 (nucleoside transmembrane transporter activity)%2C GO:0006810 (transport)%2C GO:0016021 (integral component of membrane)
XLOC_038222	143.878	153.363	153.117	2.45488	31.7979	33.4793	8.22685	28.0345	220.042	13.3035	32.1952	9.82734	28.3333	69.4859	32.3081	59.1755	143.626	177.748	144.339	186.492	193.368	8.51943	19.1529	0	2.36359	7.85753	2.37135	8.87927	4.78276	0	2.07693	4.29906	0.973058	4.91797	4.11429	1.0315	Unknown protein
Araip.118R7	601.902	667.582	948.187	806.428	569.016	693.022	1371.14	591.163	811.685	420.169	557.666	481.54	428.655	391.823	493.852	598.211	618.472	747.982	612.577	913.494	463.387	949.916	580.97	924.508	568.838	309.39	591.653	638.42	528.495	376.942	763.274	713.645	741.47	948.185	1005.94	807.664	probable mitochondrial chaperone bcs1-like [Glycine max]%3B IPR025753 (AAA-type ATPase%2C N-terminal domain)%2C IPR027417 (P-loop containing nucleoside triphosphate hydrolase)%3B GO:0000166 (nucleotide binding)%2C GO:0005524 (ATP binding)%2C GO:0017111 (nucleoside-triphosphatase activity)
XLOC_037389	63.851	103.746	99.8592	99.4226	108.782	100.438	94.6088	31.6912	13.4719	48.7795	43.6934	37.3439	52.0967	60.8002	52.3084	47.3404	27.3574	29.796	97.377	97.9872	73.747	225.765	146.839	239.494	144.967	79.5575	194.451	171.37	188.919	128.692	212.886	197.757	242.291	213.44	253.029	226.93	Unknown protein
Aradu.C2ZS5	42.5673	24.8088	39.9437	61.372	45.1865	44.6391	163.166	54.8502	39.2932	80.9296	54.0419	154.289	124.301	136.077	104.617	59.1755	85.0033	72.9488	120.167	56.1056	64.456	138.441	76.6114	157.919	214.299	233.762	345.032	261.051	226.384	107.935	143.309	145.093	306.513	296.062	276.686	223.835	alpha/beta fold hydrolase
Aradu.6Y8G9	530.389	1138.2	355.689	121.516	10.0415	231.007	35.6497	0	3.36799	4.4345	4.59931	8.84461	4.56988	0.965082	46.1544	1.07592	0	0	43.5089	11.0631	5.80685	140.571	29.7933	140.14	15.7573	5.89315	5.92839	22.1982	7.97126	9.13296	6.2308	33.3177	11.6767	0.983595	1.02857	0	nudix hydrolase homolog 17%3B IPR015797 (NUDIX hydrolase domain-like)%3B GO:0016787 (hydrolase activity)
Aradu.94MXL	28.9458	29.3195	20.9229	38.0506	31.7979	35.7113	8.22685	48.7557	28.0665	67.6261	72.4391	39.3094	51.1827	35.7081	43.8467	45.1886	42.9902	64.7292	1.38123	2.37066	1.16137	1.06493	0	1.04582	1.57573	2.94658	0	0	2.39138	2.49081	2.07693	0	1.94612	1.96719	2.05714	4.126	Pleckstrin homology (PH) domain-containing protein / lipid-binding START domain-containing protein
Araip.26FIE	194.958	130.058	97.9571	12.2744	30.9611	42.4072	24.6805	15.8456	134.719	46.5623	21.8467	17.6892	22.8494	24.1271	36.9235	48.4163	64.4852	69.8664	69.7523	78.2317	216.015	20.2336	91.5081	23.0081	19.6966	32.4123	13.0425	58.6032	38.262	18.2659	19.7309	23.6449	11.6767	14.7539	25.7143	30.945	prolyl 4-hydroxylase subunit alpha-1-like [Glycine max]%3B IPR003582 (ShKT domain)%2C IPR005123 (Oxoglutarate/iron-dependent dioxygenase)%2C IPR008207 (Signal transduction histidine kinase%2C phosphotransfer (Hpt) domain)%3B GO:0000160 (phosphorelay signal transduction system)%2C GO:0004871 (signal transducer activity)%2C GO:0005506 (iron ion binding)%2C GO:0016491 (oxidoreductase activity)%2C GO…
Aradu.TH1E7	73.2158	38.3409	52.3072	116.607	131.376	156.237	78.1551	53.6313	46.0291	33.2588	34.4948	54.0504	42.0429	54.0446	47.6929	51.6441	84.0262	30.8234	274.175	179.38	159.688	110.753	117.045	147.461	60.6656	99.2014	73.512	43.5084	43.8419	36.5318	49.8464	65.5607	47.6798	48.1961	63.7714	57.764	UDP-Glycosyltransferase superfamily protein%3B IPR002213 (UDP-glucuronosyl/UDP-glucosyltransferase)%3B GO:0008152 (metabolic process)
XLOC_120469	55.3375	99.2351	57.0624	54.0073	184.93	101.554	98.7222	84.1036	33.6799	79.821	88.5367	55.0331	77.688	65.6256	51.5391	69.9347	110.407	87.333	17.956	15.8044	8.71027	77.7398	72.3552	56.4745	76.4228	112.952	115.011	139.405	113.192	103.784	124.616	119.299	106.063	141.638	123.429	120.685	Unknown protein
Araip.82VVP	108.121	230.045	191.159	87.1482	5.85751	3.34793	106.949	30.4723	14.5946	23.2811	34.4948	58.964	50.2687	41.4985	29.2311	37.6571	15.6328	16.4392	59.393	56.8958	62.714	50.0516	34.0495	86.8033	579.08	165.008	291.677	110.103	231.167	103.784	184.847	62.3364	400.9	160.326	187.2	195.985	family 31 glycosyl hydrolase%2C alpha-glucosidase%3B IPR000322 (Glycoside hydrolase%2C family 31)%2C IPR011013 (Galactose mutarotase-like domain)%3B GO:0003824 (catalytic activity)%2C GO:0005975 (carbohydrate metabolic process)%2C GO:0030246 (carbohydrate binding)
Aradu.Q5BFV	8.51347	50.3694	47.552	136.246	0	24.5515	9.59799	6.09446	395.177	8.869	576.064	568.02	9.13976	248.991	9.23089	7.53143	320.472	621.606	5.52493	0.79022	6.96822	50.0516	55.3305	13.5957	5.51505	2.94658	10.6711	23.0861	4.78276	5.81188	5.19234	6.4486	5.83835	1.96719	85.3714	5.1575	Unknown protein
Aradu.9P5WT	87.6887	129.306	304.333	10740.1	1850.14	4595.6	12053.7	8950.33	811.685	8316.91	10483	10882.8	9307.02	10424.8	7110.09	9568.14	8388.94	4198.15	119.477	23.7066	22.066	7228.73	7784.57	23796.7	9647.4	22097.3	26198.7	13975.1	14294.9	24071.2	18914.6	20908.5	28073.7	32079.9	36222.2	36165.4	ethylene-responsive transcription factor 7-like [Glycine max]%3B IPR016177 (DNA-binding domain)%3B GO:0003677 (DNA binding)%2C GO:0003700 (sequence-specific DNA binding transcription factor activity)
Aradu.4FA9C	9.36481	12.0285	10.4614	13.5018	5.85751	2.23196	19.196	17.0645	8.9813	5.54313	8.04879	8.84461	3.65591	6.75558	7.6924	24.7461	6.83934	2.05489	27.6247	22.9164	12.1944	21.2986	0	28.2372	118.18	40.2699	94.8542	45.2843	80.5097	63.1005	37.3848	24.7196	54.4912	57.0485	55.5429	28.882	transmembrane amino acid transporter family protein%3B IPR013057 (Amino acid transporter%2C transmembrane)
Aradu.25H68	161.756	122.54	179.747	11.047	11.715	10.0438	6.85571	7.31336	0	3.32588	3.44948	4.91367	4.56988	4.82541	5.38468	1.07592	0	1.02745	26.9341	58.4762	37.7445	11.7142	19.1529	34.5122	6.30291	10.8041	24.8992	9.7672	16.7396	7.47242	19.7309	17.1963	31.1378	9.83595	9.25714	9.2835	receptor kinase 2%3B IPR002902 (Gnk2-homologous domain)%2C IPR011009 (Protein kinase-like domain)%2C IPR013320 (Concanavalin A-like lectin/glucanase%2C subgroup)%3B GO:0004672 (protein kinase activity)%2C GO:0005524 (ATP binding)%2C GO:0006468 (protein phosphorylation)
Aradu.6Q0K6	38.3106	52.6247	28.5312	77.3287	20.9197	37.9433	49.3611	81.6658	42.6612	65.4089	89.6866	94.3425	100.537	73.3463	66.9239	50.5682	97.7049	85.2781	106.355	45.0425	70.8436	84.1294	44.69	122.361	304.116	385.019	292.862	129.637	110.801	225.003	135.001	145.093	178.07	123.933	70.9714	115.528	Chalcone-flavanone isomerase family protein%3B IPR016087 (Chalcone isomerase)%3B GO:0016872 (intramolecular lyase activity)
Araip.PD52B	13.6215	37.5891	11.4125	69.964	3.34715	24.5515	38.392	19.5023	55.0104	22.1725	8.04879	30.4648	13.7096	11.581	9.23089	13.9869	8.79344	10.2745	13.8123	16.5946	4.06479	5.32464	6.38429	65.8869	38.6054	29.4658	82.9974	41.7326	44.6391	29.0594	38.4233	53.7383	120.659	30.4914	43.2	29.9135	protein ALUMINUM SENSITIVE 3-like [Glycine max]%3B IPR005226 (Conserved hypothetical protein CHP00245)
Aradu.2P8HG	291.161	201.477	258.683	570.759	387.433	705.298	763.726	802.031	189.73	572.051	739.339	1023.03	626.988	709.336	513.853	508.909	467.03	534.273	500.697	308.186	217.757	1045.76	1130.02	1439.05	1545	3154.8	2023.95	1862.87	1728.97	1773.46	2128.86	2093.64	1658.09	1711.45	1205.49	1720.54	short-chain dehydrogenase/reductase%3B IPR002347 (Glucose/ribitol dehydrogenase)%3B GO:0008152 (metabolic process)%2C GO:0016491 (oxidoreductase activity)
XLOC_131250	10.2162	9.77316	18.0698	61.372	37.6554	72.5386	64.4436	31.6912	0	26.607	14.9478	24.5683	11.8817	23.162	5.38468	8.60735	3.9082	3.08234	10.3593	4.74132	2.32274	33.0128	31.9214	137.003	74.0592	37.3233	125.682	31.9654	115.583	30.72	28.0386	25.7944	75.8985	53.1141	27.7714	42.2915	Unknown protein
Araip.PB2Q2	103.864	104.498	138.852	331.409	127.192	131.685	473.044	386.389	93.1809	384.693	404.739	439.282	366.505	436.217	320.773	367.964	235.469	227.066	93.2333	100.358	94.6517	158.674	246.859	880.583	457.749	1014.6	808.632	578.929	601.033	606.097	550.388	554.579	701.575	665.893	570.857	776.719	dof zinc finger protein DOF5.6 [Glycine max]%3B IPR003851 (Zinc finger%2C Dof-type)%3B GO:0003677 (DNA binding)
Aradu.X3CG0	212.837	45.8587	47.552	9.81951	317.979	170.745	19.196	57.288	2228.48	62.083	140.279	32.4302	85.9138	168.889	190.002	109.744	479.731	1329.52	170.582	17.3848	55.1651	56.4412	689.503	2.09165	19.6966	131.614	35.5703	63.0428	7.17413	46.4951	51.9234	48.3645	10.7036	33.4422	52.4571	29.9135	Nutrient reservoir%2C putative n%3D1 Tax%3DRicinus communis RepID%3DB9SKF4_RICCO%3B IPR006044 (11-S seed storage protein%2C plant)%3B GO:0045735 (nutrient reservoir activity)
Aradu.XQ3RE	339.687	344.316	310.99	670.182	210.034	248.863	574.508	377.857	862.204	623.047	549.618	587.675	403.064	498.948	412.313	474.48	379.095	362.689	505.532	417.236	272.341	276.881	178.76	396.367	455.386	491.096	428.03	509.67	289.357	377.773	352.04	346.075	477.771	287.21	551.314	422.915	17.6 kDa class II heat shock protein%3B IPR008978 (HSP20-like chaperone)
Aradu.Z9Y3J	40.8646	27.8159	34.2374	57.6896	123.845	109.366	109.691	101.168	50.5198	191.792	77.0384	105.153	34.7311	36.6731	44.6159	210.88	42.0131	40.0705	172.654	77.4415	49.3582	105.428	59.5867	302.243	115.028	165.008	205.122	79.0255	82.9011	148.618	100.731	95.6542	280.241	106.228	95.6572	54.6695	NAC domain protein%2C%3B IPR003441 (NAC domain)%3B GO:0003677 (DNA binding)
Araip.Y957G	146.432	189.449	153.117	645.633	100.415	185.252	656.777	455.866	62.8691	388.019	303.554	289.907	276.021	219.074	234.618	253.917	163.167	97.6075	38.6745	49.7838	42.9707	123.532	82.9957	369.176	292.298	279.925	410.244	201.56	216.818	540.505	200.424	217.103	250.076	181.965	189.257	166.071	Pseudouridine synthase family protein%3B IPR001406 (Pseudouridine synthase I%2C TruA)%2C IPR020103 (Pseudouridine synthase%2C catalytic domain)%3B GO:0001522 (pseudouridine synthesis)%2C GO:0003723 (RNA binding)%2C GO:0009451 (RNA modification)%2C GO:0009982 (pseudouridine synthase activity)
Aradu.V74N3	240.931	154.115	168.334	20.8665	75.3109	43.5231	15.0826	21.9401	119.002	31.0415	33.345	27.5165	44.7848	36.6731	35.3851	64.5551	35.1738	63.7017	203.732	222.052	203.82	22.3635	93.6362	11.5041	11.818	8.83973	2.37135	12.431	13.5511	9.13296	13.5001	15.0467	2.91917	4.91797	8.22857	7.2205	protein IQ-DOMAIN 1-like isoform X2 [Glycine max]%3B IPR000048 (IQ motif%2C EF-hand binding site)%2C IPR025064 (Domain of unknown function DUF4005)%2C IPR027417 (P-loop containing nucleoside triphosphate hydrolase)%3B GO:0005515 (protein binding)
Araip.9EA53	91.9454	190.952	124.586	81.011	20.9197	82.5824	21.9383	28.0345	40.4158	13.3035	39.0941	30.4648	39.301	26.0572	58.4623	21.5184	45.9213	34.9332	38.6745	36.3501	17.4205	42.5971	21.281	52.2912	13.3937	65.8068	35.5703	25.7499	27.8994	53.9675	50.8849	52.6635	23.3534	25.5735	24.6857	27.8505	Late embryogenesis abundant (LEA) hydroxyproline-rich glycoprotein family%3B IPR004864 (Late embryogenesis abundant protein%2C LEA-14)
Araip.U2GK9	3.40539	2.25534	1.90208	17.1841	5.85751	3.34793	16.4537	8.53225	5.61331	4.4345	10.3484	3.93094	5.48386	7.72066	3.8462	6.45551	5.8623	9.24703	34.5308	22.9164	12.1944	10.6493	14.8967	20.9165	52.7869	35.3589	53.3555	13.3189	32.6822	31.5502	64.385	23.6449	67.141	70.8188	62.7429	54.6695	hypothetical protein
Aradu.XT75Q	5.10808	12.7803	13.3146	8.59207	15.0622	13.3917	10.9691	23.159	3.36799	6.65175	10.3484	19.6547	15.5376	10.6159	13.8463	4.30367	7.81639	4.10979	130.527	82.9731	20.324	58.5711	63.8429	33.4663	92.968	68.7534	79.4404	33.7412	51.0161	72.2334	56.0772	51.5888	64.2218	33.4422	17.4857	19.5985	DNA photolyase family protein%3B IPR002124 (Cytochrome c oxidase%2C subunit Vb)%2C IPR005101 (DNA photolyase%2C FAD-binding/Cryptochrome%2C C-terminal)%2C IPR006050 (DNA photolyase%2C N-terminal)%3B GO:0003913 (DNA photolyase activity)%2C GO:0004129 (cytochrome-c oxidase activity)%2C GO:0005740 (mitochondrial envelope)%2C GO:0006281 (DNA repair)
Aradu.32LC7	458.025	214.258	257.732	116.607	35.9819	141.729	75.4128	34.129	33.6799	9.97763	26.446	43.2403	20.1075	19.3016	30.0004	16.1388	7.81639	12.3294	473.073	190.443	544.102	375.92	212.81	403.688	421.507	54.0205	176.666	35.5171	91.6695	49.8162	82.0389	111.776	135.255	55.0813	58.6286	41.26	myo-inositol-1-phosphate synthase 3%3B IPR002587 (Myo-inositol-1-phosphate synthase)%3B GO:0004512 (inositol-3-phosphate synthase activity)%2C GO:0006021 (inositol biosynthetic process)%2C GO:0008654 (phospholipid biosynthetic process)
Aradu.82P95	64.7023	49.6176	63.7197	95.7403	43.513	77.0025	100.093	92.6358	188.607	111.971	102.335	127.755	131.613	103.264	201.541	119.427	119.2	127.403	73.896	67.9589	59.2299	57.5061	155.351	223.806	111.877	114.916	84.1831	118.094	348.344	777.962	199.386	141.869	505.017	609.829	150.171	677.695	sorting and assembly machinery component 50 homolog [Glycine max]%3B IPR000184 (Bacterial surface antigen (D15))%2C IPR010827 (Surface antigen variable number)%3B GO:0019867 (outer membrane)
Araip.Y6XIC	13.6215	6.01425	3.80416	4.90976	0.836788	5.57989	30.1651	37.7857	33.6799	8.869	34.4948	32.4302	20.1075	28.9525	25.3849	12.911	12.7016	16.4392	4.83432	3.9511	0.580685	9.58436	6.38429	17.779	33.8782	60.8959	32.0133	99.4479	59.7845	19.0962	71.6543	68.785	69.0871	118.031	63.7714	43.323	zinc-finger protein 2%3B IPR015880 (Zinc finger%2C C2H2-like)
Araip.P553U	28.0944	39.8444	43.7478	42.9604	41.8394	51.335	43.8765	20.7212	43.7838	37.6933	35.6447	24.5683	32.9032	47.289	43.8467	36.5812	42.0131	29.796	0	0	0	2.12986	0	0	0	0.982192	0	0	0	0	0	0	0	0	2.05714	0	Unknown protein
Aradu.L0S59	274.134	78.937	117.929	4.90976	10.0415	5.57989	10.9691	32.9101	105.53	24.3898	73.589	46.1885	37.473	68.5209	50.0006	37.6571	21.4951	51.3724	51.1056	171.478	54.5844	12.7791	6.38429	5.22912	0.787864	4.91096	3.55703	22.1982	6.37701	10.7935	20.7693	11.8224	1.94612	14.7539	13.3714	8.252	beta galactosidase 1%3B IPR000922 (D-galactoside/L-rhamnose binding SUEL lectin domain)%2C IPR001944 (Glycoside hydrolase%2C family 35)%2C IPR017853 (Glycoside hydrolase%2C superfamily)%3B GO:0005975 (carbohydrate metabolic process)%2C GO:0030246 (carbohydrate binding)
Aradu.D4D16	5.10808	3.00713	5.70624	228.304	5.02073	7.81185	762.355	84.1036	12.3493	171.837	49.4426	396.042	176.397	96.5082	131.54	76.3902	30.2885	50.3449	27.6247	22.9164	18.0012	19.1687	8.51238	151.644	1902.69	648.247	870.287	357.835	554.003	372.791	277.271	156.916	1813.78	500.65	397.029	430.135	beta glucosidase 40%3B IPR001360 (Glycoside hydrolase%2C family 1)%2C IPR017853 (Glycoside hydrolase%2C superfamily)%3B GO:0005975 (carbohydrate metabolic process)
Aradu.KD4Z4	1116.12	990.096	941.53	260.217	611.692	627.18	404.487	98.7303	98.7942	100.885	95.4357	81.5669	61.2364	101.334	75.3856	107.592	158.282	118.156	1499.33	1356.02	968.002	815.735	910.825	840.842	270.237	282.871	433.958	298.344	301.314	241.608	294.925	235.374	413.55	372.782	255.086	182.575	F-box family protein%3B IPR001810 (F-box domain)%3B GO:0005515 (protein binding)
Araip.136M0	17.8783	37.5891	32.3354	19.639	12.5518	14.5077	20.5671	6.09446	11.2266	9.97763	1.14983	8.84461	7.31181	3.86033	13.0771	3.22776	4.88525	10.2745	38.6745	30.8186	37.7445	80.9346	23.409	53.337	32.3024	32.4123	29.6419	43.5084	43.0448	33.2108	34.2694	48.3645	37.9493	40.3274	52.4571	33.008	regulatory protein (NPR1)%3B IPR011333 (BTB/POZ fold)%2C IPR020683 (Ankyrin repeat-containing domain)%2C IPR021094 (NPR1/NIM1-like%2C C-terminal)%2C IPR024228 (Domain of unknown function DUF3420)%3B GO:0005515 (protein binding)
Aradu.EPZ25	16.1756	3.00713	9.5104	6.1372	23.4301	13.3917	4.11342	26.8156	48.2745	24.3898	112.683	31.4475	55.7526	133.181	97.6935	41.9608	115.292	102.745	26.2434	12.6435	9.29096	0	17.0248	3.13747	4.72719	106.077	8.29974	15.0948	18.3339	45.6648	18.6924	13.972	2.91917	33.4422	27.7714	30.945	UDP-glucosyltransferase family protein%3B IPR002213 (UDP-glucuronosyl/UDP-glucosyltransferase)%3B GO:0008152 (metabolic process)
Aradu.0G8MU	2210.1	980.323	2254.92	592.853	2630.86	1561.25	1000.93	394.921	1597.55	352.543	203.519	553.279	573.977	717.056	372.312	317.396	265.757	257.889	7063.63	4211.87	2176.99	2309.83	3894.41	3025.57	924.165	1667.76	1742.95	1432.23	1129.53	926.58	1662.59	1175.79	1608.46	1476.38	1931.66	1303.82	beta galactosidase 1%3B IPR000922 (D-galactoside/L-rhamnose binding SUEL lectin domain)%2C IPR001944 (Glycoside hydrolase%2C family 35)%2C IPR017853 (Glycoside hydrolase%2C superfamily)%3B GO:0005975 (carbohydrate metabolic process)%2C GO:0030246 (carbohydrate binding)
Aradu.6KR5S	32.3512	19.5463	34.2374	27.0037	7.53109	18.9716	28.794	104.825	199.834	118.623	164.425	152.324	136.182	155.378	140.002	213.032	143.626	151.035	32.459	67.1687	42.39	10.6493	25.5371	13.5957	11.0301	75.6288	14.2281	112.767	37.4649	34.041	33.231	20.4206	5.83835	48.1961	52.4571	61.89	hemoglobin 3%3B IPR001486 (Globin%2C truncated bacterial-like)%2C IPR009050 (Globin-like)%3B GO:0005506 (iron ion binding)%2C GO:0015671 (oxygen transport)%2C GO:0019825 (oxygen binding)%2C GO:0020037 (heme binding)
Aradu.07VYH	18.7296	5.26247	14.2656	0	71.1269	55.7989	5.48457	7.31336	310.977	5.54313	27.5959	6.87914	34.7311	50.1843	50.0006	7.53143	52.7607	116.102	54.5587	4.74132	16.2592	15.9739	100.02	7.32076	3.15146	8.83973	0	10.6551	0	5.81188	12.4616	10.7477	0	10.8195	2.05714	3.0945	3-hydroxyacyl-[acyl-carrier-protein] dehydratase FabZ n%3D2 Tax%3DSynechococcus RepID%3DFABZ_SYNJA%3B IPR010084 (Beta-hydroxyacyl-(acyl-carrier-protein) dehydratase FabZ)%3B GO:0005737 (cytoplasm)%2C GO:0006633 (fatty acid biosynthetic process)%2C GO:0016836 (hydro-lyase activity)
Araip.P620U	83.432	275.152	156.922	30.686	0	17.8556	13.7114	6.09446	1.12266	2.21725	2.29966	14.741	17.3656	3.86033	54.6161	1.07592	0	1.02745	6.90617	23.7066	11.6137	4.25971	8.51238	20.9165	7.09078	7.85753	8.29974	26.6378	13.5511	8.30269	11.4231	12.8972	5.83835	4.91797	6.17143	10.315	Calcium-binding EF-hand family protein%3B IPR011992 (EF-hand domain pair)%3B GO:0005509 (calcium ion binding)
Araip.MQB8Q	17.0269	18.7945	38.9926	1508.52	85.3523	112.714	902.211	1585.78	327.817	2409.04	1506.27	2064.72	2361.72	1926.3	2030.79	1727.93	864.689	512.696	4.83432	1.58044	1.16137	122.467	80.8676	564.745	1869.6	1616.69	2052.41	1154.31	1673.17	2357.13	2146.51	2586.96	2031.74	1665.23	1919.31	2154.8	heat shock protein 90.1%3B IPR001404 (Heat shock protein Hsp90 family)%3B GO:0005524 (ATP binding)%2C GO:0006457 (protein folding)%2C GO:0006950 (response to stress)%2C GO:0051082 (unfolded protein binding)
Aradu.B4YLF	1089.72	886.35	866.397	725.417	783.233	790.112	496.353	364.449	635.427	308.198	382.893	361.646	449.676	429.462	433.852	328.155	515.882	575.371	2366.05	1122.9	1551.01	2277.88	1483.28	1946.28	806.773	1017.55	1388.43	1716.36	1141.48	732.297	1185.93	992.009	1482.94	1218.67	1290.86	988.177	telomere repeat-binding protein 3-like isoform X2 [Glycine max]%3B IPR009057 (Homeodomain-like)%3B GO:0003677 (DNA binding)%2C GO:0003682 (chromatin binding)
Aradu.J33DL	207.729	71.4192	113.174	2949.54	507.93	777.837	2995.94	187.709	34.8025	156.316	105.784	113.997	116.989	77.2066	50.7699	72.0865	34.1967	19.5215	761.75	264.724	221.241	662.386	493.718	2298.72	410.477	114.916	307.09	99.4479	85.2925	72.2334	97.6159	149.392	414.523	93.4415	102.857	63.953	Ribulose bisphosphate carboxylase (small chain) family protein%3B IPR000894 (Ribulose bisphosphate carboxylase small chain%2C domain)%2C IPR024680 (Ribulose-1%2C5-bisphosphate carboxylase small subunit%2C N-terminal)%2C IPR024681 (Ribulose bisphosphate carboxylase%2C small chain)
Araip.HIE89	20544.7	4924.17	6061.93	99.4226	1585.71	951.929	149.454	134.078	1735.64	104.211	363.346	77.636	289.731	469.995	404.62	88.2253	229.607	755.174	1233.44	1826.99	1497.59	643.217	2285.57	316.884	59.0898	264.21	88.9258	212.215	102.829	140.316	173.424	157.991	54.4912	137.703	145.029	118.622	Glucose-1-phosphate adenylyltransferase family protein%3B IPR011831 (Glucose-1-phosphate adenylyltransferase)%3B GO:0005978 (glycogen biosynthetic process)%2C GO:0008878 (glucose-1-phosphate adenylyltransferase activity)%2C GO:0009058 (biosynthetic process)%2C GO:0016779 (nucleotidyltransferase activity)
Aradu.XU2Q6	5572.06	7678.7	5933.54	2246.21	1131.34	3658.18	1871.61	496.089	217.796	411.3	511.673	1102.63	797.901	486.402	530.776	276.511	334.151	289.74	3940.66	2021.38	1443.58	7560.99	1651.4	6718.37	3130.18	3209.8	4040.79	2545.69	2230.36	3111.85	3601.41	3428.5	3868.88	3518.32	1337.14	2031.02	Mitochondrial substrate carrier family protein%3B IPR002030 (Mitochondrial brown fat uncoupling protein)%2C IPR023395 (Mitochondrial carrier domain)%3B GO:0006839 (mitochondrial transport)%2C GO:0031966 (mitochondrial membrane)
XLOC_010084	3159.35	2528.24	2587.78	1125.56	830.93	1203.02	1772.89	607.009	364.865	647.437	512.823	697.741	605.052	544.306	507.699	475.556	454.328	363.716	1123.63	910.333	863.479	1450.43	942.746	1136.81	675.2	650.211	940.242	757.402	864.882	700.747	691.619	666.355	1029.5	781.958	938.057	759.184	Unknown protein
Araip.73WZS	697.253	171.406	294.822	9.81951	14.2254	17.8556	58.9591	108.481	285.156	68.7348	187.422	116.945	111.505	164.064	145.386	115.123	53.7377	137.678	136.742	426.719	166.657	27.6881	12.7686	7.32076	4.72719	25.537	14.2281	95.0082	30.2908	19.9265	40.5002	47.2897	6.8114	51.1469	33.9429	40.2285	beta galactosidase 1%3B IPR000922 (D-galactoside/L-rhamnose binding SUEL lectin domain)%2C IPR001944 (Glycoside hydrolase%2C family 35)%2C IPR017853 (Glycoside hydrolase%2C superfamily)%3B GO:0005975 (carbohydrate metabolic process)%2C GO:0030246 (carbohydrate binding)
Araip.Q1JDY	47.6754	39.8444	41.8458	28.2311	35.9819	25.6675	32.9074	43.8801	83.077	50.9968	36.7945	47.1712	48.4408	41.4985	44.6159	44.1127	32.2426	32.8783	61.4649	41.8816	47.6162	28.7531	44.69	33.4663	46.484	40.2699	35.5703	29.3016	16.7396	46.4951	23.8848	47.2897	11.6767	34.4258	33.9429	22.693	myb-like DNA-binding domain protein%3B IPR009057 (Homeodomain-like)%3B GO:0003677 (DNA binding)%2C GO:0003682 (chromatin binding)
Aradu.99LYU	72.3645	26.3123	19.9718	47.8701	216.728	143.961	46.6188	57.288	780.25	83.1469	150.627	19.6547	127.957	164.064	230.003	84.9976	231.561	401.732	218.235	76.6513	87.1027	103.298	419.235	37.6496	21.2723	44.1986	24.8992	73.698	29.4937	46.4951	45.6926	62.3364	24.3264	24.5899	32.9143	46.4175	nicotianamine synthase 4%3B IPR004298 (Nicotianamine synthase)%3B GO:0030410 (nicotianamine synthase activity)%2C GO:0030418 (nicotianamine biosynthetic process)
Araip.T3D3V	9.36481	50.3694	14.2656	180.434	3.34715	6.69587	15.0826	9.75114	0	18.8466	2.29966	34.3957	10.0537	2.89525	19.231	5.37959	1.9541	3.08234	129.145	207.828	218.338	67.0905	34.0495	43.9246	79.5743	49.1096	97.2255	47.9481	36.6678	31.5502	13.5001	24.7196	114.821	6.88516	4.11429	24.756	ethylene-responsive transcription factor 1B%3B IPR016177 (DNA-binding domain)%3B GO:0003677 (DNA binding)%2C GO:0003700 (sequence-specific DNA binding transcription factor activity)
Aradu.NA3JC	290.309	192.456	141.705	115.379	158.153	254.443	268.744	170.645	200.956	113.08	189.722	123.824	146.236	157.308	137.694	119.427	206.157	198.297	301.8	308.976	282.213	379.115	385.185	407.871	646.837	644.318	596.396	562.058	403.346	396.869	597.119	680.327	406.738	315.734	259.2	335.237	Protein phosphatase 2C family protein%3B IPR001932 (Protein phosphatase 2C (PP2C)-like domain)%2C IPR015655 (Protein phosphatase 2C)%3B GO:0003824 (catalytic activity)%2C GO:0004722 (protein serine/threonine phosphatase activity)%2C GO:0006470 (protein dephosphorylation)
Aradu.9G6FH	3670.16	2271.13	2762.77	50.325	1523.79	184.136	30.1651	19.5023	369.356	35.476	5.74914	18.6719	3.65591	4.82541	7.6924	17.2147	4.88525	8.21958	1678.89	1689.49	1096.33	35.1426	253.243	54.3828	2.36359	2.94658	2.37135	1.77585	3.1885	5.81188	2.07693	8.59813	2.91917	1.96719	2.05714	3.0945	vacuolar cation/proton exchanger 3%3B IPR004713 (Calcium/proton exchanger)%3B GO:0006812 (cation transport)%2C GO:0006816 (calcium ion transport)%2C GO:0008324 (cation transmembrane transporter activity)%2C GO:0015369 (calcium:hydrogen antiporter activity)%2C GO:0016021 (integral component of membrane)%2C GO:0055085 (transmembrane transport)
Araip.VC3BC	22.135	24.8088	20.9229	2.45488	1.67358	6.69587	20.5671	3.65668	5.61331	8.869	8.04879	16.7065	9.13976	10.6159	10.0001	4.30367	10.7475	7.19213	92.5427	101.938	29.0342	46.8569	25.5371	36.6038	5.51505	18.6616	9.48542	37.293	7.17413	8.30269	12.4616	16.1215	15.5689	28.5242	43.2	17.5355	Lecithin:cholesterol acyltransferase family protein%3B IPR003386 (Lecithin:cholesterol/phospholipid:diacylglycerol acyltransferase)%3B GO:0006629 (lipid metabolic process)%2C GO:0008374 (O-acyltransferase activity)
Aradu.EEQ5U	4.25673	22.5534	2.85312	17.1841	8.36788	8.92782	5.48457	2.43779	0	13.3035	2.29966	5.8964	4.56988	2.89525	4.61544	5.37959	5.8623	1.02745	13.1217	10.2729	12.7751	22.3635	19.1529	18.8248	68.5442	35.3589	23.7135	19.5344	19.131	14.1146	16.6155	18.271	16.542	11.8031	7.2	9.2835	uncharacterized protein LOC100807140 isoform X1 [Glycine max]%3B IPR007877 (Protein of unknown function DUF707)
Aradu.35432	818.144	808.165	651.462	287.221	440.15	552.409	300.28	343.728	673.597	238.354	305.854	243.718	320.806	339.709	380.005	257.145	424.039	511.669	917.139	874.773	799.603	712.437	514.999	448.658	259.995	248.495	219.35	164.267	122.757	292.255	342.694	317.056	166.393	247.866	132.686	178.449	C2 calcium/lipid-binding and GRAM domain containing protein%3B IPR000008 (C2 domain)%2C IPR013583 (Phosphoribosyltransferase C-terminal)%3B GO:0005515 (protein binding)
Araip.KXM2M	76.6212	185.69	129.341	142.383	57.7383	110.482	178.248	90.1981	75.2183	70.952	56.3416	56.9986	63.0644	66.5907	76.924	94.6808	81.0951	54.4547	13.8123	43.4621	22.6467	37.2725	36.1776	115.041	103.998	72.6822	122.125	85.241	87.6839	63.9307	91.3851	68.785	122.605	59.9993	60.6857	64.9845	ACT domain repeat 4%3B IPR002912 (ACT domain)%3B GO:0008152 (metabolic process)%2C GO:0016597 (amino acid binding)
Araip.R4Z67	46.8241	55.6318	44.6989	29.4585	33.4715	24.5515	21.9383	29.2534	32.5572	37.6933	11.4983	23.5856	12.7957	20.2667	36.1543	31.2016	34.1967	30.8234	27.6247	49.7838	52.2616	21.2986	12.7686	8.36659	18.9087	24.5548	21.3422	12.431	18.3339	24.0778	16.6155	11.8224	0.973058	7.86876	4.11429	8.252	disease resistance family protein / LRR family protein%3B IPR002182 (NB-ARC)%2C IPR003591 (Leucine-rich repeat%2C typical subtype)%2C IPR025875 (Leucine rich repeat 4)%3B GO:0043531 (ADP binding)
Aradu.A49KD	17.0269	9.77316	13.3146	17.1841	19.2461	29.0154	10.9691	28.0345	48.2745	15.5208	34.4948	18.6719	20.1075	21.2318	28.4619	25.822	30.2885	44.1802	10.3593	13.4337	13.3558	20.2336	48.9462	51.2453	38.6054	17.6795	86.5545	23.974	75.727	52.307	84.1159	50.514	43.7876	46.2289	22.6286	46.4175	RELA/SPOT homolog 3%3B IPR003607 (HD/PDEase domain)%2C IPR007685 (RelA/SpoT)%2C IPR012675 (Beta-grasp domain)%3B GO:0003824 (catalytic activity)%2C GO:0015969 (guanosine tetraphosphate metabolic process)
Aradu.NTN47	61.297	75.1781	93.2019	77.3287	66.1062	90.3942	46.6188	47.5368	69.605	45.4536	47.1429	84.5151	56.6665	59.8351	69.2316	36.5812	83.0492	59.592	92.5427	105.889	94.071	62.8308	102.149	109.811	86.6651	73.6644	122.125	134.077	116.38	76.3848	103.847	155.841	126.498	139.67	117.257	145.441	transcription factor SPATULA-like [Glycine max]%3B IPR011598 (Myc-type%2C basic helix-loop-helix (bHLH) domain)%3B GO:0046983 (protein dimerization activity)
XLOC_001777	2.55404	3.00713	8.55936	36.8232	10.0415	2.23196	183.733	40.2235	4.49065	58.7571	29.8955	82.5496	31.0752	46.324	23.8465	34.4294	40.059	21.5764	6.90617	3.9511	2.32274	14.909	2.1281	221.715	633.443	292.693	630.78	416.438	577.916	256.553	308.425	135.421	841.695	548.846	595.543	341.426	Unknown protein
Aradu.R5UY0	208.58	154.867	171.187	13.5018	96.2306	36.8273	13.7114	51.1935	486.113	32.1501	114.983	56.9986	112.419	115.81	111.54	145.249	309.725	313.371	107.736	304.235	150.397	26.6232	108.533	31.3747	7.09078	37.3233	14.2281	53.2756	25.508	19.0962	18.6924	41.9159	16.542	29.5078	24.6857	28.882	MATE efflux family protein%3B IPR002528 (Multi antimicrobial extrusion protein)%3B GO:0006855 (drug transmembrane transport)%2C GO:0015238 (drug transmembrane transporter activity)%2C GO:0015297 (antiporter activity)%2C GO:0016020 (membrane)%2C GO:0055085 (transmembrane transport)
Araip.H4AJ0	72.3645	57.8872	57.0624	180.434	89.5363	62.4948	187.846	106.044	23.5759	87.5814	71.2893	82.5496	119.731	98.4384	76.924	37.6571	51.7836	22.6038	387.436	152.512	278.729	323.738	134.07	329.434	271.813	91.3438	273.891	78.1376	180.15	166.884	191.078	157.991	224.776	118.031	77.1429	108.307	probable copper-transporting ATPase HMA5-like [Glycine max]%3B IPR001757 (Cation-transporting P-type ATPase)%2C IPR023214 (HAD-like domain)%3B GO:0000166 (nucleotide binding)%2C GO:0005507 (copper ion binding)%2C GO:0006812 (cation transport)%2C GO:0006825 (copper ion transport)%2C GO:0016021 (integral component of membrane)%2C GO:0019829 (cation-transporting ATPase activity)%2C GO:0030001 (metal…
Araip.8M2CV	112.378	95.4762	131.244	12.2744	8.36788	8.92782	9.59799	12.1889	29.1892	9.97763	11.4983	0	20.1075	27.9874	19.231	18.2906	15.6328	23.6313	11.0499	32.399	18.0012	9.58436	4.25619	10.4582	3.15146	20.626	0	21.3103	3.98563	1.66054	18.6924	21.4953	0.973058	2.95078	18.5143	11.3465	peptide transporter 1%3B IPR000109 (Proton-dependent oligopeptide transporter family)%2C IPR016196 (Major facilitator superfamily domain%2C general substrate transporter)%3B GO:0005215 (transporter activity)%2C GO:0006810 (transport)%2C GO:0016020 (membrane)
Araip.J7EFH	91.0941	63.9014	81.7894	176.751	107.109	253.327	303.022	46.3179	0	45.4536	12.6481	55.0331	33.8171	45.3589	27.6927	31.2016	6.83934	5.13724	80.8022	49.7838	77.8118	560.152	136.198	434.017	171.754	52.0562	225.279	71.0342	80.5097	69.7426	106.962	168.738	241.318	74.7532	129.6	145.441	cotton fiber%3B IPR008480 (Protein of unknown function DUF761%2C plant)%2C IPR025520 (Domain of unknown function DUF4408)
Aradu.KE4QA	88.5401	89.462	43.7478	58.9171	25.1036	42.4072	74.0416	76.7902	26.9439	84.2555	71.2893	113.014	56.6665	80.1018	61.5392	76.3902	52.7607	36.9881	184.395	210.989	186.4	144.83	142.582	135.957	152.058	120.81	131.61	129.637	125.946	106.274	135.001	113.925	140.12	147.539	150.171	160.914	Phosphoglycerate mutase family protein%3B IPR013078 (Histidine phosphatase superfamily%2C clade-1)
Araip.XJ4FW	73.2158	71.4192	71.328	31.9134	43.513	23.4355	24.6805	42.6612	79.709	37.6933	78.1883	53.0676	34.7311	55.0097	50.0006	61.3274	54.7148	70.8939	376.386	504.95	437.256	63.8957	59.5867	19.8706	9.45437	78.5753	27.2706	44.3964	38.262	31.5502	30.1156	22.5701	16.542	46.2289	54.5143	43.323	endo-1%2C3%3B 1%2C4-beta-D-glucanase-like [Glycine max]%3B IPR002925 (Dienelactone hydrolase)%3B GO:0016787 (hydrolase activity)
Aradu.8K8TN	9.36481	16.5392	25.6781	28.2311	56.0648	42.4072	124.774	40.2235	11.2266	26.607	20.6969	29.482	14.6236	20.2667	21.5387	31.2016	31.2656	53.4273	140.195	79.8122	120.202	124.597	178.76	203.936	178.057	48.1274	138.724	184.689	239.138	90.4993	146.424	233.224	197.531	121.966	160.457	54.6695	plasma membrane intrinsic protein 1%3B 4%3B IPR000425 (Major intrinsic protein)%2C IPR023271 (Aquaporin-like)%3B GO:0005215 (transporter activity)%2C GO:0006810 (transport)%2C GO:0016020 (membrane)
Aradu.JS1QQ	17.8783	25.5606	9.5104	14.7293	16.7358	15.6237	13.7114	18.2834	22.4532	28.8243	9.19862	14.741	8.22579	17.3715	16.9233	11.8351	14.6557	6.16468	67.6804	72.7002	94.071	33.0128	10.6405	16.7332	27.5753	17.6795	17.7852	15.0948	4.78276	22.4173	16.6155	13.972	14.5959	7.86876	4.11429	10.315	LRR receptor-like kinase%3B IPR001611 (Leucine-rich repeat)%2C IPR003591 (Leucine-rich repeat%2C typical subtype)%2C IPR011009 (Protein kinase-like domain)%2C IPR013210 (Leucine-rich repeat-containing N-terminal%2C type 2)%2C IPR013320 (Concanavalin A-like lectin/glucanase%2C subgroup)%3B GO:0004672 (protein kinase activity)%2C GO:0005515 (protein binding)%2C GO:0005524 (ATP binding)%2C GO:000646…
Araip.A8Y20	22.135	16.5392	14.2656	20.8665	15.899	17.8556	16.4537	34.129	71.8504	59.8658	29.8955	29.482	38.387	47.289	45.3852	31.2016	20.518	24.6587	13.1217	20.5457	21.4853	4.25971	6.38429	3.13747	7.09078	40.2699	3.55703	15.0948	9.56551	20.7567	8.30774	11.8224	7.78446	9.83595	19.5429	12.378	Pentatricopeptide repeat (PPR) superfamily protein%3B IPR002885 (Pentatricopeptide repeat)%2C IPR011990 (Tetratricopeptide-like helical)%3B GO:0005515 (protein binding)
Aradu.WT391	119.189	106.753	93.2019	148.52	88.6995	114.946	90.4953	131.64	178.503	138.578	100.035	107.118	106.935	135.112	116.155	128.034	115.292	107.882	80.8022	58.4762	50.5196	79.8696	63.8429	66.9327	76.4228	72.6822	69.955	96.7841	64.5672	58.1188	83.0774	74.1589	67.141	42.2946	53.4857	56.7325	DNA repair protein XRCC1-like n%3D3 Tax%3DOryza RepID%3DQ5VQ75_ORYSJ%3B IPR001357 (BRCT domain)
Araip.983RG	4.25673	15.0356	7.60832	44.1878	0	6.69587	87.753	13.4078	12.3493	12.1949	26.446	24.5683	16.4516	26.0572	11.5386	17.2147	12.7016	15.4117	82.1834	66.3784	36.0025	33.0128	34.0495	79.4826	73.2714	16.6973	46.2414	66.5946	28.6965	24.0778	72.6927	76.3084	47.6798	42.2946	20.5714	21.6615	Glycosyl hydrolase family protein with chitinase insertion domain%3B IPR017853 (Glycoside hydrolase%2C superfamily)%3B GO:0004568 (chitinase activity)%2C GO:0005975 (carbohydrate metabolic process)%2C GO:0006032 (chitin catabolic process)
Araip.4S1KN	7.66212	28.5677	20.9229	293.358	157.316	207.572	198.816	308.38	52.7651	323.719	278.258	304.648	307.096	410.16	313.081	267.904	243.285	145.898	40.7464	16.5946	28.4536	174.648	234.09	411.009	486.9	594.226	610.624	366.714	620.961	591.982	645.927	592.196	650.003	596.058	460.8	596.207	receptor kinase 2%3B IPR011009 (Protein kinase-like domain)%2C IPR013320 (Concanavalin A-like lectin/glucanase%2C subgroup)%2C IPR017853 (Glycoside hydrolase%2C superfamily)%3B GO:0004568 (chitinase activity)%2C GO:0004672 (protein kinase activity)%2C GO:0005524 (ATP binding)%2C GO:0005975 (carbohydrate metabolic process)%2C GO:0006032 (chitin catabolic process)%2C GO:0006468 (protein phosphoryla…
Aradu.AD5FQ	52.7835	36.0855	50.4051	27.0037	41.0026	39.0592	23.3094	42.6612	44.9065	45.4536	45.9931	65.8432	8.22579	47.289	22.308	66.707	76.2098	98.635	3.45308	17.3848	30.7763	1.06493	4.25619	6.27494	8.66651	15.7151	11.8568	39.9567	6.37701	21.587	34.2694	66.6355	10.7036	7.86876	26.7429	42.2915	Unknown protein
Araip.78G8P	145.58	142.838	151.215	12.2744	15.0622	14.5077	31.5363	7.31336	5.61331	4.4345	0	11.7928	3.65591	3.86033	4.61544	2.15184	8.79344	6.16468	37.9839	55.3154	29.6149	70.2853	38.3057	10.4582	11.818	6.87534	9.48542	7.10342	19.9282	11.6238	16.6155	7.52336	15.5689	10.8195	3.08571	11.3465	basic helix loop helix (bHLH) family transcription factor%3B IPR025610 (Transcription factor MYC/MYB N-terminal)
Aradu.MZX0S	263.917	207.492	286.263	130.109	269.446	243.283	163.166	80.4469	121.247	95.3418	49.4426	122.842	97.7955	101.334	87.6934	78.5421	39.082	44.1802	613.958	484.405	277.567	284.336	242.603	367.084	67.7563	56.9671	96.0399	388.024	138.7	24.9081	94.5005	75.2336	161.528	151.474	489.6	192.89	DNA-binding protein n%3D1 Tax%3DCatharanthus roseus RepID%3DA1DR77_CATRO%3B IPR003106 (Leucine zipper%2C homeobox-associated)%2C IPR009057 (Homeodomain-like)%3B GO:0000976 (transcription regulatory region sequence-specific DNA binding)%2C GO:0003677 (DNA binding)%2C GO:0003700 (sequence-specific DNA binding transcription factor activity)%2C GO:0005634 (nucleus)%2C GO:0043565 (sequence-specific DN…
Araip.FB651	0	0	8.55936	57.6896	3.34715	6.69587	65.8148	46.3179	3.36799	72.0606	47.1429	143.479	58.4945	76.2415	70.7701	95.7568	98.682	28.7685	11.7405	3.9511	10.4523	62.8308	2.1281	217.531	235.571	113.934	152.952	144.732	131.526	93.8204	180.693	178.411	252.022	218.358	297.257	232.087	Cytochrome P450 superfamily protein%3B IPR001128 (Cytochrome P450)%3B GO:0005506 (iron ion binding)%2C GO:0020037 (heme binding)%2C GO:0055114 (oxidation-reduction process)
Araip.GL06B	140.472	110.512	109.37	9.81951	41.0026	27.8995	5.48457	7.31336	107.776	11.0863	27.5959	14.741	14.6236	23.162	34.6158	26.898	55.6918	51.3724	41.437	42.6719	45.8741	23.4284	31.9214	8.36659	0.787864	14.7329	4.74271	10.6551	6.37701	10.7935	7.26927	12.8972	2.91917	9.83595	18.5143	8.252	sugar porter (SP) family MFS transporter%3B IPR005828 (General substrate transporter)%2C IPR016196 (Major facilitator superfamily domain%2C general substrate transporter)%3B GO:0016020 (membrane)%2C GO:0016021 (integral component of membrane)%2C GO:0022857 (transmembrane transporter activity)%2C GO:0022891 (substrate-specific transmembrane transporter activity)%2C GO:0055085 (transmembrane transp…
Araip.B3AHS	15.3242	9.77316	11.4125	4.90976	1.67358	3.34793	13.7114	8.53225	4.49065	5.54313	16.0976	16.7065	5.48386	1.93016	3.07696	2.15184	2.93115	4.10979	174.035	83.7633	47.6162	18.1038	14.8967	14.6415	7.87864	22.5904	11.8568	16.8706	11.1598	4.98162	9.34621	6.4486	12.6498	8.85235	4.11429	6.189	rubredoxin family protein%3B IPR001478 (PDZ domain)%2C IPR004039 (Rubredoxin-type fold)%3B GO:0005506 (iron ion binding)%2C GO:0005515 (protein binding)
Araip.57L7Q	5489.48	3313.85	3741.39	1053.14	2723.74	2528.81	777.437	248.654	252.599	199.553	263.311	472.695	306.182	275.048	316.927	199.045	176.846	210.627	4176.16	2399.11	1691.54	3778.37	559.689	1625.21	1171.55	739.59	1729.9	897.695	665.6	524.73	1076.89	806.075	1994.77	452.453	632.572	693.168	probable galactinol--sucrose galactosyltransferase 6-like isoform X1 [Glycine max]%3B IPR008811 (Glycosyl hydrolases 36)%2C IPR013785 (Aldolase-type TIM barrel)%3B GO:0003824 (catalytic activity)
Aradu.Z5Y8Q	127.702	163.137	258.683	19000.8	155.642	13522.3	16098.6	137.735	6383.46	11294.7	10852.1	14266.3	31.9892	27.9874	28.4619	11641.4	9510.6	9731.98	926.117	335.053	177.109	12200.9	9442.36	16091	11145.9	18929.8	14995.3	9697.06	10326.8	12113.6	10147.9	11031.4	11768.2	10307.1	8251.2	10245.9	late embryogenesis abundant protein B19.1A%3B IPR000389 (Stress induced protein)
Araip.77ISR	8.51347	7.51781	15.2166	163.249	37.6554	24.5515	130.258	40.2235	117.879	23.2811	20.6969	72.7223	26.5053	55.0097	16.154	45.1886	42.0131	46.2351	37.9839	25.287	12.7751	157.609	21.281	411.009	1281.07	871.204	1076.6	524.765	530.089	406.002	553.503	405.187	845.587	855.727	420.686	449.734	NAC domain protein%2C%3B IPR003441 (NAC domain)%3B GO:0003677 (DNA binding)
Aradu.EYQ2A	190.702	93.9727	142.656	341.228	582.404	803.504	473.044	296.191	1338.21	182.923	298.955	141.514	262.311	444.903	353.851	215.184	727.902	1408.63	189.229	96.4068	101.039	608.074	806.548	804.238	218.238	124.738	141.096	103	80.5097	255.723	192.116	218.178	113.848	122.949	80.2286	79.4255	Pollen Ole e 1 allergen and extensin family protein%3B IPR006041 (Pollen Ole e 1 allergen/extensin)
Araip.NF9ZR	45.1214	63.9014	83.6915	7.36464	17.5725	25.6675	1.37114	32.9101	39.2932	14.4121	34.4948	14.741	11.8817	23.162	38.462	27.9739	30.2885	31.8509	22.7904	40.3012	37.7445	10.6493	19.1529	0	0.787864	0	0	2.66378	1.59425	0.830269	0	5.37383	0	5.90157	2.05714	2.063	sugar transport protein 5-like [Glycine max]%3B IPR005828 (General substrate transporter)%2C IPR016196 (Major facilitator superfamily domain%2C general substrate transporter)%3B GO:0016020 (membrane)%2C GO:0016021 (integral component of membrane)%2C GO:0022857 (transmembrane transporter activity)%2C GO:0022891 (substrate-specific transmembrane transporter activity)%2C GO:0055085 (transmembrane tr…
Araip.JY1QZ	139.621	210.499	181.649	39.2781	117.987	81.4664	19.196	41.4423	90.9356	25.4984	48.2928	43.2403	59.4085	52.1145	57.693	49.4923	99.659	110.964	294.893	232.325	301.956	190.622	159.607	120.27	9.45437	27.5014	29.6419	29.3016	11.1598	14.1146	10.3847	11.8224	12.6498	28.5242	41.1429	16.504	Alpha/beta hydrolase related protein
Aradu.J3560	0	0.751781	3.80416	44.1878	25.1036	47.9871	175.506	71.9147	10.104	69.8434	60.9409	38.3266	37.473	38.6033	28.4619	65.631	33.2197	14.3843	3.45308	3.16088	1.74205	55.3763	55.3305	87.8491	103.21	77.5931	149.395	78.1376	70.1471	78.8756	109.039	99.9532	108.009	59.9993	57.6	77.3625	uncharacterized protein LOC102660857 [Glycine max]
XLOC_014375	0	1.50356	0	0	0	0	0	0	0	0	0	0	0	0	0	0	0	0	17.2654	22.9164	16.2592	21.2986	19.1529	27.1914	34.666	39.2877	24.8992	35.5171	63.7701	51.4767	49.8464	50.514	50.599	52.1305	37.0286	44.3545	Unknown protein
XLOC_131537	2435.7	5181.28	2352.87	667.727	422.578	2363.64	441.508	96.2925	80.8317	115.297	142.579	257.476	139.838	85.8923	184.618	78.5421	75.2328	89.3879	1345.32	660.624	627.14	3252.29	593.739	2204.6	161.512	285.818	235.95	761.842	221.601	274.819	359.31	481.495	368.789	224.26	288	211.457	Unknown protein
Aradu.M2Y4Q	70.6618	30.0713	65.6218	8.59207	132.212	84.8143	6.85571	64.6013	176.258	63.1916	140.279	25.5511	89.5697	85.8923	128.463	139.869	117.246	174.666	86.3271	41.0914	49.9389	9.58436	36.1776	8.36659	2.36359	203.314	5.92839	56.8274	5.57988	19.0962	62.308	44.0654	1.94612	28.5242	36	21.6615	GTP-binding nuclear Ran-like protein%3B IPR000109 (Proton-dependent oligopeptide transporter family)%2C IPR001806 (Small GTPase superfamily)%2C IPR002041 (Ran GTPase)%2C IPR005225 (Small GTP-binding protein domain)%2C IPR016196 (Major facilitator superfamily domain%2C general substrate transporter)%2C IPR024156 (Small GTPase superfamily%2C ARF type)%2C IPR027417 (P-loop containing nucleoside trip…
Araip.H6J0Y	96.2022	87.9584	77.0342	89.6031	151.459	169.629	80.8973	103.606	153.805	110.863	117.282	125.79	84.9998	107.124	105.386	126.958	126.039	129.458	226.522	137.498	114.395	141.635	219.194	163.148	130.785	83.4863	68.7693	127.862	149.86	97.9718	125.655	95.6542	151.797	76.7204	106.971	88.709	ELF4-like 4%3B IPR009741 (Protein of unknown function DUF1313)
Araip.V3JAD	608.713	883.343	747.517	234.441	110.456	325.866	301.651	195.023	65.1144	143.013	223.067	231.925	165.43	249.956	190.772	202.273	298	178.776	191.991	212.569	213.111	350.361	187.272	305.38	131.573	333.945	321.319	324.094	208.847	283.122	236.771	254.72	460.256	363.93	440.229	456.954	uncharacterized protein At4g00950-like [Glycine max]
Aradu.GIP2Q	10.2162	11.2767	15.2166	46.6427	47.6969	35.7113	30.1651	10.97	19.0853	19.9553	13.7979	17.6892	39.301	16.4064	22.308	15.0629	16.6098	23.6313	161.604	120.113	74.9084	133.116	146.839	240.539	142.603	121.792	186.151	230.861	223.195	161.072	186.924	218.178	133.309	164.26	138.857	74.268	AP2-like ethylene-responsive transcription factor ANT-like isoform X2 [Glycine max]%3B IPR016177 (DNA-binding domain)%3B GO:0003677 (DNA binding)%2C GO:0003700 (sequence-specific DNA binding transcription factor activity)
Aradu.TBP46	155.796	155.619	151.215	713.142	259.404	369.389	415.456	358.354	176.258	403.54	294.356	439.282	335.429	390.858	299.235	299.105	212.02	156.172	1698.92	768.093	1041.17	641.087	338.367	687.106	751.623	517.615	807.446	202.447	311.676	511.446	299.079	466.449	486.529	222.292	127.543	165.04	peptide transporter 1%3B IPR000109 (Proton-dependent oligopeptide transporter family)%2C IPR016196 (Major facilitator superfamily domain%2C general substrate transporter)%3B GO:0005215 (transporter activity)%2C GO:0006810 (transport)%2C GO:0016020 (membrane)
Araip.HD4P6	152.391	84.9513	73.2301	42.9604	46.8601	41.2912	23.3094	80.4469	40.4158	85.3641	83.9374	89.4288	77.688	105.194	103.078	83.9216	166.098	46.2351	20.0279	37.1403	22.066	43.6621	29.7933	44.9704	14.9694	62.8603	68.7693	117.206	36.6678	60.6097	88.2697	74.1589	123.578	87.5399	62.7429	99.024	Cytochrome P450 superfamily protein%3B IPR001128 (Cytochrome P450)%3B GO:0005506 (iron ion binding)%2C GO:0020037 (heme binding)%2C GO:0055114 (oxidation-reduction process)
Aradu.81HXK	33.2025	39.0926	16.1677	2.45488	12.5518	1.11598	9.59799	24.3779	3.36799	14.4121	11.4983	12.7755	21.0215	25.0921	29.2311	22.5943	15.6328	1.02745	2.76247	7.11198	2.90342	0	2.1281	29.283	21.2723	17.6795	40.313	9.7672	11.1598	35.7016	22.8463	23.6449	7.78446	4.91797	6.17143	11.3465	replication protein A 1A%3B IPR012340 (Nucleic acid-binding%2C OB-fold)
XLOC_014434	34.0539	54.1283	39.9437	22.0939	46.8601	26.7835	37.0208	39.0046	56.1331	32.1501	28.7457	28.4993	11.8817	4.82541	13.8463	34.4294	57.6459	55.4822	24.1716	30.8186	47.0355	34.0777	38.3057	39.7413	51.999	60.8959	47.4271	39.9567	78.1184	77.215	84.1159	87.0561	44.7607	49.1797	45.2571	24.756	Unknown protein
Araip.19DUL	92.7968	114.271	67.5238	12.2744	51.044	20.0876	17.8248	15.8456	58.3784	25.4984	20.6969	15.7237	11.8817	15.4413	14.6156	24.7461	42.0131	65.7566	49.0338	82.9731	72.0049	39.4024	46.8181	13.5957	6.30291	2.94658	3.55703	29.3016	14.3483	7.47242	14.5385	13.972	6.8114	1.96719	8.22857	3.0945	uncharacterized protein LOC100779930 isoform X2 [Glycine max]
Aradu.WGT7V	415.457	884.095	369.003	272.492	34.3083	206.456	496.353	115.795	20.2079	131.926	77.0384	170.996	138.01	122.565	106.155	100.06	42.9902	46.2351	234.119	193.604	162.011	739.06	163.863	742.534	700.411	319.212	567.939	270.818	485.45	308.03	506.772	518.037	587.727	273.439	305.486	513.687	transmembrane amino acid transporter family protein%3B IPR013057 (Amino acid transporter%2C transmembrane)
Aradu.60TXP	235.823	281.918	245.368	341.228	253.547	401.752	652.663	335.195	76.341	304.872	228.816	400.955	401.236	317.512	303.85	318.472	238.4	135.623	238.263	199.135	168.399	819.995	523.511	487.354	636.594	707.178	1018.5	820.445	856.91	738.109	714.466	705.047	828.072	763.269	1228.11	1077.92	MYB transcription factor MYB51 [Glycine max]%3B IPR009057 (Homeodomain-like)%3B GO:0003677 (DNA binding)%2C GO:0003682 (chromatin binding)
Aradu.L18YW	788.347	818.69	848.328	748.738	462.744	689.674	374.322	212.087	227.9	158.533	208.119	255.511	346.397	216.178	227.695	169.995	255.987	209.599	1471.01	813.136	1085.3	1442.98	1108.74	1432.78	427.022	427.253	604.695	705.014	501.392	378.603	602.311	829.719	880.617	523.272	632.572	605.49	jasmonate-zim-domain protein 1%3B IPR010399 (Tify)%2C IPR018467 (CO/COL/TOC1%2C conserved site)
Araip.D7DEK	16.1756	5.26247	17.1187	537.618	128.865	122.758	374.322	273.032	245.863	355.869	239.164	348.871	326.29	248.991	359.235	300.181	288.23	285.63	1043.52	169.897	176.528	1092.62	2142.99	5569.01	4673.61	6678.9	5813.38	2963.01	2669.58	5650.81	3171.48	3647.76	2640.88	4017.98	1385.49	955.169	1-aminocyclopropane-1-carboxylate synthase 11%3B IPR015424 (Pyridoxal phosphate-dependent transferase)%3B GO:0003824 (catalytic activity)%2C GO:0009058 (biosynthetic process)%2C GO:0030170 (pyridoxal phosphate binding)
XLOC_015747	19253.2	15808.5	16123	4442.1	32297.5	24683.2	5767.02	12909.3	37718.1	12401.1	16736.9	11101.9	10983.3	10973	13204	19923.9	18952.8	29686	40200.1	19855.8	15896.8	26629.6	20546.8	8415.74	1589.91	8398.72	3050.75	10030.9	2872.84	4373.03	5262.95	5387.8	1469.32	4988.79	7358.4	5067.76	Unknown protein
Araip.9W5SC	135.364	194.711	200.669	41.7329	101.251	71.4226	72.6705	41.4423	42.6612	39.9105	27.5959	35.3784	53.9246	57.9049	46.9237	57.0237	45.9213	46.2351	34.5308	66.3784	62.1333	38.3374	61.7148	36.6038	32.3024	31.4301	45.0557	38.1809	33.4793	20.7567	25.9617	42.9906	54.4912	38.3602	33.9429	38.1655	RNA-dependent RNA polymerase family protein%3B IPR007855 (RNA-dependent RNA polymerase%2C eukaryotic-type)%3B GO:0003968 (RNA-directed RNA polymerase activity)
Araip.L02B7	275.836	324.018	374.71	58.9171	65.2694	72.5386	47.9899	92.6358	235.759	104.211	141.429	98.2734	150.806	142.832	187.695	104.364	144.603	207.544	55.94	94.0361	85.3607	107.558	214.938	37.6496	32.3024	55.9849	35.5703	144.732	106.815	79.7058	137.078	105.327	56.4373	113.113	178.971	162.977	Protein kinase superfamily protein%3B IPR011009 (Protein kinase-like domain)%2C IPR013320 (Concanavalin A-like lectin/glucanase%2C subgroup)%3B GO:0004672 (protein kinase activity)%2C GO:0006468 (protein phosphorylation)
Aradu.Q350M	8785.05	6484.11	8589.79	341.228	2445.93	854.839	401.744	69.4769	130.229	95.3418	72.4391	115.963	83.1719	35.7081	46.9237	53.7959	40.059	57.5371	26649.5	17825	17072.1	805.086	2794.19	196.615	44.9083	210.189	322.504	480.369	267.037	312.181	282.463	184.86	161.528	121.966	235.543	251.686	asparagine synthetase 3%3B IPR000583 (Class II glutamine amidotransferase domain)%2C IPR006426 (Asparagine synthase%2C glutamine-hydrolyzing)%3B GO:0004066 (asparagine synthase (glutamine-hydrolyzing) activity)%2C GO:0006529 (asparagine biosynthetic process)%2C GO:0008152 (metabolic process)
XLOC_014904	35.7566	43.6033	42.7968	61.372	39.329	32.3634	49.3611	43.8801	44.9065	19.9553	39.0941	39.3094	26.5053	40.5335	26.1542	30.1257	25.4033	35.9607	0	0	0	0	0	0	0	0	0	0	0	0	0	0	0	0	0	0	Unknown protein
Aradu.60DAC	571.254	244.329	435.576	169.387	573.199	396.172	224.867	69.4769	39.2932	44.345	68.9897	82.5496	58.4945	48.2541	47.6929	58.0996	76.2098	61.6468	1421.98	511.272	596.363	723.086	483.078	341.984	100.059	184.652	203.937	238.852	222.398	217.531	195.232	188.084	181.962	185.899	169.714	179.481	glutamate dehydrogenase 1%3B IPR006095 (Glutamate/phenylalanine/leucine/valine dehydrogenase)%2C IPR016040 (NAD(P)-binding domain)%3B GO:0006520 (cellular amino acid metabolic process)%2C GO:0016491 (oxidoreductase activity)%2C GO:0055114 (oxidation-reduction process)
Aradu.W51GD	193.256	182.683	218.739	927.944	438.477	370.505	649.921	748.4	863.327	925.702	970.454	1417.1	1272.26	1851.99	1237.71	944.657	956.531	1400.41	984.82	619.532	727.598	499.451	514.999	859.667	1153.43	1113.81	1414.51	1524.57	1330.4	1224.65	1447.62	1457.38	2031.74	1678.01	1238.4	1394.59	basic 7S globulin [Glycine max]%3B IPR001461 (Aspartic peptidase)%2C IPR021109 (Aspartic peptidase domain)%3B GO:0004190 (aspartic-type endopeptidase activity)%2C GO:0006508 (proteolysis)
XLOC_014710	31.4998	35.3337	24.727	14.7293	68.6166	31.2474	15.0826	56.0691	287.401	83.1469	106.934	44.223	91.3976	94.5781	107.694	81.7698	98.682	182.886	27.6247	11.8533	24.3888	17.0389	63.8429	7.32076	11.0301	47.1452	16.5995	87.0169	23.1167	47.3253	56.0772	33.3177	24.3264	37.3766	38.0571	20.63	Unknown protein
Aradu.MVM7E	51.9321	53.3765	56.1114	85.9207	129.702	91.5102	46.6188	47.5368	50.5198	45.4536	73.589	48.154	74.9461	55.0097	74.6163	72.0865	49.8295	65.7566	283.844	209.408	198.594	223.635	144.71	129.682	70.1199	69.7356	103.154	114.543	33.4793	54.7978	85.1543	79.5327	48.6529	62.95	39.0857	30.945	receptor-like protein kinase 4%3B IPR011009 (Protein kinase-like domain)%2C IPR013320 (Concanavalin A-like lectin/glucanase%2C subgroup)%2C IPR025287 (Wall-associated receptor kinase galacturonan-binding domain)%3B GO:0004672 (protein kinase activity)%2C GO:0006468 (protein phosphorylation)%2C GO:0030247 (polysaccharide binding)
Araip.E6TB9	103.864	130.058	124.586	117.834	211.707	218.732	85.0108	130.422	115.634	63.1916	147.178	81.5669	127.043	170.82	166.156	111.896	225.698	155.145	357.74	394.32	364.089	207.661	242.603	145.369	52.7869	188.581	119.753	189.129	82.9011	102.123	133.962	136.495	105.09	185.899	197.486	175.355	protein UPSTREAM OF FLC-like isoform X3 [Glycine max]%3B IPR010369 (Protein of unknown function DUF966)
Araip.VR8QA	154.945	383.409	211.131	44.1878	22.5933	87.0463	30.1651	14.6267	13.4719	11.0863	14.9478	14.741	17.3656	4.82541	10.7694	13.9869	6.83934	2.05489	68.3711	43.4621	65.0367	53.2464	21.281	36.6038	5.51505	17.6795	13.0425	17.7585	6.37701	2.49081	9.34621	13.972	3.89223	10.8195	3.08571	2.063	UPF0481 protein [Glycine max]%3B IPR004158 (Protein of unknown function DUF247%2C plant)
Aradu.0L9GG	7.66212	24.8088	17.1187	4.90976	5.02073	11.1598	4.11342	3.65668	4.49065	12.1949	3.44948	9.82734	8.22579	3.86033	6.92316	11.8351	2.93115	3.08234	22.0997	8.69242	19.1626	9.58436	6.38429	27.1914	24.4238	29.4658	39.1274	11.5431	51.0161	14.1146	22.8463	15.0467	26.2726	6.88516	10.2857	8.252	pollen-specific protein SF21-like [Glycine max]%3B IPR004142 (NDRG)
XLOC_098930	466.538	508.204	413.702	282.311	584.915	598.164	268.744	254.749	348.025	248.332	402.44	313.492	259.569	300.141	383.082	318.472	419.154	517.834	1756.24	1295.17	1490.62	994.643	1255.58	992.486	669.685	1010.68	744.605	879.048	885.607	571.225	743.543	616.916	909.809	1039.66	1135.54	1027.37	Unknown protein
Aradu.5K7BE	15.3242	3.00713	8.55936	4.90976	5.85751	12.2758	8.22685	7.31336	10.104	6.65175	29.8955	11.7928	9.13976	9.65082	9.23089	10.7592	11.7246	5.13724	62.1555	7.9022	26.7115	12.7791	14.8967	12.5499	6.30291	56.9671	22.5279	37.293	22.3195	107.105	17.6539	52.6635	36.9762	75.7368	19.5429	74.268	purple acid phosphatase 17%3B IPR004843 (Calcineurin-like phosphoesterase domain%2C apaH type)%2C IPR024927 (Acid phosphatase%2C type 5)%3B GO:0003993 (acid phosphatase activity)%2C GO:0016787 (hydrolase activity)
Araip.5P589	89.3914	160.881	87.4957	141.156	77.8212	118.294	91.8665	166.988	78.5863	103.102	162.126	116.945	120.645	95.5432	84.6164	116.199	138.741	109.937	148.483	131.176	104.523	264.102	253.243	326.297	448.295	260.281	298.791	355.171	234.355	273.989	420.579	424.533	270.51	217.374	229.371	351.741	Galactose-binding protein%3B IPR008979 (Galactose-binding domain-like)%2C IPR012919 (Sad1/UNC-like%2C C-terminal)
XLOC_125584	80.0266	146.597	116.027	24.5488	46.0233	37.9433	47.9899	25.5967	24.6986	29.9329	16.0976	18.6719	21.9354	15.4413	16.9233	22.5943	31.2656	33.9058	71.8241	57.686	76.6504	55.3763	38.3057	71.116	67.7563	41.2521	85.3688	65.7066	114.786	82.1967	95.539	103.178	59.3565	82.6219	57.6	80.457	Unknown protein
Araip.I4SEA	3.40539	1.50356	2.85312	29.4585	15.0622	8.92782	20.5671	23.159	11.2266	13.3035	28.7457	17.6892	33.8171	27.0223	15.3848	16.1388	18.5639	20.5489	24.1716	14.224	14.5171	10.6493	10.6405	25.0998	21.2723	73.6644	21.3422	47.0602	23.1167	36.5318	29.0771	37.6168	32.1109	36.393	43.2	36.1025	2-oxoglutarate (2OG) and Fe(II)-dependent oxygenase superfamily protein%3B IPR005123 (Oxoglutarate/iron-dependent dioxygenase)%2C IPR027443 (Isopenicillin N synthase-like)%3B GO:0016491 (oxidoreductase activity)%2C GO:0055114 (oxidation-reduction process)
Aradu.AV1HQ	144.729	93.9727	111.272	111.697	93.7202	89.2782	63.0725	90.1981	105.53	101.994	112.683	126.773	119.731	104.229	94.6166	75.3143	59.6	128.431	773.491	589.504	540.618	376.985	285.165	447.612	553.869	373.233	532.369	457.283	329.213	209.228	317.771	294.486	437.876	270.488	184.114	149.567	fatty acid desaturase 8%3B IPR005804 (Fatty acid desaturase%2C type 1)%2C IPR021863 (Protein of unknown function DUF3474)%3B GO:0006629 (lipid metabolic process)%2C GO:0055114 (oxidation-reduction process)
Aradu.Y7N5R	223.053	121.037	135.048	122.744	662.736	344.837	116.547	442.458	1896.18	338.131	545.018	406.852	500.859	708.371	757.702	604.666	909.633	1501.1	262.434	136.708	211.95	204.466	551.177	222.76	97.6952	386.001	207.494	522.101	235.152	305.539	302.194	367.57	146.932	353.11	378.514	391.97	Protein of Unknown Function (DUF239)%3B IPR004314 (Domain of unknown function DUF239)%2C IPR025521 (Domain of unknown function DUF4409)
XLOC_083196	263.066	249.591	339.521	58.9171	126.355	70.3066	47.9899	34.129	72.973	15.5208	26.446	70.7568	19.1935	41.4985	23.0772	27.9739	46.8984	45.2077	461.332	324.78	257.824	81.9995	61.7148	85.7575	404.962	362.429	318.947	352.507	280.588	162.733	193.155	209.579	202.396	307.865	159.429	133.063	Unknown protein
Aradu.4HT0K	80.8779	79.6888	90.3488	30.686	70.2902	47.9871	30.1651	1.21889	10.104	5.54313	10.3484	19.6547	8.22579	21.2318	6.92316	7.53143	4.88525	9.24703	103.593	60.0567	39.4866	43.6621	46.8181	47.062	50.4233	35.3589	45.0557	55.0515	50.2189	34.041	29.0771	33.3177	40.8684	43.2782	46.2857	28.882	hypothetical protein
Araip.E3ZYM	25.5404	40.5962	23.776	0	43.513	0	0	10.97	0	0	0	17.6892	9.13976	33.7779	10.0001	1.07592	0	0	131.217	125.645	101.62	37.2725	82.9957	42.8788	86.6651	62.8603	32.0133	29.3016	58.1902	27.3989	23.8848	32.243	53.5182	10.8195	17.4857	22.693	receptor kinase 2%3B IPR011009 (Protein kinase-like domain)%2C IPR013320 (Concanavalin A-like lectin/glucanase%2C subgroup)%3B GO:0004672 (protein kinase activity)%2C GO:0005524 (ATP binding)%2C GO:0006468 (protein phosphorylation)
Araip.8206I	1478.79	1590.02	1561.61	376.824	944.733	802.388	446.992	203.555	77.4637	174.054	88.5367	184.754	149.892	125.461	99.232	136.642	86.9574	83.2232	966.173	1014.64	808.894	1388.67	832.085	991.44	314.358	115.899	554.897	314.326	581.902	325.466	547.272	463.224	767.743	433.765	347.657	440.45	protein MEI2-like 2-like isoform X2 [Glycine max]%3B IPR007201 (RNA recognition motif 2)%2C IPR012677 (Nucleotide-binding%2C alpha-beta plait)%3B GO:0000166 (nucleotide binding)%2C GO:0003676 (nucleic acid binding)
Araip.CR2HP	80.8779	39.8444	71.328	0	22.5933	16.7397	4.11342	18.2834	132.474	25.4984	48.2928	25.5511	34.7311	91.6828	30.0004	45.1886	65.4623	68.839	121.549	222.052	179.432	22.3635	17.0248	3.13747	3.93932	14.7329	2.37135	9.7672	5.57988	8.30269	14.5385	16.1215	0.973058	19.6719	10.2857	9.2835	P-loop containing nucleoside triphosphate hydrolases superfamily protein%3B IPR027417 (P-loop containing nucleoside triphosphate hydrolase)
Aradu.N8FJN	2327.58	2113.26	2849.32	390.326	810.847	604.86	460.704	223.057	53.8878	211.747	308.154	402.921	258.655	213.283	278.465	318.472	184.662	331.866	6577.43	8395.29	5995.57	342.907	2711.19	1022.82	461.688	676.73	603.51	928.772	454.362	462.46	680.196	530.934	617.892	594.091	549.257	665.317	ferritin 4%3B IPR001519 (Ferritin)%2C IPR008331 (Ferritin/DPS protein domain)%2C IPR009078 (Ferritin-like superfamily)%3B GO:0006826 (iron ion transport)%2C GO:0006879 (cellular iron ion homeostasis)%2C GO:0008199 (ferric iron binding)
Aradu.41CRM	45.9727	33.8302	37.0906	4.90976	102.088	1.11598	264.63	35.3479	72.973	44.345	1.14983	45.2058	31.9892	30.8826	34.6158	0	0	1.02745	49.0338	55.3154	49.9389	190.622	44.69	106.674	57.5141	50.0918	65.2123	87.9048	82.104	43.174	49.8464	52.6635	74.9254	56.0649	51.4286	45.386	aldo/keto reductase family oxidoreductase%3B IPR001395 (Aldo/keto reductase)%2C IPR023210 (NADP-dependent oxidoreductase domain)
Aradu.3UI0Z	5.10808	8.2696	3.80416	25.7762	0	2.23196	42.5054	79.228	78.5863	54.3226	188.572	108.101	89.5697	212.318	116.925	75.3143	20.518	46.2351	1.38123	0.79022	2.90342	10.6493	0	24.0539	17.333	34.3767	8.29974	10.6551	14.3483	10.7935	19.7309	17.1963	7.78446	16.7211	7.2	8.252	aluminum-activated malate transporter 1%3B IPR020966 (Aluminum-activated malate transporter)%3B GO:0015743 (malate transport)
Araip.J1GUG	12.7702	9.77316	14.2656	2.45488	2.51036	1.11598	13.7114	24.3779	117.879	19.9553	40.244	22.6029	14.6236	55.0097	32.3081	31.2016	39.082	39.043	32.459	16.5946	13.9364	0	0	3.13747	0	0.982192	0	2.66378	1.59425	1.66054	1.03847	7.52336	0	2.95078	2.05714	1.0315	nucleobase-ascorbate transporter 7%3B IPR006043 (Xanthine/uracil/vitamin C permease)%3B GO:0005215 (transporter activity)%2C GO:0006810 (transport)%2C GO:0016020 (membrane)%2C GO:0055085 (transmembrane transport)
XLOC_106219	0	52.6247	2.85312	0	1.67358	0	0	0	0	0	1.14983	0	0	0	1.53848	0	0	0	167.82	194.394	256.663	253.453	180.888	216.485	144.179	117.863	135.167	51.4998	97.2494	148.618	99.6929	122.523	111.902	102.294	90.5143	67.0475	Unknown protein
Araip.JP4ZN	40.0133	18.0428	27.5802	6.1372	35.1451	15.6237	19.196	36.5668	123.493	26.607	34.4948	30.4648	33.8171	65.6256	27.6927	26.898	57.6459	51.3724	59.393	36.3501	51.1003	20.2336	46.8181	4.18329	5.51505	24.5548	3.55703	6.21549	8.76839	7.47242	2.07693	2.14953	0.973058	5.90157	5.14286	1.0315	GRAM domain-containing protein / ABA-responsive protein-related%3B IPR004182 (GRAM domain)%2C IPR011993 (Pleckstrin homology-like domain)
Aradu.HY1A1	91.9454	252.599	178.796	153.43	35.1451	178.556	117.918	269.375	99.9169	158.533	288.607	214.236	231.236	282.769	298.465	156.008	267.711	274.328	9.66864	2.37066	13.3558	245.998	146.839	238.448	274.177	446.897	211.051	596.687	184.136	269.838	301.156	325.654	185.854	217.374	268.457	311.513	Calcium-dependent lipid-binding (CaLB domain) family protein%3B IPR000008 (C2 domain)%3B GO:0005515 (protein binding)
Araip.1MI2Q	74.0672	124.044	52.3072	2.45488	5.02073	12.2758	10.9691	14.6267	17.9626	11.0863	11.4983	17.6892	14.6236	7.72066	8.46164	10.7592	15.6328	26.7136	6.90617	21.3359	18.5819	5.32464	12.7686	4.18329	4.72719	6.87534	5.92839	5.32756	7.97126	4.98162	14.5385	4.29906	3.89223	2.95078	7.2	7.2205	AT hook motif DNA-binding family protein%3B IPR005175 (Domain of unknown function DUF296)
Aradu.WWG09	245.188	299.209	249.172	185.343	56.9016	126.106	139.856	46.3179	29.1892	50.9968	48.2928	64.8604	65.8063	47.289	53.8468	39.809	23.4492	40.0705	384.674	218.101	281.052	238.544	202.169	246.814	85.8772	170.901	143.467	130.525	113.989	76.3848	117.347	130.047	109.956	110.163	163.543	89.7405	Protein of unknown function%2C DUF642%3B IPR006946 (Protein of unknown function DUF642)
Araip.ZX3CC	4.25673	0	2.85312	18.4116	6.6943	0	32.9074	21.9401	2.24532	26.607	32.1952	51.1022	13.7096	54.0446	21.5387	35.5053	13.6787	16.4392	5.52493	3.16088	1.74205	2.12986	0	15.6873	121.331	82.5041	91.2972	185.577	131.526	48.1556	74.7697	46.2149	67.141	174.096	171.771	110.37	vacuolar iron transporter homolog 4-like [Glycine max]%3B IPR008217 (Domain of unknown function DUF125%2C transmembrane)
Araip.1E680	81.7293	60.1425	127.439	386.643	356.472	276.763	618.385	302.285	214.428	443.45	124.181	489.401	366.505	199.772	183.848	183.982	186.616	120.211	275.556	110.631	62.1333	372.725	197.913	293.876	556.232	937.993	623.666	612.67	615.381	419.286	328.156	365.42	445.66	426.88	352.8	273.347	Plant invertase/pectin methylesterase inhibitor superfamily protein%3B IPR006501 (Pectinesterase inhibitor domain)%3B GO:0004857 (enzyme inhibitor activity)%2C GO:0030599 (pectinesterase activity)
Araip.9T36C	1450.69	1458.46	1476.96	326.499	984.899	843.679	401.744	209.65	166.154	136.361	202.37	181.806	211.129	218.109	164.617	182.906	310.702	235.285	1985.52	1669.73	1145.69	1135.21	1153.43	1372.12	524.718	525.473	896.372	808.014	860.099	414.304	588.811	553.505	929.27	798.679	642.857	454.891	F-box family protein%3B IPR001810 (F-box domain)%3B GO:0005515 (protein binding)
Araip.Y3A2A	290.309	513.467	228.25	209.892	134.723	91.5102	504.58	754.495	633.181	940.114	699.095	1561.56	949.622	787.507	846.164	932.821	843.193	877.44	732.054	949.844	691.015	247.063	266.012	434.017	1327.55	2374.94	1764.29	2120.37	1303.3	1285.26	1765.39	1676.64	950.677	2500.3	1143.77	1181.07	Peroxidase superfamily protein%3B IPR010255 (Haem peroxidase)%3B GO:0004601 (peroxidase activity)%2C GO:0006979 (response to oxidative stress)%2C GO:0020037 (heme binding)%2C GO:0055114 (oxidation-reduction process)
Aradu.RKV4F	2077.29	1385.53	1479.82	3598.85	1887.79	3001.98	3804.92	4998.68	8096.64	5492.13	6444.78	4121.59	4473.91	5649.59	5468.53	6157.48	6554.05	6180.1	1160.93	1352.07	1170.66	2095.78	1679.07	2246.43	4078.77	5827.34	3067.35	4167.93	2997.99	3478.83	3044.79	3178.08	2448.21	2489.48	3568.11	2632.39	Aluminium induced protein with YGL and LRDR motifs%3B IPR024286 (Domain of unknown function DUF3700)
Aradu.XZB34	118.337	84.9513	98.9082	198.845	223.422	252.211	320.847	125.546	69.605	184.032	124.181	195.564	159.032	203.632	133.848	156.008	132.879	64.7292	370.861	210.989	216.015	221.505	259.628	462.254	215.875	180.723	240.693	289.464	294.14	195.113	290.771	252.57	404.792	286.226	382.629	465.206	cotton fiber%3B IPR008480 (Protein of unknown function DUF761%2C plant)%2C IPR025520 (Domain of unknown function DUF4408)
Aradu.4G0ZP	924.562	1539.65	992.886	1159.93	1114.6	570.265	276.971	90.1981	133.597	72.0606	39.0941	88.4461	201.075	71.4161	76.924	47.3404	104.544	86.3056	2798.38	2598.24	3344.16	1779.5	1591.82	967.386	298.601	194.474	302.348	402.231	137.903	309.69	420.579	577.149	167.366	238.03	171.771	149.567	pleiotropic drug resistance 12%3B IPR013525 (ABC-2 type transporter)%2C IPR013581 (Plant PDR ABC transporter associated)%2C IPR027417 (P-loop containing nucleoside triphosphate hydrolase)%3B GO:0000166 (nucleotide binding)%2C GO:0005524 (ATP binding)%2C GO:0016020 (membrane)%2C GO:0016887 (ATPase activity)%2C GO:0017111 (nucleoside-triphosphatase activity)
Aradu.XZ6VE	529.538	515.722	409.898	206.21	284.508	354.881	279.713	110.919	93.1809	124.166	125.331	104.17	122.473	158.274	120.002	71.0106	128.97	108.909	418.514	320.039	290.923	609.139	340.495	631.677	518.415	343.767	502.727	483.033	305.299	331.277	423.695	449.252	504.044	339.34	338.4	333.174	P-loop containing nucleoside triphosphate hydrolases superfamily protein%3B IPR025753 (AAA-type ATPase%2C N-terminal domain)%2C IPR027417 (P-loop containing nucleoside triphosphate hydrolase)%3B GO:0000166 (nucleotide binding)%2C GO:0005524 (ATP binding)%2C GO:0017111 (nucleoside-triphosphatase activity)
Aradu.B1UPD	305.633	489.41	360.444	166.932	244.342	162.933	149.454	166.988	189.73	187.358	194.321	194.581	262.311	172.75	266.157	189.362	263.803	294.877	1266.59	1386.84	1085.88	136.311	238.347	221.715	290.722	420.378	247.807	989.151	369.866	264.026	299.079	479.346	436.903	383.602	313.714	378.56	adenosine/AMP deaminase%3B IPR001365 (Adenosine/AMP deaminase domain)%3B GO:0019239 (deaminase activity)
Araip.19YRX	194.958	361.607	222.543	100.65	15.0622	26.7835	86.3819	32.9101	47.1518	23.2811	29.8955	25.5511	22.8494	40.5335	28.4619	19.3665	24.4262	15.4117	39.3652	93.2459	33.099	75.6099	36.1776	110.857	46.484	44.1986	116.196	116.318	41.4506	63.9307	62.308	72.0093	56.4373	23.6063	24.6857	28.882	Protein kinase superfamily protein%3B IPR011009 (Protein kinase-like domain)%2C IPR011993 (Pleckstrin homology-like domain)%3B GO:0004672 (protein kinase activity)%2C GO:0004674 (protein serine/threonine kinase activity)%2C GO:0005524 (ATP binding)%2C GO:0006468 (protein phosphorylation)
XLOC_001160	9.36481	10.5249	9.5104	63.8268	1.67358	5.57989	17.8248	4.87557	11.2266	14.4121	21.8467	11.7928	26.5053	12.5461	9.23089	6.45551	5.8623	2.05489	11.7405	5.53154	12.1944	9.58436	23.409	33.4663	33.0903	47.1452	40.313	55.9394	17.5368	37.3621	35.3079	70.9346	39.8954	33.4422	38.0571	34.0395	Unknown protein
Aradu.FXB1F	38.3106	22.5534	46.601	1670.54	335.552	1482.02	3027.48	1690.6	194.221	1332.57	1113.03	1649.03	1579.35	1642.57	918.473	985.541	532.492	401.732	48.3432	37.1403	7.5489	7302.21	2036.59	4348.53	5935.77	3614.47	4709.51	2891.98	3676.35	3291.19	3566.1	3912.15	3349.26	2071.45	2313.26	3027.45	ATP-binding ABC transporter%3B IPR011527 (ABC transporter type 1%2C transmembrane domain)%2C IPR027417 (P-loop containing nucleoside triphosphate hydrolase)%3B GO:0000166 (nucleotide binding)%2C GO:0005524 (ATP binding)%2C GO:0006810 (transport)%2C GO:0016021 (integral component of membrane)%2C GO:0016887 (ATPase activity)%2C GO:0017111 (nucleoside-triphosphatase activity)%2C GO:0055085 (transmem…
XLOC_025658	295.417	408.969	446.038	211.12	205.013	131.685	167.279	149.924	815.053	199.553	103.484	123.824	182.795	175.645	230.772	195.817	309.725	347.277	560.09	442.523	463.967	143.765	112.789	149.553	100.847	205.278	98.4112	47.9481	45.4362	117.898	104.885	101.028	46.7068	84.5891	122.4	80.457	Unknown protein
XLOC_049194	0.851347	63.1496	0.95104	1.22744	0	1.11598	0	1.21889	0	0	0	0.982734	0	0	0.76924	0	0	0	284.534	236.276	289.762	329.063	157.479	288.647	246.602	165.008	248.992	206.887	108.409	180.999	136.039	118.224	237.426	173.113	269.486	142.347	Unknown protein
Araip.8NY8J	467.389	478.885	446.038	407.51	261.078	478.755	606.044	209.65	98.7942	149.664	111.533	227.012	173.656	165.029	99.232	135.566	111.384	89.3879	413.679	321.619	337.378	1169.29	1161.94	847.117	516.051	290.729	450.557	391.576	377.041	467.442	665.658	583.598	570.212	464.257	352.8	631.278	unknown protein
Aradu.I4JWW	40.8646	25.5606	15.2166	2.45488	36.8187	23.4355	5.48457	24.3779	30.3119	13.3035	4.59931	20.6374	13.7096	14.4762	19.231	7.53143	33.2197	15.4117	18.6467	25.287	33.099	20.2336	23.409	18.8248	22.0602	21.6082	15.4138	10.6551	25.508	14.1146	23.8848	25.7944	19.4612	7.86876	17.4857	14.441	myb transcription factor%3B IPR009057 (Homeodomain-like)%3B GO:0003677 (DNA binding)%2C GO:0003682 (chromatin binding)
Araip.I3LCA	366.93	399.948	425.115	343.683	390.78	310.242	244.063	297.41	252.599	189.575	242.614	288.924	335.429	331.988	296.158	236.702	341.967	314.399	620.174	519.174	480.226	624.048	574.586	649.456	1103.8	691.463	775.433	337.412	490.233	639.307	660.465	587.897	523.505	542.944	410.4	497.183	autophagy-related protein%3B IPR019460 (Autophagy-related protein 11)
Araip.7E4DK	191.553	99.9869	166.432	9.81951	72.8005	32.3634	216.64	575.317	2378.92	1436.78	1685.65	972.907	1988.81	1813.39	2247.72	3618.31	4549.14	6561.28	125.692	150.142	263.631	20.2336	21.281	6.27494	65.3927	216.082	53.3555	614.446	169.788	135.334	213.924	384.766	39.8954	599.009	478.286	479.647	cytochrome P450%2C family 88%2C subfamily A%2C polypeptide 3%3B IPR001128 (Cytochrome P450)%3B GO:0005506 (iron ion binding)%2C GO:0020037 (heme binding)%2C GO:0055114 (oxidation-reduction process)
Aradu.SE501	114.08	89.462	96.055	25.7762	46.0233	43.5231	41.1342	25.5967	44.9065	19.9553	17.2474	12.7755	22.8494	23.162	15.3848	8.60735	19.541	33.9058	312.849	308.976	236.919	85.1943	59.5867	33.4663	23.6359	33.3945	40.313	16.8706	15.9425	19.0962	32.1925	17.1963	16.542	13.7703	14.4	8.252	receptor kinase 2%3B IPR002902 (Gnk2-homologous domain)%2C IPR011009 (Protein kinase-like domain)%2C IPR013320 (Concanavalin A-like lectin/glucanase%2C subgroup)%3B GO:0004672 (protein kinase activity)%2C GO:0005524 (ATP binding)%2C GO:0006468 (protein phosphorylation)
Araip.YF63Z	151.54	84.1995	120.782	100.65	77.8212	186.368	249.548	79.228	105.53	78.7124	106.934	94.3425	82.2579	207.493	84.6164	93.6049	74.2557	87.333	227.904	211.779	113.814	259.843	508.615	286.556	118.968	286.8	267.963	384.473	317.256	117.068	191.078	206.355	341.543	217.374	265.371	191.859	nudix hydrolase homolog 17%3B IPR015797 (NUDIX hydrolase domain-like)%3B GO:0016787 (hydrolase activity)
XLOC_015011	2191.37	2639.5	2188.34	254.08	295.386	1436.26	145.341	30.4723	17.9626	25.4984	43.6934	98.2734	17.3656	23.162	36.9235	32.2776	19.541	12.3294	896.421	271.836	234.016	1561.19	404.338	757.176	147.331	126.703	202.751	137.629	136.309	79.7058	144.347	184.86	238.399	93.4415	104.914	90.772	Unknown protein
Aradu.49T9W	36.6079	52.6247	42.7968	119.062	17.5725	23.4355	122.032	135.297	35.9252	95.3418	118.432	164.117	90.4837	59.8351	90.7704	112.971	83.0492	11.3019	22.0997	52.9447	76.0697	67.0905	12.7686	113.995	148.906	245.548	187.337	346.292	283.777	131.183	306.348	227.85	306.513	200.653	152.229	177.418	bromo-adjacent homology (BAH) domain-containing protein%3B IPR001025 (Bromo adjacent homology (BAH) domain)%3B GO:0003682 (chromatin binding)
Araip.T1VMT	108.972	81.9442	92.2509	23.3213	151.459	100.438	37.0208	68.258	374.969	78.7124	110.383	38.3266	61.2364	121.6	113.848	82.8457	127.993	343.167	121.549	50.5741	69.1015	96.9085	221.322	20.9165	19.6966	44.1986	24.8992	55.0515	44.6391	44.0043	74.7697	41.9159	9.73058	33.4422	43.2	38.1655	uncharacterized protein LOC100789833 isoform X6 [Glycine max]
Aradu.0FI0R	284.35	308.982	300.529	317.907	253.547	425.188	536.116	234.027	195.343	248.332	167.875	158.22	183.709	136.077	153.848	161.388	184.662	137.678	281.772	248.129	277.567	284.336	217.066	166.286	165.452	190.545	143.467	195.344	184.136	217.531	139.155	123.598	191.692	147.539	140.914	151.63	Ion channel DMI1 n%3D23 Tax%3DPapilionoideae RepID%3DDMI1_MEDTR%3B IPR010420 (CASTOR/POLLUX/SYM8 ion channels)
Aradu.94SUA	71.5131	25.5606	29.4822	181.661	159.826	195.296	97.351	48.7557	48.2745	44.345	37.9443	29.482	28.3333	15.4413	31.5389	50.5682	23.4492	14.3843	537.3	259.982	158.527	320.543	444.772	522.912	92.968	239.655	194.451	257.499	219.21	313.842	189.001	192.383	114.821	190.817	200.571	91.8035	unknown protein%3B Has 64 Blast hits to 64 proteins in 27 species: Archae - 0%3B Bacteria - 14%3B Metazoa - 0%3B Fungi - 6%3B Plants - 42%3B Viruses - 0%3B Other Eukaryotes - 2 (source: NCBI BLink).%3B IPR023375 (Acetoacetate decarboxylase beta barrel domain)
XLOC_092305	295.417	590.148	396.584	87.1482	40.1658	200.876	43.8765	20.7212	12.3493	18.8466	16.0976	26.5338	15.5376	15.4413	30.0004	8.60735	12.7016	3.08234	130.527	114.582	56.9071	145.895	59.5867	157.919	54.3626	46.163	32.0133	29.3016	24.7109	29.0594	23.8848	32.243	32.1109	10.8195	8.22857	14.441	Unknown protein
Araip.BB34W	35.7566	12.0285	19.9718	225.849	69.4534	25.6675	180.991	103.606	105.53	99.7763	132.23	149.376	148.064	233.55	130.771	87.1494	173.915	101.717	110.499	32.399	42.9707	9.58436	42.5619	8.36659	0.787864	169.919	9.48542	25.7499	20.7253	48.9859	19.7309	30.0935	6.8114	33.4422	31.8857	48.4805	UDP-Glycosyltransferase superfamily protein%3B IPR002213 (UDP-glucuronosyl/UDP-glucosyltransferase)%3B GO:0008152 (metabolic process)
Araip.0RH9M	935.63	2671.08	1338.11	244.26	51.8808	271.183	85.0108	45.099	168.399	38.8019	43.6934	56.0158	82.2579	49.2192	74.6163	43.0367	35.1738	66.7841	528.322	415.656	339.701	389.764	229.834	154.782	66.1806	34.3767	129.239	102.112	35.8707	64.761	58.1542	133.271	41.8415	24.5899	24.6857	33.008	myosin heavy chain-related%3B IPR011684 (KIP1-like)
Araip.EZ4VM	121.743	160.129	122.684	14.7293	35.9819	27.8995	12.3403	19.5023	22.4532	14.4121	12.6481	8.84461	3.65591	8.68574	6.92316	4.30367	9.77049	31.8509	22.7904	47.4132	37.1638	19.1687	17.0248	6.27494	15.7573	5.89315	11.8568	11.5431	23.9138	4.98162	15.577	7.52336	13.6228	15.7375	11.3143	10.315	tyrosine aminotransferase 3%3B IPR021178 (Tyrosine transaminase)%3B GO:0003824 (catalytic activity)%2C GO:0006520 (cellular amino acid metabolic process)%2C GO:0008483 (transaminase activity)%2C GO:0009058 (biosynthetic process)%2C GO:0030170 (pyridoxal phosphate binding)
Araip.JUM79	40.0133	55.6318	43.7478	25.7762	29.2876	33.4793	45.2477	12.1889	13.4719	11.0863	8.04879	17.6892	9.13976	15.4413	13.8463	11.8351	18.5639	13.3568	71.1335	52.1545	58.6492	66.0256	53.2024	59.6119	70.1199	37.3233	67.5836	67.4825	50.2189	31.5502	41.5387	56.9626	68.114	30.4914	41.1429	29.9135	Domain of unknown function (DUF220)%3B IPR003863 (Protein of unknown function DUF220)%2C IPR023393 (START-like domain)
Araip.Y3YQU	399.282	400.699	450.793	508.16	389.106	381.664	519.663	515.592	220.042	412.409	481.778	588.658	563.009	521.145	486.929	446.506	450.42	380.156	671.97	605.308	559.2	861.527	708.656	1478.79	776.834	715.036	1170.26	689.92	925.463	979.718	974.082	904.953	1229.94	1238.35	1005.94	1172.81	ATP-binding ABC transporter%3B IPR027417 (P-loop containing nucleoside triphosphate hydrolase)%3B GO:0000166 (nucleotide binding)%2C GO:0005524 (ATP binding)%2C GO:0016887 (ATPase activity)%2C GO:0017111 (nucleoside-triphosphatase activity)
Araip.B162Z	10.2162	12.7803	19.9718	25.7762	34.3083	21.2036	68.5571	23.159	21.3306	23.2811	24.1464	23.5856	36.5591	25.0921	26.9234	20.4425	16.6098	12.3294	70.4429	56.1056	56.9071	37.2725	29.7933	46.0162	40.9689	22.5904	33.199	22.1982	37.4649	24.0778	18.6924	31.1682	32.1109	27.5406	22.6286	31.9765	intermembrane space import and assembly protein%3B IPR010625 (CHCH)
Araip.WH0MC	108.972	27.0641	49.4541	36.8232	29.2876	35.7113	24.6805	17.0645	198.711	33.2588	22.9966	13.7583	28.3333	27.9874	42.3082	45.1886	19.541	91.4428	35.2215	14.224	19.7433	40.4673	61.7148	11.5041	16.5452	18.6616	10.6711	39.9567	10.3626	14.1146	19.7309	19.3458	10.7036	7.86876	23.6571	20.63	receptor-like protein kinase 2%3B IPR001611 (Leucine-rich repeat)%2C IPR003591 (Leucine-rich repeat%2C typical subtype)%2C IPR011009 (Protein kinase-like domain)%2C IPR013210 (Leucine-rich repeat-containing N-terminal%2C type 2)%3B GO:0004672 (protein kinase activity)%2C GO:0005515 (protein binding)%2C GO:0005524 (ATP binding)%2C GO:0006468 (protein phosphorylation)
Aradu.WTA1F	269.026	229.293	208.278	18.4116	42.6762	31.2474	16.4537	13.4078	61.7464	29.9329	21.8467	10.8101	11.8817	17.3715	13.8463	20.4425	38.1049	33.9058	129.145	180.17	250.856	34.0777	38.3057	7.32076	6.30291	4.91096	13.0425	10.6551	7.17413	8.30269	6.2308	5.37383	2.91917	3.93438	8.22857	3.0945	serine carboxypeptidase-like 50%3B IPR001563 (Peptidase S10%2C serine carboxypeptidase)%3B GO:0004185 (serine-type carboxypeptidase activity)%2C GO:0006508 (proteolysis)
Aradu.1C5Z6	19.581	21.8017	19.9718	119.062	58.5751	95.9741	135.743	92.6358	584.907	70.952	74.7388	97.2907	146.236	295.315	111.54	98.9845	109.43	214.737	207.185	128.016	84.78	203.401	189.4	491.537	179.633	165.99	305.905	137.629	108.409	65.5913	89.3082	75.2336	124.551	212.456	153.257	82.52	Eukaryotic aspartyl protease family protein%3B IPR001461 (Aspartic peptidase)%2C IPR021109 (Aspartic peptidase domain)%3B GO:0004190 (aspartic-type endopeptidase activity)%2C GO:0006508 (proteolysis)
Araip.UDD03	2.55404	0.751781	8.55936	220.939	45.1865	102.67	279.713	26.8156	10.104	72.0606	171.324	103.187	147.15	46.324	80.001	130.186	78.1639	188.023	27.6247	6.32176	11.6137	679.424	1427.95	313.747	519.99	290.729	1367.09	732.54	1875.64	1396.51	1032.24	2002.29	1354.5	325.57	529.714	930.413	ZIP zinc/iron transport family protein%3B IPR003689 (Zinc/iron permease)%3B GO:0005385 (zinc ion transmembrane transporter activity)%2C GO:0016020 (membrane)%2C GO:0016021 (integral component of membrane)%2C GO:0030001 (metal ion transport)%2C GO:0046873 (metal ion transmembrane transporter activity)%2C GO:0055085 (transmembrane transport)%2C GO:0071577 (zinc ion transmembrane transport)
Aradu.7B5LR	355.012	207.492	305.284	116.607	322.163	135.033	270.115	419.299	1233.81	878.031	992.301	757.688	1243.92	1851.99	1198.48	1398.69	1224.24	2308.67	388.127	361.921	278.729	62.8308	163.863	96.2157	197.754	143.4	206.308	277.033	250.298	173.526	248.194	342.85	105.09	329.504	275.657	289.851	plasma membrane intrinsic protein 2A%3B IPR000425 (Major intrinsic protein)%2C IPR023271 (Aquaporin-like)%3B GO:0005215 (transporter activity)%2C GO:0006810 (transport)%2C GO:0016020 (membrane)
Aradu.G6ZA5	0	1.50356	0.95104	28.2311	4.18394	1.11598	34.2785	25.5967	7.85863	26.607	8.04879	25.5511	19.1935	10.6159	8.46164	6.45551	1.9541	0	18.6467	45.8327	8.12959	4.25971	2.1281	20.9165	64.6049	12.7685	28.4563	13.3189	32.6822	19.0962	32.1925	31.1682	25.2995	16.7211	13.3714	5.1575	heat shock protein 70%3B IPR013126 (Heat shock protein 70 family)
Araip.9E2EE	0	0	0	12.2744	0.836788	2.23196	13.7114	24.3779	8.9813	17.738	31.0453	30.4648	10.0537	11.581	13.0771	20.4425	8.79344	6.16468	0	0	0	3.19479	6.38429	47.062	107.15	110.005	81.8117	121.646	113.192	88.8388	160.962	159.065	39.8954	62.95	14.4	86.646	uncharacterized protein LOC100792608 isoform X2 [Glycine max]%3B IPR025486 (Domain of unknown function DUF4378)
Araip.TKL7Q	66.405	78.1853	70.377	643.178	268.609	449.739	933.747	574.098	57.2558	503.316	408.189	571.951	541.988	718.986	362.312	567.009	251.102	200.352	110.499	52.9447	111.492	383.374	387.313	956.928	2495.17	2534.05	3522.65	1425.12	3280.97	2140.43	2579.55	2148.46	2236.09	2779.64	2264.91	2197.09	putative indole-3-acetic acid-amido synthetase GH3.9%3B IPR004993 (GH3 auxin-responsive promoter)
Aradu.PR2BP	49.3781	109.008	62.7686	78.5561	5.02073	41.2912	100.093	10.97	7.85863	11.0863	16.0976	64.8604	32.9032	31.8477	14.6156	10.7592	12.7016	14.3843	68.3711	90.8753	46.4548	104.363	17.0248	85.7575	281.268	92.326	233.578	192.68	83.6982	56.4583	62.308	54.8131	359.058	103.277	135.771	50.5435	Fatty acid/sphingolipid desaturase%3B IPR012171 (Fatty acid/sphingolipid desaturase)%3B GO:0005506 (iron ion binding)%2C GO:0006629 (lipid metabolic process)%2C GO:0006633 (fatty acid biosynthetic process)%2C GO:0020037 (heme binding)%2C GO:0055114 (oxidation-reduction process)
Araip.8WB17	1273.61	1344.94	1379.96	664.045	1647.63	1170.66	935.118	766.683	1569.48	890.226	881.918	957.183	776.88	734.428	786.164	825.23	693.705	750.037	2395.06	2723.89	2388.94	2334.32	3215.55	2896.93	1142.4	2363.15	1431.11	1646.22	982.856	1881.39	2054.09	2076.45	868.941	2065.55	2626.97	2777.83	Phosphate-responsive 1 family protein%3B IPR006766 (Phosphate-induced protein 1)
Aradu.L2RSA	18.7296	5.26247	10.4614	50.325	87.8627	72.5386	43.8765	49.9746	105.53	31.0415	108.084	98.2734	115.161	268.293	90.7704	90.3772	63.5082	143.843	119.477	71.1198	23.8081	221.505	291.549	598.211	429.386	905.581	752.905	605.567	511.755	403.511	632.427	679.252	404.792	798.679	566.743	537.411	nitrate transporter 1.5%3B IPR000109 (Proton-dependent oligopeptide transporter family)%2C IPR016196 (Major facilitator superfamily domain%2C general substrate transporter)%3B GO:0005215 (transporter activity)%2C GO:0006810 (transport)%2C GO:0016020 (membrane)
Aradu.TNF33	643.618	184.186	192.11	942.673	203.339	151.773	2936.98	766.683	1265.24	821.491	478.328	2342.84	930.428	1175.47	614.623	466.949	535.423	695.582	243.788	499.419	398.931	518.62	168.12	1951.51	6432.91	3163.64	5739.86	2779.21	2698.27	2608.71	2393.67	2095.79	3447.54	3361.93	1846.29	1453.38	serine carboxypeptidase-like 48%3B IPR001563 (Peptidase S10%2C serine carboxypeptidase)%3B GO:0004185 (serine-type carboxypeptidase activity)%2C GO:0006508 (proteolysis)
Aradu.C510V	26.3917	56.3836	52.3072	79.7836	83.6788	63.6107	56.2168	82.8847	167.277	89.7986	117.282	106.135	107.849	124.496	137.694	145.249	133.856	180.831	220.997	169.897	186.4	59.636	108.533	86.8033	124.483	150.275	93.6685	97.672	63.7701	84.6875	92.4236	101.028	68.114	97.3759	82.2857	90.772	adenylate kinase family protein%3B IPR000850 (Adenylate kinase/UMP-CMP kinase)%2C IPR027417 (P-loop containing nucleoside triphosphate hydrolase)%3B GO:0005524 (ATP binding)%2C GO:0006139 (nucleobase-containing compound metabolic process)%2C GO:0019201 (nucleotide kinase activity)%2C GO:0019205 (nucleobase-containing compound kinase activity)%2C GO:0046939 (nucleotide phosphorylation)
XLOC_120195	13.6215	15.7874	19.9718	1958.99	315.469	867.115	2503.7	563.128	16.8399	611.961	257.561	560.158	243.118	221.004	210.003	259.296	342.944	19.5215	12.4311	5.53154	14.5171	652.801	178.76	1612.66	802.046	566.725	1297.13	645.523	949.377	547.978	517.157	534.159	1376.88	666.877	745.714	794.255	Unknown protein
Aradu.N9XQ2	5.95943	2.25534	11.4125	17.1841	7.53109	3.34793	34.2785	141.392	34.8025	124.166	178.223	104.17	160.86	245.131	206.926	154.932	103.567	35.9607	4.1437	2.37066	4.06479	6.38957	8.51238	55.4286	27.5753	84.4685	50.9841	62.1549	51.8132	77.215	72.6927	76.3084	60.3296	55.0813	102.857	48.4805	glucomannan 4-beta-mannosyltransferase 9-like [Glycine max]
[truncated: 1,263 more rows]
[truncated: 10 more columns]

## Sheet: Sheet2
Gene ID	Log2 Fold Change
[truncated: 2,140 more rows]
