# Supplementary material for: Transcriptomic Analysis Reveals the High-Oleic Acid Feedback Regulating the Homologous Gene Expression of Stearoyl-ACP Desaturase 2 (SAD2) in Peanuts
Source: Int J Mol Sci. 2019 Jun 25;20(12):3091. doi: 10.3390/ijms20123091 (PMC6628111; doi:10.3390/ijms20123091)
Supplement: Supplementary file 1 [file ijms-20-03091-s001.zip › SP files/SP Table4.xls]

## Sheet: Stage1 20DAF
Table S4. The number of DEGs distribute on different seed development stages in H176 vs.L70.
H176-1vs.L70-1
Gene	log2FC	Pvalue	Condition	Func
Aradu.XDK6H	-1.74524	0.00258984	Down regulated genes	K+ efflux antiporter 5%3B IPR006153 (Cation/H+ exchanger)%3B GO:0006812 (cation transport)%2C GO:0015299 (solute:hydrogen antiporter activity)%2C GO:0016021 (integral component of membrane)%2C GO:0055085 (transmembrane transport)
Araip.047SP	-2.07301	4.53e-06	Down regulated genes	Plasma membrane mannitol transporter n%3D1 Tax%3DArachis hypogaea RepID%3DB2Z3Y4_ARAHY%3B IPR005828 (General substrate transporter)%2C IPR016196 (Major facilitator superfamily domain%2C general substrate transporter)%3B GO:0016020 (membrane)%2C GO:0016021 (integral component of membrane)%2C GO:0022857 (transmembrane transporter activity)%2C GO:0022891 (substrate-specific transmembrane transporter…
Araip.QL91M	-1.80549	0.00060747	Down regulated genes	E3 ubiquitin-protein ligase RGLG2-like isoform X6 [Glycine max]%3B IPR002035 (von Willebrand factor%2C type A)%2C IPR010734 (Copine)%2C IPR013083 (Zinc finger%2C RING/FYVE/PHD-type)
Araip.W7MPN	-2.35496	0.00500633	Down regulated genes	unknown protein
Aradu.Z7Y39	-1.7139	0.0220751	Down regulated genes	Protein kinase superfamily protein%3B IPR011009 (Protein kinase-like domain)%3B GO:0004672 (protein kinase activity)%2C GO:0005524 (ATP binding)%2C GO:0006468 (protein phosphorylation)
Aradu.4W4JU	-2.44404	0.000471266	Down regulated genes	subtilisin-like serine protease 2%3B IPR015500 (Peptidase S8%2C subtilisin-related)%3B GO:0004252 (serine-type endopeptidase activity)%2C GO:0006508 (proteolysis)%2C GO:0042802 (identical protein binding)%2C GO:0043086 (negative regulation of catalytic activity)
Aradu.9C9ZX	-2.60702	0.000308336	Down regulated genes	receptor lectin kinase%3B IPR008985 (Concanavalin A-like lectin/glucanases superfamily)%2C IPR013320 (Concanavalin A-like lectin/glucanase%2C subgroup)%3B GO:0030246 (carbohydrate binding)
Aradu.199G1	-2.56821	0.000324117	Down regulated genes	DUF4228 domain protein%3B IPR025322 (Protein of unknown function DUF4228%2C plant)
Aradu.Y5G1G	-1.29714	0.0433734	Down regulated genes	UDP-Glycosyltransferase superfamily protein%3B IPR002213 (UDP-glucuronosyl/UDP-glucosyltransferase)%3B GO:0008152 (metabolic process)
Aradu.RKT3L	-1.81182	0.045688	Down regulated genes	GDSL-like Lipase/Acylhydrolase superfamily protein%3B IPR013831 (SGNH hydrolase-type esterase domain)%3B GO:0016787 (hydrolase activity)
Araip.KU06I	-2.1682	0.0016427	Down regulated genes	calcium-dependent protein kinase 29%3B IPR011009 (Protein kinase-like domain)%2C IPR011992 (EF-hand domain pair)%3B GO:0004672 (protein kinase activity)%2C GO:0005509 (calcium ion binding)%2C GO:0005524 (ATP binding)%2C GO:0006468 (protein phosphorylation)
Araip.2E3EC	-3.75584	6.43e-11	Down regulated genes	glucan endo-1%2C3-beta-glucosidase-like [Glycine max]%3B IPR000490 (Glycoside hydrolase%2C family 17)%2C IPR017853 (Glycoside hydrolase%2C superfamily)%3B GO:0005975 (carbohydrate metabolic process)
Araip.9EY2A	-2.11608	0.000886585	Down regulated genes	HXXXD-type acyl-transferase family protein%3B IPR003480 (Transferase)%2C IPR023213 (Chloramphenicol acetyltransferase-like domain)
Aradu.UDE9J	-1.98305	0.0276985	Down regulated genes	probable pectinesterase/pectinesterase inhibitor 12-like [Glycine max]%3B IPR006501 (Pectinesterase inhibitor domain)%2C IPR011050 (Pectin lyase fold/virulence factor)%3B GO:0004857 (enzyme inhibitor activity)%2C GO:0005618 (cell wall)%2C GO:0030599 (pectinesterase activity)%2C GO:0042545 (cell wall modification)
Araip.HF5I3	-2.7733	5.04e-06	Down regulated genes	zinc-finger protein 3%3B IPR015880 (Zinc finger%2C C2H2-like)
XLOC_031355	-1.5827	0.00953523	Down regulated genes	Undetected
Araip.HNB3K	-1.55838	0.021642	Down regulated genes	E3 ubiquitin-protein ligase BOI-like [Glycine max]
Aradu.W7K9Z	1.97093	0.000815029	Up regulated genes	MATE efflux family protein%3B IPR002528 (Multi antimicrobial extrusion protein)%3B GO:0006855 (drug transmembrane transport)%2C GO:0015238 (drug transmembrane transporter activity)%2C GO:0015297 (antiporter activity)%2C GO:0016020 (membrane)%2C GO:0055085 (transmembrane transport)
XLOC_129793	3.94204	6.43e-14	Up regulated genes	Undetected
Araip.4KB77	2.08369	0.00311969	Up regulated genes	uncharacterized GPI-anchored protein [Glycine max]
Araip.LJJ47	2.4295	3.5e-08	Up regulated genes	ethylene-responsive transcription factor 1B%3B IPR016177 (DNA-binding domain)%3B GO:0003677 (DNA binding)%2C GO:0003700 (sequence-specific DNA binding transcription factor activity)
Araip.LWT8I	-1.40777	0.0303413	Down regulated genes	oxidoreductase%2C 2OG-Fe(II) oxygenase family protein%3B IPR027450 (Alpha-ketoglutarate-dependent dioxygenase AlkB-like)
Araip.33EMF	-1.63328	0.000754319	Down regulated genes	MADS-box transcription factor 6 [Glycine max]%3B IPR002100 (Transcription factor%2C MADS-box)%2C IPR002487 (Transcription factor%2C K-box)%3B GO:0003677 (DNA binding)%2C GO:0003700 (sequence-specific DNA binding transcription factor activity)%2C GO:0005634 (nucleus)%2C GO:0046983 (protein dimerization activity)
Aradu.CKL4Y	3.05003	2.23e-12	Up regulated genes	glyoxal oxidase-related protein%3B IPR011043 (Galactose oxidase/kelch%2C beta-propeller)%2C IPR014756 (Immunoglobulin E-set)%2C IPR015916 (Galactose oxidase%2C beta-propeller)
Aradu.BM68M	1.55018	0.00754886	Up regulated genes	F-box family protein%3B IPR001810 (F-box domain)%3B GO:0005515 (protein binding)
Araip.DPK8U	2.36986	3.09e-05	Up regulated genes	Adenine nucleotide alpha hydrolases-like superfamily protein%3B IPR006015 (Universal stress protein A)%3B GO:0006950 (response to stress)
Aradu.6P44A	2.18328	3.13e-05	Up regulated genes	protein YLS9-like [Glycine max]%3B IPR004864 (Late embryogenesis abundant protein%2C LEA-14)
Aradu.76UYG	-1.59457	0.049068	Down regulated genes	SNARE-interacting protein KEULE-like isoform X1 [Glycine max]%3B IPR001619 (Sec1-like protein)%2C IPR027482 (Sec1-like%2C domain 2)%3B GO:0006904 (vesicle docking involved in exocytosis)%2C GO:0016192 (vesicle-mediated transport)
Araip.RLW9R	-2.3802	2.42e-05	Down regulated genes	Unknown protein%3B IPR003496 (ABA/WDS induced protein)%3B GO:0006950 (response to stress)
Aradu.FUM6Z	-2.70581	0.000423191	Down regulated genes	UDP-Glycosyltransferase superfamily protein%3B IPR002213 (UDP-glucuronosyl/UDP-glucosyltransferase)%3B GO:0008152 (metabolic process)
Aradu.99F66	-1.99948	0.0190571	Down regulated genes	2-aminoethanethiol dioxygenase-like [Glycine max]%3B IPR012864 (Cysteamine dioxygenase)%2C IPR014710 (RmlC-like jelly roll fold)%3B GO:0047800 (cysteamine dioxygenase activity)%2C GO:0055114 (oxidation-reduction process)
Aradu.4R69H	1.7271	0.000372835	Up regulated genes	alpha-glucosidase%3B IPR000322 (Glycoside hydrolase%2C family 31)%2C IPR011013 (Galactose mutarotase-like domain)%3B GO:0003824 (catalytic activity)%2C GO:0005975 (carbohydrate metabolic process)%2C GO:0030246 (carbohydrate binding)
Aradu.C4R9R	5.54977	2.62e-40	Up regulated genes	Helicase-like protein n%3D1 Tax%3DMedicago truncatula RepID%3DG7JLV8_MEDTR%3B IPR025476 (Helitron helicase-like domain)
Araip.ZP2M5	-2.68036	1.01e-09	Down regulated genes	protein CHUP1%2C chloroplastic-like isoform X2 [Glycine max]
Araip.0X0YN	1.344	0.0329214	Up regulated genes	cyclic nucleotide-gated channel 15%3B IPR014710 (RmlC-like jelly roll fold)
Aradu.S073D	-1.92815	0.023825	Down regulated genes	senescence-associated carboxylesterase 101-like isoform X2 [Glycine max]%3B IPR002921 (Lipase%2C class 3)%3B GO:0004806 (triglyceride lipase activity)%2C GO:0006629 (lipid metabolic process)
Aradu.60UK7	1.62168	0.00427859	Up regulated genes	ARM repeat superfamily protein%3B IPR016024 (Armadillo-type fold)%2C IPR018870 (Protein of unknown function DUF2454)%3B GO:0005488 (binding)
Aradu.YHF88	1.38658	0.0386156	Up regulated genes	Pentatricopeptide repeat (PPR) superfamily protein%3B IPR002885 (Pentatricopeptide repeat)%2C IPR011990 (Tetratricopeptide-like helical)%3B GO:0005515 (protein binding)
Aradu.QG2PF	-2.16325	0.0104326	Down regulated genes	2-oxoglutarate (2OG) and Fe(II)-dependent oxygenase superfamily protein%3B IPR005123 (Oxoglutarate/iron-dependent dioxygenase)%2C IPR026992 (Non-haem dioxygenase N-terminal domain)%2C IPR027443 (Isopenicillin N synthase-like)%3B GO:0016491 (oxidoreductase activity)%2C GO:0055114 (oxidation-reduction process)
Araip.ML4Q2	-1.85524	0.023041	Down regulated genes	TGACG-sequence-specific DNA-binding protein TGA-1B-like [Glycine max]%3B IPR004827 (Basic-leucine zipper domain)%3B GO:0003700 (sequence-specific DNA binding transcription factor activity)%2C GO:0043565 (sequence-specific DNA binding)
Aradu.J8CE9	-2.28265	4.56e-07	Down regulated genes	cellulose synthase 1%3B IPR004827 (Basic-leucine zipper domain)%2C IPR013083 (Zinc finger%2C RING/FYVE/PHD-type)%3B GO:0003700 (sequence-specific DNA binding transcription factor activity)%2C GO:0043565 (sequence-specific DNA binding)
Aradu.DF7HX	2.47232	0.00426326	Up regulated genes	type I inositol 1%2C4%2C5-trisphosphate 5-phosphatase 2-like isoform X1 [Glycine max]%3B IPR005112 (dDENN domain)%2C IPR005135 (Endonuclease/exonuclease/phosphatase)
Araip.FH0QI	-1.80874	0.0352874	Down regulated genes	Phosphatidylinositol-4-phosphate 5-kinase family protein%3B IPR002498 (Phosphatidylinositol-4-phosphate 5-kinase%2C core)%2C IPR003409 (MORN motif)%2C IPR023610 (Phosphatidylinositol-4-phosphate 5-kinase)%2C IPR027483 (Phosphatidylinositol-4-phosphate 5-kinase%2C C-terminal)%2C IPR027484 (Phosphatidylinositol-4-phosphate 5-kinase%2C N-terminal domain)%3B GO:0016307 (phosphatidylinositol phosphate…
Aradu.UXN6T	1.71155	0.0133702	Up regulated genes	NAC domain protein%2C%3B IPR003441 (NAC domain)%3B GO:0003677 (DNA binding)
Aradu.X69MW	-2.58927	1.79e-06	Down regulated genes	CP12 domain-containing protein 2%3B IPR003823 (Domain of unknown function CP12)
Aradu.S8XWY	-1.33952	0.0491885	Down regulated genes	tubulin beta chain 2%3B IPR000217 (Tubulin)%2C IPR023123 (Tubulin%2C C-terminal)%3B GO:0003924 (GTPase activity)%2C GO:0005200 (structural constituent of cytoskeleton)%2C GO:0005525 (GTP binding)%2C GO:0005874 (microtubule)%2C GO:0006184 (GTP catabolic process)%2C GO:0007017 (microtubule-based process)%2C GO:0043234 (protein complex)%2C GO:0051258 (protein polymerization)
Araip.51SEI	-2.12581	0.00123488	Down regulated genes	equilibrative nucleoside transporter 6%3B IPR002259 (Equilibrative nucleoside transporter)%3B GO:0005337 (nucleoside transmembrane transporter activity)%2C GO:0006810 (transport)%2C GO:0016021 (integral component of membrane)
Aradu.NK24P	2.11916	0.0295558	Up regulated genes	ethylene-responsive transcription factor 1B%3B IPR016177 (DNA-binding domain)%3B GO:0003677 (DNA binding)%2C GO:0003700 (sequence-specific DNA binding transcription factor activity)
XLOC_118706	3.96259	1.04e-09	Up regulated genes	Undetected
Aradu.V679H	1.692	0.043105	Up regulated genes	uncharacterized protein LOC100782674 [Glycine max]%3B IPR012881 (Protein of unknown function DUF1685)
Aradu.T6WIZ	2.53406	0.000207327	Up regulated genes	1-acyl-sn-glycerol-3-phosphate acyltransferase n%3D4 Tax%3DLimnanthes RepID%3DPLSC_LIMAL%3B IPR002123 (Phospholipid/glycerol acyltransferase)%3B GO:0008152 (metabolic process)
Aradu.G99LQ	-1.73448	0.00610611	Down regulated genes	seed linoleate 9S-lipoxygenase%3B IPR000907 (Lipoxygenase)%2C IPR008976 (Lipase/lipooxygenase%2C PLAT/LH2)%2C IPR027433 (Lipoxygenase%2C domain 3)%3B GO:0005506 (iron ion binding)%2C GO:0005515 (protein binding)%2C GO:0016165 (linoleate 13S-lipoxygenase activity)%2C GO:0046872 (metal ion binding)%2C GO:0055114 (oxidation-reduction process)
Aradu.RJH06	-1.67846	0.0369425	Down regulated genes	Cornichon family protein%3B IPR003377 (Cornichon)%3B GO:0016020 (membrane)%2C GO:0035556 (intracellular signal transduction)
Aradu.A4D5T	-2.1413	0.000615235	Down regulated genes	Ribosomal protein L6 family%3B IPR000702 (Ribosomal protein L6)%3B GO:0003735 (structural constituent of ribosome)%2C GO:0005622 (intracellular)%2C GO:0005840 (ribosome)%2C GO:0006412 (translation)%2C GO:0019843 (rRNA binding)
Aradu.N89M1	-1.76764	2.95e-05	Down regulated genes	60S ribosomal L23-like protein%3B IPR000218 (Ribosomal protein L14b/L23e)%2C IPR023571 (Ribosomal protein L14 domain)%3B GO:0003735 (structural constituent of ribosome)%2C GO:0005840 (ribosome)%2C GO:0006412 (translation)
Araip.KK8NY	-2.36133	0.0012522	Down regulated genes	BON1-associated-like protein%3B IPR000008 (C2 domain)%3B GO:0005515 (protein binding)
Araip.8E8S1	2.16271	0.000247595	Up regulated genes	5'-AMP-activated protein kinase-related%3B IPR014756 (Immunoglobulin E-set)%2C IPR025067 (Protein of unknown function DUF4079)
Araip.PU48P	-1.60756	0.0356545	Down regulated genes	B3 domain-containing transcription factor ABI3-like isoform X1 [Glycine max]%3B IPR015300 (DNA-binding pseudobarrel domain)%3B GO:0003677 (DNA binding)
Araip.YWL1T	-1.39873	0.0239433	Down regulated genes	tubulin beta chain 2%3B IPR000217 (Tubulin)%2C IPR023123 (Tubulin%2C C-terminal)%3B GO:0003924 (GTPase activity)%2C GO:0005200 (structural constituent of cytoskeleton)%2C GO:0005525 (GTP binding)%2C GO:0005874 (microtubule)%2C GO:0006184 (GTP catabolic process)%2C GO:0007017 (microtubule-based process)%2C GO:0043234 (protein complex)%2C GO:0051258 (protein polymerization)
Aradu.HB18G	-1.68136	0.0127976	Down regulated genes	Plant protein of unknown function (DUF946)%3B IPR009291 (Vacuolar protein sorting-associated protein 62)
Aradu.AK8HB	2.62367	5.63e-11	Up regulated genes	auxin-responsive family protein%3B IPR005018 (DOMON domain)%2C IPR017214 (Uncharacterised conserved protein UCP037471)
Araip.3M97C	-2.20436	0.00124694	Down regulated genes	uncharacterized protein LOC102661770 isoform X2 [Glycine max]%3B IPR007656 (Zein-binding domain)
Araip.VC6AK	1.95385	7.97e-06	Up regulated genes	Class I glutamine amidotransferase-like superfamily protein%3B IPR006287 (DJ-1)
Araip.I5GFF	-1.85542	0.0294421	Down regulated genes	Transmembrane amino acid transporter family protein%3B IPR013057 (Amino acid transporter%2C transmembrane)
Aradu.T693K	1.88587	0.0377166	Up regulated genes	SET domain-containing protein%3B IPR011383 (RuBisCO-cytochrome methylase%2C RMS1)%3B GO:0005515 (protein binding)
XLOC_131560	-2.38609	0.000800368	Down regulated genes	Undetected
Araip.8TB4E	3.61375	2.8e-16	Up regulated genes	NAD(P)-binding Rossmann-fold superfamily protein%3B IPR001509 (NAD-dependent epimerase/dehydratase)%2C IPR016040 (NAD(P)-binding domain)%3B GO:0003824 (catalytic activity)%2C GO:0044237 (cellular metabolic process)%2C GO:0050662 (coenzyme binding)
Aradu.C6IAJ	1.72412	0.00360572	Up regulated genes	uncharacterized protein LOC102669532 isoform X3 [Glycine max]
Aradu.L9MZU	-1.56328	0.0153389	Down regulated genes	light-harvesting chlorophyll B-binding protein 3%3B IPR022796 (Chlorophyll A-B binding protein)%2C IPR023329 (Chlorophyll a/b binding protein domain)%3B GO:0016020 (membrane)
Araip.D0YN7	-1.95314	0.00211314	Down regulated genes	L-aspartate oxidase%3B IPR005288 (L-aspartate oxidase)%2C IPR013027 (FAD-dependent pyridine nucleotide-disulphide oxidoreductase)%2C IPR015939 (Fumarate reductase/succinate dehydrogenase flavoprotein-like%2C C-terminal)%2C IPR027477 (Succinate dehydrogenase/fumarate reductase flavoprotein%2C catalytic domain)%3B GO:0005737 (cytoplasm)%2C GO:0008734 (L-aspartate oxidase activity)%2C GO:0009435 (NA…
Aradu.R56GY	1.9025	0.0185236	Up regulated genes	N(6)-adenine-specific DNA methyltransferase%3B IPR019369 (DNA methylase%2C N-6 adenine-specific%2C eukaryotic)
Aradu.UJ5WJ	2.13441	0.000133033	Up regulated genes	UDP-D-glucuronate 4-epimerase 2%3B IPR001509 (NAD-dependent epimerase/dehydratase)%2C IPR008089 (Nucleotide sugar epimerase)%3B GO:0003824 (catalytic activity)%2C GO:0005975 (carbohydrate metabolic process)%2C GO:0044237 (cellular metabolic process)%2C GO:0050662 (coenzyme binding)
Araip.4Q8UK	-1.80406	0.0450209	Down regulated genes	KDEL motif-containing protein 2-like isoform X2 [Glycine max]%3B IPR006598 (Lipopolysaccharide-modifying protein)
Aradu.C87QH	2.05229	1e-06	Up regulated genes	ethylene-responsive transcription factor 1B%3B IPR016177 (DNA-binding domain)%3B GO:0003677 (DNA binding)%2C GO:0003700 (sequence-specific DNA binding transcription factor activity)
Araip.J8YSH	1.8527	0.00247754	Up regulated genes	Heavy metal transport/detoxification superfamily protein%3B IPR006121 (Heavy metal-associated domain%2C HMA)%3B GO:0030001 (metal ion transport)%2C GO:0046872 (metal ion binding)
Araip.F4CVW	1.38229	0.0193819	Up regulated genes	zinc finger protein CONSTANS-like [Glycine max]%3B IPR000315 (Zinc finger%2C B-box)%3B GO:0005622 (intracellular)%2C GO:0008270 (zinc ion binding)
Aradu.N7UWQ	-1.55358	0.0295652	Down regulated genes	trichohyalin-like isoform X3 [Glycine max]
Araip.GD26H	1.66489	0.00750125	Up regulated genes	disease resistance protein (TIR-NBS-LRR class)%2C putative%3B IPR000157 (Toll/interleukin-1 receptor homology (TIR) domain)%2C IPR000767 (Disease resistance protein)%2C IPR001611 (Leucine-rich repeat)%2C IPR027417 (P-loop containing nucleoside triphosphate hydrolase)%3B GO:0000166 (nucleotide binding)%2C GO:0005515 (protein binding)%2C GO:0006952 (defense response)%2C GO:0007165 (signal transduct…
Aradu.1A3FB	-1.56382	0.0362504	Down regulated genes	alpha/beta-Hydrolases superfamily protein%3B IPR000639 (Epoxide hydrolase-like)%3B GO:0003824 (catalytic activity)
Araip.2I1EM	2.02451	0.000191164	Up regulated genes	syntaxin of plants 121%3B IPR010989 (t-SNARE)%3B GO:0005515 (protein binding)%2C GO:0016020 (membrane)%2C GO:0016192 (vesicle-mediated transport)
Aradu.9B52Q	-1.9048	0.0318204	Down regulated genes	UDP-Glycosyltransferase superfamily protein%3B IPR002213 (UDP-glucuronosyl/UDP-glucosyltransferase)%3B GO:0008152 (metabolic process)
XLOC_115579	2.21187	0.00168898	Up regulated genes	Undetected
Aradu.T06K7	-1.73506	0.0147857	Down regulated genes	Unknown protein
Araip.B594V	-2.13905	1.17e-06	Down regulated genes	zinc finger protein CONSTANS-LIKE 16-like [Glycine max]%3B IPR010402 (CCT domain)%3B GO:0005515 (protein binding)
Aradu.A599R	1.72017	0.000567395	Up regulated genes	FASCICLIN-like arabinogalactan 2%3B IPR000782 (FAS1 domain)
Araip.S6BCW	1.94735	0.00281942	Up regulated genes	Protein kinase superfamily protein%3B IPR011009 (Protein kinase-like domain)%3B GO:0004672 (protein kinase activity)%2C GO:0006468 (protein phosphorylation)
Araip.NJ9I8	-1.95158	0.0101608	Down regulated genes	SAUR-like auxin-responsive protein family%3B IPR003676 (Auxin-induced protein%2C ARG7)
Aradu.XUD70	2.54843	1.03e-09	Up regulated genes	protein SCARECROW-like [Glycine max]%3B IPR005202 (Transcription factor GRAS)%2C IPR021914 (Transcriptional factor DELLA%2C N-terminal)
Aradu.ZV9U0	-1.96632	0.00300285	Down regulated genes	kunitz trypsin inhibitor 1%3B IPR002160 (Proteinase inhibitor I3%2C Kunitz legume)%3B GO:0004866 (endopeptidase inhibitor activity)
Aradu.B80WC	-1.94935	0.00258334	Down regulated genes	ABC transporter family protein (ATP-binding component)%3B IPR011527 (ABC transporter type 1%2C transmembrane domain)%2C IPR027417 (P-loop containing nucleoside triphosphate hydrolase)%3B GO:0000166 (nucleotide binding)%2C GO:0005524 (ATP binding)%2C GO:0006810 (transport)%2C GO:0016021 (integral component of membrane)%2C GO:0016887 (ATPase activity)%2C GO:0017111 (nucleoside-triphosphatase activi…
Aradu.7L2S4	1.76978	0.0159747	Up regulated genes	metalloendoproteinase 1-like [Glycine max]%3B IPR021190 (Peptidase M10A)%2C IPR024079 (Metallopeptidase%2C catalytic domain)%3B GO:0004222 (metalloendopeptidase activity)%2C GO:0006508 (proteolysis)%2C GO:0008237 (metallopeptidase activity)%2C GO:0008270 (zinc ion binding)%2C GO:0031012 (extracellular matrix)
Araip.GEQ8E	-1.89211	0.00271025	Down regulated genes	Protein of unknown function (DUF581)%3B IPR007650 (Protein of unknown function DUF581)
Araip.PF47L	-1.92714	0.00520768	Down regulated genes	glucan endo-1%2C3-beta-glucosidase 14-like [Glycine max]%3B IPR000490 (Glycoside hydrolase%2C family 17)%2C IPR017853 (Glycoside hydrolase%2C superfamily)%3B GO:0005975 (carbohydrate metabolic process)
Aradu.JMD12	1.70552	0.0165719	Up regulated genes	ACT domain repeat 8%3B IPR002912 (ACT domain)%3B GO:0008152 (metabolic process)%2C GO:0016597 (amino acid binding)
Aradu.Q5XDE	1.66112	0.0184149	Up regulated genes	protein kinase family protein%3B IPR020636 (Calcium/calmodulin-dependent/calcium-dependent protein kinase)%3B GO:0004672 (protein kinase activity)%2C GO:0005524 (ATP binding)%2C GO:0006468 (protein phosphorylation)%2C GO:0007165 (signal transduction)
Araip.HC8XD	-1.81902	0.000529065	Down regulated genes	UDP-Glycosyltransferase superfamily protein%3B IPR002213 (UDP-glucuronosyl/UDP-glucosyltransferase)%3B GO:0008152 (metabolic process)
Araip.FGW3H	-1.82237	0.00697774	Down regulated genes	LRR and NB-ARC domain disease resistance protein%3B IPR000767 (Disease resistance protein)%2C IPR003591 (Leucine-rich repeat%2C typical subtype)%2C IPR027417 (P-loop containing nucleoside triphosphate hydrolase)%3B GO:0006952 (defense response)%2C GO:0043531 (ADP binding)
XLOC_018345	2.01355	0.0489094	Up regulated genes	Undetected
Araip.WTW2C	-3.12785	2.41e-15	Down regulated genes	purple acid phosphatase 10%3B IPR004843 (Calcineurin-like phosphoesterase domain%2C apaH type)%2C IPR008963 (Purple acid phosphatase-like%2C N-terminal)%2C IPR025733 (Iron/zinc purple acid phosphatase-like C-terminal domain)%3B GO:0003993 (acid phosphatase activity)%2C GO:0016787 (hydrolase activity)%2C GO:0046872 (metal ion binding)
Araip.DBZ8H	-1.9793	0.000632758	Down regulated genes	2-aminoethanethiol dioxygenase-like [Glycine max]%3B IPR012864 (Cysteamine dioxygenase)%2C IPR014710 (RmlC-like jelly roll fold)%3B GO:0047800 (cysteamine dioxygenase activity)%2C GO:0055114 (oxidation-reduction process)
Aradu.A24RB	-2.34869	4.85e-05	Down regulated genes	abscisic acid receptor%3B IPR019587 (Polyketide cyclase/dehydrase)%2C IPR023393 (START-like domain)
Aradu.AAS86	-2.28054	6.33e-05	Down regulated genes	ABC transporter family pleiotropic drug resistance protein n%3D4 Tax%3DPapilionoideae RepID%3DG7LGN0_MEDTR%3B IPR013525 (ABC-2 type transporter)%2C IPR013581 (Plant PDR ABC transporter associated)%2C IPR027417 (P-loop containing nucleoside triphosphate hydrolase)%3B GO:0000166 (nucleotide binding)%2C GO:0005524 (ATP binding)%2C GO:0016020 (membrane)%2C GO:0016887 (ATPase activity)%2C GO:0017111 (…
XLOC_113414	-2.63906	0.00016699	Down regulated genes	Undetected
Araip.X4RTI	-2.64651	1.33e-05	Down regulated genes	UDP-Glycosyltransferase superfamily protein%3B IPR002213 (UDP-glucuronosyl/UDP-glucosyltransferase)%3B GO:0008152 (metabolic process)
Araip.J2AQK	-2.39917	0.000110499	Down regulated genes	spermidine hydroxycinnamoyl transferase-like [Glycine max]%3B IPR003480 (Transferase)%2C IPR023213 (Chloramphenicol acetyltransferase-like domain)
Araip.MSP0A	-1.85518	0.0297842	Down regulated genes	Unknown protein
Aradu.4GR15	1.93631	1.71e-06	Up regulated genes	RNA-dependent RNA polymerase family protein%3B IPR007855 (RNA-dependent RNA polymerase%2C eukaryotic-type)%3B GO:0003968 (RNA-directed RNA polymerase activity)
Aradu.FRD61	1.97824	2.28e-06	Up regulated genes	Class I glutamine amidotransferase-like superfamily protein%3B IPR006287 (DJ-1)
Aradu.KI3UZ	-1.8289	0.000374657	Down regulated genes	disease-resistance response protein%3B IPR000916 (Bet v I domain)%2C IPR023393 (START-like domain)%2C IPR024949 (Bet v I type allergen)%3B GO:0006952 (defense response)%2C GO:0009607 (response to biotic stimulus)
Araip.Q2JPR	2.62985	2.22e-05	Up regulated genes	BON1-associated-like protein%3B IPR000008 (C2 domain)%3B GO:0005515 (protein binding)
Aradu.Z753H	-1.63825	0.00379542	Down regulated genes	GTP-binding nuclear protein Ran-3 [Glycine max]%3B IPR001806 (Small GTPase superfamily)%2C IPR002041 (Ran GTPase)%2C IPR005225 (Small GTP-binding protein domain)%2C IPR024156 (Small GTPase superfamily%2C ARF type)%2C IPR027417 (P-loop containing nucleoside triphosphate hydrolase)%3B GO:0003924 (GTPase activity)%2C GO:0005525 (GTP binding)%2C GO:0005622 (intracellular)%2C GO:0006184 (GTP catabolic…
Aradu.ZPB6A	-2.06631	0.00329413	Down regulated genes	Ubiquinol-cytochrome C reductase iron-sulfur subunit%3B IPR014349 (Rieske iron-sulphur protein)%2C IPR014909 (Cytochrome b6-f complex Fe-S subunit)%3B GO:0008121 (ubiquinol-cytochrome-c reductase activity)%2C GO:0009496 (plastoquinol--plastocyanin reductase activity)%2C GO:0016020 (membrane)%2C GO:0016491 (oxidoreductase activity)%2C GO:0042651 (thylakoid membrane)%2C GO:0055114 (oxidation-reduct…
Aradu.560A1	-1.68671	0.00980969	Down regulated genes	RNA polymerase sigma factor%3B IPR014284 (RNA polymerase sigma-70 like domain)%3B GO:0003677 (DNA binding)%2C GO:0003700 (sequence-specific DNA binding transcription factor activity)%2C GO:0016987 (sigma factor activity)
Aradu.9W61Z	1.50007	0.00407407	Up regulated genes	protein kinase family protein%3B IPR020636 (Calcium/calmodulin-dependent/calcium-dependent protein kinase)%3B GO:0004672 (protein kinase activity)%2C GO:0005524 (ATP binding)%2C GO:0006468 (protein phosphorylation)%2C GO:0007165 (signal transduction)
Aradu.17AIM	2.65669	9.2e-08	Up regulated genes	replication protein A 70 kDa DNA-binding subunit C-like [Glycine max]%3B IPR012340 (Nucleic acid-binding%2C OB-fold)
Aradu.RER3E	-1.71703	0.0222901	Down regulated genes	heat shock protein 70%3B IPR013126 (Heat shock protein 70 family)
Aradu.7YA73	-1.8282	0.0231585	Down regulated genes	inositol hexakisphosphate and diphosphoinositol-pentakisphosphate kinase-like isoform X2 [Glycine max]%3B IPR000560 (Histidine phosphatase superfamily%2C clade-2)%3B GO:0003993 (acid phosphatase activity)
Araip.H4AQC	-2.88094	1.7e-05	Down regulated genes	uncharacterized GPI-anchored protein At1g61900-like isoform X4 [Glycine max]
XLOC_100944	-2.05195	5.44e-05	Down regulated genes	Undetected
Araip.953C6	-1.38417	0.0456782	Down regulated genes	disease resistance protein (TIR-NBS-LRR class)%2C putative%3B IPR000157 (Toll/interleukin-1 receptor homology (TIR) domain)%2C IPR000767 (Disease resistance protein)%2C IPR001611 (Leucine-rich repeat)%2C IPR027417 (P-loop containing nucleoside triphosphate hydrolase)%3B GO:0005515 (protein binding)%2C GO:0006952 (defense response)%2C GO:0007165 (signal transduction)%2C GO:0043531 (ADP binding)
XLOC_057785	2.49331	4.73e-12	Up regulated genes	Undetected
Aradu.61FJ2	-1.34936	0.0297502	Down regulated genes	gigantea protein (GI)%3B IPR026211 (GIGANTEA)
Araip.7XQ1I	-1.75962	0.000292312	Down regulated genes	RNA-binding KH domain-containing protein%3B IPR004087 (K Homology domain)%3B GO:0003723 (RNA binding)
Aradu.F8RAG	-1.63632	0.00601677	Down regulated genes	myb transcription factor%3B IPR009057 (Homeodomain-like)%3B GO:0003677 (DNA binding)%2C GO:0003682 (chromatin binding)
XLOC_001024	-2.34129	0.00211163	Down regulated genes	Undetected
XLOC_004886	-1.37925	0.0212464	Down regulated genes	Undetected
Aradu.KLU2C	-2.15171	0.00193621	Down regulated genes	two-component response regulator-like APRR2-like isoform X3 [Glycine max]%3B IPR009057 (Homeodomain-like)%3B GO:0003677 (DNA binding)%2C GO:0003682 (chromatin binding)
Araip.ZTF4L	-2.11824	0.000997288	Down regulated genes	Quinone reductase family protein%3B IPR005025 (NADPH-dependent FMN reductase-like)%2C IPR010089 (Flavoprotein WrbA)%3B GO:0010181 (FMN binding)%2C GO:0016491 (oxidoreductase activity)
Aradu.42KZ7	1.78154	0.00835736	Up regulated genes	uncharacterized protein LOC100786732 [Glycine max]
Aradu.UM27E	-1.67084	0.0232515	Down regulated genes	probable mitochondrial chaperone BCS1-B-like [Glycine max]%3B IPR025753 (AAA-type ATPase%2C N-terminal domain)%2C IPR027417 (P-loop containing nucleoside triphosphate hydrolase)%3B GO:0000166 (nucleotide binding)%2C GO:0005524 (ATP binding)%2C GO:0017111 (nucleoside-triphosphatase activity)
Araip.QE1LN	-2.15781	0.000191052	Down regulated genes	sulfate transporter 3%3B 5%3B IPR001902 (Sulphate anion transporter)%3B GO:0008271 (secondary active sulfate transmembrane transporter activity)%2C GO:0008272 (sulfate transport)%2C GO:0015116 (sulfate transmembrane transporter activity)%2C GO:0016020 (membrane)%2C GO:0016021 (integral component of membrane)%2C GO:0055085 (transmembrane transport)
Araip.5T1QZ	-2.13848	2.71e-05	Down regulated genes	uncharacterized protein LOC102665271 [Glycine max]%3B IPR008889 (VQ)
Araip.0KJ6A	-2.26848	0.0116876	Down regulated genes	unknown protein%3B Has 64 Blast hits to 64 proteins in 27 species: Archae - 0%3B Bacteria - 14%3B Metazoa - 0%3B Fungi - 6%3B Plants - 42%3B Viruses - 0%3B Other Eukaryotes - 2 (source: NCBI BLink).%3B IPR023375 (Acetoacetate decarboxylase beta barrel domain)
Aradu.4196P	-4.71766	7.72e-63	Down regulated genes	Chitinase family protein%3B IPR016283 (Glycoside hydrolase%2C family 19)%2C IPR023346 (Lysozyme-like domain)%3B GO:0004568 (chitinase activity)%2C GO:0005975 (carbohydrate metabolic process)%2C GO:0006032 (chitin catabolic process)%2C GO:0016998 (cell wall macromolecule catabolic process)
Araip.3M36F	-2.42466	3.77e-06	Down regulated genes	Calmodulin-binding protein%3B IPR012416 (Calmodulin binding protein-like)
Aradu.J5N9U	-1.77312	0.00483155	Down regulated genes	unknown protein%3B Has 30 Blast hits to 30 proteins in 10 species: Archae - 0%3B Bacteria - 2%3B Metazoa - 0%3B Fungi - 0%3B Plants - 24%3B Viruses - 0%3B Other Eukaryotes - 4 (source: NCBI BLink).
Araip.G164U	2.09427	0.000790219	Up regulated genes	protein notum homolog isoform X1 [Glycine max]%3B IPR004963 (Protein notum homologue)
Araip.WPE0Z	1.91536	0.000107552	Up regulated genes	xyloglucan xylosyltransferase 5%3B IPR008630 (Galactosyl transferase)%3B GO:0016021 (integral component of membrane)
Araip.X0WZQ	1.42418	0.0200188	Up regulated genes	protein kinase family protein%3B IPR020636 (Calcium/calmodulin-dependent/calcium-dependent protein kinase)%3B GO:0004672 (protein kinase activity)%2C GO:0005524 (ATP binding)%2C GO:0006468 (protein phosphorylation)%2C GO:0007165 (signal transduction)
Aradu.LA8W4	2.51565	3.37e-05	Up regulated genes	Bowman birk trypsin inhibitor%3B IPR000877 (Proteinase inhibitor I12%2C Bowman-Birk)%3B GO:0004867 (serine-type endopeptidase inhibitor activity)%2C GO:0005576 (extracellular region)
Aradu.KG41H	1.80942	0.0162121	Up regulated genes	WRKY family transcription factor%3B IPR003657 (DNA-binding WRKY)%3B GO:0003700 (sequence-specific DNA binding transcription factor activity)%2C GO:0043565 (sequence-specific DNA binding)
Araip.VY7QN	2.4252	8.62e-05	Up regulated genes	Remorin family protein%3B IPR005516 (Remorin%2C C-terminal)
Araip.HBU9S	-1.41076	0.0106498	Down regulated genes	clathrin interactor EPSIN 2-like isoform X2 [Glycine max]%3B IPR008942 (ENTH/VHS)
Aradu.NY0ZP	1.72444	0.0102054	Up regulated genes	Heavy metal transport/detoxification superfamily protein%3B IPR006121 (Heavy metal-associated domain%2C HMA)%3B GO:0030001 (metal ion transport)%2C GO:0046872 (metal ion binding)
Aradu.KE1VL	1.89911	0.000617687	Up regulated genes	uncharacterized protein LOC100775992 isoform 1 [Glycine max]%3B IPR010410 (Protein of unknown function DUF1005)
Aradu.JQ8WR	-1.8346	0.0468786	Down regulated genes	cation calcium exchanger 4%3B IPR004837 (Sodium/calcium exchanger membrane region)%3B GO:0016021 (integral component of membrane)%2C GO:0055085 (transmembrane transport)
Araip.M3X7P	-2.83679	1.43e-08	Down regulated genes	Protein kinase superfamily protein%3B IPR011009 (Protein kinase-like domain)%2C IPR013320 (Concanavalin A-like lectin/glucanase%2C subgroup)%3B GO:0004672 (protein kinase activity)%2C GO:0005524 (ATP binding)%2C GO:0006468 (protein phosphorylation)
Aradu.DY35H	-1.48925	0.0278386	Down regulated genes	uncharacterized protein LOC100777314 isoform X4 [Glycine max]%3B IPR008479 (Protein of unknown function DUF760)
Araip.H6QSZ	-1.8297	0.0154261	Down regulated genes	muscle M-line assembly protein unc-89-like isoform X1 [Glycine max]
Aradu.ZR9ZC	-2.75417	7.45e-05	Down regulated genes	mitochondrial phosphate carrier protein 3%2C mitochondrial-like [Glycine max]%3B IPR018108 (Mitochondrial substrate/solute carrier)%2C IPR023395 (Mitochondrial carrier domain)
Araip.D3JC1	-1.95019	0.00281938	Down regulated genes	Transmembrane Fragile-X-F-associated protein%3B IPR013083 (Zinc finger%2C RING/FYVE/PHD-type)%2C IPR019396 (Transmembrane Fragile-X-F-associated protein)%3B GO:0005515 (protein binding)%2C GO:0008270 (zinc ion binding)
Aradu.C2JFU	1.94192	0.0414825	Up regulated genes	Glucose-1-phosphate adenylyltransferase family protein%3B IPR011831 (Glucose-1-phosphate adenylyltransferase)%3B GO:0005978 (glycogen biosynthetic process)%2C GO:0008878 (glucose-1-phosphate adenylyltransferase activity)%2C GO:0009058 (biosynthetic process)%2C GO:0016779 (nucleotidyltransferase activity)
Araip.ZPY1F	-1.69977	NA	Down regulated genes	L-type lectin-domain containing receptor kinase IX.1-like [Glycine max]%3B IPR008985 (Concanavalin A-like lectin/glucanases superfamily)%2C IPR013320 (Concanavalin A-like lectin/glucanase%2C subgroup)%3B GO:0030246 (carbohydrate binding)
XLOC_086139	-1.92234	0.0424948	Down regulated genes	Undetected
Araip.U0AUG	1.87881	0.00232761	Up regulated genes	sodium/calcium exchanger family protein / calcium-binding EF hand family protein%3B IPR004837 (Sodium/calcium exchanger membrane region)%2C IPR011992 (EF-hand domain pair)%3B GO:0005509 (calcium ion binding)%2C GO:0016021 (integral component of membrane)%2C GO:0055085 (transmembrane transport)
Araip.E23GM	-1.53566	0.0231268	Down regulated genes	WRKY family transcription factor%3B IPR003657 (DNA-binding WRKY)%2C IPR018872 (Zn-cluster domain)%3B GO:0003700 (sequence-specific DNA binding transcription factor activity)%2C GO:0043565 (sequence-specific DNA binding)
Araip.23XFA	-2.24353	0.00211008	Down regulated genes	Deoxyribodipyrimidine photo-lyase (Single-stranded DNA-specific) n%3D1 Tax%3DOscillatoriales cyanobacterium JSC-12 RepID%3DK8GK37_9CYAN%3B IPR002081 (Cryptochrome/DNA photolyase%2C class 1)%3B GO:0003913 (DNA photolyase activity)%2C GO:0006281 (DNA repair)
Araip.7AS29	2.0268	0.00017549	Up regulated genes	histone-lysine N-methyltransferase SUVR2-like isoform X1 [Glycine max]%3B IPR001214 (SET domain)%2C IPR003616 (Post-SET domain)%2C IPR006560 (AWS)%2C IPR027450 (Alpha-ketoglutarate-dependent dioxygenase AlkB-like)%3B GO:0005515 (protein binding)%2C GO:0005634 (nucleus)%2C GO:0018024 (histone-lysine N-methyltransferase activity)
Araip.69PD3	1.51514	0.0253176	Up regulated genes	Autophagy-related protein 13%3B IPR018731 (Autophagy-related protein 13)
Aradu.3I0JC	-3.11172	8.05e-08	Down regulated genes	Tyrosine phosphatase family protein%3B IPR004861 (Protein-tyrosine phosphatase%2C SIW14-like)%3B GO:0004725 (protein tyrosine phosphatase activity)
Aradu.ME4LN	-3.37633	1.17e-07	Down regulated genes	ethylene-responsive transcription factor 1B%3B IPR016177 (DNA-binding domain)%3B GO:0003677 (DNA binding)%2C GO:0003700 (sequence-specific DNA binding transcription factor activity)
Aradu.X306H	1.47857	0.0123869	Up regulated genes	serine hydroxymethyltransferase 3%3B IPR001085 (Serine hydroxymethyltransferase)%2C IPR015424 (Pyridoxal phosphate-dependent transferase)%3B GO:0003824 (catalytic activity)%2C GO:0004372 (glycine hydroxymethyltransferase activity)%2C GO:0006544 (glycine metabolic process)%2C GO:0006563 (L-serine metabolic process)%2C GO:0030170 (pyridoxal phosphate binding)
Aradu.74N2Q	1.65921	0.0186589	Up regulated genes	nucleotide binding%3B nucleic acid binding%3B RNA binding%3B IPR006515 (Polyadenylate binding protein%2C human types 1%2C 2%2C 3%2C 4)%2C IPR012677 (Nucleotide-binding%2C alpha-beta plait)%3B GO:0000166 (nucleotide binding)%2C GO:0003676 (nucleic acid binding)%2C GO:0003723 (RNA binding)
XLOC_070314	-1.99973	0.0296975	Down regulated genes	Undetected
Aradu.1V6RE	6.87412	4.1e-58	Up regulated genes	Replication factor-A protein 1-related%3B IPR012340 (Nucleic acid-binding%2C OB-fold)
Aradu.EF37G	2.72312	0.000241707	Up regulated genes	Cytochrome P450 superfamily protein%3B IPR001128 (Cytochrome P450)%3B GO:0005506 (iron ion binding)%2C GO:0020037 (heme binding)%2C GO:0055114 (oxidation-reduction process)
Araip.3N5UE	-1.81407	0.0343708	Down regulated genes	RING-H2 finger protein 2B%3B IPR013083 (Zinc finger%2C RING/FYVE/PHD-type)%3B GO:0005515 (protein binding)%2C GO:0008270 (zinc ion binding)
Aradu.2CQ5F	1.60253	0.0219412	Up regulated genes	dentin sialophosphoprotein-like isoform X4 [Glycine max]%3B IPR009057 (Homeodomain-like)%3B GO:0003677 (DNA binding)
Aradu.LE31W	1.52603	0.0256361	Up regulated genes	ATP-dependent Clp protease adapter protein ClpS n%3D2 Tax%3DSynechococcus RepID%3DQ2JHL4_SYNJB%3B IPR014719 (Ribosomal protein L7/L12%2C C-terminal/adaptor protein ClpS-like)%3B GO:0030163 (protein catabolic process)
Araip.ZRX6N	-1.60586	0.0117485	Down regulated genes	ethylene-responsive transcription factor 1B%3B IPR016177 (DNA-binding domain)%3B GO:0003677 (DNA binding)%2C GO:0003700 (sequence-specific DNA binding transcription factor activity)
Aradu.T3S5X	-1.84234	0.0410115	Down regulated genes	transcription factor bHLH130-like [Glycine max]%3B IPR011598 (Myc-type%2C basic helix-loop-helix (bHLH) domain)%3B GO:0046983 (protein dimerization activity)
Araip.5Z1NX	2.16271	0.000376654	Up regulated genes	protein notum homolog isoform X1 [Glycine max]%3B IPR004963 (Protein notum homologue)
XLOC_068156	1.85568	0.0287461	Up regulated genes	Undetected
XLOC_065214	6.33574	5.14e-38	Up regulated genes	Undetected
XLOC_030637	-2.38918	0.000109931	Down regulated genes	Undetected
Araip.0BU95	2.56545	0.000185639	Up regulated genes	ethylene-responsive transcription factor 12-like [Glycine max]%3B IPR016177 (DNA-binding domain)%3B GO:0003677 (DNA binding)%2C GO:0003700 (sequence-specific DNA binding transcription factor activity)
Araip.A05Y7	2.27741	7.93e-07	Up regulated genes	Unknown protein
Araip.QW1VD	1.84122	0.000792217	Up regulated genes	Cell wall protein-like n%3D3 Tax%3DOryza RepID%3DQ8H3Y9_ORYSJ%3B IPR006918 (COBRA%2C plant)%3B GO:0010215 (cellulose microfibril organization)%2C GO:0016049 (cell growth)%2C GO:0031225 (anchored component of membrane)
XLOC_106976	-2.04181	0.0273968	Down regulated genes	Undetected
Araip.Z2NTP	2.88738	0.000126453	Up regulated genes	PATATIN-like protein 5%3B IPR016035 (Acyl transferase/acyl hydrolase/lysophospholipase)%3B GO:0006629 (lipid metabolic process)%2C GO:0008152 (metabolic process)
Aradu.A6XGF	-2.85082	2.29e-06	Down regulated genes	homogentisate phytyltransferase 1%3B IPR000537 (UbiA prenyltransferase family)%3B GO:0004659 (prenyltransferase activity)%2C GO:0016021 (integral component of membrane)
Aradu.K41I0	-3.04595	2.33e-08	Down regulated genes	ethylene-responsive transcription factor 1B%3B IPR016177 (DNA-binding domain)%3B GO:0003677 (DNA binding)%2C GO:0003700 (sequence-specific DNA binding transcription factor activity)
Araip.I3LJK	-1.89041	0.0415531	Down regulated genes	B3 DNA-binding domain protein%3B IPR015300 (DNA-binding pseudobarrel domain)%3B GO:0003677 (DNA binding)
Aradu.Z1SN2	-1.52512	0.00509025	Down regulated genes	uncharacterized protein LOC100812279 isoform X3 [Glycine max]
Araip.W2CG9	1.86349	0.00238621	Up regulated genes	senescence-associated protein%2C putative
Araip.9ZC59	3.39121	5.17e-15	Up regulated genes	Cytochrome P450 superfamily protein%3B IPR001128 (Cytochrome P450)%3B GO:0005506 (iron ion binding)%2C GO:0020037 (heme binding)%2C GO:0055114 (oxidation-reduction process)
Araip.RDM9N	-2.58656	7.1e-13	Down regulated genes	disease-resistance response protein%3B IPR000916 (Bet v I domain)%2C IPR023393 (START-like domain)%2C IPR024949 (Bet v I type allergen)%3B GO:0006952 (defense response)%2C GO:0009607 (response to biotic stimulus)
Aradu.QR44H	1.85382	0.0295612	Up regulated genes	receptor-like kinase%3B IPR003591 (Leucine-rich repeat%2C typical subtype)%2C IPR024788 (Malectin-like carbohydrate-binding domain)
Araip.WI5PK	-1.43736	NA	Down regulated genes	protein YLS7-like [Glycine max]%3B IPR025846 (PMR5 N-terminal domain)%2C IPR026057 (PC-Esterase)
XLOC_118705	4.3203	2.9e-12	Up regulated genes	Undetected
Aradu.Y3BW3	-1.687	0.00738765	Down regulated genes	ethylene-responsive transcription factor 1B%3B IPR016177 (DNA-binding domain)%3B GO:0003677 (DNA binding)%2C GO:0003700 (sequence-specific DNA binding transcription factor activity)
Araip.LMR7U	-1.60391	0.030135	Down regulated genes	pfkB-like carbohydrate kinase family protein%3B IPR002139 (Ribokinase)%3B GO:0004747 (ribokinase activity)%2C GO:0006014 (D-ribose metabolic process)
Aradu.TU51C	-2.13263	8.59e-06	Down regulated genes	2-nitropropane dioxygenase-like protein%3B IPR013785 (Aldolase-type TIM barrel)%3B GO:0003824 (catalytic activity)%2C GO:0018580 (nitronate monooxygenase activity)%2C GO:0055114 (oxidation-reduction process)
Aradu.UB9SW	1.72969	0.0411979	Up regulated genes	uncharacterized protein LOC100790229 [Glycine max]%3B IPR011333 (BTB/POZ fold)
Araip.7QT5G	-1.974	0.000289417	Down regulated genes	Ribonuclease E inhibitor RraA/Dimethylmenaquinone methyltransferase%3B IPR005493 (Ribonuclease E inhibitor RraA/Dimethylmenaquinone methyltransferase)%2C IPR010203 (Regulator of ribonuclease activity A)%3B GO:0008428 (ribonuclease inhibitor activity)%2C GO:0051252 (regulation of RNA metabolic process)
Araip.R7ESZ	2.70396	9.88e-17	Up regulated genes	expansin-like A2%3B IPR007118 (Expansin/Lol pI)%3B GO:0005576 (extracellular region)%2C GO:0019953 (sexual reproduction)
XLOC_001972	-1.7414	0.00367461	Down regulated genes	Undetected
Aradu.ILB9Z	-3.45085	2.17e-09	Down regulated genes	1-aminocyclopropane-1-carboxylate oxidase%3B IPR005123 (Oxoglutarate/iron-dependent dioxygenase)%2C IPR026992 (Non-haem dioxygenase N-terminal domain)%2C IPR027443 (Isopenicillin N synthase-like)%3B GO:0016491 (oxidoreductase activity)%2C GO:0055114 (oxidation-reduction process)
Aradu.LSL3G	2.07689	3.12e-09	Up regulated genes	Cytochrome P450 superfamily protein%3B IPR001128 (Cytochrome P450)%3B GO:0005506 (iron ion binding)%2C GO:0020037 (heme binding)%2C GO:0055114 (oxidation-reduction process)
Aradu.I8GKQ	-2.43336	5.4e-05	Down regulated genes	WRKY family transcription factor%3B IPR003657 (DNA-binding WRKY)%3B GO:0003700 (sequence-specific DNA binding transcription factor activity)%2C GO:0043565 (sequence-specific DNA binding)
XLOC_060409	3.92967	1.22e-09	Up regulated genes	Undetected
Aradu.8W8ZB	1.38761	0.035589	Up regulated genes	aldo/keto reductase family oxidoreductase%3B IPR001395 (Aldo/keto reductase)%2C IPR023210 (NADP-dependent oxidoreductase domain)%3B GO:0016491 (oxidoreductase activity)%2C GO:0055114 (oxidation-reduction process)
XLOC_122878	-2.15884	2.66e-05	Down regulated genes	Undetected
Araip.AV6R9	4.83408	3.04e-17	Up regulated genes	FAR1-related sequence 11%3B IPR004330 (FAR1 DNA binding domain)
Aradu.60BI9	2.02217	0.000344564	Up regulated genes	alpha-ketoglutarate-dependent dioxygenase alkB homolog 6-like [Glycine max]%3B IPR027450 (Alpha-ketoglutarate-dependent dioxygenase AlkB-like)
Aradu.CLF8Y	-1.95578	0.0021651	Down regulated genes	caffeoyl-CoA 3-O-methyltransferase%3B IPR002935 (O-methyltransferase%2C family 3)%3B GO:0008171 (O-methyltransferase activity)
Aradu.CGP4R	-2.55644	1.21e-06	Down regulated genes	amino acid permease%3B IPR002293 (Amino acid/polyamine transporter I)%3B GO:0003333 (amino acid transmembrane transport)%2C GO:0015171 (amino acid transmembrane transporter activity)%2C GO:0016020 (membrane)
Aradu.GH61D	2.03206	2.66e-07	Up regulated genes	unknown protein
Araip.YK7C2	-1.92913	0.0100341	Down regulated genes	growth-regulating factor 5%3B IPR014977 (WRC)%2C IPR014978 (Glutamine-Leucine-Glutamine%2C QLQ)%3B GO:0005524 (ATP binding)%2C GO:0005634 (nucleus)
Aradu.CN91R	-2.67395	0.000624461	Down regulated genes	polyphenol oxidase A1%2C chloroplastic-like [Glycine max]%3B IPR008922 (Uncharacterised domain%2C di-copper centre)%2C IPR022740 (Polyphenol oxidase%2C C-terminal)%3B GO:0004097 (catechol oxidase activity)%2C GO:0008152 (metabolic process)%2C GO:0016491 (oxidoreductase activity)%2C GO:0055114 (oxidation-reduction process)
XLOC_098931	-1.68309	6.89e-05	Down regulated genes	Undetected
Aradu.ED3FV	-2.10332	0.000966374	Down regulated genes	nudix hydrolase homolog 17%3B IPR015797 (NUDIX hydrolase domain-like)%3B GO:0016787 (hydrolase activity)
Aradu.J6P55	-1.50066	0.0382734	Down regulated genes	3-ketoacyl-CoA synthase 11%3B IPR012392 (Very-long-chain 3-ketoacyl-CoA synthase)%2C IPR016039 (Thiolase-like)%3B GO:0003824 (catalytic activity)%2C GO:0006633 (fatty acid biosynthetic process)%2C GO:0008152 (metabolic process)%2C GO:0008610 (lipid biosynthetic process)%2C GO:0016020 (membrane)
Aradu.FJ5VY	1.86372	0.0347167	Up regulated genes	Protein kinase superfamily protein%3B IPR011009 (Protein kinase-like domain)%2C IPR013320 (Concanavalin A-like lectin/glucanase%2C subgroup)%3B GO:0004672 (protein kinase activity)%2C GO:0005524 (ATP binding)%2C GO:0006468 (protein phosphorylation)
Araip.ESD8Q	2.06441	0.00262483	Up regulated genes	MLP-like protein 43%3B IPR000916 (Bet v I domain)%2C IPR023393 (START-like domain)%3B GO:0006952 (defense response)%2C GO:0009607 (response to biotic stimulus)
Araip.85TQF	2.00233	0.00611117	Up regulated genes	Protein kinase superfamily protein%3B IPR011009 (Protein kinase-like domain)%2C IPR013320 (Concanavalin A-like lectin/glucanase%2C subgroup)%2C IPR024788 (Malectin-like carbohydrate-binding domain)%3B GO:0004672 (protein kinase activity)%2C GO:0005524 (ATP binding)%2C GO:0006468 (protein phosphorylation)
Aradu.SL9AV	-1.55707	0.0111167	Down regulated genes	alpha/beta-Hydrolases superfamily protein%3B IPR000073 (Alpha/beta hydrolase fold-1)%2C IPR000639 (Epoxide hydrolase-like)%3B GO:0003824 (catalytic activity)
Aradu.SG9C9	1.918	0.0138094	Up regulated genes	replication protein A 70 kDa DNA-binding subunit C-like [Glycine max]%3B IPR012340 (Nucleic acid-binding%2C OB-fold)
Aradu.495R5	-1.5638	0.00658084	Down regulated genes	protein OSB1%2C mitochondrial-like isoform X4 [Glycine max]%3B IPR000424 (Primosome PriB/single-strand DNA-binding)%3B GO:0003697 (single-stranded DNA binding)
Aradu.CT5EJ	2.62717	0.000711179	Up regulated genes	Protein phosphatase 2C family protein%3B IPR001932 (Protein phosphatase 2C (PP2C)-like domain)%2C IPR015655 (Protein phosphatase 2C)%3B GO:0003824 (catalytic activity)
Araip.P9Z95	-2.12458	0.000397659	Down regulated genes	glucan endo-1%2C3-beta-glucosidase 4-like [Glycine max]%3B IPR000490 (Glycoside hydrolase%2C family 17)%2C IPR012946 (X8)%2C IPR017853 (Glycoside hydrolase%2C superfamily)%3B GO:0005975 (carbohydrate metabolic process)
Araip.Y6NXQ	-1.79917	0.0457716	Down regulated genes	uncharacterized protein LOC100782361 isoform X5 [Glycine max]%3B IPR009836 (Protein of unknown function DUF1399)
Aradu.G6ZRZ	1.80457	0.00312652	Up regulated genes	ATP-binding cassette sub-family G member 2 n%3D2 Tax%3DPanicoideae RepID%3DB6SL34_MAIZE%3B IPR013525 (ABC-2 type transporter)%2C IPR027417 (P-loop containing nucleoside triphosphate hydrolase)%3B GO:0000166 (nucleotide binding)%2C GO:0005524 (ATP binding)%2C GO:0016020 (membrane)%2C GO:0016887 (ATPase activity)%2C GO:0017111 (nucleoside-triphosphatase activity)
Aradu.56ICC	1.36513	0.0440021	Up regulated genes	electron transfer flavoprotein subunit alpha%3B IPR001308 (Electron transfer flavoprotein%2C alpha subunit)%3B GO:0009055 (electron carrier activity)%2C GO:0050660 (flavin adenine dinucleotide binding)
Aradu.B4D3A	2.45672	0.000166802	Up regulated genes	U-box domain-containing protein 19-like [Glycine max]%3B IPR013083 (Zinc finger%2C RING/FYVE/PHD-type)%2C IPR016024 (Armadillo-type fold)%3B GO:0000151 (ubiquitin ligase complex)%2C GO:0004842 (ubiquitin-protein ligase activity)%2C GO:0005488 (binding)%2C GO:0005515 (protein binding)%2C GO:0016567 (protein ubiquitination)
Aradu.C3H41	1.95202	0.0082196	Up regulated genes	protein MOR1-like isoform X3 [Glycine max]%3B IPR011989 (Armadillo-like helical)
XLOC_039785	1.98422	0.00131037	Up regulated genes	Undetected
XLOC_120073	-1.82435	9.63e-06	Down regulated genes	Undetected
Aradu.VP5WD	1.98166	0.00307318	Up regulated genes	putative Myb family transcription factor At1g14600-like isoform X2 [Glycine max]%3B IPR009057 (Homeodomain-like)%3B GO:0003677 (DNA binding)%2C GO:0003682 (chromatin binding)
Araip.29K1M	2.93929	0.00013113	Up regulated genes	Protein phosphatase 2C family protein%3B IPR001932 (Protein phosphatase 2C (PP2C)-like domain)%2C IPR015655 (Protein phosphatase 2C)%3B GO:0003824 (catalytic activity)
Aradu.RB04H	-2.11279	0.00358807	Down regulated genes	Single-stranded nucleic acid binding R3H domain-containing protein n%3D1 Tax%3DGloeocapsa sp. PCC 7428 RepID%3DK9XAA6_9CHRO%3B IPR027417 (P-loop containing nucleoside triphosphate hydrolase)%3B GO:0000166 (nucleotide binding)%2C GO:0017111 (nucleoside-triphosphatase activity)
Aradu.Y6Q3B	-1.87015	0.000208163	Down regulated genes	Fatty acid hydroxylase superfamily%3B IPR006694 (Fatty acid hydroxylase)%2C IPR016040 (NAD(P)-binding domain)%2C IPR021940 (Uncharacterised domain Wax2%2C C-terminal)%3B GO:0005506 (iron ion binding)%2C GO:0006633 (fatty acid biosynthetic process)%2C GO:0016491 (oxidoreductase activity)%2C GO:0055114 (oxidation-reduction process)
XLOC_018346	3.50893	5.78e-08	Up regulated genes	Undetected
Araip.FN71S	-2.83457	1.27e-06	Down regulated genes	kunitz trypsin inhibitor 1%3B IPR002160 (Proteinase inhibitor I3%2C Kunitz legume)%3B GO:0004866 (endopeptidase inhibitor activity)
Aradu.27C7S	-3.20978	7.72e-11	Down regulated genes	beta-fructofuranosidase%3B cell wall invertase I%3B fructosidase%3B IPR001362 (Glycoside hydrolase%2C family 32)%2C IPR008985 (Concanavalin A-like lectin/glucanases superfamily)%2C IPR023296 (Glycosyl hydrolase%2C five-bladed beta-propellor domain)%3B GO:0005975 (carbohydrate metabolic process)
Araip.3QB8M	1.77947	0.0187651	Up regulated genes	uncharacterized protein LOC102666946 isoform X4 [Glycine max]%3B IPR021480 (Protein of unknown function DUF3133)
Araip.13JEH	1.52072	0.0115828	Up regulated genes	general transcription factor group E6%3B IPR001487 (Bromodomain)%3B GO:0005515 (protein binding)
Aradu.N4Y9K	-2.70832	0.000110302	Down regulated genes	myb transcription factor%3B IPR009057 (Homeodomain-like)%3B GO:0003677 (DNA binding)%2C GO:0003682 (chromatin binding)
Aradu.P635R	-2.2086	0.000350864	Down regulated genes	equilibrative nucleoside transporter 6%3B IPR002259 (Equilibrative nucleoside transporter)%3B GO:0005337 (nucleoside transmembrane transporter activity)%2C GO:0006810 (transport)%2C GO:0016021 (integral component of membrane)
Aradu.6Y8G9	2.58036	0.00193335	Up regulated genes	nudix hydrolase homolog 17%3B IPR015797 (NUDIX hydrolase domain-like)%3B GO:0016787 (hydrolase activity)
Aradu.94MXL	2.90409	1.83e-05	Up regulated genes	Pleckstrin homology (PH) domain-containing protein / lipid-binding START domain-containing protein
Aradu.TH1E7	-1.75129	0.00819182	Down regulated genes	UDP-Glycosyltransferase superfamily protein%3B IPR002213 (UDP-glucuronosyl/UDP-glucosyltransferase)%3B GO:0008152 (metabolic process)
XLOC_120469	2.0284	0.00291227	Up regulated genes	Undetected
Aradu.Q5BFV	1.99568	0.0375522	Up regulated genes	Unknown protein
Aradu.25H68	1.75049	0.00880273	Up regulated genes	receptor kinase 2%3B IPR002902 (Gnk2-homologous domain)%2C IPR011009 (Protein kinase-like domain)%2C IPR013320 (Concanavalin A-like lectin/glucanase%2C subgroup)%3B GO:0004672 (protein kinase activity)%2C GO:0005524 (ATP binding)%2C GO:0006468 (protein phosphorylation)
Araip.PB2Q2	-2.06728	0.000397499	Down regulated genes	dof zinc finger protein DOF5.6 [Glycine max]%3B IPR003851 (Zinc finger%2C Dof-type)%3B GO:0003677 (DNA binding)
Araip.Y957G	1.85375	0.000281603	Up regulated genes	Pseudouridine synthase family protein%3B IPR001406 (Pseudouridine synthase I%2C TruA)%2C IPR020103 (Pseudouridine synthase%2C catalytic domain)%3B GO:0001522 (pseudouridine synthesis)%2C GO:0003723 (RNA binding)%2C GO:0009451 (RNA modification)%2C GO:0009982 (pseudouridine synthase activity)
Araip.9EA53	1.89971	0.0063635	Up regulated genes	Late embryogenesis abundant (LEA) hydroxyproline-rich glycoprotein family%3B IPR004864 (Late embryogenesis abundant protein%2C LEA-14)
Araip.U2GK9	-2.22469	0.00802054	Down regulated genes	hypothetical protein
Aradu.XT75Q	-2.3766	0.00217285	Down regulated genes	DNA photolyase family protein%3B IPR002124 (Cytochrome c oxidase%2C subunit Vb)%2C IPR005101 (DNA photolyase%2C FAD-binding/Cryptochrome%2C C-terminal)%2C IPR006050 (DNA photolyase%2C N-terminal)%3B GO:0003913 (DNA photolyase activity)%2C GO:0004129 (cytochrome-c oxidase activity)%2C GO:0005740 (mitochondrial envelope)%2C GO:0006281 (DNA repair)
Araip.P553U	4.18956	1.68e-11	Up regulated genes	Unknown protein
Araip.P620U	2.9657	5.38e-07	Up regulated genes	Calcium-binding EF-hand family protein%3B IPR011992 (EF-hand domain pair)%3B GO:0005509 (calcium ion binding)
Araip.MQB8Q	2.32368	0.0040326	Up regulated genes	heat shock protein 90.1%3B IPR001404 (Heat shock protein Hsp90 family)%3B GO:0005524 (ATP binding)%2C GO:0006457 (protein folding)%2C GO:0006950 (response to stress)%2C GO:0051082 (unfolded protein binding)
Aradu.J33DL	-1.74433	0.0440475	Down regulated genes	Ribulose bisphosphate carboxylase (small chain) family protein%3B IPR000894 (Ribulose bisphosphate carboxylase small chain%2C domain)%2C IPR024680 (Ribulose-1%2C5-bisphosphate carboxylase small subunit%2C N-terminal)%2C IPR024681 (Ribulose bisphosphate carboxylase%2C small chain)
Araip.HIE89	1.83143	NA	Up regulated genes	Glucose-1-phosphate adenylyltransferase family protein%3B IPR011831 (Glucose-1-phosphate adenylyltransferase)%3B GO:0005978 (glycogen biosynthetic process)%2C GO:0008878 (glucose-1-phosphate adenylyltransferase activity)%2C GO:0009058 (biosynthetic process)%2C GO:0016779 (nucleotidyltransferase activity)
XLOC_010084	1.46452	0.00854387	Up regulated genes	Undetected
Araip.Q1JDY	2.16201	0.00756973	Up regulated genes	myb-like DNA-binding domain protein%3B IPR009057 (Homeodomain-like)%3B GO:0003677 (DNA binding)%2C GO:0003682 (chromatin binding)
Araip.T3D3V	-2.36856	0.000537036	Down regulated genes	ethylene-responsive transcription factor 1B%3B IPR016177 (DNA-binding domain)%3B GO:0003677 (DNA binding)%2C GO:0003700 (sequence-specific DNA binding transcription factor activity)
Araip.VC3BC	-1.82852	0.0218503	Down regulated genes	Lecithin:cholesterol acyltransferase family protein%3B IPR003386 (Lecithin:cholesterol/phospholipid:diacylglycerol acyltransferase)%3B GO:0006629 (lipid metabolic process)%2C GO:0008374 (O-acyltransferase activity)
Araip.KXM2M	1.76095	0.0425987	Up regulated genes	ACT domain repeat 4%3B IPR002912 (ACT domain)%3B GO:0008152 (metabolic process)%2C GO:0016597 (amino acid binding)
Aradu.NTN47	-1.83129	0.0171373	Down regulated genes	transcription factor SPATULA-like [Glycine max]%3B IPR011598 (Myc-type%2C basic helix-loop-helix (bHLH) domain)%3B GO:0046983 (protein dimerization activity)
Araip.H4AJ0	-1.9325	0.00184933	Down regulated genes	probable copper-transporting ATPase HMA5-like [Glycine max]%3B IPR001757 (Cation-transporting P-type ATPase)%2C IPR023214 (HAD-like domain)%3B GO:0000166 (nucleotide binding)%2C GO:0005507 (copper ion binding)%2C GO:0006812 (cation transport)%2C GO:0006825 (copper ion transport)%2C GO:0016021 (integral component of membrane)%2C GO:0019829 (cation-transporting ATPase activity)%2C GO:0030001 (metal…
Araip.8M2CV	2.12173	0.00053859	Up regulated genes	peptide transporter 1%3B IPR000109 (Proton-dependent oligopeptide transporter family)%2C IPR016196 (Major facilitator superfamily domain%2C general substrate transporter)%3B GO:0005215 (transporter activity)%2C GO:0006810 (transport)%2C GO:0016020 (membrane)
Aradu.KE4QA	-2.12782	0.00138072	Down regulated genes	Phosphoglycerate mutase family protein%3B IPR013078 (Histidine phosphatase superfamily%2C clade-1)
Araip.XJ4FW	-2.4051	5.35e-08	Down regulated genes	endo-1%2C3%3B 1%2C4-beta-D-glucanase-like [Glycine max]%3B IPR002925 (Dienelactone hydrolase)%3B GO:0016787 (hydrolase activity)
Aradu.8K8TN	-2.41531	1.75e-05	Down regulated genes	plasma membrane intrinsic protein 1%3B 4%3B IPR000425 (Major intrinsic protein)%2C IPR023271 (Aquaporin-like)%3B GO:0005215 (transporter activity)%2C GO:0006810 (transport)%2C GO:0016020 (membrane)
Aradu.JS1QQ	-1.89015	0.0062943	Down regulated genes	LRR receptor-like kinase%3B IPR001611 (Leucine-rich repeat)%2C IPR003591 (Leucine-rich repeat%2C typical subtype)%2C IPR011009 (Protein kinase-like domain)%2C IPR013210 (Leucine-rich repeat-containing N-terminal%2C type 2)%2C IPR013320 (Concanavalin A-like lectin/glucanase%2C subgroup)%3B GO:0004672 (protein kinase activity)%2C GO:0005515 (protein binding)%2C GO:0005524 (ATP binding)%2C GO:000646…
Araip.983RG	-2.24998	0.00152127	Down regulated genes	Glycosyl hydrolase family protein with chitinase insertion domain%3B IPR017853 (Glycoside hydrolase%2C superfamily)%3B GO:0004568 (chitinase activity)%2C GO:0005975 (carbohydrate metabolic process)%2C GO:0006032 (chitin catabolic process)
Araip.78G8P	1.72478	0.00450772	Up regulated genes	basic helix loop helix (bHLH) family transcription factor%3B IPR025610 (Transcription factor MYC/MYB N-terminal)
Araip.B3AHS	-2.51468	0.000107859	Down regulated genes	rubredoxin family protein%3B IPR001478 (PDZ domain)%2C IPR004039 (Rubredoxin-type fold)%3B GO:0005506 (iron ion binding)%2C GO:0005515 (protein binding)
XLOC_014375	-2.83217	0.000177231	Down regulated genes	Undetected
XLOC_131537	1.7088	0.028712	Up regulated genes	Undetected
Araip.H6J0Y	-1.49196	0.0133857	Down regulated genes	ELF4-like 4%3B IPR009741 (Protein of unknown function DUF1313)
Araip.V3JAD	1.78567	5.54e-05	Up regulated genes	uncharacterized protein At4g00950-like [Glycine max]
Aradu.GIP2Q	-2.78679	2.44e-07	Down regulated genes	AP2-like ethylene-responsive transcription factor ANT-like isoform X2 [Glycine max]%3B IPR016177 (DNA-binding domain)%3B GO:0003677 (DNA binding)%2C GO:0003700 (sequence-specific DNA binding transcription factor activity)
Aradu.TBP46	-2.72139	5.02e-11	Down regulated genes	peptide transporter 1%3B IPR000109 (Proton-dependent oligopeptide transporter family)%2C IPR016196 (Major facilitator superfamily domain%2C general substrate transporter)%3B GO:0005215 (transporter activity)%2C GO:0006810 (transport)%2C GO:0016020 (membrane)
Araip.HD4P6	1.74372	0.0244077	Up regulated genes	Cytochrome P450 superfamily protein%3B IPR001128 (Cytochrome P450)%3B GO:0005506 (iron ion binding)%2C GO:0020037 (heme binding)%2C GO:0055114 (oxidation-reduction process)
Aradu.81HXK	2.15089	0.00786648	Up regulated genes	replication protein A 1A%3B IPR012340 (Nucleic acid-binding%2C OB-fold)
Araip.D7DEK	-2.4152	NA	Down regulated genes	1-aminocyclopropane-1-carboxylate synthase 11%3B IPR015424 (Pyridoxal phosphate-dependent transferase)%3B GO:0003824 (catalytic activity)%2C GO:0009058 (biosynthetic process)%2C GO:0030170 (pyridoxal phosphate binding)
Araip.9W5SC	1.56356	0.0422021	Up regulated genes	RNA-dependent RNA polymerase family protein%3B IPR007855 (RNA-dependent RNA polymerase%2C eukaryotic-type)%3B GO:0003968 (RNA-directed RNA polymerase activity)
Araip.L02B7	1.9294	9.01e-05	Up regulated genes	Protein kinase superfamily protein%3B IPR011009 (Protein kinase-like domain)%2C IPR013320 (Concanavalin A-like lectin/glucanase%2C subgroup)%3B GO:0004672 (protein kinase activity)%2C GO:0006468 (protein phosphorylation)
XLOC_014904	4.35213	7.65e-13	Up regulated genes	Undetected
Aradu.W51GD	-1.88962	2.53e-05	Down regulated genes	basic 7S globulin [Glycine max]%3B IPR001461 (Aspartic peptidase)%2C IPR021109 (Aspartic peptidase domain)%3B GO:0004190 (aspartic-type endopeptidase activity)%2C GO:0006508 (proteolysis)
Aradu.MVM7E	-2.02804	0.00665993	Down regulated genes	receptor-like protein kinase 4%3B IPR011009 (Protein kinase-like domain)%2C IPR013320 (Concanavalin A-like lectin/glucanase%2C subgroup)%2C IPR025287 (Wall-associated receptor kinase galacturonan-binding domain)%3B GO:0004672 (protein kinase activity)%2C GO:0006468 (protein phosphorylation)%2C GO:0030247 (polysaccharide binding)
Araip.E6TB9	-1.55192	0.00436293	Down regulated genes	protein UPSTREAM OF FLC-like isoform X3 [Glycine max]%3B IPR010369 (Protein of unknown function DUF966)
Araip.VR8QA	1.86574	0.00570067	Up regulated genes	UPF0481 protein [Glycine max]%3B IPR004158 (Protein of unknown function DUF247%2C plant)
XLOC_098930	-1.65789	0.000281381	Down regulated genes	Undetected
Araip.I4SEA	-1.96009	0.0372618	Down regulated genes	2-oxoglutarate (2OG) and Fe(II)-dependent oxygenase superfamily protein%3B IPR005123 (Oxoglutarate/iron-dependent dioxygenase)%2C IPR027443 (Isopenicillin N synthase-like)%3B GO:0016491 (oxidoreductase activity)%2C GO:0055114 (oxidation-reduction process)
Aradu.AV1HQ	-1.83203	0.0266559	Down regulated genes	fatty acid desaturase 8%3B IPR005804 (Fatty acid desaturase%2C type 1)%2C IPR021863 (Protein of unknown function DUF3474)%3B GO:0006629 (lipid metabolic process)%2C GO:0055114 (oxidation-reduction process)
Araip.E3ZYM	-1.83365	0.00220143	Down regulated genes	receptor kinase 2%3B IPR011009 (Protein kinase-like domain)%2C IPR013320 (Concanavalin A-like lectin/glucanase%2C subgroup)%3B GO:0004672 (protein kinase activity)%2C GO:0005524 (ATP binding)%2C GO:0006468 (protein phosphorylation)
Araip.CR2HP	-1.81208	0.0228287	Down regulated genes	P-loop containing nucleoside triphosphate hydrolases superfamily protein%3B IPR027417 (P-loop containing nucleoside triphosphate hydrolase)
Aradu.N8FJN	-1.43307	0.0302076	Down regulated genes	ferritin 4%3B IPR001519 (Ferritin)%2C IPR008331 (Ferritin/DPS protein domain)%2C IPR009078 (Ferritin-like superfamily)%3B GO:0006826 (iron ion transport)%2C GO:0006879 (cellular iron ion homeostasis)%2C GO:0008199 (ferric iron binding)
Aradu.HY1A1	3.56044	3.6e-11	Up regulated genes	Calcium-dependent lipid-binding (CaLB domain) family protein%3B IPR000008 (C2 domain)%3B GO:0005515 (protein binding)
Araip.1MI2Q	2.03249	0.00607595	Up regulated genes	AT hook motif DNA-binding family protein%3B IPR005175 (Domain of unknown function DUF296)
Aradu.B1UPD	-1.57712	0.00654511	Down regulated genes	adenosine/AMP deaminase%3B IPR001365 (Adenosine/AMP deaminase domain)%3B GO:0019239 (deaminase activity)
Araip.19YRX	1.95644	0.00510635	Up regulated genes	Protein kinase superfamily protein%3B IPR011009 (Protein kinase-like domain)%2C IPR011993 (Pleckstrin homology-like domain)%3B GO:0004672 (protein kinase activity)%2C GO:0004674 (protein serine/threonine kinase activity)%2C GO:0005524 (ATP binding)%2C GO:0006468 (protein phosphorylation)
Aradu.SE501	-1.45058	0.0324746	Down regulated genes	receptor kinase 2%3B IPR002902 (Gnk2-homologous domain)%2C IPR011009 (Protein kinase-like domain)%2C IPR013320 (Concanavalin A-like lectin/glucanase%2C subgroup)%3B GO:0004672 (protein kinase activity)%2C GO:0005524 (ATP binding)%2C GO:0006468 (protein phosphorylation)
XLOC_015011	2.00292	0.00482817	Up regulated genes	Undetected
Aradu.94SUA	-2.34435	0.000571995	Down regulated genes	unknown protein%3B Has 64 Blast hits to 64 proteins in 27 species: Archae - 0%3B Bacteria - 14%3B Metazoa - 0%3B Fungi - 6%3B Plants - 42%3B Viruses - 0%3B Other Eukaryotes - 2 (source: NCBI BLink).%3B IPR023375 (Acetoacetate decarboxylase beta barrel domain)
XLOC_092305	1.88238	0.00411763	Up regulated genes	Undetected
Araip.0RH9M	1.7394	0.0174976	Up regulated genes	myosin heavy chain-related%3B IPR011684 (KIP1-like)
Araip.EZ4VM	1.64842	0.0163448	Up regulated genes	tyrosine aminotransferase 3%3B IPR021178 (Tyrosine transaminase)%3B GO:0003824 (catalytic activity)%2C GO:0006520 (cellular amino acid metabolic process)%2C GO:0008483 (transaminase activity)%2C GO:0009058 (biosynthetic process)%2C GO:0030170 (pyridoxal phosphate binding)
Araip.B162Z	-1.88271	0.00552851	Down regulated genes	intermembrane space import and assembly protein%3B IPR010625 (CHCH)
Aradu.1C5Z6	-2.45491	8.13e-06	Down regulated genes	Eukaryotic aspartyl protease family protein%3B IPR001461 (Aspartic peptidase)%2C IPR021109 (Aspartic peptidase domain)%3B GO:0004190 (aspartic-type endopeptidase activity)%2C GO:0006508 (proteolysis)
Aradu.G6ZA5	-2.60482	0.0013492	Down regulated genes	heat shock protein 70%3B IPR013126 (Heat shock protein 70 family)
Aradu.L2RSA	-2.00588	0.0213351	Down regulated genes	nitrate transporter 1.5%3B IPR000109 (Proton-dependent oligopeptide transporter family)%2C IPR016196 (Major facilitator superfamily domain%2C general substrate transporter)%3B GO:0005215 (transporter activity)%2C GO:0006810 (transport)%2C GO:0016020 (membrane)
Aradu.C510V	-1.93804	0.000577132	Down regulated genes	adenylate kinase family protein%3B IPR000850 (Adenylate kinase/UMP-CMP kinase)%2C IPR027417 (P-loop containing nucleoside triphosphate hydrolase)%3B GO:0005524 (ATP binding)%2C GO:0006139 (nucleobase-containing compound metabolic process)%2C GO:0019201 (nucleotide kinase activity)%2C GO:0019205 (nucleobase-containing compound kinase activity)%2C GO:0046939 (nucleotide phosphorylation)
Araip.76FEY	-2.50228	0.00316203	Down regulated genes	myb transcription factor%3B IPR009057 (Homeodomain-like)%3B GO:0003677 (DNA binding)%2C GO:0003682 (chromatin binding)
XLOC_129794	3.24423	9.11e-07	Up regulated genes	Undetected
Araip.9ZT6A	-2.84479	4.25e-05	Down regulated genes	MYB transcription factor MYB51 [Glycine max]%3B IPR009057 (Homeodomain-like)%3B GO:0003677 (DNA binding)%2C GO:0003682 (chromatin binding)
Araip.0GM4I	-1.69623	0.0059664	Down regulated genes	bZIP family transcription factor%3B IPR004827 (Basic-leucine zipper domain)%3B GO:0003700 (sequence-specific DNA binding transcription factor activity)%2C GO:0043565 (sequence-specific DNA binding)
XLOC_065213	3.72727	2.06e-08	Up regulated genes	Undetected
Araip.U6BJT	-1.59085	0.0440064	Down regulated genes	4-coumarate:CoA ligase 2%3B IPR000873 (AMP-dependent synthetase/ligase)%2C IPR025110 (AMP-binding enzyme C-terminal domain)%3B GO:0003824 (catalytic activity)%2C GO:0008152 (metabolic process)
XLOC_013877	-2.13083	0.000897053	Down regulated genes	Undetected
Aradu.2J2GA	-2.3884	0.00120823	Down regulated genes	lysine-ketoglutarate reductase/saccharopine dehydrogenase%3B IPR005097 (Saccharopine dehydrogenase / Homospermidine synthase)%2C IPR007545 (LOR/SDH bifunctional enzyme%2C conserved domain)%2C IPR007698 (Alanine dehydrogenase/PNT%2C NAD(H)-binding domain)%2C IPR007886 (Alanine dehydrogenase/pyridine nucleotide transhydrogenase%2C N-terminal)%3B GO:0016491 (oxidoreductase activity)%2C GO:0055114 (o…
Aradu.B0F0Q	-1.67789	0.0273159	Down regulated genes	probable calcium-binding protein CML25-like [Glycine max]%3B IPR011992 (EF-hand domain pair)%3B GO:0005509 (calcium ion binding)
Aradu.LBR45	-1.68815	0.0218582	Down regulated genes	B3 domain-containing transcription factor ABI3-like isoform X1 [Glycine max]%3B IPR015300 (DNA-binding pseudobarrel domain)%3B GO:0003677 (DNA binding)
Araip.EDF1T	1.6519	0.0471164	Up regulated genes	squamosa promoter-binding-like protein 6-like [Glycine max]%3B IPR004333 (Transcription factor%2C SBP-box)%3B GO:0003677 (DNA binding)%2C GO:0005634 (nucleus)
XLOC_042768	1.71026	0.0223381	Up regulated genes	Undetected
Aradu.CAM8W	-1.82978	0.0354981	Down regulated genes	probable glucan endo-1%2C3-beta-glucosidase A6-like [Glycine max]%3B IPR000490 (Glycoside hydrolase%2C family 17)%2C IPR012946 (X8)%2C IPR017853 (Glycoside hydrolase%2C superfamily)%3B GO:0005975 (carbohydrate metabolic process)
Araip.YU0R1	2.98996	3.31e-06	Up regulated genes	quinone oxidoreductase-like protein%3B IPR001578 (Peptidase C12%2C ubiquitin carboxyl-terminal hydrolase)%3B GO:0004843 (ubiquitin-specific protease activity)%2C GO:0005622 (intracellular)%2C GO:0006511 (ubiquitin-dependent protein catabolic process)
Aradu.36SI6	-1.87699	0.0268257	Down regulated genes	caffeoyl-CoA 3-O-methyltransferase%3B IPR002935 (O-methyltransferase%2C family 3)%3B GO:0008171 (O-methyltransferase activity)
Araip.82L4V	3.71964	7.86e-17	Up regulated genes	ethylene responsive element binding factor 1%3B IPR016177 (DNA-binding domain)%3B GO:0003677 (DNA binding)%2C GO:0003700 (sequence-specific DNA binding transcription factor activity)
Araip.28XCW	3.22832	6.64e-07	Up regulated genes	white-brown-complex ABC transporter family protein%3B IPR013525 (ABC-2 type transporter)%3B GO:0016020 (membrane)
Araip.G2Y3C	3.13641	1.07e-05	Up regulated genes	cytochrome b5 reductase 4-like isoform X2 [Glycine max]%3B IPR001199 (Cytochrome b5-like heme/steroid binding domain)%3B GO:0020037 (heme binding)
Aradu.REH5K	1.50744	0.0257361	Up regulated genes	HAD-superfamily hydrolase%2C subfamily IG%2C 5'-nucleotidase%3B IPR008380 (HAD-superfamily hydrolase%2C subfamily IG%2C 5'-nucleotidase)%2C IPR023214 (HAD-like domain)
Aradu.JMZ0B	-1.60109	0.0231671	Down regulated genes	enoyl-CoA hydratase/isomerase family protein%3B IPR001753 (Crotonase superfamily)%3B GO:0003824 (catalytic activity)%2C GO:0008152 (metabolic process)
Aradu.IJ0H9	-1.86397	0.000790979	Down regulated genes	probable LRR receptor-like serine/threonine-protein kinase At1g06840-like isoform X3 [Glycine max]%3B IPR003591 (Leucine-rich repeat%2C typical subtype)%2C IPR016024 (Armadillo-type fold)%2C IPR016035 (Acyl transferase/acyl hydrolase/lysophospholipase)%3B GO:0005488 (binding)%2C GO:0005515 (protein binding)%2C GO:0006629 (lipid metabolic process)%2C GO:0008152 (metabolic process)
Araip.81A8L	1.69245	0.0465495	Up regulated genes	monogalactosyldiacylglycerol synthase 2%3B IPR007235 (Glycosyl transferase%2C family 28%2C C-terminal)%2C IPR009695 (Diacylglycerol glucosyltransferase%2C N-terminal)%3B GO:0005975 (carbohydrate metabolic process)%2C GO:0009247 (glycolipid biosynthetic process)%2C GO:0030246 (carbohydrate binding)%2C GO:0030259 (lipid glycosylation)
Araip.I8XGC	2.41462	9.32e-06	Up regulated genes	plant/F1M20-13 protein%3B IPR008511 (Protein BYPASS-related)
Aradu.TH0MN	-2.25069	3.45e-05	Down regulated genes	glucan endo-1%2C3-beta-glucosidase 4-like [Glycine max]%3B IPR000490 (Glycoside hydrolase%2C family 17)%2C IPR012946 (X8)%2C IPR017853 (Glycoside hydrolase%2C superfamily)%3B GO:0005975 (carbohydrate metabolic process)
XLOC_098929	-1.67621	0.0002444	Down regulated genes	Undetected
XLOC_061237	-2.74043	2.16e-09	Down regulated genes	Undetected
Aradu.W2M93	2.08094	0.000287072	Up regulated genes	transmembrane protein%2C putative%3B IPR015300 (DNA-binding pseudobarrel domain)
Araip.XP5YM	1.99109	0.0322294	Up regulated genes	specific tissue protein%3B IPR024489 (Organ specific protein)
Aradu.D94AQ	-2.78339	5.56e-07	Down regulated genes	zeaxanthin epoxidase%2C chloroplastic-like [Glycine max]%3B IPR003042 (Aromatic-ring hydroxylase-like)%3B GO:0008152 (metabolic process)%2C GO:0016491 (oxidoreductase activity)
Aradu.X23JQ	1.80137	0.0102609	Up regulated genes	LOB domain-containing protein 41%3B IPR004883 (Lateral organ boundaries%2C LOB)
Aradu.ZAP5I	-2.37762	0.000532828	Down regulated genes	uncharacterized protein LOC102668485 [Glycine max]
Aradu.6I8N8	-2.23099	5.26e-07	Down regulated genes	CRT (chloroquine-resistance transporter)-like transporter 3
Aradu.PJ6U1	-1.58967	0.00809381	Down regulated genes	protein LURP-one-related 17-like [Glycine max]%3B IPR025659 (Tubby C-terminal-like domain)
Araip.YRD27	-1.83654	0.000634989	Down regulated genes	K+ efflux antiporter 5%3B IPR006153 (Cation/H+ exchanger)%3B GO:0006812 (cation transport)%2C GO:0015299 (solute:hydrogen antiporter activity)%2C GO:0016021 (integral component of membrane)%2C GO:0055085 (transmembrane transport)
Araip.EW2ZU	-1.7432	0.00034449	Down regulated genes	Raffinose synthase family protein%3B IPR008811 (Glycosyl hydrolases 36)%2C IPR013785 (Aldolase-type TIM barrel)%3B GO:0003824 (catalytic activity)
Aradu.1BA76	1.57115	0.00369836	Up regulated genes	calcium-dependent protein kinase 16%3B IPR011009 (Protein kinase-like domain)%2C IPR011992 (EF-hand domain pair)%3B GO:0004672 (protein kinase activity)%2C GO:0005509 (calcium ion binding)%2C GO:0005524 (ATP binding)%2C GO:0006468 (protein phosphorylation)
Araip.77WYN	1.43666	0.0199836	Up regulated genes	two-component response regulator-like APRR2-like isoform X2 [Glycine max]%3B IPR009057 (Homeodomain-like)%3B GO:0003677 (DNA binding)%2C GO:0003682 (chromatin binding)
XLOC_107182	3.00324	4.1e-05	Up regulated genes	Undetected
Araip.E4KR5	-2.33778	0.00237272	Down regulated genes	isoflavone reductase-like protein-like [Glycine max]%3B IPR008030 (NmrA-like)%2C IPR016040 (NAD(P)-binding domain)
Araip.HF59E	-2.08229	0.0253016	Down regulated genes	TPR repeat protein%3B IPR021883 (Protein of unknown function DUF3493)
Aradu.NZ8CP	1.9773	0.00161431	Up regulated genes	ethylene-responsive transcription factor 1B%3B IPR016177 (DNA-binding domain)%3B GO:0003677 (DNA binding)%2C GO:0003700 (sequence-specific DNA binding transcription factor activity)
Araip.DXB8W	1.48291	0.0194471	Up regulated genes	Protein of unknown function (DUF506)%3B IPR006502 (Protein of unknown function DUF506%2C plant)
Araip.CL2BR	-1.75162	0.00911249	Down regulated genes	Protein phosphatase 2C family protein%3B IPR001932 (Protein phosphatase 2C (PP2C)-like domain)%2C IPR015655 (Protein phosphatase 2C)%3B GO:0003824 (catalytic activity)
Aradu.Y7CQS	1.82135	0.00326935	Up regulated genes	Protein of unknown function (DUF677)%3B IPR007749 (Protein of unknown function DUF677)
Araip.30PP3	1.72895	0.00713632	Up regulated genes	aldo/keto reductase family oxidoreductase%3B IPR001395 (Aldo/keto reductase)%2C IPR023210 (NADP-dependent oxidoreductase domain)%3B GO:0016491 (oxidoreductase activity)%2C GO:0055114 (oxidation-reduction process)
Araip.FRS32	-1.42195	NA	Down regulated genes	NAC domain protein%2C%3B IPR003441 (NAC domain)%3B GO:0003677 (DNA binding)
Araip.S0S72	-2.33893	0.00346669	Down regulated genes	Eukaryotic aspartyl protease family protein%3B IPR001461 (Aspartic peptidase)%2C IPR021109 (Aspartic peptidase domain)%3B GO:0004190 (aspartic-type endopeptidase activity)%2C GO:0006508 (proteolysis)
Araip.RZ2UN	2.28413	0.00035007	Up regulated genes	alpha-L-arabinofuranosidase 1%3B IPR008979 (Galactose-binding domain-like)%2C IPR010720 (Alpha-L-arabinofuranosidase%2C C-terminal)%2C IPR017853 (Glycoside hydrolase%2C superfamily)%3B GO:0046373 (L-arabinose metabolic process)%2C GO:0046556 (alpha-N-arabinofuranosidase activity)
Aradu.LJC5T	2.08082	0.00206051	Up regulated genes	sodium/calcium exchanger family protein / calcium-binding EF hand family protein%3B IPR004837 (Sodium/calcium exchanger membrane region)%2C IPR011992 (EF-hand domain pair)%3B GO:0005509 (calcium ion binding)%2C GO:0016021 (integral component of membrane)%2C GO:0055085 (transmembrane transport)
Aradu.MM1X2	1.60091	0.0394251	Up regulated genes	Subtilase family protein%3B IPR010259 (Proteinase inhibitor I9)%3B GO:0004252 (serine-type endopeptidase activity)%2C GO:0042802 (identical protein binding)%2C GO:0043086 (negative regulation of catalytic activity)
Aradu.08GEE	-2.18579	2.21e-05	Down regulated genes	ATP-binding ABC transporter%3B IPR026082 (ABC transporter A%2C ABCA)%2C IPR027417 (P-loop containing nucleoside triphosphate hydrolase)%3B GO:0000166 (nucleotide binding)%2C GO:0005524 (ATP binding)%2C GO:0016887 (ATPase activity)%2C GO:0017111 (nucleoside-triphosphatase activity)
Araip.UUM07	1.69447	0.0284515	Up regulated genes	Nucleotide/sugar transporter family protein%3B IPR004853 (Triose-phosphate transporter domain)
Aradu.L0ZIY	1.86654	0.0104511	Up regulated genes	Senescence/dehydration-associated protein-related%3B IPR009686 (Senescence/spartin-associated)
Aradu.Q86YJ	2.28077	3.78e-05	Up regulated genes	Tetratricopeptide repeat (TPR)-like superfamily protein%3B IPR011990 (Tetratricopeptide-like helical)%3B GO:0005515 (protein binding)
Araip.Y7AFG	-2.09944	0.00113487	Down regulated genes	zeaxanthin epoxidase%2C chloroplastic-like [Glycine max]%3B IPR003042 (Aromatic-ring hydroxylase-like)%3B GO:0008152 (metabolic process)%2C GO:0016491 (oxidoreductase activity)
Aradu.FAV4Y	-1.98644	0.00508311	Down regulated genes	2-oxoglutarate (2OG) and Fe(II)-dependent oxygenase superfamily protein%3B IPR005123 (Oxoglutarate/iron-dependent dioxygenase)%2C IPR026992 (Non-haem dioxygenase N-terminal domain)%2C IPR027443 (Isopenicillin N synthase-like)%3B GO:0016491 (oxidoreductase activity)%2C GO:0055114 (oxidation-reduction process)
Araip.S7PUT	2.19331	7.38e-05	Up regulated genes	uncharacterized protein At5g39865-like [Glycine max]%3B IPR012336 (Thioredoxin-like fold)%3B GO:0009055 (electron carrier activity)%2C GO:0015035 (protein disulfide oxidoreductase activity)%2C GO:0045454 (cell redox homeostasis)
Aradu.2E07P	1.77873	0.0239269	Up regulated genes	uncharacterized protein LOC100820626 isoform X1 [Glycine max]
Araip.D27C5	-2.03774	2.93e-05	Down regulated genes	lysosomal beta glucosidase-like isoform X1 [Glycine max]%3B IPR002772 (Glycoside hydrolase family 3 C-terminal domain)%2C IPR017853 (Glycoside hydrolase%2C superfamily)%2C IPR026892 (Glycoside hydrolase family 3)%3B GO:0005975 (carbohydrate metabolic process)
Aradu.3N314	2.39134	3.62e-05	Up regulated genes	U-box domain-containing protein 17-like [Glycine max]%3B IPR013083 (Zinc finger%2C RING/FYVE/PHD-type)%2C IPR016024 (Armadillo-type fold)%3B GO:0000151 (ubiquitin ligase complex)%2C GO:0004842 (ubiquitin-protein ligase activity)%2C GO:0005488 (binding)%2C GO:0005515 (protein binding)%2C GO:0016567 (protein ubiquitination)
Aradu.YNN2E	2.13845	0.000113616	Up regulated genes	GATA transcription factor 12%3B IPR016679 (Transcription factor%2C GATA%2C plant)%3B GO:0003677 (DNA binding)%2C GO:0003700 (sequence-specific DNA binding transcription factor activity)%2C GO:0005634 (nucleus)%2C GO:0008270 (zinc ion binding)%2C GO:0043565 (sequence-specific DNA binding)
Aradu.JCZ7K	-2.00174	0.000345011	Down regulated genes	unknown protein%3B IPR025131 (Domain of unknown function DUF4057)
XLOC_049193	-1.66132	0.0223085	Down regulated genes	Undetected
Araip.6S73T	1.4906	0.0318997	Up regulated genes	acyl-CoA synthetase 5%3B IPR000873 (AMP-dependent synthetase/ligase)%2C IPR025110 (AMP-binding enzyme C-terminal domain)%3B GO:0003824 (catalytic activity)%2C GO:0008152 (metabolic process)
Aradu.QMU6X	2.66201	2.32e-07	Up regulated genes	inorganic pyrophosphatase%3B IPR008162 (Inorganic pyrophosphatase)%3B GO:0000287 (magnesium ion binding)%2C GO:0004427 (inorganic diphosphatase activity)%2C GO:0005737 (cytoplasm)%2C GO:0006796 (phosphate-containing compound metabolic process)
Aradu.WU1XZ	1.64405	0.0240786	Up regulated genes	ADP-ribosylation factor GTPase-activating protein AGD3-like [Glycine max]%3B IPR001164 (Arf GTPase activating protein)%2C IPR011993 (Pleckstrin homology-like domain)%2C IPR020683 (Ankyrin repeat-containing domain)%2C IPR027267 (Arfaptin homology (AH) domain/BAR domain)%3B GO:0005515 (protein binding)%2C GO:0005737 (cytoplasm)%2C GO:0008060 (ARF GTPase activator activity)%2C GO:0008270 (zinc ion b…
Aradu.F283S	1.45066	0.0270813	Up regulated genes	uncharacterized protein LOC100820179 isoform X2 [Glycine max]%3B IPR012866 (Protein of unknown function DUF1644)%2C IPR013083 (Zinc finger%2C RING/FYVE/PHD-type)
Aradu.0YU5H	-2.29259	0.00111082	Down regulated genes	DNA-binding protein SMUBP-2%3B IPR014001 (Helicase%2C superfamily 1/2%2C ATP-binding domain)%2C IPR027417 (P-loop containing nucleoside triphosphate hydrolase)%3B GO:0000166 (nucleotide binding)%2C GO:0017111 (nucleoside-triphosphatase activity)
Aradu.YA97R	-1.72497	0.0456662	Down regulated genes	cyclic nucleotide gated channel 19%3B IPR014710 (RmlC-like jelly roll fold)
Araip.8B6ML	-3.8471	1.49e-16	Down regulated genes	ethylene-responsive transcription factor ABR1 [Glycine max]
Araip.AC9FU	-1.76198	0.0143962	Down regulated genes	UDP-Glycosyltransferase superfamily protein%3B IPR002213 (UDP-glucuronosyl/UDP-glucosyltransferase)%3B GO:0008152 (metabolic process)
Aradu.2E3F6	-2.19701	0.000399868	Down regulated genes	Protein kinase superfamily protein%3B IPR011009 (Protein kinase-like domain)%3B GO:0004672 (protein kinase activity)%2C GO:0005524 (ATP binding)%2C GO:0006468 (protein phosphorylation)
Araip.FE1BT	-2.38806	0.00314112	Down regulated genes	Ulp1 protease family%2C carboxy-terminal domain protein%3B IPR003653 (Peptidase C48%2C SUMO/Sentrin/Ubl1)%3B GO:0006508 (proteolysis)%2C GO:0008234 (cysteine-type peptidase activity)
Araip.B6VRK	2.09702	0.00672437	Up regulated genes	MYB transcription factor MYB114 isoform X2 [Glycine max]%3B IPR009057 (Homeodomain-like)%3B GO:0003677 (DNA binding)%2C GO:0003682 (chromatin binding)
Aradu.QE1MY	3.85063	3.58e-09	Up regulated genes	beta glucosidase 10%3B IPR017853 (Glycoside hydrolase%2C superfamily)%3B GO:0005975 (carbohydrate metabolic process)
XLOC_001651	2.08791	0.00616533	Up regulated genes	Undetected
Araip.NX7E8	-2.3936	0.00543554	Down regulated genes	WRKY family transcription factor family protein%3B IPR003657 (DNA-binding WRKY)%3B GO:0003700 (sequence-specific DNA binding transcription factor activity)%2C GO:0043565 (sequence-specific DNA binding)
Araip.32J5S	1.78922	0.0117356	Up regulated genes	S-adenosyl-L-homocysteine hydrolase%3B IPR000043 (Adenosylhomocysteinase)%2C IPR016040 (NAD(P)-binding domain)%3B GO:0004013 (adenosylhomocysteinase activity)%2C GO:0006730 (one-carbon metabolic process)
Aradu.DA245	-2.05405	0.000637802	Down regulated genes	Cytochrome P450 superfamily protein%3B IPR001128 (Cytochrome P450)%3B GO:0005506 (iron ion binding)%2C GO:0020037 (heme binding)%2C GO:0055114 (oxidation-reduction process)
Araip.ZI6QU	-3.64721	2.93e-17	Down regulated genes	coatomer subunit beta'-2-like isoform X1 [Glycine max]%3B IPR015943 (WD40/YVTN repeat-like-containing domain)%2C IPR020472 (G-protein beta WD-40 repeat)%3B GO:0005515 (protein binding)
Araip.N60LZ	1.70789	0.0237667	Up regulated genes	GATA transcription factor 15%3B IPR013088 (Zinc finger%2C NHR/GATA-type)%3B GO:0003700 (sequence-specific DNA binding transcription factor activity)%2C GO:0008270 (zinc ion binding)%2C GO:0043565 (sequence-specific DNA binding)
Araip.MP018	4.05302	4.51e-19	Up regulated genes	Phosphate-responsive 1 family protein%3B IPR006766 (Phosphate-induced protein 1)
Aradu.AE3JB	2.52691	3.89e-10	Up regulated genes	Protein kinase superfamily protein%3B IPR024788 (Malectin-like carbohydrate-binding domain)
Aradu.JRF6F	-1.55354	0.0236031	Down regulated genes	uncharacterized protein LOC100795477 [Glycine max]
Aradu.QV0NG	1.38795	0.0146931	Up regulated genes	cyclic nucleotide-gated ion channel-like protein%3B IPR005821 (Ion transport domain)%2C IPR014710 (RmlC-like jelly roll fold)%3B GO:0005216 (ion channel activity)%2C GO:0006811 (ion transport)%2C GO:0016020 (membrane)%2C GO:0055085 (transmembrane transport)
Aradu.D1CQS	-1.77174	0.000466177	Down regulated genes	Glutathione S-transferase family protein%3B IPR010987 (Glutathione S-transferase%2C C-terminal-like)%2C IPR012336 (Thioredoxin-like fold)%3B GO:0005515 (protein binding)
Aradu.BLP4A	-2.65591	2.35e-06	Down regulated genes	Adenine nucleotide alpha hydrolases-like superfamily protein%3B IPR006015 (Universal stress protein A)%3B GO:0006950 (response to stress)
Araip.17BET	-1.65573	0.00017512	Down regulated genes	60S ribosomal L23-like protein%3B IPR000218 (Ribosomal protein L14b/L23e)%2C IPR023571 (Ribosomal protein L14 domain)%3B GO:0003735 (structural constituent of ribosome)%2C GO:0005840 (ribosome)%2C GO:0006412 (translation)
Araip.6Z4YF	2.15497	0.0129776	Up regulated genes	ethylene-responsive transcription factor 7-like [Glycine max]%3B IPR016177 (DNA-binding domain)%3B GO:0003677 (DNA binding)%2C GO:0003700 (sequence-specific DNA binding transcription factor activity)
Araip.R02Z7	-3.16611	2.71e-06	Down regulated genes	probable carboxylesterase 15-like [Glycine max]%3B IPR013094 (Alpha/beta hydrolase fold-3)%3B GO:0008152 (metabolic process)%2C GO:0016787 (hydrolase activity)
XLOC_117553	6.05869	3.43e-33	Up regulated genes	Undetected
Araip.T8ZUZ	-2.57204	1.26e-06	Down regulated genes	CP12 domain-containing protein 2%3B IPR003823 (Domain of unknown function CP12)
Aradu.NS10G	-1.58117	0.00284614	Down regulated genes	MADS-box transcription factor 6 [Glycine max]%3B IPR002100 (Transcription factor%2C MADS-box)%2C IPR002487 (Transcription factor%2C K-box)%3B GO:0003677 (DNA binding)%2C GO:0003700 (sequence-specific DNA binding transcription factor activity)%2C GO:0005634 (nucleus)%2C GO:0046983 (protein dimerization activity)
XLOC_003384	2.09236	0.00120988	Up regulated genes	Undetected
Aradu.42GVF	1.56685	0.0393775	Up regulated genes	Sugar transporter SWEET n%3D3 Tax%3DSolanum RepID%3DM1CBD2_SOLTU %3B GO:0016021 (integral component of membrane)
Araip.TQV21	-1.71591	0.0378464	Down regulated genes	D-3-phosphoglycerate dehydrogenase%3B IPR006236 (D-3-phosphoglycerate dehydrogenase%2C type 1)%2C IPR016040 (NAD(P)-binding domain)%3B GO:0004617 (phosphoglycerate dehydrogenase activity)%2C GO:0006564 (L-serine biosynthetic process)%2C GO:0008152 (metabolic process)%2C GO:0016597 (amino acid binding)%2C GO:0048037 (cofactor binding)%2C GO:0051287 (NAD binding)%2C GO:0055114 (oxidation-reduction …
Araip.A7YPK	-1.4518	0.0483449	Down regulated genes	NADPH-cytochrome P450 family 2 reductase%3B IPR001094 (Flavodoxin)%2C IPR023173 (NADPH-cytochrome p450 reductase%2C FAD-binding%2C alpha-helical domain-3)%3B GO:0003958 (NADPH-hemoprotein reductase activity)%2C GO:0005506 (iron ion binding)%2C GO:0010181 (FMN binding)%2C GO:0016491 (oxidoreductase activity)%2C GO:0055114 (oxidation-reduction process)
XLOC_053552	2.10596	7.96e-05	Up regulated genes	Undetected
XLOC_106138	1.98162	7.42e-05	Up regulated genes	Undetected
Aradu.U4WAJ	1.62286	0.0468967	Up regulated genes	glucan endo-1%2C3-beta-glucosidase 13-like [Glycine max]%3B IPR000490 (Glycoside hydrolase%2C family 17)%2C IPR012946 (X8)%2C IPR017853 (Glycoside hydrolase%2C superfamily)%3B GO:0005975 (carbohydrate metabolic process)
Araip.3W8UB	1.82695	0.00983771	Up regulated genes	dentin sialophosphoprotein-like isoform X1 [Glycine max]
Aradu.GXA0E	1.76601	0.00310513	Up regulated genes	probable sugar phosphate/phosphate translocator [Glycine max]%3B IPR004853 (Triose-phosphate transporter domain)
XLOC_011787	1.65739	0.0289106	Up regulated genes	Undetected
Aradu.254Z6	2.73093	1.25e-07	Up regulated genes	BTB/POZ domain-containing protein [Glycine max]%3B IPR011333 (BTB/POZ fold)%2C IPR027356 (NPH3 domain)%3B GO:0005515 (protein binding)
Aradu.12XXA	-2.01371	0.0268911	Down regulated genes	glucan endo-1%2C3-beta-glucosidase 8-like [Glycine max]%3B IPR000490 (Glycoside hydrolase%2C family 17)%2C IPR003402 (tRNA transferase Trm5/Tyw2)%2C IPR012946 (X8)%2C IPR017853 (Glycoside hydrolase%2C superfamily)%3B GO:0005975 (carbohydrate metabolic process)%2C GO:0016740 (transferase activity)
Araip.U037H	-1.62736	0.0053123	Down regulated genes	protein SGT1 homolog isoform X2 [Glycine max]%3B IPR007699 (SGS)%2C IPR008978 (HSP20-like chaperone)%2C IPR011990 (Tetratricopeptide-like helical)%3B GO:0005515 (protein binding)
Aradu.Y0QGL	1.79632	0.00829332	Up regulated genes	Protein of unknown function (DUF1639)%3B IPR012438 (Protein of unknown function DUF1639)
Aradu.K2IUV	1.94163	1.91e-07	Up regulated genes	uncharacterized protein At4g00950-like [Glycine max]
Aradu.1W5FD	3.82064	3.52e-16	Up regulated genes	BON1-associated-like protein%3B IPR000008 (C2 domain)%3B GO:0005515 (protein binding)
Araip.H5FJR	-2.02601	0.0364074	Down regulated genes	Protein kinase family protein%3B IPR002213 (UDP-glucuronosyl/UDP-glucosyltransferase)%2C IPR011009 (Protein kinase-like domain)%2C IPR013320 (Concanavalin A-like lectin/glucanase%2C subgroup)%2C IPR018392 (LysM domain)%3B GO:0004672 (protein kinase activity)%2C GO:0005524 (ATP binding)%2C GO:0006468 (protein phosphorylation)%2C GO:0008152 (metabolic process)%2C GO:0016998 (cell wall macromolecule…
Araip.EK7KI	-2.0551	0.0024904	Down regulated genes	protein POLLEN DEFECTIVE IN GUIDANCE 1-like isoform X2 [Glycine max]%3B IPR008010 (Membrane protein%2CTapt1/CMV receptor)
Aradu.Q0ZLX	-1.93736	0.0312238	Down regulated genes	2-oxoglutarate (2OG) and Fe(II)-dependent oxygenase superfamily protein%3B IPR005123 (Oxoglutarate/iron-dependent dioxygenase)%2C IPR026992 (Non-haem dioxygenase N-terminal domain)%2C IPR027443 (Isopenicillin N synthase-like)%3B GO:0016491 (oxidoreductase activity)%2C GO:0055114 (oxidation-reduction process)
Araip.UJR3L	2.51344	0.00154334	Up regulated genes	zinc-finger protein 3%3B IPR013087 (Zinc finger C2H2-type/integrase DNA-binding domain)%3B GO:0003676 (nucleic acid binding)
Aradu.R7TTV	-1.67059	0.00737329	Down regulated genes	disease resistance protein (TIR-NBS-LRR class)%2C putative%3B IPR000157 (Toll/interleukin-1 receptor homology (TIR) domain)%2C IPR000767 (Disease resistance protein)%2C IPR001611 (Leucine-rich repeat)%2C IPR027417 (P-loop containing nucleoside triphosphate hydrolase)%3B GO:0000166 (nucleotide binding)%2C GO:0005515 (protein binding)%2C GO:0006952 (defense response)%2C GO:0007165 (signal transduct…
Araip.99XID	-2.31659	2.77e-05	Down regulated genes	P-loop containing nucleoside triphosphate hydrolases superfamily protein%3B IPR025753 (AAA-type ATPase%2C N-terminal domain)%2C IPR027417 (P-loop containing nucleoside triphosphate hydrolase)%3B GO:0000166 (nucleotide binding)%2C GO:0005524 (ATP binding)%2C GO:0017111 (nucleoside-triphosphatase activity)
Araip.IIT7G	-1.59116	0.0180961	Down regulated genes	probable ADP-ribosylation factor GTPase-activating protein AGD11-like [Glycine max]%3B IPR000008 (C2 domain)%2C IPR001164 (Arf GTPase activating protein)%3B GO:0005515 (protein binding)%2C GO:0008060 (ARF GTPase activator activity)%2C GO:0008270 (zinc ion binding)%2C GO:0032312 (regulation of ARF GTPase activity)
Aradu.FB7GW	-1.5517	0.0472537	Down regulated genes	myb/SANT-like DNA-binding domain protein%3B IPR009057 (Homeodomain-like)%3B GO:0003677 (DNA binding)
Aradu.62PY8	1.42906	0.0309452	Up regulated genes	phosphoenolpyruvate carboxykinase 1%3B IPR001272 (Phosphoenolpyruvate carboxykinase%2C ATP-utilising)%3B GO:0004611 (phosphoenolpyruvate carboxykinase activity)%2C GO:0004612 (phosphoenolpyruvate carboxykinase (ATP) activity)%2C GO:0005524 (ATP binding)%2C GO:0006094 (gluconeogenesis)%2C GO:0017076 (purine nucleotide binding)
Aradu.65TDS	-2.29146	0.000316015	Down regulated genes	uncharacterized protein LOC100796420 isoform X2 [Glycine max]
Aradu.G6IAK	-1.60575	0.0164683	Down regulated genes	Light-sensor Protein kinase n%3D2 Tax%3DCeratodon purpureus RepID%3DPHY1_CERPU%3B IPR001294 (Phytochrome)%2C IPR005467 (Signal transduction histidine kinase%2C core)%3B GO:0000155 (phosphorelay sensor kinase activity)%2C GO:0004871 (signal transducer activity)%2C GO:0005515 (protein binding)%2C GO:0005524 (ATP binding)%2C GO:0007165 (signal transduction)%2C GO:0009584 (detection of visible light)…
Araip.JE9KX	1.46177	0.0467171	Up regulated genes	transcription factor TT8-like [Glycine max]%3B IPR011598 (Myc-type%2C basic helix-loop-helix (bHLH) domain)%3B GO:0046983 (protein dimerization activity)
Araip.7T2ZY	-1.46313	0.0438994	Down regulated genes	receptor-like serine/threonine kinase 2%3B IPR000858 (S-locus glycoprotein)%2C IPR001480 (Bulb-type lectin domain)%2C IPR003609 (Apple-like)%2C IPR011009 (Protein kinase-like domain)%2C IPR013320 (Concanavalin A-like lectin/glucanase%2C subgroup)%2C IPR021820 (S-locus receptor kinase%2C C-terminal)%2C IPR022126 (S-locus%2C receptor kinase)%2C IPR024171 (S-receptor-like serine/threonine-protein ki…
Araip.ZVM3R	-1.63628	0.00402134	Down regulated genes	Clathrin light chain protein%3B IPR000996 (Clathrin light chain)%3B GO:0005198 (structural molecule activity)%2C GO:0006886 (intracellular protein transport)%2C GO:0016192 (vesicle-mediated transport)%2C GO:0030130 (clathrin coat of trans-Golgi network vesicle)%2C GO:0030132 (clathrin coat of coated pit)
Aradu.Y924X	-2.85033	1.92e-07	Down regulated genes	receptor-like protein kinase 4%3B IPR011009 (Protein kinase-like domain)%2C IPR013320 (Concanavalin A-like lectin/glucanase%2C subgroup)%3B GO:0004672 (protein kinase activity)%2C GO:0005524 (ATP binding)%2C GO:0006468 (protein phosphorylation)
XLOC_010083	1.35556	0.0421581	Up regulated genes	Undetected
Araip.JTL3L	3.56957	9.31e-11	Up regulated genes	Seed maturation protein%3B IPR007011 (Seed maturation protein)
Aradu.D588D	1.54721	0.0231844	Up regulated genes	CASP ARALYDRAFT-like protein%3B IPR006702 (Uncharacterised protein family UPF0497%2C trans-membrane plant)
Aradu.TP255	1.71559	0.0193236	Up regulated genes	mitosis protein DIM1%3B IPR004123 (mRNA splicing factor%2C thioredoxin-like U5 snRNP)%2C IPR012336 (Thioredoxin-like fold)%3B GO:0005681 (spliceosomal complex)%2C GO:0007067 (mitosis)
XLOC_001919	-2.42118	2.73e-05	Down regulated genes	Undetected
Araip.0P7RI	1.44259	0.0358917	Up regulated genes	Pentatricopeptide repeat (PPR) superfamily protein
Aradu.ZHP56	-2.88051	2.34e-08	Down regulated genes	glucan endo-1%2C3-beta-glucosidase-like [Glycine max]%3B IPR000490 (Glycoside hydrolase%2C family 17)%2C IPR017853 (Glycoside hydrolase%2C superfamily)%3B GO:0005975 (carbohydrate metabolic process)
Aradu.06GAS	-2.64226	3.67e-05	Down regulated genes	receptor-like protein kinase 4%3B IPR011009 (Protein kinase-like domain)%2C IPR013320 (Concanavalin A-like lectin/glucanase%2C subgroup)%3B GO:0004672 (protein kinase activity)%2C GO:0006468 (protein phosphorylation)
Araip.W7HYQ	-2.51728	0.000687522	Down regulated genes	myb transcription factor%3B IPR009057 (Homeodomain-like)%3B GO:0003677 (DNA binding)%2C GO:0003682 (chromatin binding)
Aradu.CS27R	1.90136	0.0326853	Up regulated genes	Protein binding / ubiquitin-protein ligase/ zinc ion binding n%3D1 Tax%3DEctocarpus siliculosus RepID%3DD8LG18_ECTSI%3B IPR013083 (Zinc finger%2C RING/FYVE/PHD-type)%3B GO:0005515 (protein binding)%2C GO:0008270 (zinc ion binding)
Araip.LG2HZ	-1.61384	0.0413908	Down regulated genes	Ubiquitin-protein ligase%2C PUB52 n%3D1 Tax%3DSelaginella moellendorffii RepID%3DD8T750_SELML%3B IPR011009 (Protein kinase-like domain)%2C IPR013083 (Zinc finger%2C RING/FYVE/PHD-type)%2C IPR013320 (Concanavalin A-like lectin/glucanase%2C subgroup)%2C IPR014729 (Rossmann-like alpha/beta/alpha sandwich fold)%3B GO:0000151 (ubiquitin ligase complex)%2C GO:0004672 (protein kinase activity)%2C GO:000…
Araip.WYM3Y	-3.28686	2.44e-06	Down regulated genes	heat shock protein 70%3B IPR013126 (Heat shock protein 70 family)
Aradu.CXJ5P	-2.07216	2.77e-05	Down regulated genes	solanesyl diphosphate synthase 1%3B IPR017446 (Polyprenyl synthetase-related)%3B GO:0008299 (isoprenoid biosynthetic process)%2C GO:0015979 (photosynthesis)
Araip.MEZ9T	1.48672	0.0420682	Up regulated genes	proteasome-associated protein ECM29 homolog isoform X2 [Glycine max]%3B IPR016024 (Armadillo-type fold)%2C IPR026827 (Proteasome component ECM29/Translational activator GCN1)%3B GO:0005488 (binding)
Aradu.UQP4Y	-1.61062	0.0384203	Down regulated genes	shikimate O-hydroxycinnamoyltransferase [Glycine max]%3B IPR003480 (Transferase)%2C IPR023213 (Chloramphenicol acetyltransferase-like domain)
Araip.6F6EB	-2.29514	1.08e-07	Down regulated genes	Biotin/lipoate A/B protein ligase family%3B IPR004143 (Biotin/lipoate A/B protein ligase)%3B GO:0003824 (catalytic activity)%2C GO:0006464 (cellular protein modification process)
Aradu.GHH13	-1.75053	0.0110777	Down regulated genes	MtN26
Araip.SU4JK	-1.61489	0.0122973	Down regulated genes	adenylate kinase family protein%3B IPR000850 (Adenylate kinase/UMP-CMP kinase)%2C IPR027417 (P-loop containing nucleoside triphosphate hydrolase)%3B GO:0005524 (ATP binding)%2C GO:0006139 (nucleobase-containing compound metabolic process)%2C GO:0019205 (nucleobase-containing compound kinase activity)
Araip.ETU2Y	2.49123	0.0033513	Up regulated genes	Xyloglucan endotransglucosylase/hydrolase family protein%3B IPR008985 (Concanavalin A-like lectin/glucanases superfamily)%2C IPR016455 (Xyloglucan endotransglucosylase/hydrolase)%3B GO:0005618 (cell wall)%2C GO:0005975 (carbohydrate metabolic process)%2C GO:0006073 (cellular glucan metabolic process)%2C GO:0016762 (xyloglucan:xyloglucosyl transferase activity)%2C GO:0048046 (apoplast)
Araip.L1RL7	1.5909	0.00429372	Up regulated genes	electron transfer flavoprotein subunit alpha%3B IPR001308 (Electron transfer flavoprotein%2C alpha subunit)%3B GO:0009055 (electron carrier activity)%2C GO:0050660 (flavin adenine dinucleotide binding)
Aradu.JW82A	-1.44444	0.0393398	Down regulated genes	sucrose synthase 4%3B IPR012820 (Sucrose synthase%2C plant/cyanobacteria)%3B GO:0005985 (sucrose metabolic process)%2C GO:0009058 (biosynthetic process)%2C GO:0016157 (sucrose synthase activity)
Araip.ERJ79	1.98555	0.00241321	Up regulated genes	Senescence/dehydration-associated protein-related%3B IPR009686 (Senescence/spartin-associated)
XLOC_064903	3.15222	6.26e-11	Up regulated genes	Undetected
Araip.8MC5J	1.73261	0.0486463	Up regulated genes	Pentatricopeptide repeat (PPR) superfamily protein%3B IPR002885 (Pentatricopeptide repeat)
Aradu.5Q6E5	-1.73824	0.00285205	Down regulated genes	NLI interacting factor-like phosphatase%3B IPR004274 (NLI interacting factor)%2C IPR023214 (HAD-like domain)%3B GO:0005515 (protein binding)
Araip.UFJ3Y	-1.78622	0.000915022	Down regulated genes	Protein of unknown function (DUF3511)%3B IPR021899 (Protein of unknown function DUF3511)
Araip.I5UTC	-1.39238	0.038544	Down regulated genes	HR-like lesion-inducing protein-related%3B IPR008637 (HR-like lesion-inducer)
Araip.ZWN74	-1.65835	0.00282883	Down regulated genes	protein YIF1B-like isoform X3 [Glycine max]%3B IPR005578 (Hrf1)
Araip.Y2X13	-2.00239	0.0272895	Down regulated genes	fatty acyl-CoA reductase 3-like [Glycine max]%3B IPR016040 (NAD(P)-binding domain)%2C IPR026055 (Fatty acyl-CoA reductase)%3B GO:0080019 (fatty-acyl-CoA reductase (alcohol-forming) activity)
Aradu.5H0S7	-2.2944	7.41e-06	Down regulated genes	ATP-binding ABC transporter%3B IPR013525 (ABC-2 type transporter)%2C IPR027417 (P-loop containing nucleoside triphosphate hydrolase)%3B GO:0000166 (nucleotide binding)%2C GO:0005524 (ATP binding)%2C GO:0016020 (membrane)%2C GO:0016887 (ATPase activity)%2C GO:0017111 (nucleoside-triphosphatase activity)
Araip.413CZ	-1.88144	0.000551747	Down regulated genes	UDP-Glycosyltransferase superfamily protein%3B IPR002213 (UDP-glucuronosyl/UDP-glucosyltransferase)%3B GO:0008152 (metabolic process)
Aradu.BB9DD	2.49239	4.92e-05	Up regulated genes	LURP-one-like protein%3B IPR025659 (Tubby C-terminal-like domain)
XLOC_018949	-2.43096	0.000454994	Down regulated genes	Undetected
Araip.N2LA6	-3.1716	5.98e-12	Down regulated genes	LURP-one-like protein%3B IPR025659 (Tubby C-terminal-like domain)
Aradu.PHE1E	2.12631	0.000459176	Up regulated genes	FKBP-like peptidyl-prolyl cis-trans isomerase family protein%3B IPR001179 (Peptidyl-prolyl cis-trans isomerase%2C FKBP-type%2C domain)%2C IPR023566 (Peptidyl-prolyl cis-trans isomerase%2C FKBP-type)%3B GO:0006457 (protein folding)
XLOC_100604	2.21201	0.0155311	Up regulated genes	Undetected
Aradu.V4NFM	-2.42072	2.57e-06	Down regulated genes	Glutathione S-transferase family protein%3B IPR010987 (Glutathione S-transferase%2C C-terminal-like)%2C IPR012336 (Thioredoxin-like fold)%3B GO:0005515 (protein binding)
Aradu.P4874	-1.36028	0.0478322	Down regulated genes	Calcium-dependent protein kinase family protein%3B IPR011009 (Protein kinase-like domain)%2C IPR011992 (EF-hand domain pair)%3B GO:0004672 (protein kinase activity)%2C GO:0005509 (calcium ion binding)%2C GO:0005524 (ATP binding)%2C GO:0006468 (protein phosphorylation)
Araip.MNC08	-1.91213	0.0364045	Down regulated genes	carotenoid cleavage dioxygenase 8%3B IPR004294 (Carotenoid oxygenase)
Araip.Y6X2Y	2.712	1.1e-07	Up regulated genes	Xyloglucan endotransglucosylase/hydrolase family protein%3B IPR008985 (Concanavalin A-like lectin/glucanases superfamily)%2C IPR013320 (Concanavalin A-like lectin/glucanase%2C subgroup)%3B GO:0005618 (cell wall)%2C GO:0005975 (carbohydrate metabolic process)%2C GO:0006073 (cellular glucan metabolic process)%2C GO:0016762 (xyloglucan:xyloglucosyl transferase activity)%2C GO:0048046 (apoplast)
Araip.TWG69	1.7762	0.00319194	Up regulated genes	U-box domain-containing protein 4 [Glycine max]%3B IPR016024 (Armadillo-type fold)%3B GO:0005488 (binding)%2C GO:0005515 (protein binding)
Aradu.X96SI	-1.74378	0.0128215	Down regulated genes	4-coumarate:CoA ligase 1%3B IPR000873 (AMP-dependent synthetase/ligase)%2C IPR025110 (AMP-binding enzyme C-terminal domain)%3B GO:0003824 (catalytic activity)%2C GO:0008152 (metabolic process)
Araip.Z6JD4	-2.56726	4.59e-06	Down regulated genes	Single-stranded nucleic acid binding R3H domain-containing protein n%3D1 Tax%3DCalothrix sp. PCC 7507 RepID%3DK9PMH9_9CYAN%3B IPR027417 (P-loop containing nucleoside triphosphate hydrolase)%3B GO:0000166 (nucleotide binding)%2C GO:0017111 (nucleoside-triphosphatase activity)
Aradu.G1DZV	-1.61749	0.023047	Down regulated genes	phloem protein 2-B2%3B IPR001810 (F-box domain)%2C IPR025886 (Phloem protein 2-like)%3B GO:0005515 (protein binding)
Araip.2EE1X	-2.32435	1.03e-05	Down regulated genes	haloacid dehalogenase-like hydrolase%3B IPR006439 (HAD hydrolase%2C subfamily IA)%2C IPR010237 (Pyrimidine 5-nucleotidase)%2C IPR023214 (HAD-like domain)%3B GO:0008152 (metabolic process)%2C GO:0016787 (hydrolase activity)
Araip.USD90	1.80798	0.0112564	Up regulated genes	Unknown protein
Aradu.3W36V	-1.52932	0.0215634	Down regulated genes	Protein kinase superfamily protein%3B IPR001611 (Leucine-rich repeat)%2C IPR011009 (Protein kinase-like domain)%2C IPR013210 (Leucine-rich repeat-containing N-terminal%2C type 2)%2C IPR013320 (Concanavalin A-like lectin/glucanase%2C subgroup)%3B GO:0004672 (protein kinase activity)%2C GO:0005515 (protein binding)%2C GO:0005524 (ATP binding)%2C GO:0006468 (protein phosphorylation)
XLOC_046028	1.77264	0.0154698	Up regulated genes	Undetected
Araip.BH6DK	1.34049	0.0228362	Up regulated genes	Light-sensor Protein kinase n%3D2 Tax%3DCeratodon purpureus RepID%3DPHY1_CERPU%3B IPR001294 (Phytochrome)%2C IPR009082 (Signal transduction histidine kinase%2C homodimeric domain)%3B GO:0000155 (phosphorelay sensor kinase activity)%2C GO:0004871 (signal transducer activity)%2C GO:0005515 (protein binding)%2C GO:0007165 (signal transduction)%2C GO:0009584 (detection of visible light)%2C GO:0016020…
Aradu.RF6Z3	-1.56984	0.0022304	Down regulated genes	Calmodulin-binding protein%3B IPR012416 (Calmodulin binding protein-like)
Aradu.LZ0RH	-2.60836	1.13e-06	Down regulated genes	chalcone synthase [Glycine max]%3B IPR011141 (Polyketide synthase%2C type III)%2C IPR016039 (Thiolase-like)%3B GO:0003824 (catalytic activity)%2C GO:0008152 (metabolic process)%2C GO:0009058 (biosynthetic process)
Araip.TZ0PA	-2.00921	0.000357362	Down regulated genes	unknown protein%3B IPR025131 (Domain of unknown function DUF4057)
Aradu.60FFJ	2.48557	1.09e-12	Up regulated genes	F-box only protein 13-like [Glycine max]%3B IPR001810 (F-box domain)%2C IPR011043 (Galactose oxidase/kelch%2C beta-propeller)%3B GO:0005515 (protein binding)
XLOC_070564	2.90576	1.11e-09	Up regulated genes	Undetected
XLOC_060631	-2.7854	3.74e-05	Down regulated genes	Undetected
Araip.D6MMB	1.76002	0.00859233	Up regulated genes	NADH dehydrogenase [ubiquinone] complex I%2C assembly factor 7 [Glycine max]%3B IPR003788 (Putative S-adenosyl-L-methionine-dependent methyltransferase MidA)
Araip.X14PQ	-1.90043	0.0187245	Down regulated genes	zinc finger (C3HC4-type RING finger) family protein%3B IPR011990 (Tetratricopeptide-like helical)%2C IPR013083 (Zinc finger%2C RING/FYVE/PHD-type)%3B GO:0005515 (protein binding)%2C GO:0008270 (zinc ion binding)
Aradu.2AL0N	-1.65091	0.0323833	Down regulated genes	Sulfate/thiosulfate import ATP-binding protein cysA%2C putative n%3D1 Tax%3DRicinus communis RepID%3DB9SV28_RICCO%3B IPR027417 (P-loop containing nucleoside triphosphate hydrolase)%3B GO:0000166 (nucleotide binding)%2C GO:0005524 (ATP binding)%2C GO:0016887 (ATPase activity)%2C GO:0017111 (nucleoside-triphosphatase activity)
Aradu.UZX8A	-2.07572	0.001702	Down regulated genes	photosystem II reaction center PSB28 protein%3B IPR005610 (Photosystem II Psb28%2C class 1)%3B GO:0009523 (photosystem II)%2C GO:0009654 (photosystem II oxygen evolving complex)%2C GO:0015979 (photosynthesis)%2C GO:0016020 (membrane)
XLOC_019837	4.70556	5.38e-16	Up regulated genes	Undetected
Araip.AP4U8	-3.02759	1.81e-07	Down regulated genes	IAA-amino acid hydrolase ILR1-like protein%3B IPR002933 (Peptidase M20)%3B GO:0008152 (metabolic process)%2C GO:0016787 (hydrolase activity)
Araip.KUX8J	-1.45428	0.0328343	Down regulated genes	uncharacterized protein LOC100815356 isoform X1 [Glycine max]
Aradu.ZTH8V	2.40215	1.13e-06	Up regulated genes	nudix hydrolase homolog 4%3B IPR015797 (NUDIX hydrolase domain-like)%3B GO:0016787 (hydrolase activity)
Araip.VS98X	1.59545	0.0461221	Up regulated genes	ATP-dependent RNA helicase%2C putative%3B IPR001650 (Helicase%2C C-terminal)%2C IPR007502 (Helicase-associated domain)%2C IPR011709 (Domain of unknown function DUF1605)%2C IPR014001 (Helicase%2C superfamily 1/2%2C ATP-binding domain)%2C IPR027417 (P-loop containing nucleoside triphosphate hydrolase)%3B GO:0000166 (nucleotide binding)%2C GO:0003676 (nucleic acid binding)%2C GO:0004386 (helicase ac…
Aradu.U9WH5	-2.777	1.05e-07	Down regulated genes	IAA-amino acid hydrolase ILR1-like protein%3B IPR002933 (Peptidase M20)%3B GO:0008152 (metabolic process)%2C GO:0016787 (hydrolase activity)
Araip.KTY55	-1.75972	0.0317782	Down regulated genes	unknown protein
Araip.VE967	1.57442	0.040704	Up regulated genes	MYB transcription factor MYB114 isoform X2 [Glycine max]%3B IPR009057 (Homeodomain-like)%3B GO:0003677 (DNA binding)%2C GO:0003682 (chromatin binding)
Araip.L8K4F	-3.09104	3.33e-13	Down regulated genes	AP2-like ethylene-responsive transcription factor ANT-like isoform X1 [Glycine max]%3B IPR016177 (DNA-binding domain)%3B GO:0003677 (DNA binding)%2C GO:0003700 (sequence-specific DNA binding transcription factor activity)
Aradu.N0GRH	4.63988	5.95e-30	Up regulated genes	Unknown protein
Araip.21M04	-2.14634	0.00837815	Down regulated genes	transcription factor HBP-1b(c1)-like isoform X1 [Glycine max]%3B IPR025422 (Transcription factor TGA like domain)%3B GO:0043565 (sequence-specific DNA binding)
Aradu.S0KU9	3.79522	1.02e-11	Up regulated genes	basic helix-loop-helix (bHLH) DNA-binding superfamily protein%3B IPR011598 (Myc-type%2C basic helix-loop-helix (bHLH) domain)%3B GO:0046983 (protein dimerization activity)
Aradu.68LAM	-2.05787	3.46e-05	Down regulated genes	receptor-like protein kinase 1%3B IPR001611 (Leucine-rich repeat)%2C IPR011009 (Protein kinase-like domain)%2C IPR013210 (Leucine-rich repeat-containing N-terminal%2C type 2)%3B GO:0004672 (protein kinase activity)%2C GO:0005515 (protein binding)%2C GO:0005524 (ATP binding)%2C GO:0006468 (protein phosphorylation)
Aradu.CC1R3	2.0312	0.00700278	Up regulated genes	receptor-like protein kinase 2%3B IPR001611 (Leucine-rich repeat)%2C IPR003591 (Leucine-rich repeat%2C typical subtype)%2C IPR011009 (Protein kinase-like domain)%2C IPR013210 (Leucine-rich repeat-containing N-terminal%2C type 2)%2C IPR025875 (Leucine rich repeat 4)%3B GO:0004672 (protein kinase activity)%2C GO:0005515 (protein binding)%2C GO:0005524 (ATP binding)%2C GO:0006468 (protein phosphoryl…
Aradu.612YH	-2.06336	0.0101509	Down regulated genes	SNARE-interacting protein KEULE-like isoform X1 [Glycine max]%3B IPR001619 (Sec1-like protein)%2C IPR027482 (Sec1-like%2C domain 2)%3B GO:0006904 (vesicle docking involved in exocytosis)%2C GO:0016192 (vesicle-mediated transport)
Aradu.42KMM	-1.45102	0.0408045	Down regulated genes	E3 ubiquitin-protein ligase RGLG2-like isoform X1 [Glycine max]%3B IPR002035 (von Willebrand factor%2C type A)%2C IPR010734 (Copine)%2C IPR013083 (Zinc finger%2C RING/FYVE/PHD-type)
Aradu.T19XF	3.15116	4.34e-06	Up regulated genes	NAD(P)-binding Rossmann-fold superfamily protein%3B IPR002347 (Glucose/ribitol dehydrogenase)%3B GO:0008152 (metabolic process)%2C GO:0016491 (oxidoreductase activity)
Araip.YV6NV	-3.17279	3.82e-07	Down regulated genes	30S ribosomal protein S13%3B IPR001892 (Ribosomal protein S13)%2C IPR010979 (Ribosomal protein S13-like%2C H2TH)%2C IPR027437 (30s ribosomal protein S13%2C C-terminal)%3B GO:0003676 (nucleic acid binding)%2C GO:0003723 (RNA binding)%2C GO:0003735 (structural constituent of ribosome)%2C GO:0005622 (intracellular)%2C GO:0005840 (ribosome)%2C GO:0006412 (translation)
Aradu.42JCX	-1.52164	0.0346821	Down regulated genes	peptide transporter 2%3B IPR000109 (Proton-dependent oligopeptide transporter family)%2C IPR016196 (Major facilitator superfamily domain%2C general substrate transporter)%3B GO:0005215 (transporter activity)%2C GO:0006810 (transport)%2C GO:0016020 (membrane)
Aradu.I76NQ	2.52808	0.000133555	Up regulated genes	RNA polymerase sigma factor%3B IPR014284 (RNA polymerase sigma-70 like domain)%2C IPR016262 (RNA polymerase sigma factor%2C SigB/SigC/SigD%2C plastid)%3B GO:0003677 (DNA binding)%2C GO:0003700 (sequence-specific DNA binding transcription factor activity)%2C GO:0016987 (sigma factor activity)
Araip.YWT4G	1.68922	0.00175098	Up regulated genes	protein notum homolog isoform X2 [Glycine max]%3B IPR004963 (Protein notum homologue)
Araip.P7KNR	-1.453	0.0238944	Down regulated genes	ATP binding microtubule motor family protein isoform 1 n%3D2 Tax%3DTheobroma cacao RepID%3DUPI00042B34D8%3B IPR001752 (Kinesin%2C motor domain)%2C IPR027417 (P-loop containing nucleoside triphosphate hydrolase)%2C IPR027640 (Kinesin-like protein)%3B GO:0003777 (microtubule motor activity)%2C GO:0005524 (ATP binding)%2C GO:0005871 (kinesin complex)%2C GO:0007018 (microtubule-based movement)%2C GO:…
Araip.XJD82	-2.96772	7.17e-09	Down regulated genes	beta-fructofuranosidase%3B cell wall invertase I%3B fructosidase%3B IPR001362 (Glycoside hydrolase%2C family 32)%2C IPR008985 (Concanavalin A-like lectin/glucanases superfamily)%2C IPR023296 (Glycosyl hydrolase%2C five-bladed beta-propellor domain)%3B GO:0005975 (carbohydrate metabolic process)
Aradu.G4IDA	-1.76993	0.0189806	Down regulated genes	WRKY family transcription factor%3B IPR003657 (DNA-binding WRKY)%3B GO:0003700 (sequence-specific DNA binding transcription factor activity)%2C GO:0043565 (sequence-specific DNA binding)
Aradu.N9RWR	-2.13864	0.0157256	Down regulated genes	inosine-uridine preferring nucleoside hydrolase family protein%3B IPR001910 (Inosine/uridine-preferring nucleoside hydrolase domain)%2C IPR023186 (Inosine/uridine-preferring nucleoside hydrolase)
Aradu.DI7YA	-1.7325	0.0358973	Down regulated genes	Transducin/WD40 repeat-like superfamily protein%3B IPR015943 (WD40/YVTN repeat-like-containing domain)%2C IPR020472 (G-protein beta WD-40 repeat)%3B GO:0005515 (protein binding)
Aradu.S94TG	-2.41394	3.17e-07	Down regulated genes	sulfate transporter 3%3B 5%3B IPR001902 (Sulphate anion transporter)%3B GO:0008271 (secondary active sulfate transmembrane transporter activity)%2C GO:0008272 (sulfate transport)%2C GO:0015116 (sulfate transmembrane transporter activity)%2C GO:0016020 (membrane)%2C GO:0016021 (integral component of membrane)%2C GO:0055085 (transmembrane transport)
Aradu.DM306	-1.8307	0.00556478	Down regulated genes	Unknown protein
Aradu.D2ZN6	2.70233	4.08e-07	Up regulated genes	protein MKS1-like [Glycine max]%3B IPR008889 (VQ)
Araip.U6FMT	1.7555	0.0284947	Up regulated genes	ATP-binding cassette sub-family G member 2 n%3D2 Tax%3DPanicoideae RepID%3DB6SL34_MAIZE%3B IPR013525 (ABC-2 type transporter)%2C IPR027417 (P-loop containing nucleoside triphosphate hydrolase)%3B GO:0000166 (nucleotide binding)%2C GO:0005524 (ATP binding)%2C GO:0016020 (membrane)%2C GO:0016887 (ATPase activity)%2C GO:0017111 (nucleoside-triphosphatase activity)
Araip.HYR0N	1.92981	0.00430407	Up regulated genes	WRKY family transcription factor%3B IPR003657 (DNA-binding WRKY)%3B GO:0003700 (sequence-specific DNA binding transcription factor activity)%2C GO:0043565 (sequence-specific DNA binding)
Araip.D5D4T	1.88917	0.00162626	Up regulated genes	remorin-like [Glycine max]%3B IPR005516 (Remorin%2C C-terminal)
Aradu.Y1LYG	-1.66602	0.0411837	Down regulated genes	probable nucleoredoxin 1-like isoform X1 [Glycine max]%3B IPR011424 (C1-like)%2C IPR012336 (Thioredoxin-like fold)%3B GO:0047134 (protein-disulfide reductase activity)%2C GO:0055114 (oxidation-reduction process)
Araip.8PA0T	2.73044	0.000592082	Up regulated genes	extensin-like region protein%3B IPR006706 (Extensin domain)%3B GO:0005199 (structural constituent of cell wall)%2C GO:0009664 (plant-type cell wall organization)
Araip.T59TA	-2.21502	5.76e-08	Down regulated genes	receptor-like protein kinase 2%3B IPR001611 (Leucine-rich repeat)%2C IPR013210 (Leucine-rich repeat-containing N-terminal%2C type 2)%3B GO:0005515 (protein binding)
Aradu.FE7XB	-2.49882	2.28e-06	Down regulated genes	photosystem II stability/assembly factor HCF136%2C chloroplastic-like [Glycine max]%3B IPR016705 (Photosynthesis system II assembly factor Ycf48/Hcf136)%2C IPR028203 (Photosynthesis system II assembly factor Ycf48/Hcf136-like domain)
Araip.ZEV2T	-2.35673	0.00514455	Down regulated genes	Xyloglucan endotransglucosylase/hydrolase family protein%3B IPR008264 (Beta-glucanase)%2C IPR008985 (Concanavalin A-like lectin/glucanases superfamily)%2C IPR016455 (Xyloglucan endotransglucosylase/hydrolase)%3B GO:0005618 (cell wall)%2C GO:0005975 (carbohydrate metabolic process)%2C GO:0006073 (cellular glucan metabolic process)%2C GO:0016762 (xyloglucan:xyloglucosyl transferase activity)%2C GO:…
Aradu.NH9RG	-1.26893	NA	Down regulated genes	protein YLS7-like [Glycine max]%3B IPR025846 (PMR5 N-terminal domain)%2C IPR026057 (PC-Esterase)
Araip.D0KPG	2.40584	1.08e-06	Up regulated genes	calmodulin-binding family protein
XLOC_023352	2.73713	2.7e-07	Up regulated genes	Undetected
Araip.7L24I	1.74585	0.0165705	Up regulated genes	Retrotransposon protein n%3D1 Tax%3DCucumis melo subsp. melo RepID%3DE5GCB5_CUCME
Aradu.942ZP	-2.46443	0.00231324	Down regulated genes	early light-induced-like protein%3B IPR022796 (Chlorophyll A-B binding protein)%2C IPR023329 (Chlorophyll a/b binding protein domain)
Araip.CU8VC	1.88631	0.000350673	Up regulated genes	interactor of constitutive active ROPs 3 isoform X6 [Glycine max]
Araip.GV8BT	3.61523	8.19e-16	Up regulated genes	Calcium-dependent lipid-binding (CaLB domain) family protein%3B IPR000008 (C2 domain)%3B GO:0005515 (protein binding)
Araip.Y9YMZ	-1.85061	0.00347281	Down regulated genes	peptidyl-prolyl cis-trans isomerase-like 3-like [Glycine max]%3B IPR002130 (Cyclophilin-type peptidyl-prolyl cis-trans isomerase domain)%3B GO:0003755 (peptidyl-prolyl cis-trans isomerase activity)%2C GO:0006457 (protein folding)
Aradu.04E6I	2.12317	4.3e-05	Up regulated genes	unknown protein%3B FUNCTIONS IN: molecular_function unknown%3B INVOLVED IN: N-terminal protein myristoylation%3B LOCATED IN: cellular_component unknown%3B EXPRESSED IN: 22 plant structures%3B EXPRESSED DURING: 13 growth stages%3B IPR025322 (Protein of unknown function DUF4228%2C plant)
Aradu.GRE8B	-1.7298	0.0126262	Down regulated genes	probable methyltransferase PMT16-like [Glycine max]%3B IPR004159 (Putative S-adenosyl-L-methionine-dependent methyltransferase)%3B GO:0008168 (methyltransferase activity)
Aradu.07ZE9	-1.61119	0.00274928	Down regulated genes	Clathrin light chain protein%3B IPR000996 (Clathrin light chain)%3B GO:0005198 (structural molecule activity)%2C GO:0006886 (intracellular protein transport)%2C GO:0016192 (vesicle-mediated transport)%2C GO:0030130 (clathrin coat of trans-Golgi network vesicle)%2C GO:0030132 (clathrin coat of coated pit)
Aradu.9R9X3	-2.15915	0.00183235	Down regulated genes	serine-glyoxylate aminotransferase-like protein%3B IPR015424 (Pyridoxal phosphate-dependent transferase)%2C IPR024169 (Serine-pyruvate aminotransferase/2-aminoethylphosphonate-pyruvate transaminase)%3B GO:0003824 (catalytic activity)%2C GO:0008152 (metabolic process)%2C GO:0030170 (pyridoxal phosphate binding)
Araip.VSW8G	-1.37836	0.0214918	Down regulated genes	alkaline/neutral invertase%3B IPR008928 (Six-hairpin glycosidase-like)%2C IPR024746 (Glycosyl hydrolase family 100)%3B GO:0003824 (catalytic activity)%2C GO:0033926 (glycopeptide alpha-N-acetylgalactosaminidase activity)
Aradu.L80D4	-2.54202	0.000793196	Down regulated genes	sigma factor binding protein 1%2C chloroplastic-like [Glycine max]%3B IPR008889 (VQ)
Aradu.T56CX	-1.47925	0.0458648	Down regulated genes	Glutathione S-transferase family protein%3B IPR010987 (Glutathione S-transferase%2C C-terminal-like)%2C IPR012336 (Thioredoxin-like fold)%3B GO:0005515 (protein binding)
Araip.FD6AI	1.55442	0.0407559	Up regulated genes	Actin cross-linking protein%3B IPR007679 (Protein of unknown function DUF569)%2C IPR008999 (Actin cross-linking)
Araip.A4LJQ	-1.89749	0.000704815	Down regulated genes	Protein of unknown function%2C DUF538%3B IPR007493 (Protein of unknown function DUF538)
Aradu.9C32Y	-1.67198	0.0238472	Down regulated genes	AIG2-like (avirulence induced gene) family protein%3B IPR013024 (Butirosin biosynthesis%2C BtrG-like)
Araip.A4W8E	-1.58669	0.0160708	Down regulated genes	HVA22 homologue E%3B IPR004345 (TB2/DP1/HVA22-related protein)
Aradu.B7Y20	1.41159	0.0438358	Up regulated genes	beta-1%2C4-N-acetylglucosaminyltransferase family protein%3B IPR006813 (Glycosyl transferase%2C family 17)%3B GO:0006487 (protein N-linked glycosylation)%2C GO:0016020 (membrane)
Araip.B85X3	1.88924	0.0306488	Up regulated genes	Dehydration responsive element binding transcription factor n%3D1 Tax%3DMorus notabilis RepID%3DW6FFW1_9ROSA
Araip.VA90H	-1.56162	0.0159145	Down regulated genes	acyl carrier protein 4%3B IPR003231 (Acyl carrier protein (ACP))%2C IPR009081 (Acyl carrier protein-like)%3B GO:0006633 (fatty acid biosynthetic process)%2C GO:0031177 (phosphopantetheine binding)
XLOC_131351	2.24334	0.00387005	Up regulated genes	Undetected
Araip.X2AP6	-1.97181	0.000181344	Down regulated genes	Secretory carrier membrane protein (SCAMP) family protein%3B IPR007273 (SCAMP)%3B GO:0015031 (protein transport)%2C GO:0016021 (integral component of membrane)
Aradu.Z0B0Q	1.72478	0.0467772	Up regulated genes	peptide/nitrate transporter%3B IPR000109 (Proton-dependent oligopeptide transporter family)%2C IPR016196 (Major facilitator superfamily domain%2C general substrate transporter)%3B GO:0005215 (transporter activity)%2C GO:0006810 (transport)%2C GO:0016020 (membrane)
Aradu.MC57M	-1.75842	0.0219918	Down regulated genes	Chaperone DnaJ-domain superfamily protein%3B IPR001623 (DnaJ domain)
Araip.348XC	1.54982	0.00264616	Up regulated genes	Putative adipose-regulatory protein (Seipin)%3B IPR009617 (Adipose-regulatory protein%2C Seipin)
Aradu.7Q9WK	-1.78248	0.00208879	Down regulated genes	SAUR-like auxin-responsive protein family%3B IPR003676 (Auxin-induced protein%2C ARG7)
Araip.RMU5T	-1.98857	0.0474236	Down regulated genes	1-aminocyclopropane-1-carboxylate synthase 11%3B IPR015424 (Pyridoxal phosphate-dependent transferase)%3B GO:0003824 (catalytic activity)%2C GO:0009058 (biosynthetic process)%2C GO:0030170 (pyridoxal phosphate binding)
Araip.NVE0S	-1.70025	0.00736228	Down regulated genes	Succinate dehydrogenase assembly factor 2 n%3D6 Tax%3DCamelineae RepID%3DF4KBT8_ARATH%3B IPR005631 (Flavinator of succinate dehydrogenase)
Araip.L8LWM	2.80965	4.69e-16	Up regulated genes	RING-H2 zinc finger protein RHA4a-like [Glycine max]%3B IPR013083 (Zinc finger%2C RING/FYVE/PHD-type)%3B GO:0005515 (protein binding)%2C GO:0008270 (zinc ion binding)
Aradu.L9ISE	-2.00074	0.0250103	Down regulated genes	MATE efflux family protein%3B IPR002528 (Multi antimicrobial extrusion protein)%3B GO:0006855 (drug transmembrane transport)%2C GO:0015238 (drug transmembrane transporter activity)%2C GO:0015297 (antiporter activity)%2C GO:0016020 (membrane)%2C GO:0055085 (transmembrane transport)
Aradu.CT2LH	-1.92313	3.39e-05	Down regulated genes	dual specificity protein phosphatase 1%3B IPR000340 (Dual specificity phosphatase%2C catalytic domain)%2C IPR020422 (Dual specificity phosphatase%2C subgroup%2C catalytic domain)%2C IPR024950 (Dual specificity phosphatase)%3B GO:0006470 (protein dephosphorylation)%2C GO:0008138 (protein tyrosine/serine/threonine phosphatase activity)
Aradu.ZT2KF	-1.77275	0.0338826	Down regulated genes	zinc finger protein CONSTANS-LIKE 12-like [Glycine max]%3B IPR000315 (Zinc finger%2C B-box)%3B GO:0005622 (intracellular)%2C GO:0008270 (zinc ion binding)
Araip.C9B5T	1.85339	0.00206765	Up regulated genes	scarecrow-like transcription factor PAT1-like [Glycine max]%3B IPR005202 (Transcription factor GRAS)
Araip.49S7T	-3.77621	4.9e-42	Down regulated genes	protein IQ-DOMAIN 14-like isoform X2 [Glycine max]%3B IPR000048 (IQ motif%2C EF-hand binding site)%2C IPR025064 (Domain of unknown function DUF4005)%3B GO:0005515 (protein binding)
Araip.SJM7K	7.89574	6.3e-72	Up regulated genes	replication factor-A carboxy-terminal domain protein%3B IPR012340 (Nucleic acid-binding%2C OB-fold)
Araip.V7U9F	-2.99718	4.47e-07	Down regulated genes	Peptide methionine sulfoxide reductase MsrB n%3D3 Tax%3DAlcaligenes RepID%3DJ0UW79_ALCFA%3B IPR011057 (Mss4-like)%2C IPR028427 (Peptide methionine sulfoxide reductase)%3B GO:0006979 (response to oxidative stress)%2C GO:0030091 (protein repair)%2C GO:0033743 (peptide-methionine (R)-S-oxide reductase activity)%2C GO:0055114 (oxidation-reduction process)
Aradu.NL2WD	-1.89462	0.0159516	Down regulated genes	Deoxyribodipyrimidine photo-lyase (Single-stranded DNA-specific) n%3D1 Tax%3DHalothece sp. (strain PCC 7418) RepID%3DK9YD20_HALP7%3B IPR002081 (Cryptochrome/DNA photolyase%2C class 1)%3B GO:0003913 (DNA photolyase activity)%2C GO:0006281 (DNA repair)
Araip.HDT92	-2.15533	9.11e-05	Down regulated genes	sugar transporter 1%3B IPR005828 (General substrate transporter)%2C IPR016196 (Major facilitator superfamily domain%2C general substrate transporter)%3B GO:0016020 (membrane)%2C GO:0016021 (integral component of membrane)%2C GO:0022857 (transmembrane transporter activity)%2C GO:0022891 (substrate-specific transmembrane transporter activity)%2C GO:0055085 (transmembrane transport)
Aradu.H6T1L	-1.40945	0.0288099	Down regulated genes	methyl esterase 11
Araip.L9MEB	-2.88054	1.64e-10	Down regulated genes	2-nitropropane dioxygenase-like protein%3B IPR013785 (Aldolase-type TIM barrel)%3B GO:0003824 (catalytic activity)%2C GO:0018580 (nitronate monooxygenase activity)%2C GO:0055114 (oxidation-reduction process)
Aradu.IJ2A2	-3.48976	2.04e-07	Down regulated genes	VQ motif protein%3B IPR008889 (VQ)
Araip.I6C5W	-1.57325	0.0451641	Down regulated genes	protein kinase family protein%3B IPR004041 (NAF domain)%2C IPR011009 (Protein kinase-like domain)%3B GO:0004672 (protein kinase activity)%2C GO:0004674 (protein serine/threonine kinase activity)%2C GO:0005524 (ATP binding)%2C GO:0006468 (protein phosphorylation)%2C GO:0007165 (signal transduction)
Aradu.0A8NK	-2.20219	0.0061561	Down regulated genes	isoflavone reductase-like protein-like [Glycine max]%3B IPR008030 (NmrA-like)%2C IPR016040 (NAD(P)-binding domain)
Araip.48RKH	-2.38609	8.25e-06	Down regulated genes	peptide transporter 1%3B IPR000109 (Proton-dependent oligopeptide transporter family)%2C IPR016196 (Major facilitator superfamily domain%2C general substrate transporter)%3B GO:0005215 (transporter activity)%2C GO:0006810 (transport)%2C GO:0016020 (membrane)
Aradu.3GX35	-1.71471	0.0293571	Down regulated genes	folate/biopterin transporter%3B IPR004324 (Biopterin transport-related protein BT1)%2C IPR016196 (Major facilitator superfamily domain%2C general substrate transporter)
XLOC_001022	-2.62067	0.000189368	Down regulated genes	Undetected
Aradu.NI44V	1.75273	0.00140709	Up regulated genes	MYB transcription factor MYB57 [Glycine max]%3B IPR009057 (Homeodomain-like)%3B GO:0003677 (DNA binding)%2C GO:0003682 (chromatin binding)
Araip.P3CAI	-1.98064	0.000720908	Down regulated genes	GDSL-like Lipase/Acylhydrolase superfamily protein%3B IPR001087 (Lipase%2C GDSL)%3B GO:0006629 (lipid metabolic process)%2C GO:0016787 (hydrolase activity)
Aradu.94R5X	-1.96347	0.0496248	Down regulated genes	Ulp1 protease family%2C carboxy-terminal domain protein
Aradu.98U3Z	1.91507	0.0331241	Up regulated genes	receptor kinase 1%3B IPR011009 (Protein kinase-like domain)%2C IPR013320 (Concanavalin A-like lectin/glucanase%2C subgroup)%2C IPR021720 (Malectin)%2C IPR025875 (Leucine rich repeat 4)%3B GO:0004672 (protein kinase activity)%2C GO:0005524 (ATP binding)%2C GO:0006468 (protein phosphorylation)
Araip.UBP04	-1.51432	0.0285169	Down regulated genes	NAD(P)-binding Rossmann-fold superfamily protein%3B IPR002347 (Glucose/ribitol dehydrogenase)%3B GO:0008152 (metabolic process)%2C GO:0016491 (oxidoreductase activity)
Aradu.W4DDQ	1.99297	0.00141129	Up regulated genes	Unknown protein
Araip.B2ESJ	1.43175	0.0400683	Up regulated genes	ethylene-responsive transcription factor 7-like [Glycine max]%3B IPR016177 (DNA-binding domain)%3B GO:0003677 (DNA binding)%2C GO:0003700 (sequence-specific DNA binding transcription factor activity)
Araip.P3ATM	-2.05837	3.15e-05	Down regulated genes	Glutathione S-transferase family protein%3B IPR010987 (Glutathione S-transferase%2C C-terminal-like)%2C IPR012336 (Thioredoxin-like fold)%3B GO:0005515 (protein binding)
Aradu.4P8D3	-2.48693	3.42e-05	Down regulated genes	calcium-dependent protein kinase 29%3B IPR011009 (Protein kinase-like domain)%2C IPR011992 (EF-hand domain pair)%3B GO:0004672 (protein kinase activity)%2C GO:0005509 (calcium ion binding)%2C GO:0005524 (ATP binding)%2C GO:0006468 (protein phosphorylation)
Aradu.83Z01	4.06071	2.94e-24	Up regulated genes	ethylene-responsive transcription factor 5-like [Glycine max]%3B IPR016177 (DNA-binding domain)%3B GO:0003677 (DNA binding)%2C GO:0003700 (sequence-specific DNA binding transcription factor activity)
Aradu.J7MGX	3.57861	1.68e-07	Up regulated genes	hypothetical protein%3B IPR004252 (Probable transposase%2C Ptta/En/Spm%2C plant)
Araip.DQK56	2.40551	5.3e-07	Up regulated genes	exocyst subunit exo70 family protein H7%3B IPR004140 (Exocyst complex protein Exo70)%2C IPR016159 (Cullin repeat-like-containing domain)%3B GO:0000145 (exocyst)%2C GO:0006887 (exocytosis)
Araip.P35BF	2.06791	0.0269518	Up regulated genes	uncharacterized protein LOC100794040 isoform X2 [Glycine max]
XLOC_049389	3.21606	3.96e-06	Up regulated genes	Undetected
Araip.LHK5J	-1.77516	0.00103166	Down regulated genes	plant/T7H20-70 protein
Aradu.F2QXB	-2.65151	1.69e-09	Down regulated genes	Raffinose synthase family protein%3B IPR008811 (Glycosyl hydrolases 36)%2C IPR013785 (Aldolase-type TIM barrel)%3B GO:0003824 (catalytic activity)
Aradu.KD2FK	-2.72033	0.000229982	Down regulated genes	WRKY family transcription factor%3B IPR003657 (DNA-binding WRKY)%3B GO:0003700 (sequence-specific DNA binding transcription factor activity)%2C GO:0043565 (sequence-specific DNA binding)
Aradu.KIU7A	1.61346	0.00518463	Up regulated genes	Zinc finger protein cchc domain containing protein%2C putative n%3D7 Tax%3DEntamoeba RepID%3DB0EA52_ENTDS%3B IPR001878 (Zinc finger%2C CCHC-type)%2C IPR025836 (Zinc knuckle CX2CX4HX4C)%3B GO:0003676 (nucleic acid binding)%2C GO:0008270 (zinc ion binding)
Araip.3SJ63	-1.75314	0.00689701	Down regulated genes	damaged DNA binding 2%3B IPR015943 (WD40/YVTN repeat-like-containing domain)%3B GO:0005515 (protein binding)
Aradu.IFN67	4.95872	1.69e-18	Up regulated genes	homeobox-leucine zipper protein ANTHOCYANINLESS 2-like isoform X5 [Glycine max]%3B IPR009057 (Homeodomain-like)%3B GO:0003677 (DNA binding)%2C GO:0003700 (sequence-specific DNA binding transcription factor activity)%2C GO:0043565 (sequence-specific DNA binding)
Aradu.9L8G9	-1.38558	NA	Down regulated genes	Protein of unknown function (DUF1264)%3B IPR010686 (Protein of unknown function DUF1264)
Araip.V2FS7	2.65433	0.000383019	Up regulated genes	glucan endo-1%2C3-beta-glucosidase-like protein 2-like [Glycine max]%3B IPR012946 (X8)
Aradu.945VS	2.16165	0.0160343	Up regulated genes	RING-H2 finger protein 2B%3B IPR013083 (Zinc finger%2C RING/FYVE/PHD-type)%2C IPR025287 (Wall-associated receptor kinase galacturonan-binding domain)%3B GO:0005515 (protein binding)%2C GO:0008270 (zinc ion binding)%2C GO:0030247 (polysaccharide binding)
Araip.WUT0T	-2.02382	0.0297383	Down regulated genes	3-isopropylmalate dehydratase large subunit%3B IPR015937 (Aconitase/isopropylmalate dehydratase)%3B GO:0003994 (aconitate hydratase activity)%2C GO:0006099 (tricarboxylic acid cycle)%2C GO:0008152 (metabolic process)
Araip.CIZ6F	-1.97498	0.00455083	Down regulated genes	calcium dependent protein kinase 1%3B IPR011009 (Protein kinase-like domain)%2C IPR011992 (EF-hand domain pair)%3B GO:0004672 (protein kinase activity)%2C GO:0005509 (calcium ion binding)%2C GO:0005524 (ATP binding)%2C GO:0006468 (protein phosphorylation)
Araip.D5MQN	2.6244	1.08e-07	Up regulated genes	uncharacterized protein At1g04910-like [Glycine max]%3B IPR019378 (GDP-fucose protein O-fucosyltransferase)
Araip.NS97H	1.72749	0.0499025	Up regulated genes	gibberellin 20 oxidase 2-like [Glycine max]%3B IPR005123 (Oxoglutarate/iron-dependent dioxygenase)%2C IPR026992 (Non-haem dioxygenase N-terminal domain)%2C IPR027443 (Isopenicillin N synthase-like)%3B GO:0016491 (oxidoreductase activity)%2C GO:0055114 (oxidation-reduction process)
Araip.95LB8	-2.66184	6.37e-10	Down regulated genes	cellulose synthase 1%3B IPR004827 (Basic-leucine zipper domain)%2C IPR013083 (Zinc finger%2C RING/FYVE/PHD-type)%3B GO:0003700 (sequence-specific DNA binding transcription factor activity)%2C GO:0043565 (sequence-specific DNA binding)
Araip.ZXC56	-3.57751	6.76e-09	Down regulated genes	cytokinin oxidase/dehydrogenase 1%3B IPR016164 (FAD-linked oxidase-like%2C C-terminal)%2C IPR016166 (FAD-binding%2C type 2)%2C IPR016170 (Vanillyl-alcohol oxidase/Cytokinin dehydrogenase C-terminal domain)%3B GO:0003824 (catalytic activity)%2C GO:0008762 (UDP-N-acetylmuramate dehydrogenase activity)%2C GO:0009690 (cytokinin metabolic process)%2C GO:0016491 (oxidoreductase activity)%2C GO:0019139 …
Araip.XLI18	2.02702	0.00313538	Up regulated genes	Protein kinase superfamily protein%3B IPR009091 (Regulator of chromosome condensation 1/beta-lactamase-inhibitor protein II)%2C IPR011009 (Protein kinase-like domain)%2C IPR013320 (Concanavalin A-like lectin/glucanase%2C subgroup)%3B GO:0004672 (protein kinase activity)%2C GO:0005524 (ATP binding)%2C GO:0006468 (protein phosphorylation)
Aradu.CAI0E	2.05703	0.0403547	Up regulated genes	Signal transduction histidine kinase%2C hybrid-type%2C ethylene sensor%3B IPR009082 (Signal transduction histidine kinase%2C homodimeric domain)%3B GO:0000155 (phosphorelay sensor kinase activity)%2C GO:0004871 (signal transducer activity)%2C GO:0007165 (signal transduction)%2C GO:0016020 (membrane)
Araip.WYW75	-2.016	0.0100553	Down regulated genes	syntaxin-121-like [Glycine max]%3B IPR010989 (t-SNARE)%3B GO:0005515 (protein binding)%2C GO:0016020 (membrane)%2C GO:0016192 (vesicle-mediated transport)
Aradu.634DQ	-2.19975	0.000177633	Down regulated genes	flocculation protein FLO11-like isoform X2 [Glycine max]
Aradu.96S2E	-2.00147	0.00156889	Down regulated genes	glucan endo-1%2C3-beta-glucosidase 14-like [Glycine max]%3B IPR000490 (Glycoside hydrolase%2C family 17)%2C IPR017853 (Glycoside hydrolase%2C superfamily)%3B GO:0005975 (carbohydrate metabolic process)
Aradu.AN030	1.33635	0.0342575	Up regulated genes	aldo/keto reductase family oxidoreductase%3B IPR001395 (Aldo/keto reductase)%2C IPR023210 (NADP-dependent oxidoreductase domain)
Araip.79KSY	3.90177	4.36e-11	Up regulated genes	UDP-Glycosyltransferase superfamily protein%3B IPR002213 (UDP-glucuronosyl/UDP-glucosyltransferase)%3B GO:0008152 (metabolic process)
Araip.E5810	-1.94721	0.000232754	Down regulated genes	uncharacterized protein LOC100799131 isoform X1 [Glycine max]%3B IPR010765 (Protein of unknown function DUF1350)
Aradu.E9V4C	-1.61558	0.0153518	Down regulated genes	probable WRKY transcription factor 23-like [Glycine max]%3B IPR003657 (DNA-binding WRKY)%3B GO:0003700 (sequence-specific DNA binding transcription factor activity)%2C GO:0043565 (sequence-specific DNA binding)
Araip.WX8L5	-2.12896	0.000585353	Down regulated genes	Cytochrome P450 superfamily protein%3B IPR001128 (Cytochrome P450)%3B GO:0005506 (iron ion binding)%2C GO:0020037 (heme binding)%2C GO:0055114 (oxidation-reduction process)
Araip.P959S	-1.45961	0.0182751	Down regulated genes	transmembrane amino acid transporter family protein%3B IPR013057 (Amino acid transporter%2C transmembrane)
Aradu.0648Q	-1.84991	0.00327938	Down regulated genes	Unknown protein
Aradu.I7P58	-2.28209	0.000542036	Down regulated genes	uncharacterized protein LOC100799131 isoform X1 [Glycine max]%3B IPR010765 (Protein of unknown function DUF1350)
Aradu.WEB5E	4.16362	2.95e-11	Up regulated genes	Unknown protein
Aradu.LD8QN	-2.50359	4.48e-05	Down regulated genes	defective in cullin neddylation protein%2C putative%3B IPR014764 (Defective-in-cullin neddylation protein)
Aradu.P6GJ2	-1.68944	0.000157101	Down regulated genes	Golgi vesicle transport-related protein n%3D1 Tax%3DDacryopinax sp. (strain DJM 731) RepID%3DM5G5R1_DACSP%3B IPR012955 (CASP%2C C-terminal)%3B GO:0006891 (intra-Golgi vesicle-mediated transport)%2C GO:0030173 (integral component of Golgi membrane)
Araip.WT1Z7	1.77195	0.0361637	Up regulated genes	cinnamyl alcohol dehydrogenase 9%3B IPR002085 (Alcohol dehydrogenase superfamily%2C zinc-type)%2C IPR016040 (NAD(P)-binding domain)%2C IPR020843 (Polyketide synthase%2C enoylreductase)%3B GO:0008270 (zinc ion binding)%2C GO:0016491 (oxidoreductase activity)%2C GO:0055114 (oxidation-reduction process)
Araip.75CVM	-1.46396	0.019923	Down regulated genes	Protein kinase superfamily protein%3B IPR011009 (Protein kinase-like domain)%2C IPR028324 (Serine/threonine-protein kinase CTR1)%3B GO:0004672 (protein kinase activity)%2C GO:0005524 (ATP binding)%2C GO:0006468 (protein phosphorylation)
Araip.PRU4K	1.97885	0.000382148	Up regulated genes	Unknown protein%3B IPR006031 (XYPPX repeat)
Araip.WB197	2.15596	0.000855794	Up regulated genes	histone deacetylase 6%3B IPR000286 (Histone deacetylase superfamily)%2C IPR023801 (Histone deacetylase domain)%3B GO:0004407 (histone deacetylase activity)%2C GO:0016575 (histone deacetylation)
Aradu.7Y76M	1.6495	0.00909861	Up regulated genes	Heavy metal transport/detoxification superfamily protein%3B IPR006121 (Heavy metal-associated domain%2C HMA)%3B GO:0030001 (metal ion transport)%2C GO:0046872 (metal ion binding)
Aradu.3WL67	2.20303	3.13e-05	Up regulated genes	Calcium-binding EF-hand family protein%3B IPR011992 (EF-hand domain pair)%3B GO:0005509 (calcium ion binding)
XLOC_104121	-1.98417	0.0111257	Down regulated genes	Undetected
Aradu.IAV7G	-1.75923	0.0254397	Down regulated genes	putative axial regulator YABBY 2-like isoform X3 [Glycine max]%3B IPR006780 (YABBY protein)
Araip.L1D01	-2.15699	1.99e-09	Down regulated genes	Cytochrome P450 superfamily protein%3B IPR001128 (Cytochrome P450)%3B GO:0005506 (iron ion binding)%2C GO:0020037 (heme binding)%2C GO:0055114 (oxidation-reduction process)
XLOC_001650	2.08806	0.00676923	Up regulated genes	Undetected
Aradu.92H1B	1.63332	0.0373621	Up regulated genes	transmembrane protein%2C putative
Araip.7XH09	2.24234	3.07e-07	Up regulated genes	ethylene-responsive transcription factor 7-like [Glycine max]%3B IPR016177 (DNA-binding domain)%3B GO:0003677 (DNA binding)%2C GO:0003700 (sequence-specific DNA binding transcription factor activity)
Aradu.2088W	-1.91886	0.00673802	Down regulated genes	Folic acid and derivative biosynthetic process isoform 1 n%3D1 Tax%3DTheobroma cacao RepID%3DUPI00042B7F04%3B IPR005645 (Serine hydrolase FSH)
Aradu.G8H5M	-2.08427	0.032193	Down regulated genes	fructose-1%2C6-bisphosphatase%3B IPR000146 (Fructose-1%2C6-bisphosphatase class 1/Sedoheputulose-1%2C7-bisphosphatase)%3B GO:0005975 (carbohydrate metabolic process)%2C GO:0042578 (phosphoric ester hydrolase activity)
Aradu.DAV01	1.68606	0.0361985	Up regulated genes	Peroxidase superfamily protein%3B IPR010255 (Haem peroxidase)%3B GO:0004601 (peroxidase activity)%2C GO:0006979 (response to oxidative stress)%2C GO:0020037 (heme binding)%2C GO:0055114 (oxidation-reduction process)
Araip.X2YQI	-2.28776	1.33e-09	Down regulated genes	aldose 1-epimerase family protein%3B IPR008183 (Aldose 1-/Glucose-6-phosphate 1-epimerase)%2C IPR011013 (Galactose mutarotase-like domain)%3B GO:0003824 (catalytic activity)%2C GO:0005975 (carbohydrate metabolic process)%2C GO:0016853 (isomerase activity)%2C GO:0030246 (carbohydrate binding)
Aradu.1LZ8T	2.10216	0.000131573	Up regulated genes	putative indole-3-acetic acid-amido synthetase GH3.9%3B IPR004993 (GH3 auxin-responsive promoter)
XLOC_070563	2.94496	1.54e-09	Up regulated genes	Undetected
Aradu.EM688	1.95399	3.53e-06	Up regulated genes	1-aminocyclopropane-1-carboxylate synthase 11%3B IPR015424 (Pyridoxal phosphate-dependent transferase)%3B GO:0003824 (catalytic activity)%2C GO:0009058 (biosynthetic process)%2C GO:0030170 (pyridoxal phosphate binding)
Araip.8V7F0	-1.55078	0.00565707	Down regulated genes	probable LRR receptor-like serine/threonine-protein kinase At1g06840-like isoform X3 [Glycine max]%3B IPR003591 (Leucine-rich repeat%2C typical subtype)%2C IPR016024 (Armadillo-type fold)%2C IPR016035 (Acyl transferase/acyl hydrolase/lysophospholipase)%3B GO:0005488 (binding)%2C GO:0005515 (protein binding)%2C GO:0006629 (lipid metabolic process)%2C GO:0008152 (metabolic process)
Aradu.NG0Q2	1.72212	0.00634203	Up regulated genes	protein IQ-DOMAIN 32-like isoform X2 [Glycine max]%3B IPR000048 (IQ motif%2C EF-hand binding site)%2C IPR025064 (Domain of unknown function DUF4005)%3B GO:0005515 (protein binding)
Araip.QU1CY	-1.39396	0.0292862	Down regulated genes	UDP-glucosyltransferase family protein%3B IPR002213 (UDP-glucuronosyl/UDP-glucosyltransferase)%3B GO:0008152 (metabolic process)
XLOC_036834	2.19567	0.00865993	Up regulated genes	Undetected
XLOC_095773	-1.58903	0.00361081	Down regulated genes	Undetected
Aradu.FX2GH	3.15501	3.16e-20	Up regulated genes	glucuronoxylan 4-O-methyltransferase 1-like [Glycine max]%3B IPR021148 (Putative polysaccharide biosynthesis protein)
Aradu.0C9TU	-2.44033	0.000108371	Down regulated genes	NAD-dependent malic enzyme 1%3B IPR001891 (Malic oxidoreductase)%3B GO:0004470 (malic enzyme activity)%2C GO:0004471 (malate dehydrogenase (decarboxylating) (NAD+) activity)%2C GO:0006108 (malate metabolic process)%2C GO:0051287 (NAD binding)%2C GO:0055114 (oxidation-reduction process)
XLOC_007757	-1.56188	0.0455683	Down regulated genes	Undetected
XLOC_122879	-2.2744	0.000152226	Down regulated genes	Undetected
Araip.74ZFI	-1.73991	0.0306874	Down regulated genes	calmodulin-binding transcription activator%3B IPR000048 (IQ motif%2C EF-hand binding site)%2C IPR005559 (CG-1 DNA-binding domain)%2C IPR013783 (Immunoglobulin-like fold)%2C IPR014756 (Immunoglobulin E-set)%2C IPR020683 (Ankyrin repeat-containing domain)%2C IPR027417 (P-loop containing nucleoside triphosphate hydrolase)%3B GO:0003677 (DNA binding)%2C GO:0005515 (protein binding)%2C GO:0005634 (nuc…
Aradu.7K02I	-1.59628	0.0167877	Down regulated genes	RPM1-interacting protein 4-like [Glycine max]%3B IPR008700 (Pathogenic type III effector avirulence factor Avr cleavage site)
Araip.I15G1	-2.85788	2.55e-06	Down regulated genes	protein PLANT CADMIUM RESISTANCE 10-like isoform X2 [Glycine max]%3B IPR001372 (Dynein light chain%2C type 1/2)%2C IPR006461 (Uncharacterised protein family Cys-rich)%2C IPR009057 (Homeodomain-like)%3B GO:0003677 (DNA binding)%2C GO:0005875 (microtubule associated complex)%2C GO:0007017 (microtubule-based process)
Araip.20NUY	-1.97661	0.00072544	Down regulated genes	receptor-like serine/threonine kinase 2%3B IPR000858 (S-locus glycoprotein)%2C IPR001480 (Bulb-type lectin domain)%2C IPR003609 (Apple-like)%2C IPR011009 (Protein kinase-like domain)%2C IPR013320 (Concanavalin A-like lectin/glucanase%2C subgroup)%2C IPR021820 (S-locus receptor kinase%2C C-terminal)%2C IPR022126 (S-locus%2C receptor kinase)%2C IPR024171 (S-receptor-like serine/threonine-protein ki…
Aradu.ZX312	2.04657	0.00485338	Up regulated genes	unknown protein%3B FUNCTIONS IN: molecular_function unknown%3B LOCATED IN: chloroplast%3B EXPRESSED IN: 22 plant structures%3B EXPRESSED DURING: 13 growth stages%3B Has 172 Blast hits to 172 proteins in 58 species: Archae - 0%3B Bacteria - 116%3B Metazoa - 0%3B Fungi - 0%3B Plants - 32%3B Viruses - 0%3B Other Eukaryotes - 24 (source: NCBI BLink).%3B IPR025067 (Protein of unknown function DUF4079)
Aradu.99532	-1.82506	0.021847	Down regulated genes	transcription factor SPATULA-like isoform X2 [Glycine max]%3B IPR011598 (Myc-type%2C basic helix-loop-helix (bHLH) domain)%3B GO:0046983 (protein dimerization activity)
Araip.P5P82	-2.23785	0.00165375	Down regulated genes	sedoheptulose-bisphosphatase%3B IPR000146 (Fructose-1%2C6-bisphosphatase class 1/Sedoheputulose-1%2C7-bisphosphatase)%3B GO:0005975 (carbohydrate metabolic process)%2C GO:0042578 (phosphoric ester hydrolase activity)
Aradu.2X0TU	1.85113	0.00231215	Up regulated genes	scarecrow-like transcription factor PAT1-like [Glycine max]%3B IPR005202 (Transcription factor GRAS)
Araip.LFG9N	2.49538	4.59e-11	Up regulated genes	UPF0503 protein At3g09070%2C chloroplastic-like [Glycine max]%3B IPR008004 (Uncharacterised protein family UPF0503)
Aradu.ACG3Y	-2.95273	9.28e-07	Down regulated genes	1-aminocyclopropane-1-carboxylate oxidase homolog 1-like [Glycine max]%3B IPR005123 (Oxoglutarate/iron-dependent dioxygenase)%2C IPR026992 (Non-haem dioxygenase N-terminal domain)%2C IPR027443 (Isopenicillin N synthase-like)%3B GO:0016491 (oxidoreductase activity)%2C GO:0055114 (oxidation-reduction process)
Aradu.RDQ06	-3.89606	1.23e-42	Down regulated genes	Chitinase / Hevein / PR-4 / Wheatwin2%3B IPR009009 (RlpA-like double-psi beta-barrel domain)%3B GO:0042742 (defense response to bacterium)%2C GO:0050832 (defense response to fungus)
Araip.JZ063	-2.20464	0.00346907	Down regulated genes	NAD-dependent malic enzyme 1%3B IPR001891 (Malic oxidoreductase)%3B GO:0004470 (malic enzyme activity)%2C GO:0004471 (malate dehydrogenase (decarboxylating) (NAD+) activity)%2C GO:0006108 (malate metabolic process)%2C GO:0051287 (NAD binding)%2C GO:0055114 (oxidation-reduction process)
Aradu.JP0ZJ	-1.76096	0.00028572	Down regulated genes	peptide transporter 3%3B IPR000109 (Proton-dependent oligopeptide transporter family)%2C IPR016196 (Major facilitator superfamily domain%2C general substrate transporter)%3B GO:0005215 (transporter activity)%2C GO:0006810 (transport)%2C GO:0016020 (membrane)
Araip.AY7YU	1.6623	0.0149014	Up regulated genes	pumilio-family RNA-binding repeatprotein%3B IPR003854 (Gibberellin regulated protein)%2C IPR016024 (Armadillo-type fold)%3B GO:0003723 (RNA binding)%2C GO:0005488 (binding)
Araip.FD3D0	-1.73815	0.0311529	Down regulated genes	UDP-glucose 6-dehydrogenase family protein%3B IPR017476 (UDP-glucose/GDP-mannose dehydrogenase)%3B GO:0003979 (UDP-glucose 6-dehydrogenase activity)%2C GO:0051287 (NAD binding)%2C GO:0055114 (oxidation-reduction process)
Araip.P4X64	-2.11907	1.8e-05	Down regulated genes	Protein kinase superfamily protein%3B IPR011009 (Protein kinase-like domain)%3B GO:0004672 (protein kinase activity)%2C GO:0005524 (ATP binding)%2C GO:0006468 (protein phosphorylation)
Araip.WVC78	-1.86328	0.001728	Down regulated genes	Disease resistance protein (TIR-NBS-LRR class) family%3B IPR000767 (Disease resistance protein)%2C IPR027417 (P-loop containing nucleoside triphosphate hydrolase)%3B GO:0006952 (defense response)%2C GO:0043531 (ADP binding)
Araip.X4UM7	2.29993	2.87e-08	Up regulated genes	isoflavone reductase homolog 2 [Glycine max]%3B IPR008030 (NmrA-like)
Araip.LBU7J	2.46409	0.00241717	Up regulated genes	Raffinose synthase family protein%3B IPR008811 (Glycosyl hydrolases 36)%2C IPR013785 (Aldolase-type TIM barrel)%3B GO:0003824 (catalytic activity)
XLOC_013876	-2.20982	0.000274685	Down regulated genes	Undetected
Araip.1QH7M	-2.48789	5.1e-05	Down regulated genes	uncharacterized protein LOC102668485 [Glycine max]
Aradu.W3UAF	-1.69401	0.000773991	Down regulated genes	UDP-glucuronic acid decarboxylase 1%3B IPR001509 (NAD-dependent epimerase/dehydratase)%2C IPR016040 (NAD(P)-binding domain)%3B GO:0003824 (catalytic activity)%2C GO:0044237 (cellular metabolic process)%2C GO:0050662 (coenzyme binding)
Aradu.356M1	-4.77145	1.71e-22	Down regulated genes	ribonuclease 3%3B IPR001568 (Ribonuclease T2-like)%3B GO:0003723 (RNA binding)%2C GO:0033897 (ribonuclease T2 activity)
Aradu.DP2D5	2.39563	0.000903825	Up regulated genes	basic helix-loop-helix (bHLH) DNA-binding superfamily protein%3B IPR011598 (Myc-type%2C basic helix-loop-helix (bHLH) domain)%3B GO:0046983 (protein dimerization activity)
XLOC_031176	-1.64341	0.0129848	Down regulated genes	Undetected
Aradu.NV91Q	2.26533	0.00801167	Up regulated genes	glutamate-cysteine ligase%3B IPR011989 (Armadillo-like helical)
Aradu.22647	-1.93917	0.0412681	Down regulated genes	NAC domain protein%2C%3B IPR003441 (NAC domain)%3B GO:0003677 (DNA binding)
Araip.R5U1X	2.01561	0.0223685	Up regulated genes	tubulin folding cofactor B%3B IPR000938 (CAP Gly-rich domain)
Aradu.P6KKE	-1.88963	0.0219746	Down regulated genes	unknown protein%3B FUNCTIONS IN: molecular_function unknown%3B INVOLVED IN: biological_process unknown%3B LOCATED IN: plasma membrane%3B EXPRESSED IN: 21 plant structures%3B EXPRESSED DURING: 10 growth stages
Araip.0U07W	2.43701	9.33e-06	Up regulated genes	anthranilate synthase 2%3B IPR019999 (Anthranilate synthase component I - like)%3B GO:0000162 (tryptophan biosynthetic process)%2C GO:0004049 (anthranilate synthase activity)%2C GO:0009058 (biosynthetic process)%2C GO:0016833 (oxo-acid-lyase activity)
Araip.TIZ51	1.74907	0.0155715	Up regulated genes	cellulose synthase-like D3%3B IPR005150 (Cellulose synthase)%2C IPR013083 (Zinc finger%2C RING/FYVE/PHD-type)%3B GO:0016020 (membrane)%2C GO:0016760 (cellulose synthase (UDP-forming) activity)%2C GO:0030244 (cellulose biosynthetic process)
Aradu.EZW4U	-1.66114	0.0363916	Down regulated genes	leguminosin group485 secreted peptide%3B IPR010800 (Glycine rich protein)
Araip.BM48K	-1.57145	0.0028886	Down regulated genes	receptor-like protein kinase 2%3B IPR001611 (Leucine-rich repeat)%2C IPR013210 (Leucine-rich repeat-containing N-terminal%2C type 2)%3B GO:0005515 (protein binding)
Aradu.A3N3V	-3.30076	1.3e-07	Down regulated genes	glyceraldehyde-3-phosphate dehydrogenase C2%3B IPR020831 (Glyceraldehyde/Erythrose phosphate dehydrogenase family)%3B GO:0006006 (glucose metabolic process)%2C GO:0050661 (NADP binding)%2C GO:0051287 (NAD binding)%2C GO:0055114 (oxidation-reduction process)
Aradu.R4ZCN	-1.44548	0.0087419	Down regulated genes	extra-large guanine nucleotide-binding protein 1-like [Glycine max]%3B IPR021480 (Protein of unknown function DUF3133)
Araip.B07N1	-2.20888	0.00180961	Down regulated genes	WRKY family transcription factor%3B IPR003657 (DNA-binding WRKY)%3B GO:0003700 (sequence-specific DNA binding transcription factor activity)%2C GO:0043565 (sequence-specific DNA binding)
Araip.KVM2C	-1.59593	0.00422451	Down regulated genes	gibberellin 20 oxidase 2-like [Glycine max]%3B IPR002283 (Isopenicillin N synthase)%2C IPR026992 (Non-haem dioxygenase N-terminal domain)%2C IPR027443 (Isopenicillin N synthase-like)%3B GO:0005506 (iron ion binding)%2C GO:0016491 (oxidoreductase activity)%2C GO:0055114 (oxidation-reduction process)
XLOC_000063	2.44003	3.71e-10	Up regulated genes	Undetected
Aradu.62W74	-2.60639	NA	Down regulated genes	1-aminocyclopropane-1-carboxylate synthase 4%3B IPR015424 (Pyridoxal phosphate-dependent transferase)%3B GO:0003824 (catalytic activity)%2C GO:0009058 (biosynthetic process)%2C GO:0030170 (pyridoxal phosphate binding)
Araip.KHB2Z	-2.73347	2.31e-05	Down regulated genes	myb transcription factor%3B IPR009057 (Homeodomain-like)%3B GO:0003677 (DNA binding)%2C GO:0003682 (chromatin binding)
Araip.ZD9NB	2.44879	NA	Up regulated genes	Cytochrome P450 superfamily protein%3B IPR001128 (Cytochrome P450)%3B GO:0005506 (iron ion binding)%2C GO:0020037 (heme binding)%2C GO:0055114 (oxidation-reduction process)
Aradu.BNR06	-1.80168	NA	Down regulated genes	Peroxidase superfamily protein%3B IPR010255 (Haem peroxidase)%3B GO:0004601 (peroxidase activity)%2C GO:0006979 (response to oxidative stress)%2C GO:0020037 (heme binding)%2C GO:0055114 (oxidation-reduction process)
Aradu.UU4C2	1.67923	0.0177156	Up regulated genes	RING/FYVE/PHD zinc finger superfamily protein%3B IPR008395 (Agenet-like domain)%2C IPR013083 (Zinc finger%2C RING/FYVE/PHD-type)%2C IPR016181 (Acyl-CoA N-acyltransferase)%3B GO:0005515 (protein binding)%2C GO:0008080 (N-acetyltransferase activity)%2C GO:0008270 (zinc ion binding)
Araip.DH2TG	-2.79787	1.7e-07	Down regulated genes	receptor-like protein kinase 4%3B IPR011009 (Protein kinase-like domain)%2C IPR013320 (Concanavalin A-like lectin/glucanase%2C subgroup)%3B GO:0004672 (protein kinase activity)%2C GO:0005524 (ATP binding)%2C GO:0006468 (protein phosphorylation)
Aradu.SX4F9	-1.76914	0.010637	Down regulated genes	protein kinase family protein%3B IPR004041 (NAF domain)%2C IPR011009 (Protein kinase-like domain)%3B GO:0004672 (protein kinase activity)%2C GO:0005524 (ATP binding)%2C GO:0006468 (protein phosphorylation)%2C GO:0007165 (signal transduction)
Araip.E2YUD	2.17453	0.00325759	Up regulated genes	replication protein A 1A%3B IPR012340 (Nucleic acid-binding%2C OB-fold)
Araip.SAL9A	2.20032	0.000270203	Up regulated genes	peptidyl-prolyl cis-trans isomerases%3B hydrolases%3B nucleoside-triphosphatases%3B ATP binding%3B nucleotide binding%3B ATPases%3B IPR001270 (ClpA/B family)%2C IPR027417 (P-loop containing nucleoside triphosphate hydrolase)%3B GO:0000166 (nucleotide binding)%2C GO:0005524 (ATP binding)%2C GO:0017111 (nucleoside-triphosphatase activity)
Araip.KLQ2C	1.67254	0.0337734	Up regulated genes	Oxidoreductase family protein%3B IPR004104 (Oxidoreductase%2C C-terminal)%2C IPR016040 (NAD(P)-binding domain)%3B GO:0008152 (metabolic process)%2C GO:0016491 (oxidoreductase activity)%2C GO:0055114 (oxidation-reduction process)
Aradu.61HSA	-2.15667	0.000504886	Down regulated genes	probable glucan 1%2C3-beta-glucosidase A-like [Glycine max]%3B IPR008999 (Actin cross-linking)%2C IPR010431 (Fascin)%2C IPR017853 (Glycoside hydrolase%2C superfamily)%3B GO:0005975 (carbohydrate metabolic process)%2C GO:0051015 (actin filament binding)
Araip.ZY14U	-1.79212	0.0178192	Down regulated genes	ATP binding/protein serine/threonine kinase [Glycine max]%3B IPR001611 (Leucine-rich repeat)%2C IPR003591 (Leucine-rich repeat%2C typical subtype)%2C IPR011009 (Protein kinase-like domain)%2C IPR013210 (Leucine-rich repeat-containing N-terminal%2C type 2)%2C IPR013320 (Concanavalin A-like lectin/glucanase%2C subgroup)%3B GO:0004672 (protein kinase activity)%2C GO:0004674 (protein serine/threonine…
Araip.YQ0F5	1.45502	0.0419993	Up regulated genes	integral membrane TerC family protein%3B IPR005496 (Integral membrane protein TerC)%3B GO:0016021 (integral component of membrane)
Araip.T14K9	1.90045	0.0174361	Up regulated genes	Bifunctional inhibitor/lipid-transfer protein/seed storage 2S albumin superfamily protein%3B IPR016140 (Bifunctional inhibitor/plant lipid transfer protein/seed storage helical domain)
Araip.W3RN5	-2.26209	2.08e-05	Down regulated genes	Galactosyltransferase family protein%3B IPR002659 (Glycosyl transferase%2C family 31)%2C IPR008985 (Concanavalin A-like lectin/glucanases superfamily)%2C IPR013320 (Concanavalin A-like lectin/glucanase%2C subgroup)%3B GO:0006486 (protein glycosylation)%2C GO:0008378 (galactosyltransferase activity)%2C GO:0016020 (membrane)%2C GO:0030246 (carbohydrate binding)
Araip.R7SCV	1.98346	0.0124015	Up regulated genes	protein TPX2 isoform X4 [Glycine max]%3B IPR009675 (TPX2)%2C IPR027330 (TPX2 central domain)%3B GO:0005819 (spindle)%2C GO:0005874 (microtubule)%2C GO:0007067 (mitosis)
Araip.ZXR6U	-1.77656	0.0153099	Down regulated genes	endoglucanase 24-like [Glycine max]%3B IPR001701 (Glycoside hydrolase%2C family 9)%2C IPR008928 (Six-hairpin glycosidase-like)%3B GO:0003824 (catalytic activity)%2C GO:0005975 (carbohydrate metabolic process)
Araip.KW8S2	-2.10746	0.022084	Down regulated genes	phytosulfokines 3-like precursor [Glycine max]%3B IPR009438 (Phytosulfokine)%3B GO:0005576 (extracellular region)%2C GO:0008083 (growth factor activity)%2C GO:0008283 (cell proliferation)
Aradu.N89Q4	2.03485	0.00456952	Up regulated genes	UDP-Glycosyltransferase superfamily protein%3B IPR002213 (UDP-glucuronosyl/UDP-glucosyltransferase)%3B GO:0008152 (metabolic process)
Aradu.P2ENM	-2.5291	1.62e-06	Down regulated genes	RNA-binding KH domain-containing protein%3B IPR004087 (K Homology domain)%3B GO:0003723 (RNA binding)
Aradu.LW83G	-1.65158	0.00276793	Down regulated genes	vesicle associated protein%3B IPR016763 (Vesicle-associated membrane protein)%3B GO:0005198 (structural molecule activity)
Araip.8ZP6J	3.33298	1.38e-15	Up regulated genes	5-methylthioadenosine/S-adenosylhomocysteine deaminase n%3D2 Tax%3DBacillus RepID%3DE5WNE2_9BACI%3B IPR006680 (Amidohydrolase 1)%2C IPR011059 (Metal-dependent hydrolase%2C composite domain)%3B GO:0016787 (hydrolase activity)
Aradu.BR4VK	-2.65273	6.02e-05	Down regulated genes	Glycosyl hydrolase family protein with chitinase insertion domain%3B IPR017853 (Glycoside hydrolase%2C superfamily)%3B GO:0004568 (chitinase activity)%2C GO:0005975 (carbohydrate metabolic process)%2C GO:0006032 (chitin catabolic process)
Araip.W3HL3	1.68655	0.000587753	Up regulated genes	Cyclin-dependent kinase inhibitor family protein%3B IPR003175 (Cyclin-dependent kinase inhibitor)%3B GO:0004861 (cyclin-dependent protein serine/threonine kinase inhibitor activity)%2C GO:0005634 (nucleus)%2C GO:0007050 (cell cycle arrest)
Araip.UK2C9	-1.34099	0.0486947	Down regulated genes	transmembrane 9 superfamily member 4-like [Glycine max]%3B IPR004240 (Nonaspanin (TM9SF))%2C IPR016196 (Major facilitator superfamily domain%2C general substrate transporter)%3B GO:0016021 (integral component of membrane)
Aradu.L86SE	1.98798	0.00486609	Up regulated genes	monogalactosyldiacylglycerol synthase 2%3B IPR007235 (Glycosyl transferase%2C family 28%2C C-terminal)%2C IPR009695 (Diacylglycerol glucosyltransferase%2C N-terminal)%3B GO:0005975 (carbohydrate metabolic process)%2C GO:0009247 (glycolipid biosynthetic process)%2C GO:0030246 (carbohydrate binding)%2C GO:0030259 (lipid glycosylation)
Aradu.V8TYV	-1.96313	0.00830886	Down regulated genes	putative DNA-binding protein ESCAROLA-like [Glycine max]%3B IPR014476 (Predicted AT-hook DNA-binding)
Araip.JHL1F	-2.1708	0.00508442	Down regulated genes	serine carboxypeptidase-like 48%3B IPR001563 (Peptidase S10%2C serine carboxypeptidase)%3B GO:0004185 (serine-type carboxypeptidase activity)%2C GO:0006508 (proteolysis)
Araip.310T2	1.57161	0.0181404	Up regulated genes	NAC domain protein%2C%3B IPR003441 (NAC domain)%3B GO:0003677 (DNA binding)
Aradu.VIF7D	1.58916	0.033767	Up regulated genes	NADH dehydrogenase [ubiquinone] complex I%2C assembly factor 7 [Glycine max]%3B IPR003788 (Putative S-adenosyl-L-methionine-dependent methyltransferase MidA)
Aradu.0H9WK	-1.57292	0.0381184	Down regulated genes	alpha/beta fold hydrolase%3B IPR000073 (Alpha/beta hydrolase fold-1)
Aradu.A4LBS	2.74401	2.52e-08	Up regulated genes	subtilisin-like serine protease 2%3B IPR015500 (Peptidase S8%2C subtilisin-related)%2C IPR023828 (Peptidase S8%2C subtilisin%2C Ser-active site)%3B GO:0004252 (serine-type endopeptidase activity)%2C GO:0006508 (proteolysis)%2C GO:0042802 (identical protein binding)%2C GO:0043086 (negative regulation of catalytic activity)
Aradu.7W9JR	2.72589	7.36e-10	Up regulated genes	UDP-D-glucuronate 4-epimerase 4%3B IPR001509 (NAD-dependent epimerase/dehydratase)%2C IPR008089 (Nucleotide sugar epimerase)%3B GO:0003824 (catalytic activity)%2C GO:0005975 (carbohydrate metabolic process)%2C GO:0044237 (cellular metabolic process)%2C GO:0050662 (coenzyme binding)
Araip.JKN6K	3.86167	4.12e-09	Up regulated genes	Unknown protein
Aradu.MF0NZ	-2.2536	0.00673943	Down regulated genes	putative hydrolase C777.06c isoform X3 [Glycine max]%3B IPR001279 (Beta-lactamase-like)%3B GO:0016787 (hydrolase activity)
Araip.X5TTH	-1.74977	0.0488545	Down regulated genes	BEL1-like homeodomain protein 1-like isoform X4 [Glycine max]%3B IPR006563 (POX domain)%2C IPR009057 (Homeodomain-like)%3B GO:0003677 (DNA binding)%2C GO:0003700 (sequence-specific DNA binding transcription factor activity)%2C GO:0043565 (sequence-specific DNA binding)
Aradu.RMH27	2.98578	5.77e-05	Up regulated genes	NRAMP metal ion transporter 6%3B IPR001046 (Natural resistance-associated macrophage like)%3B GO:0005215 (transporter activity)%2C GO:0006810 (transport)%2C GO:0016020 (membrane)
Araip.0214S	2.06826	0.000215076	Up regulated genes	glycogen/starch/alpha-glucan phosphorylase family protein%3B IPR000811 (Glycosyl transferase%2C family 35)%3B GO:0004645 (phosphorylase activity)%2C GO:0005975 (carbohydrate metabolic process)%2C GO:0008184 (glycogen phosphorylase activity)%2C GO:0030170 (pyridoxal phosphate binding)
Aradu.D31R9	1.57725	0.027153	Up regulated genes	calcium-dependent protein kinase 16%3B IPR011009 (Protein kinase-like domain)%2C IPR011992 (EF-hand domain pair)%3B GO:0004672 (protein kinase activity)%2C GO:0005509 (calcium ion binding)%2C GO:0005524 (ATP binding)%2C GO:0006468 (protein phosphorylation)
Aradu.Y4ACF	2.38126	2.69e-06	Up regulated genes	calmodulin-binding family protein
Araip.GP5MB	-1.31753	0.0384934	Down regulated genes	UDP-Glycosyltransferase superfamily protein%3B IPR002213 (UDP-glucuronosyl/UDP-glucosyltransferase)%3B GO:0008152 (metabolic process)
Aradu.28QFX	-2.71994	9.24e-05	Down regulated genes	callose synthase 5%3B IPR026899 (1%2C3-beta-glucan synthase subunit FKS1-like%2C domain-1)%2C IPR026953 (Callose synthase)
Araip.HD55C	2.36483	4.52e-05	Up regulated genes	E3 ubiquitin-protein ligase RING1-like [Glycine max]%3B IPR010543 (Domain of unknown function DUF1117)%2C IPR013083 (Zinc finger%2C RING/FYVE/PHD-type)%3B GO:0005515 (protein binding)%2C GO:0008270 (zinc ion binding)
Aradu.Z7F9J	-1.69233	0.00335356	Down regulated genes	sulfate transporter 4%3B 2%3B IPR001902 (Sulphate anion transporter)%3B GO:0008271 (secondary active sulfate transmembrane transporter activity)%2C GO:0008272 (sulfate transport)%2C GO:0015116 (sulfate transmembrane transporter activity)%2C GO:0016020 (membrane)%2C GO:0016021 (integral component of membrane)%2C GO:0055085 (transmembrane transport)
Araip.5UJ5P	1.8063	0.0289047	Up regulated genes	long-chain acyl-CoA synthetase 2%3B IPR000873 (AMP-dependent synthetase/ligase)%3B GO:0003824 (catalytic activity)%2C GO:0008152 (metabolic process)
Aradu.D0263	-1.51598	0.00389004	Down regulated genes	Uncharacterized protein family (UPF0016)%3B IPR001727 (Uncharacterised protein family UPF0016)%3B GO:0016020 (membrane)
Aradu.TTU00	-2.1358	0.00130979	Down regulated genes	APO RNA-binding protein%3B IPR023342 (APO domain)%3B GO:0003723 (RNA binding)
Aradu.I3YXT	2.10345	0.00128498	Up regulated genes	Glucose-methanol-choline (GMC) oxidoreductase family protein%3B IPR012132 (Glucose-methanol-choline oxidoreductase)%3B GO:0006066 (alcohol metabolic process)%2C GO:0008812 (choline dehydrogenase activity)%2C GO:0050660 (flavin adenine dinucleotide binding)%2C GO:0055114 (oxidation-reduction process)
Araip.M13HY	2.10153	3.77e-08	Up regulated genes	auxin response factor 11%3B IPR003311 (AUX/IAA protein)%3B GO:0005634 (nucleus)
Araip.2YY4D	-1.38049	0.0481141	Down regulated genes	Cytochrome P450 superfamily protein%3B IPR001128 (Cytochrome P450)%3B GO:0005506 (iron ion binding)%2C GO:0020037 (heme binding)%2C GO:0055114 (oxidation-reduction process)
Araip.MGA4W	-1.57928	0.027679	Down regulated genes	Chaperone DnaJ-domain superfamily protein%3B IPR001623 (DnaJ domain)
Aradu.TA7RE	4.61575	9.63e-15	Up regulated genes	Pleckstrin homology (PH) domain-containing protein / lipid-binding START domain-containing protein%3B IPR002913 (START domain)%2C IPR009769 (Domain of unknown function DUF1336)%2C IPR011993 (Pleckstrin homology-like domain)%2C IPR023393 (START-like domain)%3B GO:0008289 (lipid binding)
Araip.JR7JD	-1.96111	0.0175594	Down regulated genes	CRT (chloroquine-resistance transporter)-like transporter 3%3B IPR013936 (Chloroquine resistance transporter-related)
Aradu.Z1FF2	-2.40324	2.13e-11	Down regulated genes	ATP-binding ABC transporter%3B IPR013525 (ABC-2 type transporter)%2C IPR013581 (Plant PDR ABC transporter associated)%2C IPR027417 (P-loop containing nucleoside triphosphate hydrolase)%3B GO:0000166 (nucleotide binding)%2C GO:0005524 (ATP binding)%2C GO:0016020 (membrane)%2C GO:0016887 (ATPase activity)%2C GO:0017111 (nucleoside-triphosphatase activity)
Aradu.ZN5ZV	-1.73296	0.0297545	Down regulated genes	sucrose transporter 4%3B IPR005828 (General substrate transporter)%2C IPR005989 (Sucrose/H+ symporter%2C plant)%3B GO:0005887 (integral component of plasma membrane)%2C GO:0008515 (sucrose transmembrane transporter activity)%2C GO:0015770 (sucrose transport)%2C GO:0016021 (integral component of membrane)%2C GO:0022857 (transmembrane transporter activity)%2C GO:0055085 (transmembrane transport)
Aradu.XA41R	-1.95284	0.00216105	Down regulated genes	Calreticulin 2%2C calcium-binding protein n%3D1 Tax%3DCoccomyxa subellipsoidea C-169 RepID%3DI0YTB6_9CHLO%3B IPR001580 (Calreticulin/calnexin)%2C IPR008985 (Concanavalin A-like lectin/glucanases superfamily)%3B GO:0005509 (calcium ion binding)%2C GO:0005515 (protein binding)%2C GO:0005783 (endoplasmic reticulum)%2C GO:0006457 (protein folding)%2C GO:0051082 (unfolded protein binding)
Aradu.N8PYS	-1.6791	0.00145006	Down regulated genes	1-aminocyclopropane-1-carboxylate oxidase homolog 1-like [Glycine max]%3B IPR005123 (Oxoglutarate/iron-dependent dioxygenase)%2C IPR026992 (Non-haem dioxygenase N-terminal domain)%2C IPR027443 (Isopenicillin N synthase-like)%3B GO:0016491 (oxidoreductase activity)%2C GO:0055114 (oxidation-reduction process)
Araip.H2VQG	1.57747	0.00619519	Up regulated genes	xyloglucan xylosyltransferase 5%3B IPR008630 (Galactosyl transferase)%3B GO:0016021 (integral component of membrane)
Araip.58W0E	-1.92905	0.00842097	Down regulated genes	disease resistance protein (TIR-NBS-LRR class)%2C putative%3B IPR000157 (Toll/interleukin-1 receptor homology (TIR) domain)%2C IPR000767 (Disease resistance protein)%2C IPR001611 (Leucine-rich repeat)%2C IPR003591 (Leucine-rich repeat%2C typical subtype)%2C IPR025875 (Leucine rich repeat 4)%2C IPR027417 (P-loop containing nucleoside triphosphate hydrolase)%3B GO:0005515 (protein binding)%2C GO:00…
Aradu.CA5TC	-2.01841	0.000537665	Down regulated genes	Secretory carrier membrane protein (SCAMP) family protein%3B IPR007273 (SCAMP)%3B GO:0015031 (protein transport)%2C GO:0016021 (integral component of membrane)
Aradu.V17TH	-1.87408	0.00121826	Down regulated genes	peptidyl-prolyl cis-trans isomerase-like 3-like [Glycine max]%3B IPR002130 (Cyclophilin-type peptidyl-prolyl cis-trans isomerase domain)%3B GO:0003755 (peptidyl-prolyl cis-trans isomerase activity)%2C GO:0006457 (protein folding)
Aradu.B9QGP	1.57613	0.0472604	Up regulated genes	uncharacterized protein LOC100788624 isoform X2 [Glycine max]%3B IPR004827 (Basic-leucine zipper domain)%3B GO:0003700 (sequence-specific DNA binding transcription factor activity)%2C GO:0043565 (sequence-specific DNA binding)
Araip.CSX4W	-2.97211	5.09e-08	Down regulated genes	UDP-Glycosyltransferase superfamily protein%3B IPR002213 (UDP-glucuronosyl/UDP-glucosyltransferase)%3B GO:0008152 (metabolic process)
XLOC_003554	2.24896	8e-08	Up regulated genes	Undetected
XLOC_004887	-1.38698	0.0181733	Down regulated genes	Undetected
Aradu.MJ134	-1.20592	NA	Down regulated genes	Plant invertase/pectin methylesterase inhibitor superfamily protein%3B IPR006501 (Pectinesterase inhibitor domain)%3B GO:0004857 (enzyme inhibitor activity)%2C GO:0030599 (pectinesterase activity)
Araip.K90VM	3.52237	1.32e-12	Up regulated genes	Catalytic/ protein phosphatase type 2C/ protein serine/threonine phosphatase n%3D6 Tax%3DPanicoideae RepID%3DB6TEB8_MAIZE%3B IPR001932 (Protein phosphatase 2C (PP2C)-like domain)%2C IPR015655 (Protein phosphatase 2C)%3B GO:0003824 (catalytic activity)%2C GO:0004722 (protein serine/threonine phosphatase activity)%2C GO:0006470 (protein dephosphorylation)
Aradu.TG6FF	1.69489	0.000852295	Up regulated genes	probable galacturonosyltransferase-like 3-like [Glycine max]%3B IPR002495 (Glycosyl transferase%2C family 8)
Aradu.XBR45	-2.9903	1.32e-06	Down regulated genes	probable calcium-binding protein CML25-like [Glycine max]%3B IPR011992 (EF-hand domain pair)%2C IPR016134 (Cellulosome enzyme%2C dockerin type I)%3B GO:0000272 (polysaccharide catabolic process)%2C GO:0005509 (calcium ion binding)
Araip.G2RH1	-2.13031	0.0237087	Down regulated genes	uncharacterized protein LOC100527473 [Glycine max]
Aradu.KF4IP	2.33406	0.000785561	Up regulated genes	Oxysterol-binding family protein%3B IPR000648 (Oxysterol-binding protein)
Araip.VHD9K	-1.71315	0.0446964	Down regulated genes	mannose-6-phosphate isomerase%3B IPR001250 (Mannose-6-phosphate isomerase%2C type I)%3B GO:0004476 (mannose-6-phosphate isomerase activity)%2C GO:0005975 (carbohydrate metabolic process)%2C GO:0008270 (zinc ion binding)%2C GO:0009298 (GDP-mannose biosynthetic process)
Araip.19KXY	2.48155	8.51e-05	Up regulated genes	hydroxyproline-rich glycoprotein family protein%3B IPR008480 (Protein of unknown function DUF761%2C plant)
Aradu.0KI78	1.74353	0.00125717	Up regulated genes	AP2-like ethylene-responsive transcription factor At2g41710-like [Glycine max]%3B IPR016177 (DNA-binding domain)%3B GO:0003677 (DNA binding)%2C GO:0003700 (sequence-specific DNA binding transcription factor activity)
Aradu.H0G14	-2.05369	0.00114079	Down regulated genes	12-oxophytodienoate reductase 1%3B IPR013785 (Aldolase-type TIM barrel)%3B GO:0003824 (catalytic activity)%2C GO:0010181 (FMN binding)%2C GO:0016491 (oxidoreductase activity)%2C GO:0055114 (oxidation-reduction process)
Araip.S2XNF	-1.68367	0.0153518	Down regulated genes	folate/biopterin transporter%3B IPR004324 (Biopterin transport-related protein BT1)%2C IPR016196 (Major facilitator superfamily domain%2C general substrate transporter)
Aradu.YY7CG	-1.54028	0.0104052	Down regulated genes	Thioredoxin superfamily protein%3B IPR005746 (Thioredoxin)%2C IPR012336 (Thioredoxin-like fold)%3B GO:0006662 (glycerol ether metabolic process)%2C GO:0015035 (protein disulfide oxidoreductase activity)%2C GO:0045454 (cell redox homeostasis)
Aradu.X2Y6W	-1.42964	0.0119484	Down regulated genes	dynamin-like protein%3B IPR000375 (Dynamin central domain)%2C IPR001401 (Dynamin%2C GTPase domain)%2C IPR003130 (Dynamin GTPase effector)%2C IPR022812 (Dynamin superfamily)%2C IPR027417 (P-loop containing nucleoside triphosphate hydrolase)%3B GO:0003924 (GTPase activity)%2C GO:0005525 (GTP binding)
Aradu.GS29Q	-1.87748	NA	Down regulated genes	kunitz trypsin inhibitor 1%3B IPR002160 (Proteinase inhibitor I3%2C Kunitz legume)%3B GO:0004866 (endopeptidase inhibitor activity)
Araip.220UP	-1.87222	0.0108044	Down regulated genes	acyl-CoA-binding domain 3%3B IPR014352 (FERM/acyl-CoA-binding protein%2C 3-helical bundle)%3B GO:0000062 (fatty-acyl-CoA binding)
Aradu.03NM5	-2.45989	2.04e-06	Down regulated genes	zinc finger (C3HC4-type RING finger) family protein%3B IPR003111 (Peptidase S16%2C lon N-terminal)%2C IPR011990 (Tetratricopeptide-like helical)%2C IPR013083 (Zinc finger%2C RING/FYVE/PHD-type)%2C IPR015947 (PUA-like domain)%3B GO:0004176 (ATP-dependent peptidase activity)%2C GO:0005515 (protein binding)%2C GO:0006508 (proteolysis)%2C GO:0008270 (zinc ion binding)
Aradu.49WWP	1.76428	2.93e-05	Up regulated genes	uncharacterized protein LOC100802817 [Glycine max]%3B IPR011011 (Zinc finger%2C FYVE/PHD-type)
Araip.PB3YQ	2.06606	0.022803	Up regulated genes	probable pectinesterase/pectinesterase inhibitor 34-like [Glycine max]%3B IPR006501 (Pectinesterase inhibitor domain)%2C IPR011050 (Pectin lyase fold/virulence factor)%3B GO:0004857 (enzyme inhibitor activity)%2C GO:0005618 (cell wall)%2C GO:0030599 (pectinesterase activity)%2C GO:0042545 (cell wall modification)
Aradu.1V1I5	2.77035	4.45e-07	Up regulated genes	Cytochrome P450 superfamily protein%3B IPR001128 (Cytochrome P450)%3B GO:0005506 (iron ion binding)%2C GO:0020037 (heme binding)%2C GO:0055114 (oxidation-reduction process)
Araip.T0HNQ	1.65853	0.000990337	Up regulated genes	MLP-like protein 43%3B IPR000916 (Bet v I domain)%2C IPR023393 (START-like domain)%3B GO:0006952 (defense response)%2C GO:0009607 (response to biotic stimulus)
Aradu.HV68A	3.75995	5.6e-15	Up regulated genes	replication protein A 70 kDa DNA-binding subunit C-like [Glycine max]%3B IPR012340 (Nucleic acid-binding%2C OB-fold)
Araip.SAW4M	1.79752	0.0130078	Up regulated genes	nudix hydrolase homolog 3
Aradu.V0SHG	-1.86668	0.00743517	Down regulated genes	Folic acid and derivative biosynthetic process isoform 1 n%3D1 Tax%3DTheobroma cacao RepID%3DUPI00042B7F04%3B IPR005645 (Serine hydrolase FSH)
Aradu.Q3FM7	-2.46179	0.00338324	Down regulated genes	Cytochrome P450 superfamily protein%3B IPR001128 (Cytochrome P450)%3B GO:0005506 (iron ion binding)%2C GO:0020037 (heme binding)%2C GO:0055114 (oxidation-reduction process)
Aradu.V7KPZ	3.95978	6.7e-25	Up regulated genes	Phosphate-responsive 1 family protein%3B IPR006766 (Phosphate-induced protein 1)
Aradu.IJ0MB	1.5955	0.0334047	Up regulated genes	dehydration-induced protein (ERD15)

## Sheet: Stage2 30DAF
H176-2vs.L70-2
Gene	log2FC	Pvalue	Condition	Func
Aradu.4W4JU	-2.14752	0.00391132	Down regulated genes	subtilisin-like serine protease 2%3B IPR015500 (Peptidase S8%2C subtilisin-related)%3B GO:0004252 (serine-type endopeptidase activity)%2C GO:0006508 (proteolysis)%2C GO:0042802 (identical protein binding)%2C GO:0043086 (negative regulation of catalytic activity)
XLOC_088749	-3.60262	1.85663e-10	Down regulated genes	Undetected
XLOC_010202	-1.6323	0.0441959	Down regulated genes	Undetected
Araip.Y3X5F	-1.79679	0.0350939	Down regulated genes	zinc ion binding%3B IPR010666 (Zinc finger%2C GRF-type)%3B GO:0008270 (zinc ion binding)
XLOC_129793	3.63145	3.08594e-12	Up regulated genes	Undetected
Aradu.PBC6B	-2.109	0.00899793	Down regulated genes	ubiquitin carboxyl-terminal hydrolase
Aradu.I27F7	-1.85072	0.0275783	Down regulated genes	ZIP zinc/iron transport family protein%3B IPR003689 (Zinc/iron permease)%3B GO:0005385 (zinc ion transmembrane transporter activity)%2C GO:0016020 (membrane)%2C GO:0016021 (integral component of membrane)%2C GO:0030001 (metal ion transport)%2C GO:0046873 (metal ion transmembrane transporter activity)%2C GO:0055085 (transmembrane transport)%2C GO:0071577 (zinc ion transmembrane transport)
XLOC_071852	-2.44101	0.000687794	Down regulated genes	Undetected
Aradu.C4R9R	2.23835	0.00018201	Up regulated genes	Helicase-like protein n%3D1 Tax%3DMedicago truncatula RepID%3DG7JLV8_MEDTR%3B IPR025476 (Helitron helicase-like domain)
Aradu.J8CE9	-1.91797	9.10847e-05	Down regulated genes	cellulose synthase 1%3B IPR004827 (Basic-leucine zipper domain)%2C IPR013083 (Zinc finger%2C RING/FYVE/PHD-type)%3B GO:0003700 (sequence-specific DNA binding transcription factor activity)%2C GO:0043565 (sequence-specific DNA binding)
Aradu.DF7HX	2.07282	0.011448	Up regulated genes	type I inositol 1%2C4%2C5-trisphosphate 5-phosphatase 2-like isoform X1 [Glycine max]%3B IPR005112 (dDENN domain)%2C IPR005135 (Endonuclease/exonuclease/phosphatase)
Aradu.TK2XC	-4.38532	8.0645e-18	Down regulated genes	Unknown protein
XLOC_118706	2.03474	0.0146712	Up regulated genes	Undetected
Araip.KK8NY	-1.94413	0.0261453	Down regulated genes	BON1-associated-like protein%3B IPR000008 (C2 domain)%3B GO:0005515 (protein binding)
XLOC_035647	-4.27572	3.63699e-17	Down regulated genes	Undetected
XLOC_087058	-3.36911	1.07683e-08	Down regulated genes	Undetected
XLOC_010207	-1.63556	0.0433755	Down regulated genes	Undetected
Aradu.VLW89	2.3208	0.0015147	Up regulated genes	Cyclophilin-like peptidyl-prolyl cis-trans isomerase family protein%3B IPR002130 (Cyclophilin-type peptidyl-prolyl cis-trans isomerase domain)%3B GO:0003755 (peptidyl-prolyl cis-trans isomerase activity)%2C GO:0006457 (protein folding)
XLOC_097979	-2.81731	1.57747e-05	Down regulated genes	Undetected
Aradu.G3DHZ	-1.96995	0.0217804	Down regulated genes	Pectate lyase family protein%3B IPR011050 (Pectin lyase fold/virulence factor)%2C IPR018082 (AmbAllergen)
Araip.XB7T8	3.84173	6.78526e-13	Up regulated genes	protein notum homolog isoform X2 [Glycine max]%3B IPR004963 (Protein notum homologue)
Aradu.RC4V1	-2.20343	0.00382212	Down regulated genes	uncharacterized protein LOC100777900 isoform X3 [Glycine max]%3B IPR025486 (Domain of unknown function DUF4378)
Aradu.560A1	-2.08622	0.00832135	Down regulated genes	RNA polymerase sigma factor%3B IPR014284 (RNA polymerase sigma-70 like domain)%3B GO:0003677 (DNA binding)%2C GO:0003700 (sequence-specific DNA binding transcription factor activity)%2C GO:0016987 (sigma factor activity)
Araip.H4AQC	-2.85964	9.92628e-06	Down regulated genes	uncharacterized GPI-anchored protein At1g61900-like isoform X4 [Glycine max]
Aradu.J6GHV	-1.71732	0.024329	Down regulated genes	ninja-family protein mc410%3B IPR012463 (Ninja)
XLOC_004886	-1.53428	0.0275133	Down regulated genes	Undetected
Araip.LN55K	1.76663	0.0427145	Up regulated genes	hippocampus abundant transcript-like protein%3B IPR011701 (Major facilitator superfamily)%2C IPR016196 (Major facilitator superfamily domain%2C general substrate transporter)%3B GO:0016021 (integral component of membrane)%2C GO:0055085 (transmembrane transport)
XLOC_106218	-4.91643	4.57905e-27	Down regulated genes	Undetected
XLOC_083464	-2.24548	0.000266247	Down regulated genes	Undetected
Aradu.QVF0N	-1.55711	0.0426377	Down regulated genes	Lactoylglutathione lyase / glyoxalase I family protein%3B IPR025870 (Glyoxalase-like domain)
Araip.M3X7P	-2.22944	0.000878726	Down regulated genes	Protein kinase superfamily protein%3B IPR011009 (Protein kinase-like domain)%2C IPR013320 (Concanavalin A-like lectin/glucanase%2C subgroup)%3B GO:0004672 (protein kinase activity)%2C GO:0005524 (ATP binding)%2C GO:0006468 (protein phosphorylation)
XLOC_105716	-2.97758	2.49902e-06	Down regulated genes	Undetected
Aradu.75D3M	-1.90969	0.013998	Down regulated genes	violaxanthin de-epoxidase-related%3B IPR011038 (Calycin-like)%3B GO:0009507 (chloroplast)%2C GO:0046422 (violaxanthin de-epoxidase activity)%2C GO:0055114 (oxidation-reduction process)
Aradu.1V6RE	6.64293	6.31442e-60	Up regulated genes	Replication factor-A protein 1-related%3B IPR012340 (Nucleic acid-binding%2C OB-fold)
XLOC_109042	1.81755	0.0476177	Up regulated genes	Undetected
XLOC_065214	4.64842	8.27208e-22	Up regulated genes	Undetected
Aradu.R77UT	-1.88467	0.0194304	Down regulated genes	Acyl-CoA N-acyltransferases (NAT) superfamily protein%3B IPR016181 (Acyl-CoA N-acyltransferase)%3B GO:0008080 (N-acetyltransferase activity)
Aradu.V8S72	-1.76429	0.0300819	Down regulated genes	protein kinase family protein%3B IPR011009 (Protein kinase-like domain)%3B GO:0004672 (protein kinase activity)%2C GO:0005524 (ATP binding)%2C GO:0006468 (protein phosphorylation)
XLOC_118705	2.40722	0.000901857	Up regulated genes	Undetected
Araip.EFA16	1.88949	0.0121637	Up regulated genes	protein FAR1-RELATED SEQUENCE 6-like isoform X2 [Glycine max]%3B IPR004330 (FAR1 DNA binding domain)%2C IPR007527 (Zinc finger%2C SWIM-type)%3B GO:0008270 (zinc ion binding)
Araip.E3LMY	-3.49923	1.13614e-09	Down regulated genes	Unknown protein
Araip.E19VN	-3.60846	2.05255e-10	Down regulated genes	Unknown protein
Aradu.0G0TP	-2.25532	NA	Down regulated genes	O-methyltransferase 1%3B IPR016461 (Caffeate O-methyltransferase (COMT) family)%3B GO:0008168 (methyltransferase activity)%2C GO:0008171 (O-methyltransferase activity)%2C GO:0046983 (protein dimerization activity)
Aradu.VY0Q0	-1.5706	0.0409852	Down regulated genes	zinc finger protein%2C putative
XLOC_060409	3.25203	4.687e-08	Up regulated genes	Undetected
Araip.AV6R9	4.15235	1.3676e-15	Up regulated genes	FAR1-related sequence 11%3B IPR004330 (FAR1 DNA binding domain)
Araip.85TQF	2.34186	0.00142808	Up regulated genes	Protein kinase superfamily protein%3B IPR011009 (Protein kinase-like domain)%2C IPR013320 (Concanavalin A-like lectin/glucanase%2C subgroup)%2C IPR024788 (Malectin-like carbohydrate-binding domain)%3B GO:0004672 (protein kinase activity)%2C GO:0005524 (ATP binding)%2C GO:0006468 (protein phosphorylation)
Araip.29K1M	1.98096	0.0206309	Up regulated genes	Protein phosphatase 2C family protein%3B IPR001932 (Protein phosphatase 2C (PP2C)-like domain)%2C IPR015655 (Protein phosphatase 2C)%3B GO:0003824 (catalytic activity)
Aradu.RB04H	-1.91209	0.0231208	Down regulated genes	Single-stranded nucleic acid binding R3H domain-containing protein n%3D1 Tax%3DGloeocapsa sp. PCC 7428 RepID%3DK9XAA6_9CHRO%3B IPR027417 (P-loop containing nucleoside triphosphate hydrolase)%3B GO:0000166 (nucleotide binding)%2C GO:0017111 (nucleoside-triphosphatase activity)
Aradu.C2XPI	-1.69115	0.0210758	Down regulated genes	UDP-Glycosyltransferase superfamily protein%3B IPR002213 (UDP-glucuronosyl/UDP-glucosyltransferase)%3B GO:0008152 (metabolic process)
Aradu.27C7S	-1.8467	0.0167845	Down regulated genes	beta-fructofuranosidase%3B cell wall invertase I%3B fructosidase%3B IPR001362 (Glycoside hydrolase%2C family 32)%2C IPR008985 (Concanavalin A-like lectin/glucanases superfamily)%2C IPR023296 (Glycosyl hydrolase%2C five-bladed beta-propellor domain)%3B GO:0005975 (carbohydrate metabolic process)
XLOC_097976	-2.01596	0.0162886	Down regulated genes	Undetected
Aradu.94MXL	2.55458	0.000188309	Up regulated genes	Pleckstrin homology (PH) domain-containing protein / lipid-binding START domain-containing protein
Araip.P553U	2.81136	1.12024e-05	Up regulated genes	Unknown protein
Araip.VC3BC	-1.99706	0.0152034	Down regulated genes	Lecithin:cholesterol acyltransferase family protein%3B IPR003386 (Lecithin:cholesterol/phospholipid:diacylglycerol acyltransferase)%3B GO:0006629 (lipid metabolic process)%2C GO:0008374 (O-acyltransferase activity)
Aradu.KE4QA	-1.74089	0.0180569	Down regulated genes	Phosphoglycerate mutase family protein%3B IPR013078 (Histidine phosphatase superfamily%2C clade-1)
Aradu.AD5FQ	1.95778	0.0196077	Up regulated genes	Unknown protein
XLOC_014375	-2.29593	0.00227002	Down regulated genes	Undetected
Aradu.GIP2Q	-1.65754	0.0397206	Down regulated genes	AP2-like ethylene-responsive transcription factor ANT-like isoform X2 [Glycine max]%3B IPR016177 (DNA-binding domain)%3B GO:0003677 (DNA binding)%2C GO:0003700 (sequence-specific DNA binding transcription factor activity)
Araip.D7DEK	-2.07552	0.00926295	Down regulated genes	1-aminocyclopropane-1-carboxylate synthase 11%3B IPR015424 (Pyridoxal phosphate-dependent transferase)%3B GO:0003824 (catalytic activity)%2C GO:0009058 (biosynthetic process)%2C GO:0030170 (pyridoxal phosphate binding)
XLOC_014904	2.86222	9.11072e-06	Up regulated genes	Undetected
Aradu.AV1HQ	-1.73446	0.0309	Down regulated genes	fatty acid desaturase 8%3B IPR005804 (Fatty acid desaturase%2C type 1)%2C IPR021863 (Protein of unknown function DUF3474)%3B GO:0006629 (lipid metabolic process)%2C GO:0055114 (oxidation-reduction process)
XLOC_106219	-4.87412	3.19647e-25	Down regulated genes	Undetected
XLOC_049194	-4.78277	4.2563e-23	Down regulated genes	Undetected
Aradu.L2RSA	-1.86017	0.0146345	Down regulated genes	nitrate transporter 1.5%3B IPR000109 (Proton-dependent oligopeptide transporter family)%2C IPR016196 (Major facilitator superfamily domain%2C general substrate transporter)%3B GO:0005215 (transporter activity)%2C GO:0006810 (transport)%2C GO:0016020 (membrane)
XLOC_129794	3.22117	3.60087e-08	Up regulated genes	Undetected
XLOC_065213	2.38838	0.00107107	Up regulated genes	Undetected
Araip.YU0R1	2.26421	0.00282634	Up regulated genes	quinone oxidoreductase-like protein%3B IPR001578 (Peptidase C12%2C ubiquitin carboxyl-terminal hydrolase)%3B GO:0004843 (ubiquitin-specific protease activity)%2C GO:0005622 (intracellular)%2C GO:0006511 (ubiquitin-dependent protein catabolic process)
Araip.28XCW	2.16836	0.00418901	Up regulated genes	white-brown-complex ABC transporter family protein%3B IPR013525 (ABC-2 type transporter)%3B GO:0016020 (membrane)
Aradu.FAQ2E	-1.97173	0.0156526	Down regulated genes	Protein of unknown function (DUF761)%3B IPR008480 (Protein of unknown function DUF761%2C plant)%2C IPR025520 (Domain of unknown function DUF4408)
Aradu.ZH9NQ	2.13814	0.00672328	Up regulated genes	Ribosomal protein S4%3B IPR001260 (Coproporphyrinogen III oxidase%2C aerobic)%2C IPR022801 (Ribosomal protein S4/S9)%3B GO:0004109 (coproporphyrinogen oxidase activity)%2C GO:0006779 (porphyrin-containing compound biosynthetic process)%2C GO:0055114 (oxidation-reduction process)
Aradu.DU749	-1.07282	NA	Down regulated genes	Unknown protein
Aradu.V0K81	-4.78587	3.81207e-26	Down regulated genes	Unknown protein
Araip.MC1F8	-1.83796	0.00923309	Down regulated genes	2%2C3-diketo-5-methylthio-1-phosphopentane phosphatase%3B IPR006383 (HAD-superfamily hydrolase%2C subfamily IB%2C PSPase-like)%2C IPR023214 (HAD-like domain)%3B GO:0008152 (metabolic process)%2C GO:0016791 (phosphatase activity)
Aradu.UP4F5	-2.38653	0.000139478	Down regulated genes	ABC transporter family protein%3B IPR010509 (Peroxisomal fatty acyl CoA transporter%2C transmembrane domain)%2C IPR027417 (P-loop containing nucleoside triphosphate hydrolase)%3B GO:0005524 (ATP binding)%2C GO:0006810 (transport)%2C GO:0016020 (membrane)%2C GO:0016887 (ATPase activity)
Aradu.0GB26	-1.64593	0.0376291	Down regulated genes	sugar transporter protein 7%3B IPR005828 (General substrate transporter)%2C IPR016196 (Major facilitator superfamily domain%2C general substrate transporter)%3B GO:0016020 (membrane)%2C GO:0016021 (integral component of membrane)%2C GO:0022857 (transmembrane transporter activity)%2C GO:0022891 (substrate-specific transmembrane transporter activity)%2C GO:0055085 (transmembrane transport)
Araip.FE1BT	-4.23523	3.06768e-16	Down regulated genes	Ulp1 protease family%2C carboxy-terminal domain protein%3B IPR003653 (Peptidase C48%2C SUMO/Sentrin/Ubl1)%3B GO:0006508 (proteolysis)%2C GO:0008234 (cysteine-type peptidase activity)
XLOC_035646	-4.16496	6.96073e-16	Down regulated genes	Undetected
Aradu.QE1MY	3.16022	2.05341e-07	Up regulated genes	beta glucosidase 10%3B IPR017853 (Glycoside hydrolase%2C superfamily)%3B GO:0005975 (carbohydrate metabolic process)
Araip.M7RY3	-3.59401	1.76247e-10	Down regulated genes	COP9 signalosome complex subunit 1%3B IPR019585 (26S proteasome%2C regulatory subunit Rpn7)
XLOC_088752	-3.78284	3.68636e-12	Down regulated genes	Undetected
Araip.32J5S	1.92374	0.0141684	Up regulated genes	S-adenosyl-L-homocysteine hydrolase%3B IPR000043 (Adenosylhomocysteinase)%2C IPR016040 (NAD(P)-binding domain)%3B GO:0004013 (adenosylhomocysteinase activity)%2C GO:0006730 (one-carbon metabolic process)
Aradu.DA245	-1.70179	0.0211188	Down regulated genes	Cytochrome P450 superfamily protein%3B IPR001128 (Cytochrome P450)%3B GO:0005506 (iron ion binding)%2C GO:0020037 (heme binding)%2C GO:0055114 (oxidation-reduction process)
Araip.ZI6QU	-1.91525	0.0177644	Down regulated genes	coatomer subunit beta'-2-like isoform X1 [Glycine max]%3B IPR015943 (WD40/YVTN repeat-like-containing domain)%2C IPR020472 (G-protein beta WD-40 repeat)%3B GO:0005515 (protein binding)
Aradu.QA3D9	-1.63158	0.0275646	Down regulated genes	sucrose transporter 4%3B IPR005828 (General substrate transporter)%2C IPR005989 (Sucrose/H+ symporter%2C plant)%3B GO:0005887 (integral component of plasma membrane)%2C GO:0008515 (sucrose transmembrane transporter activity)%2C GO:0015770 (sucrose transport)%2C GO:0016021 (integral component of membrane)%2C GO:0022857 (transmembrane transporter activity)%2C GO:0055085 (transmembrane transport)
Aradu.NG7DJ	-1.99627	0.0181674	Down regulated genes	response regulator 1%3B IPR010402 (CCT domain)%2C IPR011006 (CheY-like superfamily)%3B GO:0000156 (phosphorelay response regulator activity)%2C GO:0000160 (phosphorelay signal transduction system)%2C GO:0005515 (protein binding)
XLOC_117553	3.49589	9.77333e-10	Up regulated genes	Undetected
Aradu.50C9M	-1.91168	0.0299266	Down regulated genes	asparagine synthetase 3%3B IPR000583 (Class II glutamine amidotransferase domain)%2C IPR006426 (Asparagine synthase%2C glutamine-hydrolyzing)%3B GO:0004066 (asparagine synthase (glutamine-hydrolyzing) activity)%2C GO:0006529 (asparagine biosynthetic process)%2C GO:0008152 (metabolic process)
Araip.U4VFI	-4.11581	NA	Down regulated genes	uncharacterized protein LOC100783475 isoform X3 [Glycine max]
Araip.6F6EB	-1.77551	0.0457392	Down regulated genes	Biotin/lipoate A/B protein ligase family%3B IPR004143 (Biotin/lipoate A/B protein ligase)%3B GO:0003824 (catalytic activity)%2C GO:0006464 (cellular protein modification process)
Araip.KJ4AU	-1.83362	0.00845158	Down regulated genes	FAD-binding Berberine family protein%3B IPR012951 (Berberine/berberine-like)%2C IPR016166 (FAD-binding%2C type 2)%3B GO:0003824 (catalytic activity)%2C GO:0008762 (UDP-N-acetylmuramate dehydrogenase activity)%2C GO:0016491 (oxidoreductase activity)%2C GO:0050660 (flavin adenine dinucleotide binding)%2C GO:0055114 (oxidation-reduction process)
Aradu.CYG6N	-2.06324	4.02157e-06	Down regulated genes	Gibberellin-regulated family protein%3B IPR003854 (Gibberellin regulated protein)
XLOC_018949	-2.24622	0.00218003	Down regulated genes	Undetected
Araip.1H7DX	-1.97039	0.00807146	Down regulated genes	ABC transporter family protein%3B IPR000772 (Ricin B lectin domain)%2C IPR011527 (ABC transporter type 1%2C transmembrane domain)%2C IPR017853 (Glycoside hydrolase%2C superfamily)%2C IPR027417 (P-loop containing nucleoside triphosphate hydrolase)%3B GO:0000166 (nucleotide binding)%2C GO:0005524 (ATP binding)%2C GO:0005975 (carbohydrate metabolic process)%2C GO:0006810 (transport)%2C GO:0016021 (i…
XLOC_081709	1.92124	0.0279226	Up regulated genes	Undetected
Araip.N5EVR	-2.11987	0.00221127	Down regulated genes	lipid transfer protein%3B IPR016140 (Bifunctional inhibitor/plant lipid transfer protein/seed storage helical domain)
Araip.Z6JD4	-1.88457	0.0174508	Down regulated genes	Single-stranded nucleic acid binding R3H domain-containing protein n%3D1 Tax%3DCalothrix sp. PCC 7507 RepID%3DK9PMH9_9CYAN%3B IPR027417 (P-loop containing nucleoside triphosphate hydrolase)%3B GO:0000166 (nucleotide binding)%2C GO:0017111 (nucleoside-triphosphatase activity)
Aradu.X66TP	1.80169	0.0246339	Up regulated genes	(SAM)-dependent O-methyl-transferase n%3D3 Tax%3DXanthomonas albilineans RepID%3DA1EAJ2_XANAL%3B IPR007213 (Leucine carboxyl methyltransferase)%3B GO:0008168 (methyltransferase activity)%2C GO:0032259 (methylation)
XLOC_130343	-1.84875	0.0434368	Down regulated genes	Undetected
XLOC_060631	-3.65977	5.8635e-11	Down regulated genes	Undetected
XLOC_019837	3.44199	2.21854e-09	Up regulated genes	Undetected
Araip.AP4U8	-2.09102	0.000340636	Down regulated genes	IAA-amino acid hydrolase ILR1-like protein%3B IPR002933 (Peptidase M20)%3B GO:0008152 (metabolic process)%2C GO:0016787 (hydrolase activity)
Aradu.44QYZ	-2.35489	0.000850693	Down regulated genes	disease resistance protein (TIR-NBS-LRR class)%2C putative%3B IPR000157 (Toll/interleukin-1 receptor homology (TIR) domain)%2C IPR000767 (Disease resistance protein)%2C IPR001611 (Leucine-rich repeat)%2C IPR027417 (P-loop containing nucleoside triphosphate hydrolase)%3B GO:0005515 (protein binding)%2C GO:0006952 (defense response)%2C GO:0007165 (signal transduction)%2C GO:0043531 (ADP binding)
Aradu.U9WH5	-1.91214	0.0067537	Down regulated genes	IAA-amino acid hydrolase ILR1-like protein%3B IPR002933 (Peptidase M20)%3B GO:0008152 (metabolic process)%2C GO:0016787 (hydrolase activity)
Araip.L8K4F	-1.72868	0.00116767	Down regulated genes	AP2-like ethylene-responsive transcription factor ANT-like isoform X1 [Glycine max]%3B IPR016177 (DNA-binding domain)%3B GO:0003677 (DNA binding)%2C GO:0003700 (sequence-specific DNA binding transcription factor activity)
Aradu.S7TZT	-2.37482	0.00116926	Down regulated genes	neutral alpha-glucosidase%3B IPR000322 (Glycoside hydrolase%2C family 31)%2C IPR011013 (Galactose mutarotase-like domain)%2C IPR013785 (Aldolase-type TIM barrel)%3B GO:0003824 (catalytic activity)%2C GO:0005975 (carbohydrate metabolic process)%2C GO:0030246 (carbohydrate binding)
Aradu.N0GRH	4.39111	3.23654e-21	Up regulated genes	Unknown protein
Aradu.S0KU9	2.0397	0.0139891	Up regulated genes	basic helix-loop-helix (bHLH) DNA-binding superfamily protein%3B IPR011598 (Myc-type%2C basic helix-loop-helix (bHLH) domain)%3B GO:0046983 (protein dimerization activity)
Araip.3A95K	-2.62023	8.22528e-05	Down regulated genes	Unknown protein
Aradu.T19XF	1.89402	0.0351131	Up regulated genes	NAD(P)-binding Rossmann-fold superfamily protein%3B IPR002347 (Glucose/ribitol dehydrogenase)%3B GO:0008152 (metabolic process)%2C GO:0016491 (oxidoreductase activity)
Araip.YV6NV	-2.60902	9.8567e-05	Down regulated genes	30S ribosomal protein S13%3B IPR001892 (Ribosomal protein S13)%2C IPR010979 (Ribosomal protein S13-like%2C H2TH)%2C IPR027437 (30s ribosomal protein S13%2C C-terminal)%3B GO:0003676 (nucleic acid binding)%2C GO:0003723 (RNA binding)%2C GO:0003735 (structural constituent of ribosome)%2C GO:0005622 (intracellular)%2C GO:0005840 (ribosome)%2C GO:0006412 (translation)
Aradu.I76NQ	2.50397	0.000151066	Up regulated genes	RNA polymerase sigma factor%3B IPR014284 (RNA polymerase sigma-70 like domain)%2C IPR016262 (RNA polymerase sigma factor%2C SigB/SigC/SigD%2C plastid)%3B GO:0003677 (DNA binding)%2C GO:0003700 (sequence-specific DNA binding transcription factor activity)%2C GO:0016987 (sigma factor activity)
Araip.XJD82	-1.91233	0.00749881	Down regulated genes	beta-fructofuranosidase%3B cell wall invertase I%3B fructosidase%3B IPR001362 (Glycoside hydrolase%2C family 32)%2C IPR008985 (Concanavalin A-like lectin/glucanases superfamily)%2C IPR023296 (Glycosyl hydrolase%2C five-bladed beta-propellor domain)%3B GO:0005975 (carbohydrate metabolic process)
Aradu.A8HY7	-1.75821	0.0239471	Down regulated genes	U-box domain-containing protein 12-like isoform X3 [Glycine max]%3B IPR016024 (Armadillo-type fold)%3B GO:0005488 (binding)%2C GO:0005515 (protein binding)
Aradu.942ZP	-2.87277	1.58844e-06	Down regulated genes	early light-induced-like protein%3B IPR022796 (Chlorophyll A-B binding protein)%2C IPR023329 (Chlorophyll a/b binding protein domain)
Aradu.J9V4P	1.1045	NA	Up regulated genes	glutamate decarboxylase%3B IPR002129 (Pyridoxal phosphate-dependent decarboxylase)%2C IPR015424 (Pyridoxal phosphate-dependent transferase)%3B GO:0003824 (catalytic activity)%2C GO:0004351 (glutamate decarboxylase activity)%2C GO:0006536 (glutamate metabolic process)%2C GO:0016831 (carboxy-lyase activity)%2C GO:0019752 (carboxylic acid metabolic process)%2C GO:0030170 (pyridoxal phosphate binding)
Aradu.JPL2X	1.77097	0.013795	Up regulated genes	ABCC subfamily ATP-binding cassette protein n%3D4 Tax%3DVitis vinifera RepID%3DR9QT20_VITVI%3B IPR011527 (ABC transporter type 1%2C transmembrane domain)%2C IPR027417 (P-loop containing nucleoside triphosphate hydrolase)%3B GO:0000166 (nucleotide binding)%2C GO:0005524 (ATP binding)%2C GO:0006810 (transport)%2C GO:0016021 (integral component of membrane)%2C GO:0016887 (ATPase activity)%2C GO:0017…
XLOC_119227	-1.92605	0.00536116	Down regulated genes	Undetected
Araip.1P1MT	-2.57291	6.86047e-05	Down regulated genes	DOF zinc finger protein 1%3B IPR003851 (Zinc finger%2C Dof-type)%3B GO:0003677 (DNA binding)
Araip.RMU5T	-1.74269	NA	Down regulated genes	1-aminocyclopropane-1-carboxylate synthase 11%3B IPR015424 (Pyridoxal phosphate-dependent transferase)%3B GO:0003824 (catalytic activity)%2C GO:0009058 (biosynthetic process)%2C GO:0030170 (pyridoxal phosphate binding)
Araip.SJM7K	6.19768	1.71376e-47	Up regulated genes	replication factor-A carboxy-terminal domain protein%3B IPR012340 (Nucleic acid-binding%2C OB-fold)
Aradu.94R5X	-4.8033	7.94331e-29	Down regulated genes	Ulp1 protease family%2C carboxy-terminal domain protein
XLOC_097978	-2.47492	0.000504819	Down regulated genes	Undetected
Aradu.B6HXN	-1.85949	0.00735725	Down regulated genes	2%2C3-diketo-5-methylthio-1-phosphopentane phosphatase%3B IPR006383 (HAD-superfamily hydrolase%2C subfamily IB%2C PSPase-like)%2C IPR023214 (HAD-like domain)%3B GO:0008152 (metabolic process)%2C GO:0016791 (phosphatase activity)
Aradu.4NJ9R	-1.78332	0.0387738	Down regulated genes	signal recognition particle 19 kDa protein%2C putative / SRP19%2C putative%3B IPR002778 (Signal recognition particle%2C SRP19 subunit)%3B GO:0006614 (SRP-dependent cotranslational protein targeting to membrane)%2C GO:0008312 (7S RNA binding)%2C GO:0048500 (signal recognition particle)
Aradu.JFD8S	1.15198	NA	Up regulated genes	tyrosine aminotransferase 3%3B IPR021178 (Tyrosine transaminase)%3B GO:0003824 (catalytic activity)%2C GO:0006520 (cellular amino acid metabolic process)%2C GO:0008483 (transaminase activity)%2C GO:0009058 (biosynthetic process)%2C GO:0030170 (pyridoxal phosphate binding)
Aradu.R8J0X	-3.46306	2.98489e-09	Down regulated genes	Protein kinase superfamily protein%3B IPR011009 (Protein kinase-like domain)%3B GO:0004672 (protein kinase activity)%2C GO:0005524 (ATP binding)%2C GO:0006468 (protein phosphorylation)
Aradu.J7MGX	2.18966	0.00507643	Up regulated genes	hypothetical protein%3B IPR004252 (Probable transposase%2C Ptta/En/Spm%2C plant)
Araip.P35BF	2.63515	0.000107845	Up regulated genes	uncharacterized protein LOC100794040 isoform X2 [Glycine max]
XLOC_049389	3.1788	1.6014e-07	Up regulated genes	Undetected
XLOC_088751	-3.5029	1.05527e-09	Down regulated genes	Undetected
Aradu.IFN67	3.65394	4.97285e-11	Up regulated genes	homeobox-leucine zipper protein ANTHOCYANINLESS 2-like isoform X5 [Glycine max]%3B IPR009057 (Homeodomain-like)%3B GO:0003677 (DNA binding)%2C GO:0003700 (sequence-specific DNA binding transcription factor activity)%2C GO:0043565 (sequence-specific DNA binding)
Araip.95LB8	-2.05523	6.05156e-06	Down regulated genes	cellulose synthase 1%3B IPR004827 (Basic-leucine zipper domain)%2C IPR013083 (Zinc finger%2C RING/FYVE/PHD-type)%3B GO:0003700 (sequence-specific DNA binding transcription factor activity)%2C GO:0043565 (sequence-specific DNA binding)
Aradu.CAI0E	3.03747	8.29729e-08	Up regulated genes	Signal transduction histidine kinase%2C hybrid-type%2C ethylene sensor%3B IPR009082 (Signal transduction histidine kinase%2C homodimeric domain)%3B GO:0000155 (phosphorelay sensor kinase activity)%2C GO:0004871 (signal transducer activity)%2C GO:0007165 (signal transduction)%2C GO:0016020 (membrane)
Aradu.634DQ	-3.7249	4.03258e-15	Down regulated genes	flocculation protein FLO11-like isoform X2 [Glycine max]
XLOC_035645	-4.15065	9.57814e-16	Down regulated genes	Undetected
Aradu.WEB5E	2.2904	0.0023627	Up regulated genes	Unknown protein
Araip.C6UA0	-1.60561	0.0323546	Down regulated genes	response regulator 9%3B IPR011006 (CheY-like superfamily)%3B GO:0000156 (phosphorelay response regulator activity)%2C GO:0000160 (phosphorelay signal transduction system)
Araip.Q3H1S	-2.15508	0.00398962	Down regulated genes	Lipid transfer protein%3B IPR000528 (Plant lipid transfer protein/Par allergen)%2C IPR016140 (Bifunctional inhibitor/plant lipid transfer protein/seed storage helical domain)%3B GO:0006869 (lipid transport)%2C GO:0008289 (lipid binding)
XLOC_088748	-2.85838	1.00805e-05	Down regulated genes	Undetected
XLOC_087057	-2.97366	2.64102e-06	Down regulated genes	Undetected
Araip.R9SG0	-1.60896	0.049837	Down regulated genes	pirin%3B IPR012093 (Pirin)%2C IPR014710 (RmlC-like jelly roll fold)
Aradu.62W74	-2.06237	0.0104213	Down regulated genes	1-aminocyclopropane-1-carboxylate synthase 4%3B IPR015424 (Pyridoxal phosphate-dependent transferase)%3B GO:0003824 (catalytic activity)%2C GO:0009058 (biosynthetic process)%2C GO:0030170 (pyridoxal phosphate binding)
Aradu.BNR06	-2.15289	0.000720895	Down regulated genes	Peroxidase superfamily protein%3B IPR010255 (Haem peroxidase)%3B GO:0004601 (peroxidase activity)%2C GO:0006979 (response to oxidative stress)%2C GO:0020037 (heme binding)%2C GO:0055114 (oxidation-reduction process)
Aradu.8BA60	-4.00216	1.06143e-18	Down regulated genes	phosphoglycerate/bisphosphoglycerate mutase family protein%3B IPR013078 (Histidine phosphatase superfamily%2C clade-1)
Aradu.J9JP2	-1.94253	0.0072791	Down regulated genes	chlorophyll A/B binding protein 1%3B IPR022796 (Chlorophyll A-B binding protein)%2C IPR023329 (Chlorophyll a/b binding protein domain)%3B GO:0016020 (membrane)
Araip.KW8S2	-1.78887	0.0444848	Down regulated genes	phytosulfokines 3-like precursor [Glycine max]%3B IPR009438 (Phytosulfokine)%3B GO:0005576 (extracellular region)%2C GO:0008083 (growth factor activity)%2C GO:0008283 (cell proliferation)
XLOC_097977	-2.01184	0.0167575	Down regulated genes	Undetected
XLOC_032191	-1.83994	0.0456363	Down regulated genes	Undetected
Araip.JKN6K	2.45523	0.000593103	Up regulated genes	Unknown protein
Araip.WE619	-1.82393	0.0346376	Down regulated genes	carboxylesterase 1-like [Glycine max]%3B IPR013094 (Alpha/beta hydrolase fold-3)%3B GO:0008152 (metabolic process)%2C GO:0016787 (hydrolase activity)
Aradu.CN21Z	-2.20948	0.00397968	Down regulated genes	ribose-5-phosphate isomerase 2%3B IPR004788 (Ribose 5-phosphate isomerase%2C type A)%2C IPR008010 (Membrane protein%2CTapt1/CMV receptor)%3B GO:0004751 (ribose-5-phosphate isomerase activity)
XLOC_005154	-2.10829	0.00456525	Down regulated genes	Undetected
Aradu.TTU00	-1.78769	0.0482567	Down regulated genes	APO RNA-binding protein%3B IPR023342 (APO domain)%3B GO:0003723 (RNA binding)
Aradu.TA7RE	4.07529	6.93542e-16	Up regulated genes	Pleckstrin homology (PH) domain-containing protein / lipid-binding START domain-containing protein%3B IPR002913 (START domain)%2C IPR009769 (Domain of unknown function DUF1336)%2C IPR011993 (Pleckstrin homology-like domain)%2C IPR023393 (START-like domain)%3B GO:0008289 (lipid binding)
XLOC_004887	-1.54235	0.0248252	Down regulated genes	Undetected
Araip.P70A2	-1.78279	0.00295295	Down regulated genes	unknown protein%3B FUNCTIONS IN: molecular_function unknown%3B INVOLVED IN: biological_process unknown%3B LOCATED IN: endomembrane system%3B EXPRESSED IN: petal%2C flower%3B EXPRESSED DURING: 4 anthesis%2C petal differentiation and expansion stage
XLOC_097980	-2.24731	0.00329963	Down regulated genes	Undetected
Aradu.YY7CG	-1.78603	0.02508	Down regulated genes	Thioredoxin superfamily protein%3B IPR005746 (Thioredoxin)%2C IPR012336 (Thioredoxin-like fold)%3B GO:0006662 (glycerol ether metabolic process)%2C GO:0015035 (protein disulfide oxidoreductase activity)%2C GO:0045454 (cell redox homeostasis)
Aradu.03NM5	-1.64991	0.0452262	Down regulated genes	zinc finger (C3HC4-type RING finger) family protein%3B IPR003111 (Peptidase S16%2C lon N-terminal)%2C IPR011990 (Tetratricopeptide-like helical)%2C IPR013083 (Zinc finger%2C RING/FYVE/PHD-type)%2C IPR015947 (PUA-like domain)%3B GO:0004176 (ATP-dependent peptidase activity)%2C GO:0005515 (protein binding)%2C GO:0006508 (proteolysis)%2C GO:0008270 (zinc ion binding)
Aradu.HV68A	3.2262	6.58056e-09	Up regulated genes	replication protein A 70 kDa DNA-binding subunit C-like [Glycine max]%3B IPR012340 (Nucleic acid-binding%2C OB-fold)
Aradu.Q3FM7	-1.86757	0.019325	Down regulated genes	Cytochrome P450 superfamily protein%3B IPR001128 (Cytochrome P450)%3B GO:0005506 (iron ion binding)%2C GO:0020037 (heme binding)%2C GO:0055114 (oxidation-reduction process)

## Sheet: Stage3 40DAF
H176-3vs.L70-3
Gene	log2FC	Pvalue	Condition	Func
Aradu.4W4JU	-3.25085	3.70491e-05	Down regulated genes	subtilisin-like serine protease 2%3B IPR015500 (Peptidase S8%2C subtilisin-related)%3B GO:0004252 (serine-type endopeptidase activity)%2C GO:0006508 (proteolysis)%2C GO:0042802 (identical protein binding)%2C GO:0043086 (negative regulation of catalytic activity)
Araip.LA28K	-1.46564	NA	Down regulated genes	ABC transporter family protein (ATP-binding component)%3B IPR011527 (ABC transporter type 1%2C transmembrane domain)%2C IPR027417 (P-loop containing nucleoside triphosphate hydrolase)%3B GO:0000166 (nucleotide binding)%2C GO:0005524 (ATP binding)%2C GO:0006810 (transport)%2C GO:0016021 (integral component of membrane)%2C GO:0016887 (ATPase activity)%2C GO:0017111 (nucleoside-triphosphatase activi…
Aradu.RB7BN	-2.58927	0.00192711	Down regulated genes	transcription factor PIF3-like [Glycine max]%3B IPR011598 (Myc-type%2C basic helix-loop-helix (bHLH) domain)%3B GO:0046983 (protein dimerization activity)
XLOC_088749	-3.98143	4.61327e-08	Down regulated genes	Undetected
Araip.R4V5M	1.29037	NA	Up regulated genes	agenet domain-containing protein / bromo-adjacent homology (BAH) domain-containing protein%3B IPR008395 (Agenet-like domain)%2C IPR014002 (Tudor-like%2C plant)
Araip.TJ1W0	2.04508	0.0456589	Up regulated genes	subtilisin-like serine protease 2%3B IPR015500 (Peptidase S8%2C subtilisin-related)%3B GO:0004252 (serine-type endopeptidase activity)%2C GO:0006508 (proteolysis)%2C GO:0042802 (identical protein binding)%2C GO:0043086 (negative regulation of catalytic activity)
Aradu.J2BV7	-2.0403	0.0381346	Down regulated genes	protein kinase family protein%3B IPR000014 (PAS domain)%2C IPR011009 (Protein kinase-like domain)%2C IPR028324 (Serine/threonine-protein kinase CTR1)%3B GO:0004672 (protein kinase activity)%2C GO:0004871 (signal transducer activity)%2C GO:0005524 (ATP binding)%2C GO:0006468 (protein phosphorylation)%2C GO:0007165 (signal transduction)
Araip.17AJZ	-2.14625	0.0208616	Down regulated genes	DUF1997 family protein%3B IPR018971 (Protein of unknown function DUF1997)
XLOC_129793	3.36557	5.59879e-06	Up regulated genes	Undetected
Aradu.N6RAF	-2.08056	0.0172135	Down regulated genes	dof zinc finger protein DOF5.7-like [Glycine max]%3B IPR003851 (Zinc finger%2C Dof-type)%3B GO:0003677 (DNA binding)
Aradu.PBC6B	-2.84706	0.00115653	Down regulated genes	ubiquitin carboxyl-terminal hydrolase
XLOC_071852	-3.42097	1.31456e-05	Down regulated genes	Undetected
Aradu.5U8FQ	-2.7646	0.00200195	Down regulated genes	Sugar transporter SWEET n%3D4 Tax%3DSolanum RepID%3DK4BJH9_SOLLC %3B GO:0016021 (integral component of membrane)
Araip.SW6SF	2.06658	NA	Up regulated genes	Peroxidase superfamily protein%3B IPR010255 (Haem peroxidase)%3B GO:0004601 (peroxidase activity)%2C GO:0006979 (response to oxidative stress)%2C GO:0020037 (heme binding)%2C GO:0055114 (oxidation-reduction process)
Aradu.C4R9R	4.66954	1.99502e-15	Up regulated genes	Helicase-like protein n%3D1 Tax%3DMedicago truncatula RepID%3DG7JLV8_MEDTR%3B IPR025476 (Helitron helicase-like domain)
Aradu.2B9FT	1.22789	NA	Up regulated genes	5'-AMP-activated protein kinase-related%3B IPR014756 (Immunoglobulin E-set)
Aradu.DF7HX	3.58633	2.95166e-06	Up regulated genes	type I inositol 1%2C4%2C5-trisphosphate 5-phosphatase 2-like isoform X1 [Glycine max]%3B IPR005112 (dDENN domain)%2C IPR005135 (Endonuclease/exonuclease/phosphatase)
Aradu.TK2XC	-4.6062	9.1616e-12	Down regulated genes	Unknown protein
XLOC_118706	2.52256	0.00807942	Up regulated genes	Undetected
Araip.DEB1S	2.21599	0.0236871	Up regulated genes	tripeptidyl peptidase ii%3B IPR015500 (Peptidase S8%2C subtilisin-related)%2C IPR022229 (Peptidase S8A%2C tripeptidyl peptidase II)
Aradu.E0LF3	1.30563	NA	Up regulated genes	subtilisin-like serine protease 3%3B IPR009020 (Proteinase inhibitor%2C propeptide)%2C IPR010435 (Peptidase S8A%2C DUF1034 C-terminal)%2C IPR015500 (Peptidase S8%2C subtilisin-related)%3B GO:0004252 (serine-type endopeptidase activity)%2C GO:0005618 (cell wall)%2C GO:0006508 (proteolysis)%2C GO:0016020 (membrane)%2C GO:0042802 (identical protein binding)%2C GO:0043086 (negative regulation of cata…
Araip.G9RMH	2.10345	0.0466794	Up regulated genes	P-loop containing nucleoside triphosphate hydrolases superfamily protein%3B IPR027417 (P-loop containing nucleoside triphosphate hydrolase)%3B GO:0000166 (nucleotide binding)%2C GO:0005524 (ATP binding)%2C GO:0017111 (nucleoside-triphosphatase activity)
Araip.KK8NY	-2.46222	0.00876295	Down regulated genes	BON1-associated-like protein%3B IPR000008 (C2 domain)%3B GO:0005515 (protein binding)
XLOC_035647	-2.78769	0.0014098	Down regulated genes	Undetected
Araip.55EZJ	-2.07757	0.0406383	Down regulated genes	Cytochrome P450 superfamily protein%3B IPR001128 (Cytochrome P450)%3B GO:0005506 (iron ion binding)%2C GO:0020037 (heme binding)%2C GO:0055114 (oxidation-reduction process)
Aradu.28P5F	-2.27682	0.0067332	Down regulated genes	BON1-associated-like protein%3B IPR000008 (C2 domain)%3B GO:0005515 (protein binding)
Araip.3M97C	-2.82051	0.0011141	Down regulated genes	uncharacterized protein LOC102661770 isoform X2 [Glycine max]%3B IPR007656 (Zein-binding domain)
Aradu.3KJ9A	-2.12909	0.0229234	Down regulated genes	cytochrome P450%2C family 718%3B IPR001128 (Cytochrome P450)%3B GO:0005506 (iron ion binding)%2C GO:0020037 (heme binding)%2C GO:0055114 (oxidation-reduction process)
XLOC_130020	2.04448	NA	Up regulated genes	Undetected
XLOC_087058	-3.22155	3.76739e-05	Down regulated genes	Undetected
Araip.I5GFF	-2.03399	0.000968594	Down regulated genes	Transmembrane amino acid transporter family protein%3B IPR013057 (Amino acid transporter%2C transmembrane)
Araip.8TB4E	2.40732	NA	Up regulated genes	NAD(P)-binding Rossmann-fold superfamily protein%3B IPR001509 (NAD-dependent epimerase/dehydratase)%2C IPR016040 (NAD(P)-binding domain)%3B GO:0003824 (catalytic activity)%2C GO:0044237 (cellular metabolic process)%2C GO:0050662 (coenzyme binding)
Araip.1UW0G	-1.91141	0.0157983	Down regulated genes	leguminosin group485 secreted peptide%3B IPR010800 (Glycine rich protein)
Araip.5ZK6T	1.43791	NA	Up regulated genes	receptor-like kinase%3B IPR001611 (Leucine-rich repeat)%2C IPR011009 (Protein kinase-like domain)%2C IPR013210 (Leucine-rich repeat-containing N-terminal%2C type 2)%3B GO:0004672 (protein kinase activity)%2C GO:0005515 (protein binding)%2C GO:0005524 (ATP binding)%2C GO:0006468 (protein phosphorylation)
Aradu.TDU0W	1.44828	NA	Up regulated genes	uncharacterized protein LOC100791744 [Glycine max]%3B IPR006873 (Protein of unknown function DUF620)
Araip.J0JC5	2.16352	NA	Up regulated genes	receptor-like protein kinase 4%3B IPR011009 (Protein kinase-like domain)%2C IPR013210 (Leucine-rich repeat-containing N-terminal%2C type 2)%2C IPR013320 (Concanavalin A-like lectin/glucanase%2C subgroup)%3B GO:0004672 (protein kinase activity)%2C GO:0005524 (ATP binding)%2C GO:0006468 (protein phosphorylation)
XLOC_097979	-3.3226	3.08194e-05	Down regulated genes	Undetected
Araip.AQN9K	3.10596	1.05127e-05	Up regulated genes	MATE efflux family protein%3B IPR002528 (Multi antimicrobial extrusion protein)%3B GO:0006855 (drug transmembrane transport)%2C GO:0015238 (drug transmembrane transporter activity)%2C GO:0015297 (antiporter activity)%2C GO:0016020 (membrane)%2C GO:0055085 (transmembrane transport)
XLOC_051770	-2.61103	0.000319816	Down regulated genes	Undetected
Aradu.GX9JC	-2.65765	0.00343273	Down regulated genes	HXXXD-type acyl-transferase family protein%3B IPR003480 (Transferase)%2C IPR023213 (Chloramphenicol acetyltransferase-like domain)
Aradu.ZF1LK	1.55941	NA	Up regulated genes	growth-regulating factor 4%3B IPR014977 (WRC)%2C IPR014978 (Glutamine-Leucine-Glutamine%2C QLQ)%3B GO:0005524 (ATP binding)%2C GO:0005634 (nucleus)
Araip.NJ9I8	-2.33795	0.000831973	Down regulated genes	SAUR-like auxin-responsive protein family%3B IPR003676 (Auxin-induced protein%2C ARG7)
Aradu.3GX6J	2.17683	0.026862	Up regulated genes	pollen protein Ole E I-like protein%3B IPR006041 (Pollen Ole e 1 allergen/extensin)%2C IPR006706 (Extensin domain)%3B GO:0005199 (structural constituent of cell wall)%2C GO:0009664 (plant-type cell wall organization)
Aradu.G3DHZ	-2.77772	2.24264e-06	Down regulated genes	Pectate lyase family protein%3B IPR011050 (Pectin lyase fold/virulence factor)%2C IPR018082 (AmbAllergen)
Araip.PF47L	-2.00735	0.0106243	Down regulated genes	glucan endo-1%2C3-beta-glucosidase 14-like [Glycine max]%3B IPR000490 (Glycoside hydrolase%2C family 17)%2C IPR017853 (Glycoside hydrolase%2C superfamily)%3B GO:0005975 (carbohydrate metabolic process)
Aradu.DK681	1.36197	NA	Up regulated genes	B3 DNA-binding domain protein%3B IPR015300 (DNA-binding pseudobarrel domain)%3B GO:0003677 (DNA binding)
Aradu.RM381	1.37114	NA	Up regulated genes	probable pectinesterase/pectinesterase inhibitor 51-like [Glycine max]%3B IPR006501 (Pectinesterase inhibitor domain)%2C IPR011050 (Pectin lyase fold/virulence factor)%3B GO:0004857 (enzyme inhibitor activity)%2C GO:0005618 (cell wall)%2C GO:0030599 (pectinesterase activity)%2C GO:0042545 (cell wall modification)
Araip.TR5AB	-2.73246	0.000917221	Down regulated genes	beta-galactosidase 8%3B IPR001251 (CRAL-TRIO domain)%2C IPR001944 (Glycoside hydrolase%2C family 35)%2C IPR017853 (Glycoside hydrolase%2C superfamily)%3B GO:0005975 (carbohydrate metabolic process)
Aradu.W63FK	2.06123	NA	Up regulated genes	cyclic nucleotide-gated ion channel-like protein%3B IPR005821 (Ion transport domain)%2C IPR014710 (RmlC-like jelly roll fold)%3B GO:0005216 (ion channel activity)%2C GO:0006811 (ion transport)%2C GO:0016020 (membrane)%2C GO:0055085 (transmembrane transport)
XLOC_031312	2.49311	0.00446546	Up regulated genes	Undetected
Araip.RD8ZG	2.03997	NA	Up regulated genes	Unknown protein
Araip.J2AQK	-2.09274	0.0449055	Down regulated genes	spermidine hydroxycinnamoyl transferase-like [Glycine max]%3B IPR003480 (Transferase)%2C IPR023213 (Chloramphenicol acetyltransferase-like domain)
Aradu.470B5	1.89264	0.0340838	Up regulated genes	ethylene-responsive transcription factor 5-like [Glycine max]%3B IPR016177 (DNA-binding domain)%3B GO:0003677 (DNA binding)%2C GO:0003700 (sequence-specific DNA binding transcription factor activity)
Araip.XB7T8	-2.28083	7.80949e-05	Down regulated genes	protein notum homolog isoform X2 [Glycine max]%3B IPR004963 (Protein notum homologue)
Aradu.EQ3HU	-2.12881	0.0384285	Down regulated genes	galactinol synthase 1%3B IPR002495 (Glycosyl transferase%2C family 8)
Araip.J87TP	2.33938	0.0167948	Up regulated genes	E3 ubiquitin-protein ligase ORTHRUS 2-like isoform X1 [Glycine max]%3B IPR003105 (SRA-YDG)%2C IPR013083 (Zinc finger%2C RING/FYVE/PHD-type)%2C IPR015947 (PUA-like domain)%3B GO:0005515 (protein binding)%2C GO:0008270 (zinc ion binding)%2C GO:0042393 (histone binding)
Aradu.TQU1R	-2.35614	0.000816001	Down regulated genes	phosphate transporter PHO1-like isoform X1 [Glycine max]%3B IPR004331 (SPX%2C N-terminal)%2C IPR004342 (EXS%2C C-terminal)%3B GO:0016021 (integral component of membrane)
Aradu.Z753H	-2.36975	0.000129009	Down regulated genes	GTP-binding nuclear protein Ran-3 [Glycine max]%3B IPR001806 (Small GTPase superfamily)%2C IPR002041 (Ran GTPase)%2C IPR005225 (Small GTP-binding protein domain)%2C IPR024156 (Small GTPase superfamily%2C ARF type)%2C IPR027417 (P-loop containing nucleoside triphosphate hydrolase)%3B GO:0003924 (GTPase activity)%2C GO:0005525 (GTP binding)%2C GO:0005622 (intracellular)%2C GO:0006184 (GTP catabolic…
Aradu.DNJ06	1.29019	NA	Up regulated genes	protein MLP1-like isoform X2 [Glycine max]
Araip.3XD6G	-1.95979	0.00541893	Down regulated genes	trehalose-6-phosphate phosphatase%3B IPR006379 (HAD-superfamily hydrolase%2C subfamily IIB)%2C IPR023214 (HAD-like domain)%3B GO:0003824 (catalytic activity)%2C GO:0005992 (trehalose biosynthetic process)%2C GO:0008152 (metabolic process)
Aradu.IS6P7	2.41588	0.000529897	Up regulated genes	cation transport ATPase%3B IPR001757 (Cation-transporting P-type ATPase)%2C IPR006415 (Magnesium-transporting P-type ATPase%2C subfamily IIIB)%2C IPR023214 (HAD-like domain)%2C IPR023298 (P-type ATPase%2C transmembrane domain)%3B GO:0000166 (nucleotide binding)%2C GO:0006812 (cation transport)%2C GO:0015444 (magnesium-importing ATPase activity)%2C GO:0015693 (magnesium ion transport)%2C GO:001602…
Araip.H4AQC	-3.27181	4.58882e-05	Down regulated genes	uncharacterized GPI-anchored protein At1g61900-like isoform X4 [Glycine max]
XLOC_129929	-1.9968	0.030259	Down regulated genes	Undetected
Aradu.GI0SK	-2.94742	1.19079e-05	Down regulated genes	RNA-binding protein n%3D3 Tax%3DCucumis RepID%3DE5GB57_CUCME%3B IPR007201 (RNA recognition motif 2)%2C IPR012677 (Nucleotide-binding%2C alpha-beta plait)%3B GO:0000166 (nucleotide binding)%2C GO:0003676 (nucleic acid binding)
Araip.LN55K	2.0795	0.0104947	Up regulated genes	hippocampus abundant transcript-like protein%3B IPR011701 (Major facilitator superfamily)%2C IPR016196 (Major facilitator superfamily domain%2C general substrate transporter)%3B GO:0016021 (integral component of membrane)%2C GO:0055085 (transmembrane transport)
Aradu.G36MQ	1.73263	NA	Up regulated genes	Oxysterol-binding family protein%3B IPR000648 (Oxysterol-binding protein)%2C IPR011993 (Pleckstrin homology-like domain)
XLOC_106218	-5.35467	2.79411e-18	Down regulated genes	Undetected
XLOC_025657	1.14632	NA	Up regulated genes	Undetected
Araip.KRR3N	-1.92375	0.00681423	Down regulated genes	Cysteine proteinases superfamily protein%3B IPR013128 (Peptidase C1A)%3B GO:0006508 (proteolysis)%2C GO:0008234 (cysteine-type peptidase activity)
Araip.9WK4L	1.68523	NA	Up regulated genes	receptor-like protein kinase 2%3B IPR001611 (Leucine-rich repeat)%2C IPR003591 (Leucine-rich repeat%2C typical subtype)%2C IPR011009 (Protein kinase-like domain)%2C IPR013210 (Leucine-rich repeat-containing N-terminal%2C type 2)%2C IPR025875 (Leucine rich repeat 4)%3B GO:0004672 (protein kinase activity)%2C GO:0005515 (protein binding)%2C GO:0005524 (ATP binding)%2C GO:0006468 (protein phosphoryl…
Araip.MRS42	-2.37218	0.0145925	Down regulated genes	RNA polymerase sigma factor%3B IPR014284 (RNA polymerase sigma-70 like domain)%3B GO:0003677 (DNA binding)%2C GO:0003700 (sequence-specific DNA binding transcription factor activity)%2C GO:0016987 (sigma factor activity)
Aradu.J5N9U	-1.94592	0.0190042	Down regulated genes	unknown protein%3B Has 30 Blast hits to 30 proteins in 10 species: Archae - 0%3B Bacteria - 2%3B Metazoa - 0%3B Fungi - 0%3B Plants - 24%3B Viruses - 0%3B Other Eukaryotes - 4 (source: NCBI BLink).
Araip.H7632	-3.36206	1.43227e-06	Down regulated genes	1-phosphatidylinositol phosphodiesterase-like protein%3B IPR017946 (PLC-like phosphodiesterase%2C TIM beta/alpha-barrel domain)%3B GO:0006629 (lipid metabolic process)%2C GO:0008081 (phosphoric diester hydrolase activity)
Aradu.920JZ	1.05466	NA	Up regulated genes	Pectate lyase family protein%3B IPR011050 (Pectin lyase fold/virulence factor)%2C IPR018082 (AmbAllergen)
Araip.AT4SU	-2.12803	0.000309612	Down regulated genes	uncharacterized protein LOC100789230 isoform X2 [Glycine max]%3B IPR007650 (Protein of unknown function DUF581)
Araip.M3X7P	-1.9625	0.0207656	Down regulated genes	Protein kinase superfamily protein%3B IPR011009 (Protein kinase-like domain)%2C IPR013320 (Concanavalin A-like lectin/glucanase%2C subgroup)%3B GO:0004672 (protein kinase activity)%2C GO:0005524 (ATP binding)%2C GO:0006468 (protein phosphorylation)
XLOC_105716	-3.37183	1.90728e-05	Down regulated genes	Undetected
Araip.KKX96	-1.75243	0.0424545	Down regulated genes	EIN3-binding F box protein 1%3B IPR001810 (F-box domain)%2C IPR006553 (Leucine-rich repeat%2C cysteine-containing subtype)%3B GO:0005515 (protein binding)
Aradu.9YK5E	2.0078	0.0160498	Up regulated genes	aldose 1-epimerase family protein%3B IPR008183 (Aldose 1-/Glucose-6-phosphate 1-epimerase)%2C IPR011013 (Galactose mutarotase-like domain)%3B GO:0003824 (catalytic activity)%2C GO:0005975 (carbohydrate metabolic process)%2C GO:0016853 (isomerase activity)%2C GO:0030246 (carbohydrate binding)
Aradu.C2JFU	1.31859	NA	Up regulated genes	Glucose-1-phosphate adenylyltransferase family protein%3B IPR011831 (Glucose-1-phosphate adenylyltransferase)%3B GO:0005978 (glycogen biosynthetic process)%2C GO:0008878 (glucose-1-phosphate adenylyltransferase activity)%2C GO:0009058 (biosynthetic process)%2C GO:0016779 (nucleotidyltransferase activity)
Araip.WWK4F	1.02528	NA	Up regulated genes	tubulin beta-1 chain%3B IPR000217 (Tubulin)%2C IPR023123 (Tubulin%2C C-terminal)%3B GO:0003924 (GTPase activity)%2C GO:0005200 (structural constituent of cytoskeleton)%2C GO:0005525 (GTP binding)%2C GO:0005874 (microtubule)%2C GO:0006184 (GTP catabolic process)%2C GO:0007017 (microtubule-based process)%2C GO:0043234 (protein complex)%2C GO:0051258 (protein polymerization)
XLOC_104606	1.83182	NA	Up regulated genes	Undetected
XLOC_130841	-2.12089	0.0104734	Down regulated genes	Undetected
Aradu.RWI1K	2.27364	0.0206796	Up regulated genes	Protein kinase family protein%3B IPR011009 (Protein kinase-like domain)%2C IPR013320 (Concanavalin A-like lectin/glucanase%2C subgroup)%2C IPR025287 (Wall-associated receptor kinase galacturonan-binding domain)%3B GO:0004672 (protein kinase activity)%2C GO:0005524 (ATP binding)%2C GO:0006468 (protein phosphorylation)%2C GO:0030247 (polysaccharide binding)
Araip.V4KYR	-1.85047	0.0474818	Down regulated genes	cationic amino acid transporter 2%3B IPR002293 (Amino acid/polyamine transporter I)%3B GO:0003333 (amino acid transmembrane transport)%2C GO:0015171 (amino acid transmembrane transporter activity)%2C GO:0016020 (membrane)
Aradu.ME4LN	-2.32779	0.010988	Down regulated genes	ethylene-responsive transcription factor 1B%3B IPR016177 (DNA-binding domain)%3B GO:0003677 (DNA binding)%2C GO:0003700 (sequence-specific DNA binding transcription factor activity)
Araip.7L4MP	-1.91664	0.0234444	Down regulated genes	HVA22-like protein J%3B IPR004345 (TB2/DP1/HVA22-related protein)
Aradu.F0W17	1.94047	NA	Up regulated genes	Chalcone-flavanone isomerase family protein%3B IPR016087 (Chalcone isomerase)%3B GO:0009813 (flavonoid biosynthetic process)%2C GO:0016872 (intramolecular lyase activity)%2C GO:0045430 (chalcone isomerase activity)
Aradu.1V6RE	6.36545	2.07226e-31	Up regulated genes	Replication factor-A protein 1-related%3B IPR012340 (Nucleic acid-binding%2C OB-fold)
Aradu.FT5QT	1.11496	NA	Up regulated genes	lysosomal pro-X carboxypeptidase-like protein%3B IPR008758 (Peptidase S28)%3B GO:0006508 (proteolysis)%2C GO:0008236 (serine-type peptidase activity)
Aradu.D252Q	1.28918	NA	Up regulated genes	GATA transcription factor 9%3B IPR013088 (Zinc finger%2C NHR/GATA-type)%3B GO:0003700 (sequence-specific DNA binding transcription factor activity)%2C GO:0008270 (zinc ion binding)%2C GO:0043565 (sequence-specific DNA binding)
Aradu.54FFT	-3.35075	1.42875e-05	Down regulated genes	O-acyltransferase (WSD1-like) family protein%3B IPR004255 (O-acyltransferase%2C WSD1%2C N-terminal)%2C IPR009721 (O-acyltransferase%2C WSD1%2C C-terminal)%3B GO:0004144 (diacylglycerol O-acyltransferase activity)%2C GO:0045017 (glycerolipid biosynthetic process)
Araip.42C0C	1.67103	NA	Up regulated genes	Protein of unknown function (DUF581)%3B IPR007650 (Protein of unknown function DUF581)
XLOC_109042	2.7793	0.000148391	Up regulated genes	Undetected
Aradu.LFL4V	1.85409	NA	Up regulated genes	dual specificity protein kinase shkD-like [Glycine max]
XLOC_065214	5.8522	4.74269e-23	Up regulated genes	Undetected
Araip.814SM	-1.90728	0.0410257	Down regulated genes	Protein of unknown function (DUF677)%3B IPR007749 (Protein of unknown function DUF677)
Araip.R4UJW	-3.19504	3.62736e-06	Down regulated genes	pollen-specific protein SF21-like [Glycine max]%3B IPR004142 (NDRG)
Aradu.XAE1D	-2.77998	0.000101376	Down regulated genes	metacaspase 9%3B IPR011600 (Peptidase C14%2C caspase domain)%3B GO:0004197 (cysteine-type endopeptidase activity)%2C GO:0006508 (proteolysis)
Araip.I3LJK	1.61331	NA	Up regulated genes	B3 DNA-binding domain protein%3B IPR015300 (DNA-binding pseudobarrel domain)%3B GO:0003677 (DNA binding)
Araip.4RX3V	1.60606	NA	Up regulated genes	E3 ubiquitin ligase BIG BROTHER-like isoform X3 [Glycine max]
Aradu.ZZD53	-1.81948	0.00744922	Down regulated genes	CMP/dCMP deaminase zinc-binding protein n%3D7 Tax%3DClostridium thermocellum RepID%3DA3DID8_CLOTH%3B IPR016193 (Cytidine deaminase-like)%3B GO:0003824 (catalytic activity)%2C GO:0008270 (zinc ion binding)%2C GO:0016787 (hydrolase activity)
Araip.9XR5N	1.35572	NA	Up regulated genes	Pectate lyase family protein%3B IPR011050 (Pectin lyase fold/virulence factor)%2C IPR018082 (AmbAllergen)
XLOC_118705	3.05035	0.000306023	Up regulated genes	Undetected
Aradu.G7QJB	-2.12434	0.0114732	Down regulated genes	P21-Rho-binding domain protein%3B IPR000095 (CRIB domain)
Araip.HCG04	-2.29003	7.08645e-05	Down regulated genes	zinc finger protein CONSTANS-like isoform X2 [Glycine max]%3B IPR000315 (Zinc finger%2C B-box)%3B GO:0005622 (intracellular)%2C GO:0008270 (zinc ion binding)
Araip.GVP17	-3.47787	8.89091e-11	Down regulated genes	circadian clock coupling factor ZGT
Araip.E3LMY	-4.42353	7.0905e-11	Down regulated genes	Unknown protein
Araip.E19VN	-3.8134	2.22275e-07	Down regulated genes	Unknown protein
Aradu.U3RTW	1.94347	NA	Up regulated genes	Peroxidase superfamily protein%3B IPR010255 (Haem peroxidase)%3B GO:0004601 (peroxidase activity)%2C GO:0006979 (response to oxidative stress)%2C GO:0020037 (heme binding)%2C GO:0055114 (oxidation-reduction process)
Araip.EY4HK	-1.69644	0.0382227	Down regulated genes	vacuole membrane-like protein%3B IPR015414 (SNARE associated Golgi protein)
Aradu.HES8F	2.15386	0.04209	Up regulated genes	Flavin-binding monooxygenase family protein%3B IPR013027 (FAD-dependent pyridine nucleotide-disulphide oxidoreductase)%2C IPR020946 (Flavin monooxygenase-like)%3B GO:0016491 (oxidoreductase activity)%2C GO:0050660 (flavin adenine dinucleotide binding)%2C GO:0050661 (NADP binding)%2C GO:0055114 (oxidation-reduction process)
XLOC_060409	4.36646	8.57605e-11	Up regulated genes	Undetected
Araip.N5T9Y	-1.96348	0.0423008	Down regulated genes	Integral membrane family protein n%3D1 Tax%3DPopulus trichocarpa RepID%3DB9GRX8_POPTR%3B IPR005828 (General substrate transporter)%2C IPR016196 (Major facilitator superfamily domain%2C general substrate transporter)%3B GO:0016020 (membrane)%2C GO:0016021 (integral component of membrane)%2C GO:0022857 (transmembrane transporter activity)%2C GO:0022891 (substrate-specific transmembrane transporter …
Araip.AV6R9	4.87747	1.0493e-13	Up regulated genes	FAR1-related sequence 11%3B IPR004330 (FAR1 DNA binding domain)
Araip.U1RSV	1.15083	NA	Up regulated genes	B3 DNA-binding domain protein%3B IPR015300 (DNA-binding pseudobarrel domain)%3B GO:0003677 (DNA binding)
Aradu.GQ9NY	-2.29641	0.00687986	Down regulated genes	Flavin-binding monooxygenase family protein%3B IPR013027 (FAD-dependent pyridine nucleotide-disulphide oxidoreductase)%2C IPR020946 (Flavin monooxygenase-like)%3B GO:0016491 (oxidoreductase activity)%2C GO:0050660 (flavin adenine dinucleotide binding)%2C GO:0050661 (NADP binding)%2C GO:0055114 (oxidation-reduction process)
Aradu.F6Z4G	-1.81544	0.0187516	Down regulated genes	NAC domain protein%2C%3B IPR003441 (NAC domain)%3B GO:0003677 (DNA binding)
Aradu.J6P55	1.01845	NA	Up regulated genes	3-ketoacyl-CoA synthase 11%3B IPR012392 (Very-long-chain 3-ketoacyl-CoA synthase)%2C IPR016039 (Thiolase-like)%3B GO:0003824 (catalytic activity)%2C GO:0006633 (fatty acid biosynthetic process)%2C GO:0008152 (metabolic process)%2C GO:0008610 (lipid biosynthetic process)%2C GO:0016020 (membrane)
Aradu.XS7EJ	-2.24408	0.0171836	Down regulated genes	Sugar transporter SWEET n%3D2 Tax%3DPhaseoleae RepID%3DI1KC00_SOYBN %3B GO:0016021 (integral component of membrane)
Araip.ZB5LG	2.09809	0.0393154	Up regulated genes	pollen protein Ole E I-like protein%3B IPR006041 (Pollen Ole e 1 allergen/extensin)%2C IPR006706 (Extensin domain)%3B GO:0005199 (structural constituent of cell wall)%2C GO:0009664 (plant-type cell wall organization)
Aradu.7X7M7	1.22022	NA	Up regulated genes	filament-like plant protein 3-like isoform X3 [Glycine max]%3B IPR008587 (Filament-like plant protein)
Aradu.RSF6Z	2.25293	0.0177204	Up regulated genes	Dihydrolipoamide acetyltransferase component(E2) of pyruvate dehydrogenase complex n%3D7 Tax%3DBacteria RepID%3DF7URM9_SYNYG%3B IPR001078 (2-oxoacid dehydrogenase acyltransferase%2C catalytic domain)%2C IPR004167 (E3 binding)%2C IPR011053 (Single hybrid motif)%2C IPR023213 (Chloramphenicol acetyltransferase-like domain)%3B GO:0008152 (metabolic process)
Aradu.2SK6X	2.01316	0.0240838	Up regulated genes	probable galacturonosyltransferase 15-like [Glycine max]%3B IPR002495 (Glycosyl transferase%2C family 8)
Araip.09S55	-2.24168	0.00504902	Down regulated genes	hypothetical protein
Araip.29K1M	3.24941	6.09619e-05	Up regulated genes	Protein phosphatase 2C family protein%3B IPR001932 (Protein phosphatase 2C (PP2C)-like domain)%2C IPR015655 (Protein phosphatase 2C)%3B GO:0003824 (catalytic activity)
Aradu.RB04H	-2.66105	1.14393e-05	Down regulated genes	Single-stranded nucleic acid binding R3H domain-containing protein n%3D1 Tax%3DGloeocapsa sp. PCC 7428 RepID%3DK9XAA6_9CHRO%3B IPR027417 (P-loop containing nucleoside triphosphate hydrolase)%3B GO:0000166 (nucleotide binding)%2C GO:0017111 (nucleoside-triphosphatase activity)
Aradu.8Y5FN	1.94418	0.0499682	Up regulated genes	niemann-pick C1-like protein%3B IPR003392 (Patched)%3B GO:0008158 (hedgehog receptor activity)%2C GO:0016020 (membrane)%2C GO:0016021 (integral component of membrane)%2C GO:0030301 (cholesterol transport)
Araip.X86A1	-2.79275	0.000377928	Down regulated genes	RING-H2 finger protein 2B%3B IPR013083 (Zinc finger%2C RING/FYVE/PHD-type)%3B GO:0005515 (protein binding)%2C GO:0008270 (zinc ion binding)
Aradu.MU3LB	1.09183	NA	Up regulated genes	tubulin beta-1 chain%3B IPR000217 (Tubulin)%2C IPR023123 (Tubulin%2C C-terminal)%3B GO:0003924 (GTPase activity)%2C GO:0005200 (structural constituent of cytoskeleton)%2C GO:0005525 (GTP binding)%2C GO:0005874 (microtubule)%2C GO:0006184 (GTP catabolic process)%2C GO:0007017 (microtubule-based process)%2C GO:0043234 (protein complex)%2C GO:0051258 (protein polymerization)
XLOC_097976	-2.8238	0.00133971	Down regulated genes	Undetected
XLOC_038222	2.32318	0.0199514	Up regulated genes	Undetected
Aradu.94MXL	3.14931	0.000153354	Up regulated genes	Pleckstrin homology (PH) domain-containing protein / lipid-binding START domain-containing protein
Araip.26FIE	1.1053	NA	Up regulated genes	prolyl 4-hydroxylase subunit alpha-1-like [Glycine max]%3B IPR003582 (ShKT domain)%2C IPR005123 (Oxoglutarate/iron-dependent dioxygenase)%2C IPR008207 (Signal transduction histidine kinase%2C phosphotransfer (Hpt) domain)%3B GO:0000160 (phosphorelay signal transduction system)%2C GO:0004871 (signal transducer activity)%2C GO:0005506 (iron ion binding)%2C GO:0016491 (oxidoreductase activity)%2C GO…
Aradu.Q5BFV	1.16517	NA	Up regulated genes	Unknown protein
Aradu.4FA9C	-1.96961	0.0361173	Down regulated genes	transmembrane amino acid transporter family protein%3B IPR013057 (Amino acid transporter%2C transmembrane)
Aradu.6Q0K6	-2.20331	0.000345518	Down regulated genes	Chalcone-flavanone isomerase family protein%3B IPR016087 (Chalcone isomerase)%3B GO:0016872 (intramolecular lyase activity)
Aradu.XT75Q	-2.26316	0.00774552	Down regulated genes	DNA photolyase family protein%3B IPR002124 (Cytochrome c oxidase%2C subunit Vb)%2C IPR005101 (DNA photolyase%2C FAD-binding/Cryptochrome%2C C-terminal)%2C IPR006050 (DNA photolyase%2C N-terminal)%3B GO:0003913 (DNA photolyase activity)%2C GO:0004129 (cytochrome-c oxidase activity)%2C GO:0005740 (mitochondrial envelope)%2C GO:0006281 (DNA repair)
Araip.P553U	3.49057	4.97383e-06	Up regulated genes	Unknown protein
Aradu.L0S59	2.41456	0.0108412	Up regulated genes	beta galactosidase 1%3B IPR000922 (D-galactoside/L-rhamnose binding SUEL lectin domain)%2C IPR001944 (Glycoside hydrolase%2C family 35)%2C IPR017853 (Glycoside hydrolase%2C superfamily)%3B GO:0005975 (carbohydrate metabolic process)%2C GO:0030246 (carbohydrate binding)
Araip.HIE89	1.62565	NA	Up regulated genes	Glucose-1-phosphate adenylyltransferase family protein%3B IPR011831 (Glucose-1-phosphate adenylyltransferase)%3B GO:0005978 (glycogen biosynthetic process)%2C GO:0008878 (glucose-1-phosphate adenylyltransferase activity)%2C GO:0009058 (biosynthetic process)%2C GO:0016779 (nucleotidyltransferase activity)
Araip.73WZS	2.47806	0.00460169	Up regulated genes	beta galactosidase 1%3B IPR000922 (D-galactoside/L-rhamnose binding SUEL lectin domain)%2C IPR001944 (Glycoside hydrolase%2C family 35)%2C IPR017853 (Glycoside hydrolase%2C superfamily)%3B GO:0005975 (carbohydrate metabolic process)%2C GO:0030246 (carbohydrate binding)
Aradu.99LYU	2.01027	NA	Up regulated genes	nicotianamine synthase 4%3B IPR004298 (Nicotianamine synthase)%3B GO:0030410 (nicotianamine synthase activity)%2C GO:0030418 (nicotianamine biosynthetic process)
Araip.T3D3V	-2.22007	0.0194446	Down regulated genes	ethylene-responsive transcription factor 1B%3B IPR016177 (DNA-binding domain)%3B GO:0003677 (DNA binding)%2C GO:0003700 (sequence-specific DNA binding transcription factor activity)
Aradu.9G6FH	3.00803	NA	Up regulated genes	vacuolar cation/proton exchanger 3%3B IPR004713 (Calcium/proton exchanger)%3B GO:0006812 (cation transport)%2C GO:0006816 (calcium ion transport)%2C GO:0008324 (cation transmembrane transporter activity)%2C GO:0015369 (calcium:hydrogen antiporter activity)%2C GO:0016021 (integral component of membrane)%2C GO:0055085 (transmembrane transport)
Aradu.EEQ5U	-2.59848	0.00285678	Down regulated genes	uncharacterized protein LOC100807140 isoform X1 [Glycine max]%3B IPR007877 (Protein of unknown function DUF707)
Aradu.KE4QA	-2.05122	0.00261194	Down regulated genes	Phosphoglycerate mutase family protein%3B IPR013078 (Histidine phosphatase superfamily%2C clade-1)
Araip.GL06B	1.27365	NA	Up regulated genes	sugar porter (SP) family MFS transporter%3B IPR005828 (General substrate transporter)%2C IPR016196 (Major facilitator superfamily domain%2C general substrate transporter)%3B GO:0016020 (membrane)%2C GO:0016021 (integral component of membrane)%2C GO:0022857 (transmembrane transporter activity)%2C GO:0022891 (substrate-specific transmembrane transporter activity)%2C GO:0055085 (transmembrane transp…
Araip.77ISR	-2.95334	1.71723e-06	Down regulated genes	NAC domain protein%2C%3B IPR003441 (NAC domain)%3B GO:0003677 (DNA binding)
Araip.NF9ZR	2.33973	0.0198292	Up regulated genes	sugar transport protein 5-like [Glycine max]%3B IPR005828 (General substrate transporter)%2C IPR016196 (Major facilitator superfamily domain%2C general substrate transporter)%3B GO:0016020 (membrane)%2C GO:0016021 (integral component of membrane)%2C GO:0022857 (transmembrane transporter activity)%2C GO:0022891 (substrate-specific transmembrane transporter activity)%2C GO:0055085 (transmembrane tr…
XLOC_014375	-3.43406	1.0864e-05	Down regulated genes	Undetected
Aradu.GIP2Q	-2.45845	0.000357306	Down regulated genes	AP2-like ethylene-responsive transcription factor ANT-like isoform X2 [Glycine max]%3B IPR016177 (DNA-binding domain)%3B GO:0003677 (DNA binding)%2C GO:0003700 (sequence-specific DNA binding transcription factor activity)
Araip.19DUL	2.13665	0.034816	Up regulated genes	uncharacterized protein LOC100779930 isoform X2 [Glycine max]
Araip.D7DEK	-3.90997	8.57579e-21	Down regulated genes	1-aminocyclopropane-1-carboxylate synthase 11%3B IPR015424 (Pyridoxal phosphate-dependent transferase)%3B GO:0003824 (catalytic activity)%2C GO:0009058 (biosynthetic process)%2C GO:0030170 (pyridoxal phosphate binding)
XLOC_014904	4.1096	6.70053e-09	Up regulated genes	Undetected
Aradu.0L9GG	-2.13293	0.0223727	Down regulated genes	pollen-specific protein SF21-like [Glycine max]%3B IPR004142 (NDRG)
Aradu.AV1HQ	-2.10367	0.00993162	Down regulated genes	fatty acid desaturase 8%3B IPR005804 (Fatty acid desaturase%2C type 1)%2C IPR021863 (Protein of unknown function DUF3474)%3B GO:0006629 (lipid metabolic process)%2C GO:0055114 (oxidation-reduction process)
XLOC_083196	-2.48009	4.03117e-05	Down regulated genes	Undetected
Araip.E3ZYM	-2.36474	0.0142992	Down regulated genes	receptor kinase 2%3B IPR011009 (Protein kinase-like domain)%2C IPR013320 (Concanavalin A-like lectin/glucanase%2C subgroup)%3B GO:0004672 (protein kinase activity)%2C GO:0005524 (ATP binding)%2C GO:0006468 (protein phosphorylation)
Aradu.3UI0Z	4.06672	1.20538e-10	Up regulated genes	aluminum-activated malate transporter 1%3B IPR020966 (Aluminum-activated malate transporter)%3B GO:0015743 (malate transport)
Araip.J1GUG	3.19999	0.000100554	Up regulated genes	nucleobase-ascorbate transporter 7%3B IPR006043 (Xanthine/uracil/vitamin C permease)%3B GO:0005215 (transporter activity)%2C GO:0006810 (transport)%2C GO:0016020 (membrane)%2C GO:0055085 (transmembrane transport)
XLOC_106219	-5.12617	3.05105e-16	Down regulated genes	Undetected
Araip.1E680	-2.7103	2.86892e-05	Down regulated genes	Plant invertase/pectin methylesterase inhibitor superfamily protein%3B IPR006501 (Pectinesterase inhibitor domain)%3B GO:0004857 (enzyme inhibitor activity)%2C GO:0030599 (pectinesterase activity)
Araip.Y3A2A	-1.70883	0.0268194	Down regulated genes	Peroxidase superfamily protein%3B IPR010255 (Haem peroxidase)%3B GO:0004601 (peroxidase activity)%2C GO:0006979 (response to oxidative stress)%2C GO:0020037 (heme binding)%2C GO:0055114 (oxidation-reduction process)
XLOC_025658	1.12271	NA	Up regulated genes	Undetected
XLOC_049194	-5.48603	3.12103e-20	Down regulated genes	Undetected
Aradu.I4JWW	1.03104	NA	Up regulated genes	myb transcription factor%3B IPR009057 (Homeodomain-like)%3B GO:0003677 (DNA binding)%2C GO:0003682 (chromatin binding)
Araip.I3LCA	-1.92887	0.0112655	Down regulated genes	autophagy-related protein%3B IPR019460 (Autophagy-related protein 11)
Araip.7E4DK	2.213	0.0263671	Up regulated genes	cytochrome P450%2C family 88%2C subfamily A%2C polypeptide 3%3B IPR001128 (Cytochrome P450)%3B GO:0005506 (iron ion binding)%2C GO:0020037 (heme binding)%2C GO:0055114 (oxidation-reduction process)
Araip.WH0MC	1.54465	NA	Up regulated genes	receptor-like protein kinase 2%3B IPR001611 (Leucine-rich repeat)%2C IPR003591 (Leucine-rich repeat%2C typical subtype)%2C IPR011009 (Protein kinase-like domain)%2C IPR013210 (Leucine-rich repeat-containing N-terminal%2C type 2)%3B GO:0004672 (protein kinase activity)%2C GO:0005515 (protein binding)%2C GO:0005524 (ATP binding)%2C GO:0006468 (protein phosphorylation)
Araip.9E2EE	-2.23081	0.00326109	Down regulated genes	uncharacterized protein LOC100792608 isoform X2 [Glycine max]%3B IPR025486 (Domain of unknown function DUF4378)
Aradu.L2RSA	-2.67568	3.83879e-05	Down regulated genes	nitrate transporter 1.5%3B IPR000109 (Proton-dependent oligopeptide transporter family)%2C IPR016196 (Major facilitator superfamily domain%2C general substrate transporter)%3B GO:0005215 (transporter activity)%2C GO:0006810 (transport)%2C GO:0016020 (membrane)
XLOC_129794	3.26264	2.69209e-05	Up regulated genes	Undetected
Araip.M9WZJ	2.03056	0.0275601	Up regulated genes	chloride channel C%3B IPR001807 (Chloride channel%2C voltage gated)%3B GO:0005216 (ion channel activity)%2C GO:0005247 (voltage-gated chloride channel activity)%2C GO:0006821 (chloride transport)%2C GO:0016020 (membrane)%2C GO:0030554 (adenyl nucleotide binding)%2C GO:0055085 (transmembrane transport)
Aradu.60IB6	1.99874	0.0397869	Up regulated genes	Protein kinase superfamily protein%3B IPR011009 (Protein kinase-like domain)%2C IPR013320 (Concanavalin A-like lectin/glucanase%2C subgroup)%3B GO:0004672 (protein kinase activity)%2C GO:0004674 (protein serine/threonine kinase activity)%2C GO:0005524 (ATP binding)%2C GO:0006468 (protein phosphorylation)
Araip.Z7CL1	2.31924	NA	Up regulated genes	growth-regulating factor 5%3B IPR014977 (WRC)%2C IPR014978 (Glutamine-Leucine-Glutamine%2C QLQ)%3B GO:0005524 (ATP binding)%2C GO:0005634 (nucleus)
XLOC_065213	3.13897	0.000151457	Up regulated genes	Undetected
XLOC_031311	2.57524	0.00255051	Up regulated genes	Undetected
Aradu.28MTX	1.06101	NA	Up regulated genes	mini-chromosome maintenance complex-binding protein%3B IPR019140 (Mini-chromosome maintenance complex-binding protein)
Araip.38R19	1.72211	NA	Up regulated genes	Sec14p-like phosphatidylinositol transfer family protein%3B IPR001251 (CRAL-TRIO domain)%2C IPR009038 (GOLD)%2C IPR011074 (CRAL/TRIO%2C N-terminal domain)%3B GO:0006810 (transport)%2C GO:0016021 (integral component of membrane)
Araip.LC1B6	-2.57068	0.000982104	Down regulated genes	Protein kinase superfamily protein%3B IPR011009 (Protein kinase-like domain)%3B GO:0004672 (protein kinase activity)%2C GO:0004674 (protein serine/threonine kinase activity)%2C GO:0005524 (ATP binding)%2C GO:0006468 (protein phosphorylation)
Araip.X73BM	-2.90913	5.1865e-09	Down regulated genes	senescence-inducible chloroplast stay-green protein 2 [Glycine max]%3B IPR024438 (Staygreen protein)
Araip.G2Y3C	2.3994	0.0122427	Up regulated genes	cytochrome b5 reductase 4-like isoform X2 [Glycine max]%3B IPR001199 (Cytochrome b5-like heme/steroid binding domain)%3B GO:0020037 (heme binding)
Aradu.MH9NW	-2.69318	0.00140222	Down regulated genes	alpha-1%2C4-glucan-protein synthase [UDP-forming]-like protein%3B IPR004901 (Reversibly glycosylated polypeptide family)%3B GO:0016866 (intramolecular transferase activity)%2C GO:0030244 (cellulose biosynthetic process)
XLOC_119226	-2.96083	2.28746e-05	Down regulated genes	Undetected
Aradu.BT4WF	1.25664	NA	Up regulated genes	uncharacterized protein LOC100792558 isoform X5 [Glycine max]%3B IPR019378 (GDP-fucose protein O-fucosyltransferase)
Aradu.DIF7F	-2.1212	0.0122687	Down regulated genes	uncharacterized protein LOC100810027 [Glycine max]%3B IPR025322 (Protein of unknown function DUF4228%2C plant)
Araip.1Y3CQ	-2.06652	0.031539	Down regulated genes	nodulin MtN21 /EamA-like transporter family protein%3B IPR000620 (Drug/metabolite transporter)%3B GO:0016020 (membrane)
Araip.W6U6L	1.30572	NA	Up regulated genes	beta-xylosidase 2%3B IPR002772 (Glycoside hydrolase family 3 C-terminal domain)%2C IPR017853 (Glycoside hydrolase%2C superfamily)%2C IPR026891 (Fibronectin type III-like domain)%2C IPR026892 (Glycoside hydrolase family 3)%3B GO:0005975 (carbohydrate metabolic process)
Araip.238IA	-1.82407	0.0207383	Down regulated genes	alkaline/neutral invertase%3B IPR008928 (Six-hairpin glycosidase-like)%2C IPR024746 (Glycosyl hydrolase family 100)%3B GO:0003824 (catalytic activity)%2C GO:0033926 (glycopeptide alpha-N-acetylgalactosaminidase activity)
XLOC_018609	-1.87457	0.0223208	Down regulated genes	Undetected
Aradu.UYR4V	-1.67783	0.0458447	Down regulated genes	Regulator of chromosome condensation (RCC1) family protein%3B IPR009091 (Regulator of chromosome condensation 1/beta-lactamase-inhibitor protein II)
Araip.DXB8W	-1.88219	0.0101311	Down regulated genes	Protein of unknown function (DUF506)%3B IPR006502 (Protein of unknown function DUF506%2C plant)
Araip.FRS32	-1.97352	0.024585	Down regulated genes	NAC domain protein%2C%3B IPR003441 (NAC domain)%3B GO:0003677 (DNA binding)
Araip.V0GV4	-1.67769	0.0319348	Down regulated genes	Protein of unknown function%2C DUF584%3B IPR007608 (Senescence regulator S40)
Aradu.Q86YJ	2.28187	0.025327	Up regulated genes	Tetratricopeptide repeat (TPR)-like superfamily protein%3B IPR011990 (Tetratricopeptide-like helical)%3B GO:0005515 (protein binding)
Aradu.V0K81	-4.88662	1.10674e-15	Down regulated genes	Unknown protein
Araip.ID15H	1.90289	NA	Up regulated genes	ROP guanine nucleotide exchange factor 5%3B IPR005512 (PRONE domain)%3B GO:0005089 (Rho guanyl-nucleotide exchange factor activity)
Araip.K1BY2	-2.51308	0.00844442	Down regulated genes	Unknown protein%3B IPR015300 (DNA-binding pseudobarrel domain)%3B GO:0003677 (DNA binding)
Araip.5P1A1	-1.88862	0.0483525	Down regulated genes	PLATZ transcription factor family protein%3B IPR006734 (Protein of unknown function DUF597)
Aradu.BUY04	-1.92498	0.0370843	Down regulated genes	C2 calcium/lipid-binding and GRAM domain containing protein%3B IPR000008 (C2 domain)%2C IPR013583 (Phosphoribosyltransferase C-terminal)%3B GO:0005515 (protein binding)
Araip.64B7C	1.00654	NA	Up regulated genes	uncharacterized protein LOC102662030 [Glycine max]%3B IPR006867 (Domain of unknown function DUF632)%2C IPR006868 (Domain of unknown function DUF630)
Araip.7Y2IR	-1.76805	0.0218758	Down regulated genes	Translation initiation factor SUI1 family protein%3B IPR005874 (Eukaryotic translation initiation factor SUI1)%3B GO:0003743 (translation initiation factor activity)%2C GO:0006413 (translational initiation)
Aradu.0YU5H	-2.0573	0.0124151	Down regulated genes	DNA-binding protein SMUBP-2%3B IPR014001 (Helicase%2C superfamily 1/2%2C ATP-binding domain)%2C IPR027417 (P-loop containing nucleoside triphosphate hydrolase)%3B GO:0000166 (nucleotide binding)%2C GO:0017111 (nucleoside-triphosphatase activity)
Aradu.UP4F5	-2.77509	0.000626903	Down regulated genes	ABC transporter family protein%3B IPR010509 (Peroxisomal fatty acyl CoA transporter%2C transmembrane domain)%2C IPR027417 (P-loop containing nucleoside triphosphate hydrolase)%3B GO:0005524 (ATP binding)%2C GO:0006810 (transport)%2C GO:0016020 (membrane)%2C GO:0016887 (ATPase activity)
Aradu.YAN03	2.53943	0.00502606	Up regulated genes	nucleobase-ascorbate transporter 7%3B IPR006043 (Xanthine/uracil/vitamin C permease)%3B GO:0005215 (transporter activity)%2C GO:0006810 (transport)%2C GO:0016020 (membrane)%2C GO:0055085 (transmembrane transport)
Araip.D6V1K	2.38238	0.015111	Up regulated genes	terpene synthase 04%3B IPR008930 (Terpenoid cyclases/protein prenyltransferase alpha-alpha toroid)%2C IPR008949 (Terpenoid synthase)%3B GO:0000287 (magnesium ion binding)%2C GO:0008152 (metabolic process)%2C GO:0010333 (terpene synthase activity)%2C GO:0016829 (lyase activity)
Araip.FE1BT	-3.29927	3.57776e-05	Down regulated genes	Ulp1 protease family%2C carboxy-terminal domain protein%3B IPR003653 (Peptidase C48%2C SUMO/Sentrin/Ubl1)%3B GO:0006508 (proteolysis)%2C GO:0008234 (cysteine-type peptidase activity)
XLOC_035646	-2.74801	0.00181888	Down regulated genes	Undetected
Aradu.QE1MY	3.98646	5.4412e-08	Up regulated genes	beta glucosidase 10%3B IPR017853 (Glycoside hydrolase%2C superfamily)%3B GO:0005975 (carbohydrate metabolic process)
Aradu.FBS3S	-2.50699	0.00109501	Down regulated genes	Tetratricopeptide repeat (TPR)-like superfamily protein%3B IPR011990 (Tetratricopeptide-like helical)%3B GO:0005515 (protein binding)%2C GO:0005622 (intracellular)%2C GO:0006396 (RNA processing)
Araip.M7RY3	-5.44596	1.16418e-20	Down regulated genes	COP9 signalosome complex subunit 1%3B IPR019585 (26S proteasome%2C regulatory subunit Rpn7)
Araip.M2V13	2.02135	NA	Up regulated genes	growth-regulating factor 5%3B IPR014977 (WRC)%2C IPR014978 (Glutamine-Leucine-Glutamine%2C QLQ)%3B GO:0005524 (ATP binding)%2C GO:0005634 (nucleus)
XLOC_088752	-4.09162	1.28079e-08	Down regulated genes	Undetected
Aradu.F19Z7	1.16243	NA	Up regulated genes	receptor-like protein kinase 2%3B IPR001611 (Leucine-rich repeat)%2C IPR003591 (Leucine-rich repeat%2C typical subtype)%2C IPR011009 (Protein kinase-like domain)%2C IPR013210 (Leucine-rich repeat-containing N-terminal%2C type 2)%3B GO:0004672 (protein kinase activity)%2C GO:0005515 (protein binding)%2C GO:0005524 (ATP binding)%2C GO:0006468 (protein phosphorylation)
Araip.32J5S	3.41607	1.46951e-07	Up regulated genes	S-adenosyl-L-homocysteine hydrolase%3B IPR000043 (Adenosylhomocysteinase)%2C IPR016040 (NAD(P)-binding domain)%3B GO:0004013 (adenosylhomocysteinase activity)%2C GO:0006730 (one-carbon metabolic process)
Araip.FZ0HF	2.17358	NA	Up regulated genes	Eukaryotic aspartyl protease family protein%3B IPR001461 (Aspartic peptidase)%2C IPR021109 (Aspartic peptidase domain)%3B GO:0004190 (aspartic-type endopeptidase activity)%2C GO:0006508 (proteolysis)
Aradu.ETZ8K	1.53038	NA	Up regulated genes	NAC domain protein%2C%3B IPR003441 (NAC domain)%3B GO:0003677 (DNA binding)
Aradu.4L0F2	-1.82113	0.0239484	Down regulated genes	TRAF-like family protein%3B IPR008974 (TRAF-like)%3B GO:0005515 (protein binding)
Araip.QC3D1	-2.56846	0.000471027	Down regulated genes	U-box domain-containing protein 12-like isoform X3 [Glycine max]%3B IPR016024 (Armadillo-type fold)%3B GO:0005488 (binding)%2C GO:0005515 (protein binding)
Araip.7E64B	1.25049	NA	Up regulated genes	B3 DNA-binding domain protein%3B IPR015300 (DNA-binding pseudobarrel domain)%3B GO:0003677 (DNA binding)
Araip.14EMX	1.89064	NA	Up regulated genes	Protein kinase superfamily protein%3B IPR011009 (Protein kinase-like domain)%3B GO:0004672 (protein kinase activity)%2C GO:0005524 (ATP binding)%2C GO:0006468 (protein phosphorylation)
Araip.KAF3M	1.24818	NA	Up regulated genes	receptor-like kinase%3B IPR001611 (Leucine-rich repeat)%3B GO:0005515 (protein binding)
XLOC_117553	4.18646	3.02537e-09	Up regulated genes	Undetected
XLOC_013434	-2.05813	0.0374925	Down regulated genes	Undetected
Araip.67KVG	-1.95828	0.0476834	Down regulated genes	Protein kinase family protein%3B IPR011009 (Protein kinase-like domain)%3B GO:0004672 (protein kinase activity)%2C GO:0004713 (protein tyrosine kinase activity)%2C GO:0006468 (protein phosphorylation)
XLOC_006934	-1.84636	0.0400766	Down regulated genes	Undetected
Aradu.D61LL	-2.12541	0.0318066	Down regulated genes	plasma membrane H+-ATPase%3B IPR001757 (Cation-transporting P-type ATPase)%2C IPR023214 (HAD-like domain)%2C IPR023298 (P-type ATPase%2C transmembrane domain)%3B GO:0000166 (nucleotide binding)%2C GO:0006200 (ATP catabolic process)%2C GO:0006754 (ATP biosynthetic process)%2C GO:0006812 (cation transport)%2C GO:0016021 (integral component of membrane)%2C GO:0016887 (ATPase activity)%2C GO:0019829 …
XLOC_112303	-3.10992	4.74395e-08	Down regulated genes	Undetected
Aradu.WMD0V	-1.80086	0.0405842	Down regulated genes	transmembrane protein 53-like [Glycine max]%3B IPR008547 (Protein of unknown function DUF829%2C TMEM53)%2C IPR014729 (Rossmann-like alpha/beta/alpha sandwich fold)
Aradu.CI747	-1.82886	0.0383376	Down regulated genes	riboflavin biosynthesis protein%2C putative%3B IPR000422 (3%2C4-dihydroxy-2-butanone 4-phosphate synthase%2C RibB)%2C IPR000926 (GTP cyclohydrolase II%2C RibA)%2C IPR017945 (DHBP synthase RibB-like alpha/beta domain)%3B GO:0003935 (GTP cyclohydrolase II activity)%2C GO:0009231 (riboflavin biosynthetic process)
Araip.5CH0R	2.11274	NA	Up regulated genes	CYCLIN D1%3B 1%3B IPR015451 (Cyclin D)%3B GO:0005634 (nucleus)%2C GO:0007049 (cell cycle)
Araip.KZ67T	1.52852	NA	Up regulated genes	receptor-like protein kinase 2%3B IPR001611 (Leucine-rich repeat)%2C IPR003591 (Leucine-rich repeat%2C typical subtype)%2C IPR011009 (Protein kinase-like domain)%2C IPR013210 (Leucine-rich repeat-containing N-terminal%2C type 2)%2C IPR025875 (Leucine rich repeat 4)%3B GO:0004672 (protein kinase activity)%2C GO:0005515 (protein binding)%2C GO:0005524 (ATP binding)%2C GO:0006468 (protein phosphoryl…
Araip.32D4M	-2.71783	0.000515341	Down regulated genes	uncharacterized protein LOC100794621 [Glycine max]%3B IPR008586 (Protein of unknown function DUF868%2C plant)
Aradu.RG7TU	-2.04668	0.0339519	Down regulated genes	alpha/beta-Hydrolases superfamily protein
Araip.U4VFI	-4.93861	2.58424e-14	Down regulated genes	uncharacterized protein LOC100783475 isoform X3 [Glycine max]
Araip.ABD3X	1.05553	NA	Up regulated genes	C2-H2 zinc finger protein [Glycine max]%3B IPR013087 (Zinc finger C2H2-type/integrase DNA-binding domain)%3B GO:0003676 (nucleic acid binding)
Aradu.LN5U5	1.31394	NA	Up regulated genes	epoxide hydrolase%3B IPR000073 (Alpha/beta hydrolase fold-1)%2C IPR000639 (Epoxide hydrolase-like)%3B GO:0003824 (catalytic activity)
Araip.99XID	-2.43699	1.1351e-05	Down regulated genes	P-loop containing nucleoside triphosphate hydrolases superfamily protein%3B IPR025753 (AAA-type ATPase%2C N-terminal domain)%2C IPR027417 (P-loop containing nucleoside triphosphate hydrolase)%3B GO:0000166 (nucleotide binding)%2C GO:0005524 (ATP binding)%2C GO:0017111 (nucleoside-triphosphatase activity)
Aradu.YV0F0	1.02307	NA	Up regulated genes	DNA replication licensing factor Mcm7%2C putative%3B IPR001208 (Mini-chromosome maintenance%2C DNA-dependent ATPase)%2C IPR027417 (P-loop containing nucleoside triphosphate hydrolase)%2C IPR027925 (MCM N-terminal domain)%3B GO:0003677 (DNA binding)%2C GO:0003678 (DNA helicase activity)%2C GO:0005524 (ATP binding)%2C GO:0005634 (nucleus)%2C GO:0006260 (DNA replication)%2C GO:0006270 (DNA replicati…
Aradu.FMR9S	-2.01594	0.0155144	Down regulated genes	uncharacterized membrane protein C776.05-like isoform X1 [Glycine max]%3B IPR021261 (Protein of unknown function DUF2838)
Aradu.7Q819	1.42715	NA	Up regulated genes	cellulose synthase 6%3B IPR005150 (Cellulose synthase)%2C IPR013083 (Zinc finger%2C RING/FYVE/PHD-type)%3B GO:0016020 (membrane)%2C GO:0016760 (cellulose synthase (UDP-forming) activity)%2C GO:0030244 (cellulose biosynthetic process)
Araip.YC6YV	1.74505	NA	Up regulated genes	B3 DNA-binding domain protein%3B IPR015300 (DNA-binding pseudobarrel domain)%3B GO:0003677 (DNA binding)
Araip.G38PQ	1.27418	NA	Up regulated genes	epoxide hydrolase%3B IPR000639 (Epoxide hydrolase-like)%3B GO:0003824 (catalytic activity)
Araip.T62CA	-2.26274	0.00425964	Down regulated genes	polyamine oxidase 1%3B IPR002937 (Amine oxidase)%2C IPR016040 (NAD(P)-binding domain)%3B GO:0016491 (oxidoreductase activity)%2C GO:0055114 (oxidation-reduction process)
Araip.74J1S	1.80787	NA	Up regulated genes	ATP sulfurylase 1%3B IPR002650 (Sulphate adenylyltransferase)%2C IPR014729 (Rossmann-like alpha/beta/alpha sandwich fold)%2C IPR015947 (PUA-like domain)%3B GO:0000103 (sulfate assimilation)%2C GO:0004781 (sulfate adenylyltransferase (ATP) activity)
Aradu.U9IPR	-1.77224	0.0211862	Down regulated genes	heat shock transcription factor A2%3B IPR011991 (Winged helix-turn-helix DNA-binding domain)%2C IPR027725 (Heat shock transcription factor family)%3B GO:0003700 (sequence-specific DNA binding transcription factor activity)%2C GO:0005634 (nucleus)%2C GO:0009408 (response to heat)%2C GO:0043565 (sequence-specific DNA binding)
Aradu.8J509	-2.73887	1.83031e-05	Down regulated genes	Cytochrome P450 superfamily protein%3B IPR001128 (Cytochrome P450)%3B GO:0005506 (iron ion binding)%2C GO:0020037 (heme binding)%2C GO:0055114 (oxidation-reduction process)
Aradu.DAC4M	-1.90207	0.0494031	Down regulated genes	PLATZ transcription factor family protein%3B IPR006734 (Protein of unknown function DUF597)
Araip.UP1EH	1.21644	NA	Up regulated genes	GATA transcription factor 9%3B IPR013088 (Zinc finger%2C NHR/GATA-type)%3B GO:0003700 (sequence-specific DNA binding transcription factor activity)%2C GO:0008270 (zinc ion binding)%2C GO:0043565 (sequence-specific DNA binding)
Araip.GZV7Q	-2.23137	0.0127273	Down regulated genes	uncharacterized protein At4g22758-like [Glycine max]
Aradu.68YSI	1.52508	NA	Up regulated genes	flavonol synthase [Glycine max]%3B IPR005123 (Oxoglutarate/iron-dependent dioxygenase)%2C IPR026992 (Non-haem dioxygenase N-terminal domain)%2C IPR027443 (Isopenicillin N synthase-like)%3B GO:0016491 (oxidoreductase activity)%2C GO:0055114 (oxidation-reduction process)
Aradu.T6HPR	-1.83492	0.00482093	Down regulated genes	interferon-related developmental regulator family protein / IFRD protein family%3B IPR006921 (Interferon-related developmental regulator%2C C-terminal)%2C IPR016024 (Armadillo-type fold)%3B GO:0005488 (binding)
Aradu.QVD5S	1.85751	NA	Up regulated genes	ROP guanine nucleotide exchange factor 5%3B IPR005512 (PRONE domain)%3B GO:0005089 (Rho guanyl-nucleotide exchange factor activity)
Aradu.L8QZK	2.81031	0.000160584	Up regulated genes	MATE efflux family protein%3B IPR002528 (Multi antimicrobial extrusion protein)%3B GO:0006855 (drug transmembrane transport)%2C GO:0015238 (drug transmembrane transporter activity)%2C GO:0015297 (antiporter activity)%2C GO:0016020 (membrane)%2C GO:0055085 (transmembrane transport)
Aradu.21Q9F	2.35488	0.0113753	Up regulated genes	uncharacterized protein LOC100813272 [Glycine max]%3B IPR006873 (Protein of unknown function DUF620)
Araip.9SE5V	-2.07562	0.0101286	Down regulated genes	EPIDERMAL PATTERNING FACTOR-like protein 4-like [Glycine max]
Aradu.CYG6N	2.16452	0.0128765	Up regulated genes	Gibberellin-regulated family protein%3B IPR003854 (Gibberellin regulated protein)
XLOC_018949	-3.22719	2.39203e-05	Down regulated genes	Undetected
Araip.7D15T	-2.12855	0.019847	Down regulated genes	UPF0496 protein At1g20180-like [Glycine max]%3B IPR007749 (Protein of unknown function DUF677)
Aradu.X8R8H	1.65695	0.034352	Up regulated genes	nuclear export mediator factor NEMF-like isoform X5 [Glycine max]%3B IPR001878 (Zinc finger%2C CCHC-type)%2C IPR008532 (Domain of unknown function DUF814)%2C IPR008616 (Fibronectin-binding A%2C N-terminal)%2C IPR021846 (Protein of unknown function DUF3441)%3B GO:0003676 (nucleic acid binding)%2C GO:0008270 (zinc ion binding)
Aradu.42VIU	1.45701	NA	Up regulated genes	Protein kinase superfamily protein%3B IPR011009 (Protein kinase-like domain)%3B GO:0004672 (protein kinase activity)%2C GO:0005524 (ATP binding)%2C GO:0006468 (protein phosphorylation)
Aradu.0L9GE	-1.88771	0.0495791	Down regulated genes	glycerol-3-phosphate acyltransferase%2C chloroplastic-like isoform X2 [Glycine max]%3B IPR016222 (Glycerol-3-phosphate O-acyltransferase%2C chloroplast)%3B GO:0004366 (glycerol-3-phosphate O-acyltransferase activity)%2C GO:0006650 (glycerophospholipid metabolic process)%2C GO:0008152 (metabolic process)
Aradu.74HRM	2.05285	0.0256436	Up regulated genes	subtilisin-like serine protease 2%3B IPR015500 (Peptidase S8%2C subtilisin-related)%3B GO:0004252 (serine-type endopeptidase activity)%2C GO:0006508 (proteolysis)%2C GO:0042802 (identical protein binding)%2C GO:0043086 (negative regulation of catalytic activity)
Araip.IBG9Y	-1.9915	0.0410155	Down regulated genes	subtilisin-like serine protease 2%3B IPR015500 (Peptidase S8%2C subtilisin-related)%3B GO:0004252 (serine-type endopeptidase activity)%2C GO:0006508 (proteolysis)%2C GO:0042802 (identical protein binding)%2C GO:0043086 (negative regulation of catalytic activity)
Aradu.ZJ7LY	1.26004	NA	Up regulated genes	cyclic nucleotide-gated ion channel-like protein%3B IPR005821 (Ion transport domain)%2C IPR014710 (RmlC-like jelly roll fold)%3B GO:0005216 (ion channel activity)%2C GO:0006811 (ion transport)%2C GO:0016020 (membrane)%2C GO:0055085 (transmembrane transport)
Araip.9P5VU	2.71946	0.00261104	Up regulated genes	MYB transcription factor MYB51 [Glycine max]%3B IPR009057 (Homeodomain-like)%3B GO:0003677 (DNA binding)%2C GO:0003682 (chromatin binding)
XLOC_124358	-1.99585	0.0239869	Down regulated genes	Undetected
Araip.N5EVR	-2.10636	0.0153243	Down regulated genes	lipid transfer protein%3B IPR016140 (Bifunctional inhibitor/plant lipid transfer protein/seed storage helical domain)
Aradu.EX9SJ	1.89857	NA	Up regulated genes	endoglucanase 24-like [Glycine max]%3B IPR001701 (Glycoside hydrolase%2C family 9)%2C IPR008928 (Six-hairpin glycosidase-like)%3B GO:0003824 (catalytic activity)%2C GO:0005975 (carbohydrate metabolic process)
Araip.D2PEY	-2.29573	0.00356642	Down regulated genes	transmembrane protein 45B-like [Glycine max]%3B IPR006904 (Protein of unknown function DUF716 (TMEM45))
Aradu.34QFB	-2.05666	0.00713096	Down regulated genes	Auxin efflux carrier family protein%3B IPR004776 (Auxin efflux carrier)%3B GO:0016021 (integral component of membrane)%2C GO:0055085 (transmembrane transport)
Aradu.6J2SN	-2.23547	0.0213208	Down regulated genes	Major facilitator superfamily protein%3B IPR010658 (Nodulin-like)%2C IPR016196 (Major facilitator superfamily domain%2C general substrate transporter)
Araip.Z6JD4	-3.00311	6.34099e-05	Down regulated genes	Single-stranded nucleic acid binding R3H domain-containing protein n%3D1 Tax%3DCalothrix sp. PCC 7507 RepID%3DK9PMH9_9CYAN%3B IPR027417 (P-loop containing nucleoside triphosphate hydrolase)%3B GO:0000166 (nucleotide binding)%2C GO:0017111 (nucleoside-triphosphatase activity)
Araip.2EE1X	-2.6896	0.000444839	Down regulated genes	haloacid dehalogenase-like hydrolase%3B IPR006439 (HAD hydrolase%2C subfamily IA)%2C IPR010237 (Pyrimidine 5-nucleotidase)%2C IPR023214 (HAD-like domain)%3B GO:0008152 (metabolic process)%2C GO:0016787 (hydrolase activity)
Aradu.7W2Z9	-2.29024	0.000131539	Down regulated genes	protein kinase family protein%3B IPR020636 (Calcium/calmodulin-dependent/calcium-dependent protein kinase)%3B GO:0004672 (protein kinase activity)%2C GO:0005524 (ATP binding)%2C GO:0006468 (protein phosphorylation)%2C GO:0007165 (signal transduction)
Aradu.X66TP	2.36207	0.00212592	Up regulated genes	(SAM)-dependent O-methyl-transferase n%3D3 Tax%3DXanthomonas albilineans RepID%3DA1EAJ2_XANAL%3B IPR007213 (Leucine carboxyl methyltransferase)%3B GO:0008168 (methyltransferase activity)%2C GO:0032259 (methylation)
Aradu.NDJ0R	-2.32415	0.0132137	Down regulated genes	Unknown protein
XLOC_060631	-4.05198	4.98456e-09	Down regulated genes	Undetected
Aradu.2AL0N	-1.94045	0.0450927	Down regulated genes	Sulfate/thiosulfate import ATP-binding protein cysA%2C putative n%3D1 Tax%3DRicinus communis RepID%3DB9SV28_RICCO%3B IPR027417 (P-loop containing nucleoside triphosphate hydrolase)%3B GO:0000166 (nucleotide binding)%2C GO:0005524 (ATP binding)%2C GO:0016887 (ATPase activity)%2C GO:0017111 (nucleoside-triphosphatase activity)
XLOC_019837	4.39895	1.14382e-10	Up regulated genes	Undetected
Aradu.70NBC	-2.29252	0.0101845	Down regulated genes	Polynucleotidyl transferase%2C ribonuclease H-like superfamily protein%3B IPR012337 (Ribonuclease H-like domain)%3B GO:0003676 (nucleic acid binding)%2C GO:0004527 (exonuclease activity)
Aradu.426MY	2.4413	0.0109298	Up regulated genes	B3 DNA-binding domain protein%3B IPR015300 (DNA-binding pseudobarrel domain)%3B GO:0003677 (DNA binding)
Araip.3P203	-1.91157	0.0326115	Down regulated genes	B-box type zinc finger family protein
Araip.L8K4F	-1.90997	0.0319569	Down regulated genes	AP2-like ethylene-responsive transcription factor ANT-like isoform X1 [Glycine max]%3B IPR016177 (DNA-binding domain)%3B GO:0003677 (DNA binding)%2C GO:0003700 (sequence-specific DNA binding transcription factor activity)
Aradu.N0GRH	4.89863	1.88968e-19	Up regulated genes	Unknown protein
Araip.3A95K	-3.4351	1.11112e-05	Down regulated genes	Unknown protein
Aradu.CC1R3	1.25448	NA	Up regulated genes	receptor-like protein kinase 2%3B IPR001611 (Leucine-rich repeat)%2C IPR003591 (Leucine-rich repeat%2C typical subtype)%2C IPR011009 (Protein kinase-like domain)%2C IPR013210 (Leucine-rich repeat-containing N-terminal%2C type 2)%2C IPR025875 (Leucine rich repeat 4)%3B GO:0004672 (protein kinase activity)%2C GO:0005515 (protein binding)%2C GO:0005524 (ATP binding)%2C GO:0006468 (protein phosphoryl…
Aradu.T19XF	2.60095	0.00358946	Up regulated genes	NAD(P)-binding Rossmann-fold superfamily protein%3B IPR002347 (Glucose/ribitol dehydrogenase)%3B GO:0008152 (metabolic process)%2C GO:0016491 (oxidoreductase activity)
Araip.YV6NV	-4.24392	9.01529e-10	Down regulated genes	30S ribosomal protein S13%3B IPR001892 (Ribosomal protein S13)%2C IPR010979 (Ribosomal protein S13-like%2C H2TH)%2C IPR027437 (30s ribosomal protein S13%2C C-terminal)%3B GO:0003676 (nucleic acid binding)%2C GO:0003723 (RNA binding)%2C GO:0003735 (structural constituent of ribosome)%2C GO:0005622 (intracellular)%2C GO:0005840 (ribosome)%2C GO:0006412 (translation)
Aradu.I76NQ	3.65472	7.3882e-07	Up regulated genes	RNA polymerase sigma factor%3B IPR014284 (RNA polymerase sigma-70 like domain)%2C IPR016262 (RNA polymerase sigma factor%2C SigB/SigC/SigD%2C plastid)%3B GO:0003677 (DNA binding)%2C GO:0003700 (sequence-specific DNA binding transcription factor activity)%2C GO:0016987 (sigma factor activity)
Araip.W9QHP	1.41182	NA	Up regulated genes	ATP binding microtubule motor family protein isoform 1 n%3D2 Tax%3DTheobroma cacao RepID%3DUPI00042B0803%3B IPR001752 (Kinesin%2C motor domain)%2C IPR027417 (P-loop containing nucleoside triphosphate hydrolase)%2C IPR027640 (Kinesin-like protein)%3B GO:0003777 (microtubule motor activity)%2C GO:0005524 (ATP binding)%2C GO:0005871 (kinesin complex)%2C GO:0007018 (microtubule-based movement)%2C GO:…
Aradu.DI7YA	-3.02625	5.59313e-07	Down regulated genes	Transducin/WD40 repeat-like superfamily protein%3B IPR015943 (WD40/YVTN repeat-like-containing domain)%2C IPR020472 (G-protein beta WD-40 repeat)%3B GO:0005515 (protein binding)
Aradu.7TW9C	-1.91706	0.00645099	Down regulated genes	uncharacterized protein LOC100812174 isoform X6 [Glycine max]
Aradu.R93S8	-2.44539	0.000126071	Down regulated genes	VIN3-like protein 1-like isoform X2 [Glycine max]%3B IPR013783 (Immunoglobulin-like fold)%3B GO:0005515 (protein binding)
Aradu.A8HY7	-2.02996	0.0243789	Down regulated genes	U-box domain-containing protein 12-like isoform X3 [Glycine max]%3B IPR016024 (Armadillo-type fold)%3B GO:0005488 (binding)%2C GO:0005515 (protein binding)
Aradu.4M95U	2.16924	0.0350081	Up regulated genes	Heavy metal transport/detoxification superfamily protein%3B IPR006121 (Heavy metal-associated domain%2C HMA)%3B GO:0030001 (metal ion transport)%2C GO:0046872 (metal ion binding)
Aradu.Y31BQ	1.08219	NA	Up regulated genes	protein kinase family protein%3B IPR003591 (Leucine-rich repeat%2C typical subtype)%2C IPR011009 (Protein kinase-like domain)%2C IPR013320 (Concanavalin A-like lectin/glucanase%2C subgroup)%2C IPR025875 (Leucine rich repeat 4)%3B GO:0004672 (protein kinase activity)%2C GO:0005524 (ATP binding)%2C GO:0006468 (protein phosphorylation)
Aradu.942ZP	-2.20812	0.00916962	Down regulated genes	early light-induced-like protein%3B IPR022796 (Chlorophyll A-B binding protein)%2C IPR023329 (Chlorophyll a/b binding protein domain)
Araip.Q0MMZ	1.21089	NA	Up regulated genes	choline transporter-like protein 2-like [Glycine max]%3B IPR007603 (Choline transporter-like)
Araip.CU8VC	1.36248	NA	Up regulated genes	interactor of constitutive active ROPs 3 isoform X6 [Glycine max]
Aradu.0GS9T	-1.97317	0.0191368	Down regulated genes	folate-biopterin transporter%3B IPR004324 (Biopterin transport-related protein BT1)%2C IPR016196 (Major facilitator superfamily domain%2C general substrate transporter)
Aradu.XQZ5U	1.36529	NA	Up regulated genes	Phosphate-responsive 1 family protein%3B IPR006766 (Phosphate-induced protein 1)
Araip.UU0IK	2.03936	0.0470702	Up regulated genes	xyloglucan endotransglucosylase/hydrolase 28%3B IPR008985 (Concanavalin A-like lectin/glucanases superfamily)%2C IPR016455 (Xyloglucan endotransglucosylase/hydrolase)%3B GO:0005618 (cell wall)%2C GO:0005975 (carbohydrate metabolic process)%2C GO:0006073 (cellular glucan metabolic process)%2C GO:0016762 (xyloglucan:xyloglucosyl transferase activity)%2C GO:0048046 (apoplast)
Aradu.9G3ZE	-2.39123	0.000252502	Down regulated genes	alcohol dehydrogenase 1%3B IPR002085 (Alcohol dehydrogenase superfamily%2C zinc-type)%2C IPR011032 (GroES (chaperonin 10)-like)%2C IPR013149 (Alcohol dehydrogenase%2C C-terminal)%2C IPR016040 (NAD(P)-binding domain)%3B GO:0008270 (zinc ion binding)%2C GO:0016491 (oxidoreductase activity)%2C GO:0055114 (oxidation-reduction process)
XLOC_119227	-3.00145	8.11568e-06	Down regulated genes	Undetected
Aradu.1L6HR	1.23359	NA	Up regulated genes	probable pectinesterase/pectinesterase inhibitor 51-like [Glycine max]%3B IPR006501 (Pectinesterase inhibitor domain)%2C IPR011050 (Pectin lyase fold/virulence factor)%3B GO:0004857 (enzyme inhibitor activity)%2C GO:0005618 (cell wall)%2C GO:0030599 (pectinesterase activity)%2C GO:0042545 (cell wall modification)
XLOC_117613	-2.0621	0.00978554	Down regulated genes	Undetected
Araip.1P1MT	-3.38642	1.02451e-06	Down regulated genes	DOF zinc finger protein 1%3B IPR003851 (Zinc finger%2C Dof-type)%3B GO:0003677 (DNA binding)
Aradu.E26HT	1.55471	NA	Up regulated genes	epoxide hydrolase%3B IPR000639 (Epoxide hydrolase-like)%3B GO:0003824 (catalytic activity)
Araip.AT3RC	-1.54092	0.0452155	Down regulated genes	Protein kinase superfamily protein%3B IPR011009 (Protein kinase-like domain)%3B GO:0004672 (protein kinase activity)%2C GO:0005524 (ATP binding)%2C GO:0006468 (protein phosphorylation)
Aradu.Z0B0Q	2.28415	0.0127713	Up regulated genes	peptide/nitrate transporter%3B IPR000109 (Proton-dependent oligopeptide transporter family)%2C IPR016196 (Major facilitator superfamily domain%2C general substrate transporter)%3B GO:0005215 (transporter activity)%2C GO:0006810 (transport)%2C GO:0016020 (membrane)
Araip.0Y9HM	-1.06533	NA	Down regulated genes	Protein kinase superfamily protein%3B IPR011009 (Protein kinase-like domain)%3B GO:0004672 (protein kinase activity)%2C GO:0005524 (ATP binding)%2C GO:0006468 (protein phosphorylation)
Araip.RMU5T	-4.1186	1.07273e-13	Down regulated genes	1-aminocyclopropane-1-carboxylate synthase 11%3B IPR015424 (Pyridoxal phosphate-dependent transferase)%3B GO:0003824 (catalytic activity)%2C GO:0009058 (biosynthetic process)%2C GO:0030170 (pyridoxal phosphate binding)
Aradu.L9ISE	-2.61069	0.00204036	Down regulated genes	MATE efflux family protein%3B IPR002528 (Multi antimicrobial extrusion protein)%3B GO:0006855 (drug transmembrane transport)%2C GO:0015238 (drug transmembrane transporter activity)%2C GO:0015297 (antiporter activity)%2C GO:0016020 (membrane)%2C GO:0055085 (transmembrane transport)
XLOC_061656	-2.52225	0.00524368	Down regulated genes	Undetected
Aradu.D2VN6	2.22795	0.0293714	Up regulated genes	Cell wall protein Exp4 n%3D1 Tax%3DMirabilis jalapa RepID%3DQ84L38_MIRJA%3B IPR007118 (Expansin/Lol pI)%3B GO:0005576 (extracellular region)%2C GO:0009664 (plant-type cell wall organization)
Araip.SJM7K	7.15335	2.42876e-37	Up regulated genes	replication factor-A carboxy-terminal domain protein%3B IPR012340 (Nucleic acid-binding%2C OB-fold)
Aradu.38T8A	1.44712	NA	Up regulated genes	subtilisin-like serine protease 2%3B IPR015500 (Peptidase S8%2C subtilisin-related)%3B GO:0004252 (serine-type endopeptidase activity)%2C GO:0006508 (proteolysis)%2C GO:0042802 (identical protein binding)%2C GO:0043086 (negative regulation of catalytic activity)
Aradu.IJ2A2	-1.1946	NA	Down regulated genes	VQ motif protein%3B IPR008889 (VQ)
Araip.I6C5W	-2.02364	0.000399786	Down regulated genes	protein kinase family protein%3B IPR004041 (NAF domain)%2C IPR011009 (Protein kinase-like domain)%3B GO:0004672 (protein kinase activity)%2C GO:0004674 (protein serine/threonine kinase activity)%2C GO:0005524 (ATP binding)%2C GO:0006468 (protein phosphorylation)%2C GO:0007165 (signal transduction)
XLOC_051771	-2.64819	0.000224791	Down regulated genes	Undetected
Aradu.J92L5	2.12296	0.0178605	Up regulated genes	oligopeptide transporter%3B IPR004813 (Oligopeptide transporter%2C OPT superfamily)%3B GO:0055085 (transmembrane transport)
Aradu.94R5X	-5.33731	2.85097e-21	Down regulated genes	Ulp1 protease family%2C carboxy-terminal domain protein
Araip.ZC6G8	1.18387	NA	Up regulated genes	growth-regulating factor 5%3B IPR014977 (WRC)%2C IPR014978 (Glutamine-Leucine-Glutamine%2C QLQ)%3B GO:0005524 (ATP binding)%2C GO:0005634 (nucleus)
XLOC_097978	-3.16277	0.000114891	Down regulated genes	Undetected
Aradu.98U3Z	1.59305	NA	Up regulated genes	receptor kinase 1%3B IPR011009 (Protein kinase-like domain)%2C IPR013320 (Concanavalin A-like lectin/glucanase%2C subgroup)%2C IPR021720 (Malectin)%2C IPR025875 (Leucine rich repeat 4)%3B GO:0004672 (protein kinase activity)%2C GO:0005524 (ATP binding)%2C GO:0006468 (protein phosphorylation)
XLOC_128435	1.18015	NA	Up regulated genes	Undetected
Aradu.R8J0X	-2.64188	0.00245413	Down regulated genes	Protein kinase superfamily protein%3B IPR011009 (Protein kinase-like domain)%3B GO:0004672 (protein kinase activity)%2C GO:0005524 (ATP binding)%2C GO:0006468 (protein phosphorylation)
Araip.ERT09	-2.91859	0.000429339	Down regulated genes	uncharacterized protein LOC100807140 isoform X1 [Glycine max]%3B IPR007877 (Protein of unknown function DUF707)
Aradu.J7MGX	3.2503	6.11458e-05	Up regulated genes	hypothetical protein%3B IPR004252 (Probable transposase%2C Ptta/En/Spm%2C plant)
Araip.TFF3X	1.23696	NA	Up regulated genes	Protein kinase superfamily protein%3B IPR011009 (Protein kinase-like domain)%2C IPR013320 (Concanavalin A-like lectin/glucanase%2C subgroup)%2C IPR024788 (Malectin-like carbohydrate-binding domain)%3B GO:0004672 (protein kinase activity)%2C GO:0005524 (ATP binding)%2C GO:0006468 (protein phosphorylation)
Araip.20E0I	1.47704	NA	Up regulated genes	pumilio-family RNA-binding repeatprotein%3B IPR016024 (Armadillo-type fold)%3B GO:0003723 (RNA binding)%2C GO:0005488 (binding)
Araip.GKK06	2.67001	0.000100002	Up regulated genes	receptor-like protein kinase 2%3B IPR001611 (Leucine-rich repeat)%2C IPR011009 (Protein kinase-like domain)%2C IPR013210 (Leucine-rich repeat-containing N-terminal%2C type 2)%2C IPR013320 (Concanavalin A-like lectin/glucanase%2C subgroup)%3B GO:0004672 (protein kinase activity)%2C GO:0005515 (protein binding)%2C GO:0005524 (ATP binding)%2C GO:0006468 (protein phosphorylation)
Aradu.W2Y55	1.3499	NA	Up regulated genes	actin-11%3B IPR004000 (Actin-related protein)
Araip.MM5HF	1.65989	NA	Up regulated genes	mannan endo-1%2C4-beta-mannosidase 4-like [Glycine max]%3B IPR017853 (Glycoside hydrolase%2C superfamily)%3B GO:0005975 (carbohydrate metabolic process)
XLOC_088751	-3.9868	3.70322e-08	Down regulated genes	Undetected
Aradu.H2SP1	1.51079	NA	Up regulated genes	phosphoenolpyruvate carboxylase 1%3B IPR021135 (Phosphoenolpyruvate carboxylase)%3B GO:0003824 (catalytic activity)%2C GO:0006099 (tricarboxylic acid cycle)%2C GO:0008964 (phosphoenolpyruvate carboxylase activity)%2C GO:0015977 (carbon fixation)
Aradu.IFN67	4.58429	7.91246e-12	Up regulated genes	homeobox-leucine zipper protein ANTHOCYANINLESS 2-like isoform X5 [Glycine max]%3B IPR009057 (Homeodomain-like)%3B GO:0003677 (DNA binding)%2C GO:0003700 (sequence-specific DNA binding transcription factor activity)%2C GO:0043565 (sequence-specific DNA binding)
Aradu.A1STR	1.99856	0.0320541	Up regulated genes	chloride channel C%3B IPR001807 (Chloride channel%2C voltage gated)%3B GO:0005216 (ion channel activity)%2C GO:0005247 (voltage-gated chloride channel activity)%2C GO:0006821 (chloride transport)%2C GO:0016020 (membrane)%2C GO:0030554 (adenyl nucleotide binding)%2C GO:0055085 (transmembrane transport)
Araip.95LB8	-1.83891	0.0083079	Down regulated genes	cellulose synthase 1%3B IPR004827 (Basic-leucine zipper domain)%2C IPR013083 (Zinc finger%2C RING/FYVE/PHD-type)%3B GO:0003700 (sequence-specific DNA binding transcription factor activity)%2C GO:0043565 (sequence-specific DNA binding)
Aradu.H563E	2.53211	0.00224254	Up regulated genes	uncharacterized protein LOC100782168 [Glycine max]
Araip.425N3	1.99537	0.0499644	Up regulated genes	Unknown protein
Aradu.CAI0E	3.8203	7.40448e-09	Up regulated genes	Signal transduction histidine kinase%2C hybrid-type%2C ethylene sensor%3B IPR009082 (Signal transduction histidine kinase%2C homodimeric domain)%3B GO:0000155 (phosphorelay sensor kinase activity)%2C GO:0004871 (signal transducer activity)%2C GO:0007165 (signal transduction)%2C GO:0016020 (membrane)
Aradu.634DQ	-2.85204	1.36527e-05	Down regulated genes	flocculation protein FLO11-like isoform X2 [Glycine max]
XLOC_035645	-2.58793	0.00488509	Down regulated genes	Undetected
Aradu.96S2E	-1.92595	0.019671	Down regulated genes	glucan endo-1%2C3-beta-glucosidase 14-like [Glycine max]%3B IPR000490 (Glycoside hydrolase%2C family 17)%2C IPR017853 (Glycoside hydrolase%2C superfamily)%3B GO:0005975 (carbohydrate metabolic process)
Araip.ECK9H	2.50358	0.0049137	Up regulated genes	Protein kinase superfamily protein%3B IPR007915 (Uncharacterised protein family UPF0197)%2C IPR011009 (Protein kinase-like domain)%2C IPR013320 (Concanavalin A-like lectin/glucanase%2C subgroup)%3B GO:0004672 (protein kinase activity)%2C GO:0006468 (protein phosphorylation)
Araip.LQZ8D	2.08799	0.0261311	Up regulated genes	Ion channel DMI1 n%3D23 Tax%3DPapilionoideae RepID%3DDMI1_MEDTR%3B IPR010420 (CASTOR/POLLUX/SYM8 ion channels)
Aradu.8F3EB	-3.22006	1.99466e-05	Down regulated genes	thaumatin-like protein 3%3B IPR001938 (Thaumatin)
Araip.SK1EN	1.25676	NA	Up regulated genes	Nutrient reservoir%2C putative n%3D1 Tax%3DRicinus communis RepID%3DB9SKF4_RICCO%3B IPR006044 (11-S seed storage protein%2C plant)%3B GO:0045735 (nutrient reservoir activity)
Aradu.WEB5E	3.03682	0.000319493	Up regulated genes	Unknown protein
Aradu.902BX	-2.21944	0.00190824	Down regulated genes	F-box family protein%3B IPR001810 (F-box domain)%3B GO:0005515 (protein binding)
Aradu.U85MQ	-2.05437	0.00793358	Down regulated genes	vacuole membrane-like protein%3B IPR015414 (SNARE associated Golgi protein)
Aradu.3RY2V	1.87815	NA	Up regulated genes	growth-regulating factor 5%3B IPR014977 (WRC)
Aradu.376FV	-2.24473	0.00542506	Down regulated genes	Uncharacterized conserved protein (DUF2215)%3B IPR019358 (Transmembrane protein 194)
Aradu.7M0WV	1.38115	NA	Up regulated genes	Protein of unknown function%2C DUF642%3B IPR006946 (Protein of unknown function DUF642)%2C IPR008979 (Galactose-binding domain-like)
Aradu.7Y76M	1.0832	NA	Up regulated genes	Heavy metal transport/detoxification superfamily protein%3B IPR006121 (Heavy metal-associated domain%2C HMA)%3B GO:0030001 (metal ion transport)%2C GO:0046872 (metal ion binding)
XLOC_112418	-1.83529	0.0422848	Down regulated genes	Undetected
Aradu.7A6EX	-1.66747	0.0362003	Down regulated genes	polyamine oxidase 4%3B IPR001613 (Flavin amine oxidase)%2C IPR016040 (NAD(P)-binding domain)%3B GO:0016491 (oxidoreductase activity)%2C GO:0055114 (oxidation-reduction process)
Aradu.EP6I4	-1.78357	0.0382599	Down regulated genes	HXXXD-type acyl-transferase family protein%3B IPR003480 (Transferase)%2C IPR023213 (Chloramphenicol acetyltransferase-like domain)
Aradu.LBL6B	-2.34831	2.50075e-05	Down regulated genes	putative indole-3-acetic acid-amido synthetase GH3.9%3B IPR004993 (GH3 auxin-responsive promoter)
Aradu.EZU9P	-1.39306	NA	Down regulated genes	ABC transporter family protein (ATP-binding component)%3B IPR011527 (ABC transporter type 1%2C transmembrane domain)%2C IPR027417 (P-loop containing nucleoside triphosphate hydrolase)%3B GO:0000166 (nucleotide binding)%2C GO:0005524 (ATP binding)%2C GO:0006810 (transport)%2C GO:0016021 (integral component of membrane)%2C GO:0016887 (ATPase activity)%2C GO:0017111 (nucleoside-triphosphatase activi…
Araip.49LMI	1.46793	NA	Up regulated genes	Heavy metal transport/detoxification superfamily protein%3B IPR006121 (Heavy metal-associated domain%2C HMA)%3B GO:0030001 (metal ion transport)%2C GO:0046872 (metal ion binding)
Aradu.BA5XE	-2.59407	0.00075466	Down regulated genes	desiccation-related protein PCC13-62-like [Glycine max]
Aradu.S7Z0K	1.79442	NA	Up regulated genes	glucan endo-1%2C3-beta-glucosidase 4-like [Glycine max]%3B IPR000490 (Glycoside hydrolase%2C family 17)%2C IPR017853 (Glycoside hydrolase%2C superfamily)%3B GO:0005975 (carbohydrate metabolic process)
Aradu.A4HFE	1.50279	NA	Up regulated genes	uncharacterized protein LOC100804417 isoform X6 [Glycine max]%3B IPR008195 (Ribosomal protein L34Ae)%2C IPR012870 (Protein of unknown function DUF1666)%3B GO:0003735 (structural constituent of ribosome)%2C GO:0005622 (intracellular)%2C GO:0005840 (ribosome)%2C GO:0006412 (translation)
Araip.SD7KT	-2.03589	0.00217216	Down regulated genes	interferon-related developmental regulator family protein / IFRD protein family%3B IPR016024 (Armadillo-type fold)%3B GO:0005488 (binding)
Aradu.9KW9E	1.29847	NA	Up regulated genes	E3 ubiquitin-protein ligase Arkadia-like isoform X4 [Glycine max]%3B IPR013083 (Zinc finger%2C RING/FYVE/PHD-type)
Araip.62DI8	-1.73739	0.0479038	Down regulated genes	unknown protein
Aradu.TJ0ZU	-2.0701	0.0428406	Down regulated genes	Cytochrome P450 superfamily protein%3B IPR001128 (Cytochrome P450)%3B GO:0005506 (iron ion binding)%2C GO:0020037 (heme binding)%2C GO:0055114 (oxidation-reduction process)
Aradu.67X2R	1.34994	NA	Up regulated genes	nuclear transcription factor Y subunit A-3-like isoform 3 [Glycine max]%3B IPR001289 (CCAAT-binding transcription factor%2C subunit B)%3B GO:0003700 (sequence-specific DNA binding transcription factor activity)
Aradu.CX53F	-2.35165	0.00276189	Down regulated genes	uncharacterized protein LOC102668752 [Glycine max]
Araip.NZ8KT	2.43798	NA	Up regulated genes	ATP binding/protein serine/threonine kinase [Glycine max]%3B IPR001611 (Leucine-rich repeat)%2C IPR003591 (Leucine-rich repeat%2C typical subtype)%2C IPR011009 (Protein kinase-like domain)%2C IPR013210 (Leucine-rich repeat-containing N-terminal%2C type 2)%3B GO:0004672 (protein kinase activity)%2C GO:0004674 (protein serine/threonine kinase activity)%2C GO:0005515 (protein binding)%2C GO:0005524 …
Araip.45TAK	2.1382	0.0445161	Up regulated genes	Tesmin/TSO1-like CXC domain-containing protein%3B IPR005172 (CRC domain)
XLOC_088748	-3.64625	1.70305e-06	Down regulated genes	Undetected
Araip.ZI3B3	1.83539	NA	Up regulated genes	remorin-like [Glycine max]%3B IPR005516 (Remorin%2C C-terminal)
Araip.D3XQ7	2.18749	NA	Up regulated genes	putative phytosulfokines 6-like isoform X1 [Glycine max]%3B IPR009438 (Phytosulfokine)%3B GO:0005576 (extracellular region)%2C GO:0008083 (growth factor activity)%2C GO:0008283 (cell proliferation)
Araip.FNA76	1.01912	NA	Up regulated genes	Ribulose bisphosphate carboxylase (small chain) family protein%3B IPR000894 (Ribulose bisphosphate carboxylase small chain%2C domain)%2C IPR024681 (Ribulose bisphosphate carboxylase%2C small chain)
XLOC_087057	-3.15704	5.89639e-05	Down regulated genes	Undetected
Aradu.IV5M1	-1.98033	0.0329746	Down regulated genes	unknown protein
Aradu.P6KKE	-2.0457	0.0287367	Down regulated genes	unknown protein%3B FUNCTIONS IN: molecular_function unknown%3B INVOLVED IN: biological_process unknown%3B LOCATED IN: plasma membrane%3B EXPRESSED IN: 21 plant structures%3B EXPRESSED DURING: 10 growth stages
Araip.7G2AU	-2.16068	0.0121973	Down regulated genes	Cytochrome P450 superfamily protein%3B IPR001128 (Cytochrome P450)%3B GO:0005506 (iron ion binding)%2C GO:0020037 (heme binding)%2C GO:0055114 (oxidation-reduction process)
Araip.22Y09	1.09043	NA	Up regulated genes	transcriptional corepressor LEUNIG-like isoform X1 [Glycine max]%3B IPR015943 (WD40/YVTN repeat-like-containing domain)%3B GO:0005515 (protein binding)
Aradu.NB73M	1.61833	NA	Up regulated genes	pumilio-family RNA-binding repeatprotein%3B IPR016024 (Armadillo-type fold)%3B GO:0003723 (RNA binding)%2C GO:0005488 (binding)
Aradu.PWT4W	-2.17557	0.0163805	Down regulated genes	uncharacterized protein At4g22758-like [Glycine max]
Araip.4J9YV	-2.03372	0.0218195	Down regulated genes	myb family transcription factor APL-like isoform X1 [Glycine max]%3B IPR009057 (Homeodomain-like)%2C IPR025756 (MYB-CC type transcription factor%2C LHEQLE-containing domain)%3B GO:0003677 (DNA binding)%2C GO:0003682 (chromatin binding)
Araip.LC8CF	1.70334	NA	Up regulated genes	remorin-like [Glycine max]%3B IPR005516 (Remorin%2C C-terminal)
Aradu.62W74	-4.06207	1.16343e-21	Down regulated genes	1-aminocyclopropane-1-carboxylate synthase 4%3B IPR015424 (Pyridoxal phosphate-dependent transferase)%3B GO:0003824 (catalytic activity)%2C GO:0009058 (biosynthetic process)%2C GO:0030170 (pyridoxal phosphate binding)
Araip.KHB2Z	-2.92082	0.000155827	Down regulated genes	myb transcription factor%3B IPR009057 (Homeodomain-like)%3B GO:0003677 (DNA binding)%2C GO:0003682 (chromatin binding)
Araip.ZD9NB	-1.68103	NA	Down regulated genes	Cytochrome P450 superfamily protein%3B IPR001128 (Cytochrome P450)%3B GO:0005506 (iron ion binding)%2C GO:0020037 (heme binding)%2C GO:0055114 (oxidation-reduction process)
Aradu.KR62J	-2.84465	0.000809949	Down regulated genes	protein YLS9 [Glycine max]%3B IPR004864 (Late embryogenesis abundant protein%2C LEA-14)
Araip.LJC0I	-2.22256	0.000352952	Down regulated genes	phosphate transporter PHO1-like isoform X1 [Glycine max]%3B IPR004331 (SPX%2C N-terminal)%2C IPR004342 (EXS%2C C-terminal)%3B GO:0016021 (integral component of membrane)
Aradu.EVU80	1.26039	NA	Up regulated genes	Dynein light chain type 1 family protein%3B IPR001372 (Dynein light chain%2C type 1/2)%3B GO:0005875 (microtubule associated complex)%2C GO:0007017 (microtubule-based process)
Aradu.SX4F9	-1.99952	0.00215169	Down regulated genes	protein kinase family protein%3B IPR004041 (NAF domain)%2C IPR011009 (Protein kinase-like domain)%3B GO:0004672 (protein kinase activity)%2C GO:0005524 (ATP binding)%2C GO:0006468 (protein phosphorylation)%2C GO:0007165 (signal transduction)
Aradu.GF3NG	-2.40219	0.0031267	Down regulated genes	cyclic nucleotide-gated ion channel-like protein%3B IPR005821 (Ion transport domain)%2C IPR014710 (RmlC-like jelly roll fold)%3B GO:0005216 (ion channel activity)%2C GO:0006811 (ion transport)%2C GO:0016020 (membrane)%2C GO:0055085 (transmembrane transport)
Aradu.8BA60	-3.94852	1.05258e-12	Down regulated genes	phosphoglycerate/bisphosphoglycerate mutase family protein%3B IPR013078 (Histidine phosphatase superfamily%2C clade-1)
Aradu.8019V	-2.32057	0.0171021	Down regulated genes	GDSL-like lipase/acylhydrolase%3B IPR001087 (Lipase%2C GDSL)%3B GO:0006629 (lipid metabolic process)%2C GO:0016787 (hydrolase activity)
Araip.VC2H5	1.96429	NA	Up regulated genes	ATP binding cassette subfamily B1%3B IPR011527 (ABC transporter type 1%2C transmembrane domain)%2C IPR027417 (P-loop containing nucleoside triphosphate hydrolase)%3B GO:0000166 (nucleotide binding)%2C GO:0005524 (ATP binding)%2C GO:0006810 (transport)%2C GO:0016021 (integral component of membrane)%2C GO:0016887 (ATPase activity)%2C GO:0017111 (nucleoside-triphosphatase activity)%2C GO:0055085 (tr…
Araip.ZQ78E	-1.79361	0.0166336	Down regulated genes	beta-amylase 3%3B IPR001554 (Glycoside hydrolase%2C family 14)%2C IPR017853 (Glycoside hydrolase%2C superfamily)%3B GO:0000272 (polysaccharide catabolic process)%2C GO:0005975 (carbohydrate metabolic process)%2C GO:0016161 (beta-amylase activity)
Aradu.LH1JG	-2.1214	0.00867651	Down regulated genes	HVA22-like protein J%3B IPR004345 (TB2/DP1/HVA22-related protein)
Araip.N7P6W	2.62173	0.00220057	Up regulated genes	4-coumarate:CoA ligase 2%3B IPR000873 (AMP-dependent synthetase/ligase)%2C IPR025110 (AMP-binding enzyme C-terminal domain)%3B GO:0003824 (catalytic activity)%2C GO:0008152 (metabolic process)
Aradu.K2J5H	1.44609	NA	Up regulated genes	Protein of Unknown Function (DUF239)%3B IPR004314 (Domain of unknown function DUF239)%2C IPR025521 (Domain of unknown function DUF4409)
Aradu.55RDX	-2.08405	0.0426214	Down regulated genes	sugar transporter 1%3B IPR005828 (General substrate transporter)%2C IPR016196 (Major facilitator superfamily domain%2C general substrate transporter)%3B GO:0016020 (membrane)%2C GO:0016021 (integral component of membrane)%2C GO:0022857 (transmembrane transporter activity)%2C GO:0022891 (substrate-specific transmembrane transporter activity)%2C GO:0055085 (transmembrane transport)
Aradu.43TRE	1.0151	NA	Up regulated genes	lysine-rich arabinogalactan protein 18-like [Glycine max]
Aradu.GT09D	-2.26294	0.00659059	Down regulated genes	Replication factor-A protein 1-related%3B IPR012340 (Nucleic acid-binding%2C OB-fold)
Aradu.L6S7Y	-2.65179	0.0001075	Down regulated genes	NAC domain protein%2C%3B IPR003441 (NAC domain)%3B GO:0003677 (DNA binding)
XLOC_097977	-3.03249	0.000308412	Down regulated genes	Undetected
Araip.L4RII	1.69213	NA	Up regulated genes	gibberellin 20 oxidase 2-like [Glycine max]%3B IPR002283 (Isopenicillin N synthase)%2C IPR026992 (Non-haem dioxygenase N-terminal domain)%2C IPR027443 (Isopenicillin N synthase-like)%3B GO:0005506 (iron ion binding)%2C GO:0016491 (oxidoreductase activity)%2C GO:0055114 (oxidation-reduction process)
Aradu.D5LDP	-1.948	0.0298797	Down regulated genes	Calcium-dependent lipid-binding (CaLB domain) family protein%3B IPR000008 (C2 domain)%3B GO:0005515 (protein binding)
Aradu.RUK3P	-4.54275	1.65944e-12	Down regulated genes	glucan endo-1%2C3-beta-glucosidase 12-like [Glycine max]%3B IPR000490 (Glycoside hydrolase%2C family 17)%2C IPR012946 (X8)%2C IPR017853 (Glycoside hydrolase%2C superfamily)%3B GO:0005975 (carbohydrate metabolic process)
Aradu.A4LBS	1.4394	NA	Up regulated genes	subtilisin-like serine protease 2%3B IPR015500 (Peptidase S8%2C subtilisin-related)%2C IPR023828 (Peptidase S8%2C subtilisin%2C Ser-active site)%3B GO:0004252 (serine-type endopeptidase activity)%2C GO:0006508 (proteolysis)%2C GO:0042802 (identical protein binding)%2C GO:0043086 (negative regulation of catalytic activity)
Araip.6YN2V	1.1366	NA	Up regulated genes	auxin response factor 4%3B IPR010525 (Auxin response factor)%2C IPR015300 (DNA-binding pseudobarrel domain)%3B GO:0003677 (DNA binding)%2C GO:0005634 (nucleus)%2C GO:0009725 (response to hormone)
XLOC_032191	-2.39294	0.012845	Down regulated genes	Undetected
Araip.JKN6K	3.38966	1.88848e-05	Up regulated genes	Unknown protein
Araip.K6C3R	2.06525	0.0364144	Up regulated genes	transmembrane amino acid transporter family protein%3B IPR013057 (Amino acid transporter%2C transmembrane)
XLOC_014544	-2.54987	0.000916068	Down regulated genes	Undetected
Aradu.UX4KT	2.01074	NA	Up regulated genes	Protein kinase superfamily protein%3B IPR011009 (Protein kinase-like domain)%3B GO:0004672 (protein kinase activity)%2C GO:0005524 (ATP binding)%2C GO:0006468 (protein phosphorylation)
Aradu.C3MS1	2.03123	0.012002	Up regulated genes	MADS-box transcription factor family protein%3B IPR002100 (Transcription factor%2C MADS-box)%2C IPR002487 (Transcription factor%2C K-box)%3B GO:0003677 (DNA binding)%2C GO:0003700 (sequence-specific DNA binding transcription factor activity)%2C GO:0005634 (nucleus)%2C GO:0046983 (protein dimerization activity)
Aradu.CN21Z	-3.15239	6.05529e-05	Down regulated genes	ribose-5-phosphate isomerase 2%3B IPR004788 (Ribose 5-phosphate isomerase%2C type A)%2C IPR008010 (Membrane protein%2CTapt1/CMV receptor)%3B GO:0004751 (ribose-5-phosphate isomerase activity)
Aradu.8L8L4	1.55306	NA	Up regulated genes	tubulin beta chain 2%3B IPR000217 (Tubulin)%2C IPR023123 (Tubulin%2C C-terminal)%3B GO:0003924 (GTPase activity)%2C GO:0005200 (structural constituent of cytoskeleton)%2C GO:0005525 (GTP binding)%2C GO:0005874 (microtubule)%2C GO:0006184 (GTP catabolic process)%2C GO:0007017 (microtubule-based process)%2C GO:0043234 (protein complex)%2C GO:0051258 (protein polymerization)
Aradu.N64BE	-2.98961	1.10423e-05	Down regulated genes	UDP-Glycosyltransferase superfamily protein%3B IPR002213 (UDP-glucuronosyl/UDP-glucosyltransferase)%3B GO:0008152 (metabolic process)
Araip.RNU2D	1.50358	NA	Up regulated genes	transcription factor TGA7-like isoform X4 [Glycine max]%3B IPR001623 (DnaJ domain)%2C IPR025422 (Transcription factor TGA like domain)%3B GO:0043565 (sequence-specific DNA binding)
Araip.1I6F9	-2.39332	0.00542779	Down regulated genes	beta-galactosidase 8%3B IPR000922 (D-galactoside/L-rhamnose binding SUEL lectin domain)%2C IPR001944 (Glycoside hydrolase%2C family 35)%2C IPR017853 (Glycoside hydrolase%2C superfamily)%3B GO:0005975 (carbohydrate metabolic process)%2C GO:0030246 (carbohydrate binding)
Aradu.TTU00	-2.55881	0.000542459	Down regulated genes	APO RNA-binding protein%3B IPR023342 (APO domain)%3B GO:0003723 (RNA binding)
Aradu.TA7RE	4.77034	2.03034e-14	Up regulated genes	Pleckstrin homology (PH) domain-containing protein / lipid-binding START domain-containing protein%3B IPR002913 (START domain)%2C IPR009769 (Domain of unknown function DUF1336)%2C IPR011993 (Pleckstrin homology-like domain)%2C IPR023393 (START-like domain)%3B GO:0008289 (lipid binding)
Aradu.Z1FF2	-2.01146	0.0121648	Down regulated genes	ATP-binding ABC transporter%3B IPR013525 (ABC-2 type transporter)%2C IPR013581 (Plant PDR ABC transporter associated)%2C IPR027417 (P-loop containing nucleoside triphosphate hydrolase)%3B GO:0000166 (nucleotide binding)%2C GO:0005524 (ATP binding)%2C GO:0016020 (membrane)%2C GO:0016887 (ATPase activity)%2C GO:0017111 (nucleoside-triphosphatase activity)
Araip.PVW7D	1.1068	NA	Up regulated genes	Unknown protein
XLOC_003554	-2.13919	0.0138649	Down regulated genes	Undetected
Aradu.I9JU3	1.67984	NA	Up regulated genes	receptor-like kinase 1%3B IPR001611 (Leucine-rich repeat)%2C IPR011009 (Protein kinase-like domain)%2C IPR013210 (Leucine-rich repeat-containing N-terminal%2C type 2)%2C IPR013320 (Concanavalin A-like lectin/glucanase%2C subgroup)%3B GO:0004672 (protein kinase activity)%2C GO:0005515 (protein binding)%2C GO:0005524 (ATP binding)%2C GO:0006468 (protein phosphorylation)
Aradu.MJ134	-2.30497	0.00579575	Down regulated genes	Plant invertase/pectin methylesterase inhibitor superfamily protein%3B IPR006501 (Pectinesterase inhibitor domain)%3B GO:0004857 (enzyme inhibitor activity)%2C GO:0030599 (pectinesterase activity)
Araip.B96WX	2.19737	0.0305935	Up regulated genes	Heavy metal transport/detoxification superfamily protein%3B IPR006121 (Heavy metal-associated domain%2C HMA)%3B GO:0030001 (metal ion transport)%2C GO:0046872 (metal ion binding)
Aradu.XBR45	-2.74383	0.00116128	Down regulated genes	probable calcium-binding protein CML25-like [Glycine max]%3B IPR011992 (EF-hand domain pair)%2C IPR016134 (Cellulosome enzyme%2C dockerin type I)%3B GO:0000272 (polysaccharide catabolic process)%2C GO:0005509 (calcium ion binding)
Araip.31Q5V	-2.38868	0.00407098	Down regulated genes	fatty acid desaturase 5%3B IPR015876 (Fatty acid desaturase%2C type 1%2C core)%3B GO:0006629 (lipid metabolic process)%2C GO:0055114 (oxidation-reduction process)
Araip.L3SN7	2.0542	0.00706726	Up regulated genes	tripeptidyl peptidase ii%3B IPR004963 (Protein notum homologue)%2C IPR015500 (Peptidase S8%2C subtilisin-related)%2C IPR022229 (Peptidase S8A%2C tripeptidyl peptidase II)%3B GO:0004252 (serine-type endopeptidase activity)%2C GO:0006508 (proteolysis)
XLOC_097980	-3.1262	0.000153616	Down regulated genes	Undetected
Aradu.Q6TEP	1.10774	NA	Up regulated genes	B3 DNA-binding domain protein%3B IPR015300 (DNA-binding pseudobarrel domain)%3B GO:0003677 (DNA binding)
Aradu.AS232	-2.03611	0.00402779	Down regulated genes	lipoxygenase 3%3B IPR000907 (Lipoxygenase)%2C IPR008976 (Lipase/lipooxygenase%2C PLAT/LH2)%2C IPR027433 (Lipoxygenase%2C domain 3)%3B GO:0005506 (iron ion binding)%2C GO:0005515 (protein binding)%2C GO:0016165 (linoleate 13S-lipoxygenase activity)%2C GO:0046872 (metal ion binding)%2C GO:0055114 (oxidation-reduction process)
XLOC_129385	1.32869	NA	Up regulated genes	Undetected
Aradu.03NM5	-1.89004	0.0477484	Down regulated genes	zinc finger (C3HC4-type RING finger) family protein%3B IPR003111 (Peptidase S16%2C lon N-terminal)%2C IPR011990 (Tetratricopeptide-like helical)%2C IPR013083 (Zinc finger%2C RING/FYVE/PHD-type)%2C IPR015947 (PUA-like domain)%3B GO:0004176 (ATP-dependent peptidase activity)%2C GO:0005515 (protein binding)%2C GO:0006508 (proteolysis)%2C GO:0008270 (zinc ion binding)
Aradu.5I3G5	-1.93595	0.0451232	Down regulated genes	Calcium-dependent lipid-binding (CaLB domain) family protein%3B IPR000008 (C2 domain)%3B GO:0005515 (protein binding)
Aradu.HV68A	3.86872	1.10065e-11	Up regulated genes	replication protein A 70 kDa DNA-binding subunit C-like [Glycine max]%3B IPR012340 (Nucleic acid-binding%2C OB-fold)

## Sheet: Stage4 50DAF
H176-4vs.L70-4
Gene	log2FC	Pvalue	Condition	Func
Araip.54LLW	-1.66497	0.0154723	Down regulated genes	beta galactosidase 1%3B IPR000922 (D-galactoside/L-rhamnose binding SUEL lectin domain)%2C IPR001944 (Glycoside hydrolase%2C family 35)%2C IPR017853 (Glycoside hydrolase%2C superfamily)%3B GO:0005975 (carbohydrate metabolic process)%2C GO:0030246 (carbohydrate binding)
Araip.G2Y5Q	-1.94621	0.000780508	Down regulated genes	Unknown protein
XLOC_023807	1.85367	0.0329281	Up regulated genes	Undetected
Aradu.4W4JU	-1.96596	0.018174	Down regulated genes	subtilisin-like serine protease 2%3B IPR015500 (Peptidase S8%2C subtilisin-related)%3B GO:0004252 (serine-type endopeptidase activity)%2C GO:0006508 (proteolysis)%2C GO:0042802 (identical protein binding)%2C GO:0043086 (negative regulation of catalytic activity)
Araip.LA28K	-1.69146	0.0452276	Down regulated genes	ABC transporter family protein (ATP-binding component)%3B IPR011527 (ABC transporter type 1%2C transmembrane domain)%2C IPR027417 (P-loop containing nucleoside triphosphate hydrolase)%3B GO:0000166 (nucleotide binding)%2C GO:0005524 (ATP binding)%2C GO:0006810 (transport)%2C GO:0016021 (integral component of membrane)%2C GO:0016887 (ATPase activity)%2C GO:0017111 (nucleoside-triphosphatase activi…
Aradu.RB7BN	-1.97839	0.0150711	Down regulated genes	transcription factor PIF3-like [Glycine max]%3B IPR011598 (Myc-type%2C basic helix-loop-helix (bHLH) domain)%3B GO:0046983 (protein dimerization activity)
XLOC_088749	-3.88546	5.64749e-14	Down regulated genes	Undetected
Araip.MS6FQ	-1.8092	0.0369161	Down regulated genes	MATE efflux family protein%3B IPR002528 (Multi antimicrobial extrusion protein)%3B GO:0006855 (drug transmembrane transport)%2C GO:0015238 (drug transmembrane transporter activity)%2C GO:0015297 (antiporter activity)%2C GO:0016020 (membrane)%2C GO:0055085 (transmembrane transport)
Araip.KU06I	-1.94595	0.00503233	Down regulated genes	calcium-dependent protein kinase 29%3B IPR011009 (Protein kinase-like domain)%2C IPR011992 (EF-hand domain pair)%3B GO:0004672 (protein kinase activity)%2C GO:0005509 (calcium ion binding)%2C GO:0005524 (ATP binding)%2C GO:0006468 (protein phosphorylation)
Aradu.RQH3E	-1.63676	0.0463779	Down regulated genes	MYB transcription factor MYB114 isoform X2 [Glycine max]%3B IPR009057 (Homeodomain-like)%3B GO:0003677 (DNA binding)%2C GO:0003682 (chromatin binding)
Araip.9EY2A	-1.7997	0.00482124	Down regulated genes	HXXXD-type acyl-transferase family protein%3B IPR003480 (Transferase)%2C IPR023213 (Chloramphenicol acetyltransferase-like domain)
Aradu.5P6B7	-2.09502	0.00497402	Down regulated genes	plant/T32A16-60 protein%3B IPR021659 (Protein of unknown function DUF3252)
Aradu.VWQ48	-1.72798	0.0171463	Down regulated genes	Lipid transfer protein%3B IPR000528 (Plant lipid transfer protein/Par allergen)%2C IPR016140 (Bifunctional inhibitor/plant lipid transfer protein/seed storage helical domain)%3B GO:0006869 (lipid transport)%2C GO:0008289 (lipid binding)
Aradu.AI6BS	-1.61795	0.0456565	Down regulated genes	ATP-binding microtubule motor family protein%3B IPR001752 (Kinesin%2C motor domain)%2C IPR021881 (Protein of unknown function DUF3490)%2C IPR027417 (P-loop containing nucleoside triphosphate hydrolase)%2C IPR027640 (Kinesin-like protein)%3B GO:0003777 (microtubule motor activity)%2C GO:0005524 (ATP binding)%2C GO:0005871 (kinesin complex)%2C GO:0007018 (microtubule-based movement)%2C GO:0008017 (…
Aradu.K93AE	-1.78647	0.0195231	Down regulated genes	UDP-Glycosyltransferase superfamily protein%3B IPR002213 (UDP-glucuronosyl/UDP-glucosyltransferase)%3B GO:0008152 (metabolic process)
Araip.HNB3K	-1.75151	0.0063141	Down regulated genes	E3 ubiquitin-protein ligase BOI-like [Glycine max]
Araip.P3DTL	-1.40264	0.0499754	Down regulated genes	Cytochrome P450 superfamily protein%3B IPR001128 (Cytochrome P450)%3B GO:0005506 (iron ion binding)%2C GO:0020037 (heme binding)%2C GO:0055114 (oxidation-reduction process)
XLOC_129793	2.87394	1.19213e-06	Up regulated genes	Undetected
Araip.3EB8R	-1.72006	0.013825	Down regulated genes	E3 ubiquitin-protein ligase [Glycine max]
Aradu.2Q1S0	-2.11542	0.000466261	Down regulated genes	receptor kinase 1%3B IPR011009 (Protein kinase-like domain)%2C IPR013320 (Concanavalin A-like lectin/glucanase%2C subgroup)%3B GO:0004672 (protein kinase activity)%2C GO:0005524 (ATP binding)%2C GO:0006468 (protein phosphorylation)
Aradu.PBC6B	-2.23903	0.00254855	Down regulated genes	ubiquitin carboxyl-terminal hydrolase
Aradu.I27F7	-2.42447	9.29723e-05	Down regulated genes	ZIP zinc/iron transport family protein%3B IPR003689 (Zinc/iron permease)%3B GO:0005385 (zinc ion transmembrane transporter activity)%2C GO:0016020 (membrane)%2C GO:0016021 (integral component of membrane)%2C GO:0030001 (metal ion transport)%2C GO:0046873 (metal ion transmembrane transporter activity)%2C GO:0055085 (transmembrane transport)%2C GO:0071577 (zinc ion transmembrane transport)
XLOC_071852	-2.17202	0.00432798	Down regulated genes	Undetected
Aradu.C4R9R	4.69919	7.33891e-28	Up regulated genes	Helicase-like protein n%3D1 Tax%3DMedicago truncatula RepID%3DG7JLV8_MEDTR%3B IPR025476 (Helitron helicase-like domain)
Aradu.J8CE9	-1.70673	0.00535384	Down regulated genes	cellulose synthase 1%3B IPR004827 (Basic-leucine zipper domain)%2C IPR013083 (Zinc finger%2C RING/FYVE/PHD-type)%3B GO:0003700 (sequence-specific DNA binding transcription factor activity)%2C GO:0043565 (sequence-specific DNA binding)
Aradu.DF7HX	2.78873	1.15379e-05	Up regulated genes	type I inositol 1%2C4%2C5-trisphosphate 5-phosphatase 2-like isoform X1 [Glycine max]%3B IPR005112 (dDENN domain)%2C IPR005135 (Endonuclease/exonuclease/phosphatase)
Aradu.TK2XC	-3.36859	2.20816e-09	Down regulated genes	Unknown protein
Aradu.B5TNQ	-2.15561	0.000188986	Down regulated genes	glutaredoxin-C9-like [Glycine max]%3B IPR012336 (Thioredoxin-like fold)%3B GO:0009055 (electron carrier activity)%2C GO:0015035 (protein disulfide oxidoreductase activity)%2C GO:0045454 (cell redox homeostasis)
XLOC_118706	1.97737	0.0168941	Up regulated genes	Undetected
Aradu.51TEZ	-2.95131	2.05836e-10	Down regulated genes	nudix hydrolase homolog 2%3B IPR003293 (Nudix hydrolase 6-like)%3B GO:0016787 (hydrolase activity)
Araip.DEB1S	1.75959	0.0471096	Up regulated genes	tripeptidyl peptidase ii%3B IPR015500 (Peptidase S8%2C subtilisin-related)%2C IPR022229 (Peptidase S8A%2C tripeptidyl peptidase II)
Araip.G9RMH	2.10957	0.000444836	Up regulated genes	P-loop containing nucleoside triphosphate hydrolases superfamily protein%3B IPR027417 (P-loop containing nucleoside triphosphate hydrolase)%3B GO:0000166 (nucleotide binding)%2C GO:0005524 (ATP binding)%2C GO:0017111 (nucleoside-triphosphatase activity)
Araip.KK8NY	-2.0436	0.0110169	Down regulated genes	BON1-associated-like protein%3B IPR000008 (C2 domain)%3B GO:0005515 (protein binding)
Aradu.569K2	-2.10582	0.000738985	Down regulated genes	phosphoinositide phospholipase C 6-like [Glycine max]%3B IPR001192 (Phosphoinositide phospholipase C family)%2C IPR011992 (EF-hand domain pair)%3B GO:0004435 (phosphatidylinositol phospholipase C activity)%2C GO:0005509 (calcium ion binding)%2C GO:0005515 (protein binding)%2C GO:0006629 (lipid metabolic process)%2C GO:0007165 (signal transduction)%2C GO:0008081 (phosphoric diester hydrolase activ…
Aradu.1AP46	1.70836	0.0252336	Up regulated genes	receptor lectin kinase%3B IPR008985 (Concanavalin A-like lectin/glucanases superfamily)%2C IPR011009 (Protein kinase-like domain)%2C IPR013320 (Concanavalin A-like lectin/glucanase%2C subgroup)%3B GO:0004672 (protein kinase activity)%2C GO:0004674 (protein serine/threonine kinase activity)%2C GO:0005524 (ATP binding)%2C GO:0006468 (protein phosphorylation)%2C GO:0030246 (carbohydrate binding)
XLOC_035647	-3.18651	4.65835e-08	Down regulated genes	Undetected
Araip.PK9UC	-1.90395	0.000490543	Down regulated genes	uncharacterized protein LOC100783158 [Glycine max]
Araip.3M97C	-2.33689	0.000617017	Down regulated genes	uncharacterized protein LOC102661770 isoform X2 [Glycine max]%3B IPR007656 (Zein-binding domain)
Aradu.3KJ9A	-2.79765	6.21356e-06	Down regulated genes	cytochrome P450%2C family 718%3B IPR001128 (Cytochrome P450)%3B GO:0005506 (iron ion binding)%2C GO:0020037 (heme binding)%2C GO:0055114 (oxidation-reduction process)
XLOC_087058	-3.3219	5.2315e-09	Down regulated genes	Undetected
Aradu.5K7C2	-1.64852	0.0426707	Down regulated genes	protein YLS7 [Glycine max]%3B IPR025846 (PMR5 N-terminal domain)%2C IPR026057 (PC-Esterase)
Aradu.X8MF9	-1.92055	0.00178936	Down regulated genes	ADP-ribosylation factor GTPase-activating protein AGD12-like [Glycine max]%3B IPR000008 (C2 domain)%2C IPR001164 (Arf GTPase activating protein)%3B GO:0005515 (protein binding)%2C GO:0008060 (ARF GTPase activator activity)%2C GO:0008270 (zinc ion binding)%2C GO:0032312 (regulation of ARF GTPase activity)
Araip.F4CVW	-1.98678	0.000114348	Down regulated genes	zinc finger protein CONSTANS-like [Glycine max]%3B IPR000315 (Zinc finger%2C B-box)%3B GO:0005622 (intracellular)%2C GO:0008270 (zinc ion binding)
XLOC_011315	-2.2497	0.00117579	Down regulated genes	Undetected
Aradu.K4APN	-1.67101	0.0315478	Down regulated genes	carbonic anhydrase 2%3B IPR001765 (Carbonic anhydrase)%3B GO:0004089 (carbonate dehydratase activity)%2C GO:0008270 (zinc ion binding)%2C GO:0015976 (carbon utilization)
XLOC_097979	-2.52228	0.000199424	Down regulated genes	Undetected
Araip.VZ2HX	1.72657	0.0478221	Up regulated genes	Transmembrane amino acid transporter family protein%3B IPR013057 (Amino acid transporter%2C transmembrane)
Araip.71FLX	-1.73645	0.0147132	Down regulated genes	UPF0496 protein At1g20180-like [Glycine max]%3B IPR007749 (Protein of unknown function DUF677)
XLOC_051770	-2.57426	1.13924e-05	Down regulated genes	Undetected
Aradu.GX9JC	-2.68732	3.34453e-05	Down regulated genes	HXXXD-type acyl-transferase family protein%3B IPR003480 (Transferase)%2C IPR023213 (Chloramphenicol acetyltransferase-like domain)
Araip.NJ9I8	-1.77615	0.00465634	Down regulated genes	SAUR-like auxin-responsive protein family%3B IPR003676 (Auxin-induced protein%2C ARG7)
Aradu.G3DHZ	-2.16622	0.000246204	Down regulated genes	Pectate lyase family protein%3B IPR011050 (Pectin lyase fold/virulence factor)%2C IPR018082 (AmbAllergen)
Araip.PF47L	-2.3647	8.88662e-06	Down regulated genes	glucan endo-1%2C3-beta-glucosidase 14-like [Glycine max]%3B IPR000490 (Glycoside hydrolase%2C family 17)%2C IPR017853 (Glycoside hydrolase%2C superfamily)%3B GO:0005975 (carbohydrate metabolic process)
Araip.P91HW	-2.14453	0.00212982	Down regulated genes	ELF4-like 1%3B IPR009741 (Protein of unknown function DUF1313)
XLOC_018345	1.6305	0.0077729	Up regulated genes	Undetected
Aradu.41FVK	1.51367	0.0284093	Up regulated genes	Eukaryotic aspartyl protease family protein%3B IPR001461 (Aspartic peptidase)%2C IPR021109 (Aspartic peptidase domain)%3B GO:0004190 (aspartic-type endopeptidase activity)%2C GO:0006508 (proteolysis)
Araip.A0U1I	-1.67118	0.0117687	Down regulated genes	kelch repeat F-box protein%3B IPR001810 (F-box domain)%2C IPR015916 (Galactose oxidase%2C beta-propeller)%3B GO:0005515 (protein binding)
Araip.J2AQK	-3.11403	1.45741e-13	Down regulated genes	spermidine hydroxycinnamoyl transferase-like [Glycine max]%3B IPR003480 (Transferase)%2C IPR023213 (Chloramphenicol acetyltransferase-like domain)
Araip.U8RR7	-1.53703	0.0495789	Down regulated genes	epoxide hydrolase%3B IPR000639 (Epoxide hydrolase-like)%3B GO:0003824 (catalytic activity)
Aradu.32RQ0	-1.82768	0.0312811	Down regulated genes	RING-H2 finger protein 2B%3B IPR013083 (Zinc finger%2C RING/FYVE/PHD-type)%3B GO:0005515 (protein binding)%2C GO:0008270 (zinc ion binding)
Aradu.8769W	-1.84614	0.00699067	Down regulated genes	unknown protein
Aradu.Z753H	-1.58588	0.0080914	Down regulated genes	GTP-binding nuclear protein Ran-3 [Glycine max]%3B IPR001806 (Small GTPase superfamily)%2C IPR002041 (Ran GTPase)%2C IPR005225 (Small GTP-binding protein domain)%2C IPR024156 (Small GTPase superfamily%2C ARF type)%2C IPR027417 (P-loop containing nucleoside triphosphate hydrolase)%3B GO:0003924 (GTPase activity)%2C GO:0005525 (GTP binding)%2C GO:0005622 (intracellular)%2C GO:0006184 (GTP catabolic…
Aradu.46SUP	-1.71346	0.0247918	Down regulated genes	unknown protein
Araip.N54TA	-2.0261	0.00295648	Down regulated genes	MATE efflux family protein%3B IPR002528 (Multi antimicrobial extrusion protein)%3B GO:0006855 (drug transmembrane transport)%2C GO:0015238 (drug transmembrane transporter activity)%2C GO:0015297 (antiporter activity)%2C GO:0016020 (membrane)%2C GO:0055085 (transmembrane transport)
Araip.2F6X3	-1.81624	0.00594019	Down regulated genes	cellulose synthase-like B4%3B IPR005150 (Cellulose synthase)%3B GO:0016020 (membrane)%2C GO:0016760 (cellulose synthase (UDP-forming) activity)%2C GO:0030244 (cellulose biosynthetic process)
Araip.H4AQC	-3.23591	1.90961e-08	Down regulated genes	uncharacterized GPI-anchored protein At1g61900-like isoform X4 [Glycine max]
Araip.RT6FK	-1.83941	0.0330025	Down regulated genes	cytokinin oxidase/dehydrogenase 6%3B IPR016164 (FAD-linked oxidase-like%2C C-terminal)%2C IPR016166 (FAD-binding%2C type 2)%2C IPR016170 (Vanillyl-alcohol oxidase/Cytokinin dehydrogenase C-terminal domain)%3B GO:0003824 (catalytic activity)%2C GO:0008762 (UDP-N-acetylmuramate dehydrogenase activity)%2C GO:0009690 (cytokinin metabolic process)%2C GO:0016491 (oxidoreductase activity)%2C GO:0019139 …
XLOC_129929	-1.66496	0.0117509	Down regulated genes	Undetected
Aradu.J6GHV	-1.62808	0.0277875	Down regulated genes	ninja-family protein mc410%3B IPR012463 (Ninja)
Aradu.GI0SK	-1.92547	0.00123774	Down regulated genes	RNA-binding protein n%3D3 Tax%3DCucumis RepID%3DE5GB57_CUCME%3B IPR007201 (RNA recognition motif 2)%2C IPR012677 (Nucleotide-binding%2C alpha-beta plait)%3B GO:0000166 (nucleotide binding)%2C GO:0003676 (nucleic acid binding)
Aradu.9P432	-1.94792	0.000333401	Down regulated genes	ACT domain repeat 1%3B IPR002912 (ACT domain)%3B GO:0008152 (metabolic process)%2C GO:0016597 (amino acid binding)
XLOC_106218	-4.03224	2.53888e-15	Down regulated genes	Undetected
Aradu.XGA9X	-1.55432	0.0217116	Down regulated genes	transcription factor HBP-1b(c1)-like isoform X2 [Glycine max]%3B IPR025422 (Transcription factor TGA like domain)%3B GO:0043565 (sequence-specific DNA binding)
Araip.J5SXF	-1.52772	0.020022	Down regulated genes	chlorophyllide A oxygenase%3B IPR013626 (Pheophorbide a oxygenase)%2C IPR017941 (Rieske [2Fe-2S] iron-sulphur domain)%3B GO:0010277 (chlorophyllide a oxygenase [overall] activity)%2C GO:0016491 (oxidoreductase activity)%2C GO:0055114 (oxidation-reduction process)
Araip.PPF36	-1.81677	0.0102858	Down regulated genes	ATP-binding ABC transporter%3B IPR013525 (ABC-2 type transporter)%2C IPR027417 (P-loop containing nucleoside triphosphate hydrolase)%3B GO:0000166 (nucleotide binding)%2C GO:0005524 (ATP binding)%2C GO:0016020 (membrane)%2C GO:0016887 (ATPase activity)%2C GO:0017111 (nucleoside-triphosphatase activity)
Araip.LC2HA	2.22662	0.00258512	Up regulated genes	Haloacid dehalogenase-like hydrolase%2C putative n%3D1 Tax%3DSynechococcus sp. PCC 7335 RepID%3DB4WLE0_9SYNE%3B IPR023214 (HAD-like domain)
Araip.AT4SU	-1.57858	0.00758969	Down regulated genes	uncharacterized protein LOC100789230 isoform X2 [Glycine max]%3B IPR007650 (Protein of unknown function DUF581)
Araip.VMH3J	-2.24547	6.33978e-06	Down regulated genes	beta-xylosidase 1%3B IPR002772 (Glycoside hydrolase family 3 C-terminal domain)%2C IPR017853 (Glycoside hydrolase%2C superfamily)%2C IPR026891 (Fibronectin type III-like domain)%2C IPR026892 (Glycoside hydrolase family 3)%3B GO:0005975 (carbohydrate metabolic process)
Araip.WJ0C8	1.63463	0.0384494	Up regulated genes	receptor-like kinase 902%3B IPR001611 (Leucine-rich repeat)%2C IPR011009 (Protein kinase-like domain)%2C IPR013210 (Leucine-rich repeat-containing N-terminal%2C type 2)%3B GO:0004672 (protein kinase activity)%2C GO:0005515 (protein binding)%2C GO:0005524 (ATP binding)%2C GO:0006468 (protein phosphorylation)
Araip.M3X7P	-1.66886	0.0244346	Down regulated genes	Protein kinase superfamily protein%3B IPR011009 (Protein kinase-like domain)%2C IPR013320 (Concanavalin A-like lectin/glucanase%2C subgroup)%3B GO:0004672 (protein kinase activity)%2C GO:0005524 (ATP binding)%2C GO:0006468 (protein phosphorylation)
XLOC_105716	-2.34847	0.00101369	Down regulated genes	Undetected
Araip.CCC7E	-2.19745	7.19544e-05	Down regulated genes	uncharacterized protein LOC100814909 [Glycine max]%3B IPR007608 (Senescence regulator S40)
Araip.98APD	1.85256	0.0251953	Up regulated genes	uncharacterized protein LOC100820443 [Glycine max]%3B IPR006747 (Protein of unknown function DUF599)
Aradu.F2DYX	-1.63768	0.0161414	Down regulated genes	epoxide hydrolase%3B IPR000639 (Epoxide hydrolase-like)%3B GO:0003824 (catalytic activity)
Araip.6P2F9	-1.90225	0.0279449	Down regulated genes	Protein kinase family protein%3B IPR010632 (Domain of unknown function DUF1221)%2C IPR011009 (Protein kinase-like domain)%3B GO:0004672 (protein kinase activity)%2C GO:0006468 (protein phosphorylation)
Araip.U8TZA	-2.15199	0.000568713	Down regulated genes	uncharacterized protein LOC100779759 [Glycine max]
XLOC_029007	-1.86563	0.00258954	Down regulated genes	Undetected
Aradu.ZR9ZC	-2.7447	1.16931e-05	Down regulated genes	mitochondrial phosphate carrier protein 3%2C mitochondrial-like [Glycine max]%3B IPR018108 (Mitochondrial substrate/solute carrier)%2C IPR023395 (Mitochondrial carrier domain)
Araip.AS8IW	1.67992	0.049508	Up regulated genes	ferric reduction oxidase 2%3B IPR013112 (FAD-binding 8)%2C IPR013121 (Ferric reductase%2C NAD binding)%2C IPR013130 (Ferric reductase transmembrane component-like domain)%3B GO:0016491 (oxidoreductase activity)%2C GO:0055114 (oxidation-reduction process)
XLOC_130841	-1.8228	0.00495514	Down regulated genes	Undetected
Araip.PRJ1L	2.48331	0.000277186	Up regulated genes	hypothetical protein
Aradu.3I0JC	-1.80173	0.00756963	Down regulated genes	Tyrosine phosphatase family protein%3B IPR004861 (Protein-tyrosine phosphatase%2C SIW14-like)%3B GO:0004725 (protein tyrosine phosphatase activity)
Aradu.M62SP	-1.67035	0.00437337	Down regulated genes	putative glycerol-3-phosphate transporter 1-like isoform X2 [Glycine max]%3B IPR011701 (Major facilitator superfamily)%2C IPR016196 (Major facilitator superfamily domain%2C general substrate transporter)%3B GO:0005215 (transporter activity)%2C GO:0006810 (transport)%2C GO:0016021 (integral component of membrane)%2C GO:0055085 (transmembrane transport)
Aradu.ME4LN	-1.845	0.00133971	Down regulated genes	ethylene-responsive transcription factor 1B%3B IPR016177 (DNA-binding domain)%3B GO:0003677 (DNA binding)%2C GO:0003700 (sequence-specific DNA binding transcription factor activity)
Aradu.1V6RE	5.17608	5.18469e-36	Up regulated genes	Replication factor-A protein 1-related%3B IPR012340 (Nucleic acid-binding%2C OB-fold)
XLOC_061460	-2.06894	0.000521116	Down regulated genes	Undetected
Aradu.ALT43	-1.85763	0.0016526	Down regulated genes	glucan endo-1%2C3-beta-glucosidase [Glycine max]%3B IPR000490 (Glycoside hydrolase%2C family 17)%2C IPR012946 (X8)%2C IPR017853 (Glycoside hydrolase%2C superfamily)%3B GO:0005975 (carbohydrate metabolic process)
Aradu.54FFT	-2.68833	3.39894e-05	Down regulated genes	O-acyltransferase (WSD1-like) family protein%3B IPR004255 (O-acyltransferase%2C WSD1%2C N-terminal)%2C IPR009721 (O-acyltransferase%2C WSD1%2C C-terminal)%3B GO:0004144 (diacylglycerol O-acyltransferase activity)%2C GO:0045017 (glycerolipid biosynthetic process)
Aradu.YY51Q	-1.68374	0.00711573	Down regulated genes	Peroxidase superfamily protein%3B IPR010255 (Haem peroxidase)%3B GO:0004601 (peroxidase activity)%2C GO:0006979 (response to oxidative stress)%2C GO:0020037 (heme binding)%2C GO:0055114 (oxidation-reduction process)
Araip.ZRX6N	-1.66238	0.0180626	Down regulated genes	ethylene-responsive transcription factor 1B%3B IPR016177 (DNA-binding domain)%3B GO:0003677 (DNA binding)%2C GO:0003700 (sequence-specific DNA binding transcription factor activity)
Araip.G4DKZ	1.96194	0.00168563	Up regulated genes	Calcium-binding protein cnx1 n%3D1 Tax%3DOphiostoma piceae (strain UAMH 11346) RepID%3DS3BU07_OPHP1%3B IPR001580 (Calreticulin/calnexin)%2C IPR008985 (Concanavalin A-like lectin/glucanases superfamily)%3B GO:0005509 (calcium ion binding)%2C GO:0005515 (protein binding)%2C GO:0005783 (endoplasmic reticulum)%2C GO:0006457 (protein folding)%2C GO:0051082 (unfolded protein binding)
XLOC_065214	5.21663	5.78499e-32	Up regulated genes	Undetected
Aradu.K41I0	-2.21495	4.19544e-05	Down regulated genes	ethylene-responsive transcription factor 1B%3B IPR016177 (DNA-binding domain)%3B GO:0003677 (DNA binding)%2C GO:0003700 (sequence-specific DNA binding transcription factor activity)
Aradu.82IUF	-1.70007	0.0161886	Down regulated genes	ATP-binding ABC transporter%3B IPR013525 (ABC-2 type transporter)%2C IPR027417 (P-loop containing nucleoside triphosphate hydrolase)%3B GO:0000166 (nucleotide binding)%2C GO:0005524 (ATP binding)%2C GO:0016020 (membrane)%2C GO:0016887 (ATPase activity)%2C GO:0017111 (nucleoside-triphosphatase activity)
Aradu.F4EPB	-1.69568	0.0125628	Down regulated genes	uncharacterized protein LOC100800379 isoform X1 [Glycine max]
XLOC_118705	2.23054	0.00273788	Up regulated genes	Undetected
Araip.HCG04	-2.09541	7.02884e-05	Down regulated genes	zinc finger protein CONSTANS-like isoform X2 [Glycine max]%3B IPR000315 (Zinc finger%2C B-box)%3B GO:0005622 (intracellular)%2C GO:0008270 (zinc ion binding)
Araip.GVP17	-2.99075	3.28057e-14	Down regulated genes	circadian clock coupling factor ZGT
Araip.E3LMY	-4.25641	3.731e-18	Down regulated genes	Unknown protein
Aradu.8I027	-1.79641	0.0093562	Down regulated genes	uncharacterized protein LOC100813775 isoform X1 [Glycine max]%3B IPR006869 (Domain of unknown function DUF547)%2C IPR010516 (Sin3 associated polypeptide p18)%2C IPR011991 (Winged helix-turn-helix DNA-binding domain)%2C IPR012336 (Thioredoxin-like fold)%3B GO:0009055 (electron carrier activity)%2C GO:0015035 (protein disulfide oxidoreductase activity)%2C GO:0035556 (intracellular signal transducti…
Araip.E19VN	-3.06602	2.60388e-07	Down regulated genes	Unknown protein
Aradu.L8SVN	-1.85261	0.00977105	Down regulated genes	NAC domain protein%2C%3B IPR003441 (NAC domain)%3B GO:0003677 (DNA binding)
Araip.NT0XC	-1.51711	0.0375952	Down regulated genes	glutamate dehydrogenase 1%3B IPR006095 (Glutamate/phenylalanine/leucine/valine dehydrogenase)%2C IPR016040 (NAD(P)-binding domain)%3B GO:0006520 (cellular amino acid metabolic process)%2C GO:0016491 (oxidoreductase activity)%2C GO:0055114 (oxidation-reduction process)
Aradu.0G0TP	-2.74143	9.82168e-07	Down regulated genes	O-methyltransferase 1%3B IPR016461 (Caffeate O-methyltransferase (COMT) family)%3B GO:0008168 (methyltransferase activity)%2C GO:0008171 (O-methyltransferase activity)%2C GO:0046983 (protein dimerization activity)
Aradu.HES8F	2.00973	0.0133332	Up regulated genes	Flavin-binding monooxygenase family protein%3B IPR013027 (FAD-dependent pyridine nucleotide-disulphide oxidoreductase)%2C IPR020946 (Flavin monooxygenase-like)%3B GO:0016491 (oxidoreductase activity)%2C GO:0050660 (flavin adenine dinucleotide binding)%2C GO:0050661 (NADP binding)%2C GO:0055114 (oxidation-reduction process)
XLOC_060409	2.71725	2.62015e-05	Up regulated genes	Undetected
Aradu.HBL25	1.75026	0.00568267	Up regulated genes	Sugar transporter SWEET n%3D2 Tax%3DPooideae RepID%3DI1HKV5_BRADI %3B GO:0016021 (integral component of membrane)
Araip.N5T9Y	-1.5992	0.0464631	Down regulated genes	Integral membrane family protein n%3D1 Tax%3DPopulus trichocarpa RepID%3DB9GRX8_POPTR%3B IPR005828 (General substrate transporter)%2C IPR016196 (Major facilitator superfamily domain%2C general substrate transporter)%3B GO:0016020 (membrane)%2C GO:0016021 (integral component of membrane)%2C GO:0022857 (transmembrane transporter activity)%2C GO:0022891 (substrate-specific transmembrane transporter …
Araip.AV6R9	4.75763	3.17132e-24	Up regulated genes	FAR1-related sequence 11%3B IPR004330 (FAR1 DNA binding domain)
Araip.IW8WM	-1.76923	0.0318942	Down regulated genes	putative indole-3-acetic acid-amido synthetase GH3.9%3B IPR004993 (GH3 auxin-responsive promoter)
Araip.N59L2	-1.72903	0.0173694	Down regulated genes	transcription factor bHLH68 isoform 1 [Glycine max]%3B IPR011598 (Myc-type%2C basic helix-loop-helix (bHLH) domain)%3B GO:0046983 (protein dimerization activity)
Araip.95KUY	-1.59427	0.0489792	Down regulated genes	patatin-like protein 6%3B IPR016035 (Acyl transferase/acyl hydrolase/lysophospholipase)%3B GO:0006629 (lipid metabolic process)%2C GO:0008152 (metabolic process)
Aradu.F6Z4G	-1.66966	0.00205379	Down regulated genes	NAC domain protein%2C%3B IPR003441 (NAC domain)%3B GO:0003677 (DNA binding)
Araip.85TQF	2.44266	0.000419088	Up regulated genes	Protein kinase superfamily protein%3B IPR011009 (Protein kinase-like domain)%2C IPR013320 (Concanavalin A-like lectin/glucanase%2C subgroup)%2C IPR024788 (Malectin-like carbohydrate-binding domain)%3B GO:0004672 (protein kinase activity)%2C GO:0005524 (ATP binding)%2C GO:0006468 (protein phosphorylation)
Aradu.XS7EJ	-2.39399	2.2555e-06	Down regulated genes	Sugar transporter SWEET n%3D2 Tax%3DPhaseoleae RepID%3DI1KC00_SOYBN %3B GO:0016021 (integral component of membrane)
Araip.64470	-1.95616	0.00425842	Down regulated genes	disease resistance protein (TIR-NBS-LRR class)%3B IPR000767 (Disease resistance protein)%2C IPR027417 (P-loop containing nucleoside triphosphate hydrolase)%3B GO:0006952 (defense response)%2C GO:0043531 (ADP binding)
Araip.29K1M	2.8264	7.14022e-06	Up regulated genes	Protein phosphatase 2C family protein%3B IPR001932 (Protein phosphatase 2C (PP2C)-like domain)%2C IPR015655 (Protein phosphatase 2C)%3B GO:0003824 (catalytic activity)
Aradu.RB04H	-2.35782	2.27601e-08	Down regulated genes	Single-stranded nucleic acid binding R3H domain-containing protein n%3D1 Tax%3DGloeocapsa sp. PCC 7428 RepID%3DK9XAA6_9CHRO%3B IPR027417 (P-loop containing nucleoside triphosphate hydrolase)%3B GO:0000166 (nucleotide binding)%2C GO:0017111 (nucleoside-triphosphatase activity)
Aradu.8Y5FN	1.74525	0.0424443	Up regulated genes	niemann-pick C1-like protein%3B IPR003392 (Patched)%3B GO:0008158 (hedgehog receptor activity)%2C GO:0016020 (membrane)%2C GO:0016021 (integral component of membrane)%2C GO:0030301 (cholesterol transport)
Aradu.C2XPI	-2.38267	4.31159e-05	Down regulated genes	UDP-Glycosyltransferase superfamily protein%3B IPR002213 (UDP-glucuronosyl/UDP-glucosyltransferase)%3B GO:0008152 (metabolic process)
XLOC_097976	-2.25315	0.00227707	Down regulated genes	Undetected
Aradu.XW8AZ	-2.12518	0.00501199	Down regulated genes	Cytochrome P450 superfamily protein%3B IPR001128 (Cytochrome P450)%3B GO:0005506 (iron ion binding)%2C GO:0020037 (heme binding)%2C GO:0055114 (oxidation-reduction process)
XLOC_037389	-1.68238	0.00959128	Down regulated genes	Undetected
Aradu.94MXL	3.60785	3.60161e-11	Up regulated genes	Pleckstrin homology (PH) domain-containing protein / lipid-binding START domain-containing protein
Aradu.4FA9C	-2.29615	0.000188977	Down regulated genes	transmembrane amino acid transporter family protein%3B IPR013057 (Amino acid transporter%2C transmembrane)
Araip.P553U	3.0559	3.4176e-07	Up regulated genes	Unknown protein
Aradu.KD4Z4	-1.45646	0.0450209	Down regulated genes	F-box family protein%3B IPR001810 (F-box domain)%3B GO:0005515 (protein binding)
Araip.136M0	-1.77778	0.0367483	Down regulated genes	regulatory protein (NPR1)%3B IPR011333 (BTB/POZ fold)%2C IPR020683 (Ankyrin repeat-containing domain)%2C IPR021094 (NPR1/NIM1-like%2C C-terminal)%2C IPR024228 (Domain of unknown function DUF3420)%3B GO:0005515 (protein binding)
Aradu.0G8MU	-1.91931	0.00382338	Down regulated genes	beta galactosidase 1%3B IPR000922 (D-galactoside/L-rhamnose binding SUEL lectin domain)%2C IPR001944 (Glycoside hydrolase%2C family 35)%2C IPR017853 (Glycoside hydrolase%2C superfamily)%3B GO:0005975 (carbohydrate metabolic process)%2C GO:0030246 (carbohydrate binding)
Aradu.B4YLF	-1.55536	0.0358217	Down regulated genes	telomere repeat-binding protein 3-like isoform X2 [Glycine max]%3B IPR009057 (Homeodomain-like)%3B GO:0003677 (DNA binding)%2C GO:0003682 (chromatin binding)
Aradu.XU2Q6	-1.68276	0.0161473	Down regulated genes	Mitochondrial substrate carrier family protein%3B IPR002030 (Mitochondrial brown fat uncoupling protein)%2C IPR023395 (Mitochondrial carrier domain)%3B GO:0006839 (mitochondrial transport)%2C GO:0031966 (mitochondrial membrane)
Aradu.NA3JC	-1.49527	0.0473939	Down regulated genes	Protein phosphatase 2C family protein%3B IPR001932 (Protein phosphatase 2C (PP2C)-like domain)%2C IPR015655 (Protein phosphatase 2C)%3B GO:0003824 (catalytic activity)%2C GO:0004722 (protein serine/threonine phosphatase activity)%2C GO:0006470 (protein dephosphorylation)
Aradu.35432	-1.78215	0.0375244	Down regulated genes	C2 calcium/lipid-binding and GRAM domain containing protein%3B IPR000008 (C2 domain)%2C IPR013583 (Phosphoribosyltransferase C-terminal)%3B GO:0005515 (protein binding)
Aradu.A49KD	-1.65931	0.0484209	Down regulated genes	RELA/SPOT homolog 3%3B IPR003607 (HD/PDEase domain)%2C IPR007685 (RelA/SpoT)%2C IPR012675 (Beta-grasp domain)%3B GO:0003824 (catalytic activity)%2C GO:0015969 (guanosine tetraphosphate metabolic process)
XLOC_001777	-2.36918	8.27211e-06	Down regulated genes	Undetected
Aradu.8K8TN	-2.22694	0.000102082	Down regulated genes	plasma membrane intrinsic protein 1%3B 4%3B IPR000425 (Major intrinsic protein)%2C IPR023271 (Aquaporin-like)%3B GO:0005215 (transporter activity)%2C GO:0006810 (transport)%2C GO:0016020 (membrane)
Araip.77ISR	-2.97706	2.29208e-10	Down regulated genes	NAC domain protein%2C%3B IPR003441 (NAC domain)%3B GO:0003677 (DNA binding)
Araip.NF9ZR	1.9032	0.0262734	Up regulated genes	sugar transport protein 5-like [Glycine max]%3B IPR005828 (General substrate transporter)%2C IPR016196 (Major facilitator superfamily domain%2C general substrate transporter)%3B GO:0016020 (membrane)%2C GO:0016021 (integral component of membrane)%2C GO:0022857 (transmembrane transporter activity)%2C GO:0022891 (substrate-specific transmembrane transporter activity)%2C GO:0055085 (transmembrane tr…
XLOC_014375	-3.35889	2.50502e-09	Down regulated genes	Undetected
Aradu.GIP2Q	-3.04881	5.11291e-13	Down regulated genes	AP2-like ethylene-responsive transcription factor ANT-like isoform X2 [Glycine max]%3B IPR016177 (DNA-binding domain)%3B GO:0003677 (DNA binding)%2C GO:0003700 (sequence-specific DNA binding transcription factor activity)
Araip.D7DEK	-3.13374	1.59762e-15	Down regulated genes	1-aminocyclopropane-1-carboxylate synthase 11%3B IPR015424 (Pyridoxal phosphate-dependent transferase)%3B GO:0003824 (catalytic activity)%2C GO:0009058 (biosynthetic process)%2C GO:0030170 (pyridoxal phosphate binding)
Aradu.Q350M	-1.66604	0.0120862	Down regulated genes	asparagine synthetase 3%3B IPR000583 (Class II glutamine amidotransferase domain)%2C IPR006426 (Asparagine synthase%2C glutamine-hydrolyzing)%3B GO:0004066 (asparagine synthase (glutamine-hydrolyzing) activity)%2C GO:0006529 (asparagine biosynthetic process)%2C GO:0008152 (metabolic process)
XLOC_014904	3.00293	7.37964e-07	Up regulated genes	Undetected
Aradu.60DAC	-1.59208	0.0190596	Down regulated genes	glutamate dehydrogenase 1%3B IPR006095 (Glutamate/phenylalanine/leucine/valine dehydrogenase)%2C IPR016040 (NAD(P)-binding domain)%3B GO:0006520 (cellular amino acid metabolic process)%2C GO:0016491 (oxidoreductase activity)%2C GO:0055114 (oxidation-reduction process)
XLOC_125584	-1.64802	0.0391816	Down regulated genes	Undetected
XLOC_083196	-2.17048	0.000604302	Down regulated genes	Undetected
Aradu.3UI0Z	2.50434	1.36773e-05	Up regulated genes	aluminum-activated malate transporter 1%3B IPR020966 (Aluminum-activated malate transporter)%3B GO:0015743 (malate transport)
Araip.J1GUG	2.20828	0.00233962	Up regulated genes	nucleobase-ascorbate transporter 7%3B IPR006043 (Xanthine/uracil/vitamin C permease)%3B GO:0005215 (transporter activity)%2C GO:0006810 (transport)%2C GO:0016020 (membrane)%2C GO:0055085 (transmembrane transport)
XLOC_106219	-3.85968	1.07614e-13	Down regulated genes	Undetected
Araip.9T36C	-1.75064	0.00505207	Down regulated genes	F-box family protein%3B IPR001810 (F-box domain)%3B GO:0005515 (protein binding)
Aradu.4G0ZP	-1.69643	0.0466804	Down regulated genes	pleiotropic drug resistance 12%3B IPR013525 (ABC-2 type transporter)%2C IPR013581 (Plant PDR ABC transporter associated)%2C IPR027417 (P-loop containing nucleoside triphosphate hydrolase)%3B GO:0000166 (nucleotide binding)%2C GO:0005524 (ATP binding)%2C GO:0016020 (membrane)%2C GO:0016887 (ATPase activity)%2C GO:0017111 (nucleoside-triphosphatase activity)
Aradu.XZ6VE	-1.54772	0.0257649	Down regulated genes	P-loop containing nucleoside triphosphate hydrolases superfamily protein%3B IPR025753 (AAA-type ATPase%2C N-terminal domain)%2C IPR027417 (P-loop containing nucleoside triphosphate hydrolase)%3B GO:0000166 (nucleotide binding)%2C GO:0005524 (ATP binding)%2C GO:0017111 (nucleoside-triphosphatase activity)
XLOC_049194	-4.62274	4.76283e-23	Down regulated genes	Undetected
Araip.7E4DK	1.70614	0.0362348	Up regulated genes	cytochrome P450%2C family 88%2C subfamily A%2C polypeptide 3%3B IPR001128 (Cytochrome P450)%3B GO:0005506 (iron ion binding)%2C GO:0020037 (heme binding)%2C GO:0055114 (oxidation-reduction process)
Araip.YF63Z	-1.66841	0.0233528	Down regulated genes	nudix hydrolase homolog 17%3B IPR015797 (NUDIX hydrolase domain-like)%3B GO:0016787 (hydrolase activity)
Aradu.94SUA	-2.37523	8.18651e-08	Down regulated genes	unknown protein%3B Has 64 Blast hits to 64 proteins in 27 species: Archae - 0%3B Bacteria - 14%3B Metazoa - 0%3B Fungi - 6%3B Plants - 42%3B Viruses - 0%3B Other Eukaryotes - 2 (source: NCBI BLink).%3B IPR023375 (Acetoacetate decarboxylase beta barrel domain)
Araip.BB34W	1.68126	0.024166	Up regulated genes	UDP-Glycosyltransferase superfamily protein%3B IPR002213 (UDP-glucuronosyl/UDP-glucosyltransferase)%3B GO:0008152 (metabolic process)
Araip.UDD03	-2.94053	1.42312e-10	Down regulated genes	ZIP zinc/iron transport family protein%3B IPR003689 (Zinc/iron permease)%3B GO:0005385 (zinc ion transmembrane transporter activity)%2C GO:0016020 (membrane)%2C GO:0016021 (integral component of membrane)%2C GO:0030001 (metal ion transport)%2C GO:0046873 (metal ion transmembrane transporter activity)%2C GO:0055085 (transmembrane transport)%2C GO:0071577 (zinc ion transmembrane transport)
Aradu.7B5LR	1.75493	0.000909262	Up regulated genes	plasma membrane intrinsic protein 2A%3B IPR000425 (Major intrinsic protein)%2C IPR023271 (Aquaporin-like)%3B GO:0005215 (transporter activity)%2C GO:0006810 (transport)%2C GO:0016020 (membrane)
Araip.9E2EE	-1.71776	0.0135998	Down regulated genes	uncharacterized protein LOC100792608 isoform X2 [Glycine max]%3B IPR025486 (Domain of unknown function DUF4378)
Araip.TKL7Q	-1.94212	0.000328533	Down regulated genes	putative indole-3-acetic acid-amido synthetase GH3.9%3B IPR004993 (GH3 auxin-responsive promoter)
Aradu.L2RSA	-1.99118	0.000288677	Down regulated genes	nitrate transporter 1.5%3B IPR000109 (Proton-dependent oligopeptide transporter family)%2C IPR016196 (Major facilitator superfamily domain%2C general substrate transporter)%3B GO:0005215 (transporter activity)%2C GO:0006810 (transport)%2C GO:0016020 (membrane)
Araip.76FEY	-2.33501	0.00102994	Down regulated genes	myb transcription factor%3B IPR009057 (Homeodomain-like)%3B GO:0003677 (DNA binding)%2C GO:0003682 (chromatin binding)
Aradu.VY6JK	-1.70535	0.0220091	Down regulated genes	GTP-binding nuclear protein Ran-3 [Glycine max]%3B IPR001806 (Small GTPase superfamily)%2C IPR002041 (Ran GTPase)%2C IPR005225 (Small GTP-binding protein domain)%2C IPR027417 (P-loop containing nucleoside triphosphate hydrolase)%3B GO:0003924 (GTPase activity)%2C GO:0005525 (GTP binding)%2C GO:0005622 (intracellular)%2C GO:0006184 (GTP catabolic process)%2C GO:0006886 (intracellular protein trans…
XLOC_129794	2.06711	0.00703964	Up regulated genes	Undetected
Araip.04X9B	-1.95604	0.000370333	Down regulated genes	ACT domain repeat 1%3B IPR002912 (ACT domain)%3B GO:0008152 (metabolic process)%2C GO:0016597 (amino acid binding)
XLOC_065213	2.81662	7.9338e-06	Up regulated genes	Undetected
Aradu.MHM9J	-2.36689	0.000830633	Down regulated genes	Auxin efflux carrier family protein%3B IPR004776 (Auxin efflux carrier)%3B GO:0016021 (integral component of membrane)%2C GO:0055085 (transmembrane transport)
Aradu.CAE71	-1.82875	0.0188499	Down regulated genes	uncharacterized protein LOC100808605 [Glycine max]
XLOC_000989	-1.92719	0.00487475	Down regulated genes	Undetected
Araip.LC1B6	-1.83339	0.0208961	Down regulated genes	Protein kinase superfamily protein%3B IPR011009 (Protein kinase-like domain)%3B GO:0004672 (protein kinase activity)%2C GO:0004674 (protein serine/threonine kinase activity)%2C GO:0005524 (ATP binding)%2C GO:0006468 (protein phosphorylation)
Araip.X73BM	-1.8994	0.00418991	Down regulated genes	senescence-inducible chloroplast stay-green protein 2 [Glycine max]%3B IPR024438 (Staygreen protein)
Araip.G2Y3C	2.22632	0.00282914	Up regulated genes	cytochrome b5 reductase 4-like isoform X2 [Glycine max]%3B IPR001199 (Cytochrome b5-like heme/steroid binding domain)%3B GO:0020037 (heme binding)
Aradu.6M4Q5	-1.18081	NA	Down regulated genes	Chaperone DnaJ-domain superfamily protein%3B IPR001623 (DnaJ domain)
Araip.2Z354	-1.88515	0.00301555	Down regulated genes	mitochondrial substrate carrier family protein B-like [Glycine max]%3B IPR002067 (Mitochondrial carrier protein)%2C IPR023395 (Mitochondrial carrier domain)%3B GO:0005743 (mitochondrial inner membrane)%2C GO:0055085 (transmembrane transport)
Araip.L12UT	-2.03432	0.00146229	Down regulated genes	uncharacterized protein At1g04910-like isoform X1 [Glycine max]%3B IPR019378 (GDP-fucose protein O-fucosyltransferase)
Aradu.MH9NW	-2.97042	5.09601e-07	Down regulated genes	alpha-1%2C4-glucan-protein synthase [UDP-forming]-like protein%3B IPR004901 (Reversibly glycosylated polypeptide family)%3B GO:0016866 (intramolecular transferase activity)%2C GO:0030244 (cellulose biosynthetic process)
Araip.J8RG7	1.81332	0.00346883	Up regulated genes	protein IQ-DOMAIN 14-like [Glycine max]%3B IPR000048 (IQ motif%2C EF-hand binding site)%2C IPR025064 (Domain of unknown function DUF4005)%3B GO:0005515 (protein binding)
Aradu.94LVA	-2.45367	8.65888e-06	Down regulated genes	F-box protein PP2-A13%3B IPR001810 (F-box domain)%2C IPR025886 (Phloem protein 2-like)%3B GO:0005515 (protein binding)
XLOC_061237	-2.00781	0.0014615	Down regulated genes	Undetected
Aradu.ZH9NQ	1.75933	0.0347532	Up regulated genes	Ribosomal protein S4%3B IPR001260 (Coproporphyrinogen III oxidase%2C aerobic)%2C IPR022801 (Ribosomal protein S4/S9)%3B GO:0004109 (coproporphyrinogen oxidase activity)%2C GO:0006779 (porphyrin-containing compound biosynthetic process)%2C GO:0055114 (oxidation-reduction process)
Aradu.DIF7F	-2.31263	3.59364e-05	Down regulated genes	uncharacterized protein LOC100810027 [Glycine max]%3B IPR025322 (Protein of unknown function DUF4228%2C plant)
Araip.ADZ0D	1.80791	0.0491269	Up regulated genes	Unknown protein
Araip.1Y3CQ	-2.27818	0.000669045	Down regulated genes	nodulin MtN21 /EamA-like transporter family protein%3B IPR000620 (Drug/metabolite transporter)%3B GO:0016020 (membrane)
Araip.238IA	-1.46478	0.0379401	Down regulated genes	alkaline/neutral invertase%3B IPR008928 (Six-hairpin glycosidase-like)%2C IPR024746 (Glycosyl hydrolase family 100)%3B GO:0003824 (catalytic activity)%2C GO:0033926 (glycopeptide alpha-N-acetylgalactosaminidase activity)
XLOC_018609	-1.4562	0.0247549	Down regulated genes	Undetected
Aradu.A2ZJG	-2.12274	0.000213649	Down regulated genes	light-harvesting chlorophyll B-binding protein 3%3B IPR022796 (Chlorophyll A-B binding protein)%2C IPR023329 (Chlorophyll a/b binding protein domain)%3B GO:0016020 (membrane)
Araip.T755Q	-2.41421	4.82859e-05	Down regulated genes	type I inositol 1%2C4%2C5-trisphosphate 5-phosphatase 11-like [Glycine max]%3B IPR005135 (Endonuclease/exonuclease/phosphatase)%3B GO:0046856 (phosphatidylinositol dephosphorylation)
Araip.FRS32	-2.10421	0.000865647	Down regulated genes	NAC domain protein%2C%3B IPR003441 (NAC domain)%3B GO:0003677 (DNA binding)
Araip.V0GV4	-1.75111	0.011907	Down regulated genes	Protein of unknown function%2C DUF584%3B IPR007608 (Senescence regulator S40)
Aradu.V0K81	-5.00164	1.44299e-28	Down regulated genes	Unknown protein
Aradu.QYX69	-2.12842	0.00600557	Down regulated genes	probable carboxylesterase 17-like [Glycine max]%3B IPR013094 (Alpha/beta hydrolase fold-3)%3B GO:0008152 (metabolic process)%2C GO:0016787 (hydrolase activity)
XLOC_049193	-1.72875	0.00961489	Down regulated genes	Undetected
Araip.5P1A1	-1.66901	0.0298511	Down regulated genes	PLATZ transcription factor family protein%3B IPR006734 (Protein of unknown function DUF597)
Araip.7T7AZ	-1.7789	0.00233976	Down regulated genes	transcription factor HBP-1b(c1)-like [Glycine max]%3B IPR025422 (Transcription factor TGA like domain)%3B GO:0043565 (sequence-specific DNA binding)
Aradu.BUY04	-1.78837	0.0361895	Down regulated genes	C2 calcium/lipid-binding and GRAM domain containing protein%3B IPR000008 (C2 domain)%2C IPR013583 (Phosphoribosyltransferase C-terminal)%3B GO:0005515 (protein binding)
Aradu.Q3HQI	-1.7526	0.00102334	Down regulated genes	TGACG-sequence-specific DNA-binding protein TGA-1B-like [Glycine max]%3B IPR004827 (Basic-leucine zipper domain)%2C IPR012900 (G-box binding%2C MFMR)%3B GO:0003677 (DNA binding)%2C GO:0003700 (sequence-specific DNA binding transcription factor activity)%2C GO:0005634 (nucleus)%2C GO:0043565 (sequence-specific DNA binding)
Araip.7Y2IR	-1.48944	0.0262484	Down regulated genes	Translation initiation factor SUI1 family protein%3B IPR005874 (Eukaryotic translation initiation factor SUI1)%3B GO:0003743 (translation initiation factor activity)%2C GO:0006413 (translational initiation)
Aradu.UP4F5	-3.23399	1.16e-16	Down regulated genes	ABC transporter family protein%3B IPR010509 (Peroxisomal fatty acyl CoA transporter%2C transmembrane domain)%2C IPR027417 (P-loop containing nucleoside triphosphate hydrolase)%3B GO:0005524 (ATP binding)%2C GO:0006810 (transport)%2C GO:0016020 (membrane)%2C GO:0016887 (ATPase activity)
Araip.8B6ML	-1.94621	0.0034449	Down regulated genes	ethylene-responsive transcription factor ABR1 [Glycine max]
Aradu.YAN03	2.67096	4.84507e-06	Up regulated genes	nucleobase-ascorbate transporter 7%3B IPR006043 (Xanthine/uracil/vitamin C permease)%3B GO:0005215 (transporter activity)%2C GO:0006810 (transport)%2C GO:0016020 (membrane)%2C GO:0055085 (transmembrane transport)
Araip.FE1BT	-3.03674	3.76662e-07	Down regulated genes	Ulp1 protease family%2C carboxy-terminal domain protein%3B IPR003653 (Peptidase C48%2C SUMO/Sentrin/Ubl1)%3B GO:0006508 (proteolysis)%2C GO:0008234 (cysteine-type peptidase activity)
XLOC_035646	-3.0874	2.03347e-07	Down regulated genes	Undetected
Araip.B6VRK	-1.81142	0.029947	Down regulated genes	MYB transcription factor MYB114 isoform X2 [Glycine max]%3B IPR009057 (Homeodomain-like)%3B GO:0003677 (DNA binding)%2C GO:0003682 (chromatin binding)
Aradu.QE1MY	4.23529	1.38059e-17	Up regulated genes	beta glucosidase 10%3B IPR017853 (Glycoside hydrolase%2C superfamily)%3B GO:0005975 (carbohydrate metabolic process)
Aradu.FBS3S	-2.20215	0.000195931	Down regulated genes	Tetratricopeptide repeat (TPR)-like superfamily protein%3B IPR011990 (Tetratricopeptide-like helical)%3B GO:0005515 (protein binding)%2C GO:0005622 (intracellular)%2C GO:0006396 (RNA processing)
Araip.M7RY3	-5.14419	2.23444e-34	Down regulated genes	COP9 signalosome complex subunit 1%3B IPR019585 (26S proteasome%2C regulatory subunit Rpn7)
XLOC_088752	-3.99838	3.96293e-15	Down regulated genes	Undetected
Araip.32J5S	3.19358	1.52068e-14	Up regulated genes	S-adenosyl-L-homocysteine hydrolase%3B IPR000043 (Adenosylhomocysteinase)%2C IPR016040 (NAD(P)-binding domain)%3B GO:0004013 (adenosylhomocysteinase activity)%2C GO:0006730 (one-carbon metabolic process)
Araip.ZI6QU	-1.8495	0.00958273	Down regulated genes	coatomer subunit beta'-2-like isoform X1 [Glycine max]%3B IPR015943 (WD40/YVTN repeat-like-containing domain)%2C IPR020472 (G-protein beta WD-40 repeat)%3B GO:0005515 (protein binding)
Araip.4F18W	-1.61506	0.0421845	Down regulated genes	carbonic anhydrase 1%3B IPR001765 (Carbonic anhydrase)%3B GO:0004089 (carbonate dehydratase activity)%2C GO:0008270 (zinc ion binding)%2C GO:0015976 (carbon utilization)
Araip.QC3D1	-1.93355	0.00425763	Down regulated genes	U-box domain-containing protein 12-like isoform X3 [Glycine max]%3B IPR016024 (Armadillo-type fold)%3B GO:0005488 (binding)%2C GO:0005515 (protein binding)
Aradu.JRF6F	-1.61469	0.0442797	Down regulated genes	uncharacterized protein LOC100795477 [Glycine max]
XLOC_117553	2.32709	0.00115615	Up regulated genes	Undetected
Aradu.J4IUU	-1.73621	0.0277238	Down regulated genes	jasmonate-zim-domain protein 1%3B IPR010399 (Tify)%2C IPR018467 (CO/COL/TOC1%2C conserved site)
Aradu.JV7UU	-1.75598	0.0252068	Down regulated genes	beta galactosidase 1%3B IPR001944 (Glycoside hydrolase%2C family 35)%2C IPR017853 (Glycoside hydrolase%2C superfamily)%3B GO:0005975 (carbohydrate metabolic process)
Aradu.D61LL	-1.8816	0.00134196	Down regulated genes	plasma membrane H+-ATPase%3B IPR001757 (Cation-transporting P-type ATPase)%2C IPR023214 (HAD-like domain)%2C IPR023298 (P-type ATPase%2C transmembrane domain)%3B GO:0000166 (nucleotide binding)%2C GO:0006200 (ATP catabolic process)%2C GO:0006754 (ATP biosynthetic process)%2C GO:0006812 (cation transport)%2C GO:0016021 (integral component of membrane)%2C GO:0016887 (ATPase activity)%2C GO:0019829 …
Araip.NB6VC	-1.96695	0.000865216	Down regulated genes	asparagine synthetase 3%3B IPR000583 (Class II glutamine amidotransferase domain)%2C IPR006426 (Asparagine synthase%2C glutamine-hydrolyzing)%3B GO:0004066 (asparagine synthase (glutamine-hydrolyzing) activity)%2C GO:0006529 (asparagine biosynthetic process)%2C GO:0008152 (metabolic process)
Araip.A7YPK	-1.67469	0.00516028	Down regulated genes	NADPH-cytochrome P450 family 2 reductase%3B IPR001094 (Flavodoxin)%2C IPR023173 (NADPH-cytochrome p450 reductase%2C FAD-binding%2C alpha-helical domain-3)%3B GO:0003958 (NADPH-hemoprotein reductase activity)%2C GO:0005506 (iron ion binding)%2C GO:0010181 (FMN binding)%2C GO:0016491 (oxidoreductase activity)%2C GO:0055114 (oxidation-reduction process)
XLOC_112303	-2.47676	1.79937e-07	Down regulated genes	Undetected
Aradu.UM7TW	-2.16394	0.00310626	Down regulated genes	quinolinate synthase%3B IPR003473 (Quinolinate synthetase A)%2C IPR003808 (Fe-S metabolism associated domain%2C SufE-like)%3B GO:0008987 (quinolinate synthetase A activity)%2C GO:0009435 (NAD biosynthetic process)
Araip.32D4M	-1.80282	0.0195258	Down regulated genes	uncharacterized protein LOC100794621 [Glycine max]%3B IPR008586 (Protein of unknown function DUF868%2C plant)
Aradu.RG7TU	-1.7263	0.00621444	Down regulated genes	alpha/beta-Hydrolases superfamily protein
Araip.U4VFI	-4.35387	3.11914e-19	Down regulated genes	uncharacterized protein LOC100783475 isoform X3 [Glycine max]
Aradu.K0FM3	-2.11123	0.00405825	Down regulated genes	plastocyanin 1%3B IPR001235 (Blue (type 1) copper protein%2C plastocyanin-type)%3B GO:0005507 (copper ion binding)%2C GO:0009055 (electron carrier activity)
Araip.99XID	-1.68982	0.0149795	Down regulated genes	P-loop containing nucleoside triphosphate hydrolases superfamily protein%3B IPR025753 (AAA-type ATPase%2C N-terminal domain)%2C IPR027417 (P-loop containing nucleoside triphosphate hydrolase)%3B GO:0000166 (nucleotide binding)%2C GO:0005524 (ATP binding)%2C GO:0017111 (nucleoside-triphosphatase activity)
XLOC_037388	-1.66396	0.011589	Down regulated genes	Undetected
Araip.9J4X2	1.67019	0.0207252	Up regulated genes	Protein phosphatase 2C family protein%3B IPR001932 (Protein phosphatase 2C (PP2C)-like domain)%2C IPR015655 (Protein phosphatase 2C)%3B GO:0003824 (catalytic activity)
Aradu.NGF0Q	-1.95244	0.00662717	Down regulated genes	putative indole-3-acetic acid-amido synthetase GH3.9%3B IPR004993 (GH3 auxin-responsive promoter)
XLOC_001919	-2.30803	3.13595e-05	Down regulated genes	Undetected
Araip.E4G9U	-1.7756	0.00210048	Down regulated genes	zinc finger protein CONSTANS-LIKE 5-like [Glycine max]%3B IPR000315 (Zinc finger%2C B-box)%2C IPR010402 (CCT domain)%3B GO:0005515 (protein binding)%2C GO:0005622 (intracellular)%2C GO:0008270 (zinc ion binding)
Aradu.U8PRD	1.70553	0.0321452	Up regulated genes	glucan endo-1%2C3-beta-glucosidase 1-like [Glycine max]%3B IPR012946 (X8)%2C IPR013781 (Glycoside hydrolase%2C catalytic domain)%3B GO:0005975 (carbohydrate metabolic process)
Aradu.CS27R	1.68817	0.0418298	Up regulated genes	Protein binding / ubiquitin-protein ligase/ zinc ion binding n%3D1 Tax%3DEctocarpus siliculosus RepID%3DD8LG18_ECTSI%3B IPR013083 (Zinc finger%2C RING/FYVE/PHD-type)%3B GO:0005515 (protein binding)%2C GO:0008270 (zinc ion binding)
XLOC_001778	-2.30517	2.80309e-05	Down regulated genes	Undetected
Araip.9BR1Z	-1.94775	0.00792346	Down regulated genes	NAC domain protein%2C%3B IPR003441 (NAC domain)%3B GO:0003677 (DNA binding)
Aradu.UQP4Y	1.82775	0.0151681	Up regulated genes	shikimate O-hydroxycinnamoyltransferase [Glycine max]%3B IPR003480 (Transferase)%2C IPR023213 (Chloramphenicol acetyltransferase-like domain)
Araip.E3TJT	-1.5661	0.0403792	Down regulated genes	unknown protein
Aradu.DAC4M	-1.7736	0.0117463	Down regulated genes	PLATZ transcription factor family protein%3B IPR006734 (Protein of unknown function DUF597)
Araip.GZV7Q	-1.75717	0.0234248	Down regulated genes	uncharacterized protein At4g22758-like [Glycine max]
Araip.6F6EB	-2.23998	0.00124256	Down regulated genes	Biotin/lipoate A/B protein ligase family%3B IPR004143 (Biotin/lipoate A/B protein ligase)%3B GO:0003824 (catalytic activity)%2C GO:0006464 (cellular protein modification process)
Aradu.T6HPR	-1.76935	0.00374798	Down regulated genes	interferon-related developmental regulator family protein / IFRD protein family%3B IPR006921 (Interferon-related developmental regulator%2C C-terminal)%2C IPR016024 (Armadillo-type fold)%3B GO:0005488 (binding)
Araip.KJ4AU	-2.60357	4.2568e-05	Down regulated genes	FAD-binding Berberine family protein%3B IPR012951 (Berberine/berberine-like)%2C IPR016166 (FAD-binding%2C type 2)%3B GO:0003824 (catalytic activity)%2C GO:0008762 (UDP-N-acetylmuramate dehydrogenase activity)%2C GO:0016491 (oxidoreductase activity)%2C GO:0050660 (flavin adenine dinucleotide binding)%2C GO:0055114 (oxidation-reduction process)
Aradu.RPK4E	-1.96445	0.0051107	Down regulated genes	regulatory protein (NPR1)%3B IPR011333 (BTB/POZ fold)%2C IPR020683 (Ankyrin repeat-containing domain)%2C IPR021094 (NPR1/NIM1-like%2C C-terminal)%2C IPR024228 (Domain of unknown function DUF3420)%3B GO:0005515 (protein binding)
Aradu.27Y2W	-1.70981	0.0192287	Down regulated genes	UPF0496 protein At1g20180-like [Glycine max]%3B IPR007749 (Protein of unknown function DUF677)
Aradu.6S4B3	-2.13172	0.00254933	Down regulated genes	transmembrane protein%2C putative
Aradu.V2ISN	-1.80384	0.020806	Down regulated genes	E3 ubiquitin-protein ligase BOI-like [Glycine max]
Araip.P61QJ	-1.478	0.00955793	Down regulated genes	transmembrane protein%2C putative%3B IPR011990 (Tetratricopeptide-like helical)%3B GO:0005515 (protein binding)
Araip.Y2X13	-2.23724	0.00120585	Down regulated genes	fatty acyl-CoA reductase 3-like [Glycine max]%3B IPR016040 (NAD(P)-binding domain)%2C IPR026055 (Fatty acyl-CoA reductase)%3B GO:0080019 (fatty-acyl-CoA reductase (alcohol-forming) activity)
Aradu.EF677	-1.94812	0.000202208	Down regulated genes	xyloglucan endotransglucosylase/hydrolase 32%3B IPR008985 (Concanavalin A-like lectin/glucanases superfamily)%2C IPR016455 (Xyloglucan endotransglucosylase/hydrolase)%3B GO:0005618 (cell wall)%2C GO:0005975 (carbohydrate metabolic process)%2C GO:0006073 (cellular glucan metabolic process)%2C GO:0016762 (xyloglucan:xyloglucosyl transferase activity)%2C GO:0048046 (apoplast)
Araip.D15G9	-2.13698	1.25281e-08	Down regulated genes	ninja-family protein mc410%3B IPR012463 (Ninja)
Aradu.CYG6N	-1.80532	0.00112024	Down regulated genes	Gibberellin-regulated family protein%3B IPR003854 (Gibberellin regulated protein)
Araip.UGA40	-2.1767	9.92334e-05	Down regulated genes	LRR and NB-ARC domain disease resistance protein%3B IPR000289 (Ribosomal protein S28e)%2C IPR000767 (Disease resistance protein)%2C IPR027417 (P-loop containing nucleoside triphosphate hydrolase)%3B GO:0003735 (structural constituent of ribosome)%2C GO:0005622 (intracellular)%2C GO:0005840 (ribosome)%2C GO:0006412 (translation)%2C GO:0006952 (defense response)%2C GO:0043531 (ADP binding)
XLOC_018949	-2.55225	6.45121e-05	Down regulated genes	Undetected
Aradu.0L9GE	-1.94246	0.00293814	Down regulated genes	glycerol-3-phosphate acyltransferase%2C chloroplastic-like isoform X2 [Glycine max]%3B IPR016222 (Glycerol-3-phosphate O-acyltransferase%2C chloroplast)%3B GO:0004366 (glycerol-3-phosphate O-acyltransferase activity)%2C GO:0006650 (glycerophospholipid metabolic process)%2C GO:0008152 (metabolic process)
Araip.9P5VU	3.05257	1.26918e-07	Up regulated genes	MYB transcription factor MYB51 [Glycine max]%3B IPR009057 (Homeodomain-like)%3B GO:0003677 (DNA binding)%2C GO:0003682 (chromatin binding)
XLOC_124358	-1.6932	0.0218746	Down regulated genes	Undetected
Araip.N5EVR	-2.26851	7.65787e-06	Down regulated genes	lipid transfer protein%3B IPR016140 (Bifunctional inhibitor/plant lipid transfer protein/seed storage helical domain)
Araip.7RD3Q	-1.78437	0.0241887	Down regulated genes	histone deacetylase 14%3B IPR000286 (Histone deacetylase superfamily)%2C IPR023801 (Histone deacetylase domain)
Aradu.34QFB	-2.23949	5.096e-06	Down regulated genes	Auxin efflux carrier family protein%3B IPR004776 (Auxin efflux carrier)%3B GO:0016021 (integral component of membrane)%2C GO:0055085 (transmembrane transport)
XLOC_000990	-1.96196	0.00355798	Down regulated genes	Undetected
Araip.Z6JD4	-2.06007	0.000376845	Down regulated genes	Single-stranded nucleic acid binding R3H domain-containing protein n%3D1 Tax%3DCalothrix sp. PCC 7507 RepID%3DK9PMH9_9CYAN%3B IPR027417 (P-loop containing nucleoside triphosphate hydrolase)%3B GO:0000166 (nucleotide binding)%2C GO:0017111 (nucleoside-triphosphatase activity)
Araip.2EE1X	-3.72814	3.49824e-22	Down regulated genes	haloacid dehalogenase-like hydrolase%3B IPR006439 (HAD hydrolase%2C subfamily IA)%2C IPR010237 (Pyrimidine 5-nucleotidase)%2C IPR023214 (HAD-like domain)%3B GO:0008152 (metabolic process)%2C GO:0016787 (hydrolase activity)
Aradu.X66TP	1.95633	0.00231119	Up regulated genes	(SAM)-dependent O-methyl-transferase n%3D3 Tax%3DXanthomonas albilineans RepID%3DA1EAJ2_XANAL%3B IPR007213 (Leucine carboxyl methyltransferase)%3B GO:0008168 (methyltransferase activity)%2C GO:0032259 (methylation)
Araip.N2TWA	-1.95929	0.00609293	Down regulated genes	light-harvesting chlorophyll B-binding protein 3%3B IPR022796 (Chlorophyll A-B binding protein)%2C IPR023329 (Chlorophyll a/b binding protein domain)%3B GO:0016020 (membrane)
Aradu.51M0L	-1.81348	0.0283528	Down regulated genes	Auxin efflux carrier family protein%3B IPR004776 (Auxin efflux carrier)%3B GO:0016021 (integral component of membrane)%2C GO:0055085 (transmembrane transport)
XLOC_060631	-3.50598	1.71879e-10	Down regulated genes	Undetected
XLOC_000988	-2.15124	0.000335341	Down regulated genes	Undetected
Araip.F5TH8	-1.84736	0.022678	Down regulated genes	MATE efflux family protein%3B IPR002528 (Multi antimicrobial extrusion protein)%3B GO:0006855 (drug transmembrane transport)%2C GO:0015238 (drug transmembrane transporter activity)%2C GO:0015297 (antiporter activity)%2C GO:0016020 (membrane)%2C GO:0055085 (transmembrane transport)
XLOC_019837	3.06538	1.19792e-07	Up regulated genes	Undetected
Araip.AP4U8	-1.9762	0.00187375	Down regulated genes	IAA-amino acid hydrolase ILR1-like protein%3B IPR002933 (Peptidase M20)%3B GO:0008152 (metabolic process)%2C GO:0016787 (hydrolase activity)
Aradu.70NBC	-3.11825	7.302e-12	Down regulated genes	Polynucleotidyl transferase%2C ribonuclease H-like superfamily protein%3B IPR012337 (Ribonuclease H-like domain)%3B GO:0003676 (nucleic acid binding)%2C GO:0004527 (exonuclease activity)
Aradu.U9WH5	-1.71338	0.00851157	Down regulated genes	IAA-amino acid hydrolase ILR1-like protein%3B IPR002933 (Peptidase M20)%3B GO:0008152 (metabolic process)%2C GO:0016787 (hydrolase activity)
Aradu.H5KV7	-2.52414	0.000126035	Down regulated genes	NAC domain protein%2C%3B IPR003441 (NAC domain)%3B GO:0003677 (DNA binding)
Araip.3P203	-1.96172	0.00146478	Down regulated genes	B-box type zinc finger family protein
Araip.VE967	-1.94403	0.000763456	Down regulated genes	MYB transcription factor MYB114 isoform X2 [Glycine max]%3B IPR009057 (Homeodomain-like)%3B GO:0003677 (DNA binding)%2C GO:0003682 (chromatin binding)
Araip.L8K4F	-3.06405	3.82651e-15	Down regulated genes	AP2-like ethylene-responsive transcription factor ANT-like isoform X1 [Glycine max]%3B IPR016177 (DNA-binding domain)%3B GO:0003677 (DNA binding)%2C GO:0003700 (sequence-specific DNA binding transcription factor activity)
Aradu.S7TZT	-1.89155	0.029108	Down regulated genes	neutral alpha-glucosidase%3B IPR000322 (Glycoside hydrolase%2C family 31)%2C IPR011013 (Galactose mutarotase-like domain)%2C IPR013785 (Aldolase-type TIM barrel)%3B GO:0003824 (catalytic activity)%2C GO:0005975 (carbohydrate metabolic process)%2C GO:0030246 (carbohydrate binding)
XLOC_125583	-1.8435	0.00897202	Down regulated genes	Undetected
Aradu.N0GRH	3.95461	7.05215e-21	Up regulated genes	Unknown protein
Araip.HHF9U	-1.93135	0.00584983	Down regulated genes	protein LURP-one-related 6-like [Glycine max]%3B IPR025659 (Tubby C-terminal-like domain)
Araip.3A95K	-2.54163	0.000164148	Down regulated genes	Unknown protein
Aradu.T19XF	2.71908	1.5992e-05	Up regulated genes	NAD(P)-binding Rossmann-fold superfamily protein%3B IPR002347 (Glucose/ribitol dehydrogenase)%3B GO:0008152 (metabolic process)%2C GO:0016491 (oxidoreductase activity)
Araip.YV6NV	-4.22447	1.49373e-17	Down regulated genes	30S ribosomal protein S13%3B IPR001892 (Ribosomal protein S13)%2C IPR010979 (Ribosomal protein S13-like%2C H2TH)%2C IPR027437 (30s ribosomal protein S13%2C C-terminal)%3B GO:0003676 (nucleic acid binding)%2C GO:0003723 (RNA binding)%2C GO:0003735 (structural constituent of ribosome)%2C GO:0005622 (intracellular)%2C GO:0005840 (ribosome)%2C GO:0006412 (translation)
Aradu.I76NQ	3.52087	6.04352e-11	Up regulated genes	RNA polymerase sigma factor%3B IPR014284 (RNA polymerase sigma-70 like domain)%2C IPR016262 (RNA polymerase sigma factor%2C SigB/SigC/SigD%2C plastid)%3B GO:0003677 (DNA binding)%2C GO:0003700 (sequence-specific DNA binding transcription factor activity)%2C GO:0016987 (sigma factor activity)
Aradu.DI7YA	-2.24023	5.63671e-05	Down regulated genes	Transducin/WD40 repeat-like superfamily protein%3B IPR015943 (WD40/YVTN repeat-like-containing domain)%2C IPR020472 (G-protein beta WD-40 repeat)%3B GO:0005515 (protein binding)
Aradu.7TW9C	-2.09928	7.36681e-07	Down regulated genes	uncharacterized protein LOC100812174 isoform X6 [Glycine max]
Aradu.R93S8	-1.76498	0.00199009	Down regulated genes	VIN3-like protein 1-like isoform X2 [Glycine max]%3B IPR013783 (Immunoglobulin-like fold)%3B GO:0005515 (protein binding)
Araip.MJ3JY	1.75827	0.0286203	Up regulated genes	myb transcription factor%3B IPR009057 (Homeodomain-like)%3B GO:0003677 (DNA binding)%2C GO:0003682 (chromatin binding)
Aradu.A8HY7	-1.98195	0.00226954	Down regulated genes	U-box domain-containing protein 12-like isoform X3 [Glycine max]%3B IPR016024 (Armadillo-type fold)%3B GO:0005488 (binding)%2C GO:0005515 (protein binding)
Araip.8PA0T	1.48844	0.0375408	Up regulated genes	extensin-like region protein%3B IPR006706 (Extensin domain)%3B GO:0005199 (structural constituent of cell wall)%2C GO:0009664 (plant-type cell wall organization)
Aradu.CU9HL	-2.11796	0.00207096	Down regulated genes	receptor-like protein kinase 2%3B IPR011009 (Protein kinase-like domain)%2C IPR013210 (Leucine-rich repeat-containing N-terminal%2C type 2)%2C IPR013320 (Concanavalin A-like lectin/glucanase%2C subgroup)%2C IPR025875 (Leucine rich repeat 4)%3B GO:0004672 (protein kinase activity)%2C GO:0005524 (ATP binding)%2C GO:0006468 (protein phosphorylation)
Araip.30XFU	-2.0362	0.000821526	Down regulated genes	DNA-binding protein n%3D1 Tax%3DDaucus carota RepID%3DQ43429_DAUCA%3B IPR003106 (Leucine zipper%2C homeobox-associated)%2C IPR009057 (Homeodomain-like)%3B GO:0000976 (transcription regulatory region sequence-specific DNA binding)%2C GO:0003677 (DNA binding)%2C GO:0003700 (sequence-specific DNA binding transcription factor activity)%2C GO:0005634 (nucleus)%2C GO:0043565 (sequence-specific DNA bind…
Aradu.942ZP	-3.13735	4.74959e-09	Down regulated genes	early light-induced-like protein%3B IPR022796 (Chlorophyll A-B binding protein)%2C IPR023329 (Chlorophyll a/b binding protein domain)
Araip.UU0IK	1.84337	0.0105794	Up regulated genes	xyloglucan endotransglucosylase/hydrolase 28%3B IPR008985 (Concanavalin A-like lectin/glucanases superfamily)%2C IPR016455 (Xyloglucan endotransglucosylase/hydrolase)%3B GO:0005618 (cell wall)%2C GO:0005975 (carbohydrate metabolic process)%2C GO:0006073 (cellular glucan metabolic process)%2C GO:0016762 (xyloglucan:xyloglucosyl transferase activity)%2C GO:0048046 (apoplast)
Aradu.L80D4	-2.35302	0.00045658	Down regulated genes	sigma factor binding protein 1%2C chloroplastic-like [Glycine max]%3B IPR008889 (VQ)
Araip.1P1MT	-2.64156	1.51131e-06	Down regulated genes	DOF zinc finger protein 1%3B IPR003851 (Zinc finger%2C Dof-type)%3B GO:0003677 (DNA binding)
Araip.A437V	-1.44982	0.0199715	Down regulated genes	zinc finger CCCH domain protein%3B IPR003169 (GYF)%2C IPR013083 (Zinc finger%2C RING/FYVE/PHD-type)%3B GO:0005515 (protein binding)%2C GO:0008270 (zinc ion binding)
Araip.AT3RC	-1.49001	0.0467883	Down regulated genes	Protein kinase superfamily protein%3B IPR011009 (Protein kinase-like domain)%3B GO:0004672 (protein kinase activity)%2C GO:0005524 (ATP binding)%2C GO:0006468 (protein phosphorylation)
Aradu.3VD4A	-2.05476	0.00398552	Down regulated genes	Transducin/WD40 repeat-like superfamily protein%3B IPR015943 (WD40/YVTN repeat-like-containing domain)%2C IPR020472 (G-protein beta WD-40 repeat)%3B GO:0005515 (protein binding)
Araip.RMU5T	-3.27212	1.27392e-17	Down regulated genes	1-aminocyclopropane-1-carboxylate synthase 11%3B IPR015424 (Pyridoxal phosphate-dependent transferase)%3B GO:0003824 (catalytic activity)%2C GO:0009058 (biosynthetic process)%2C GO:0030170 (pyridoxal phosphate binding)
Araip.0D8F4	-1.59355	0.0231222	Down regulated genes	nematode resistance protein-like HSPRO2-like [Glycine max]%3B IPR009743 (Hs1pro-1%2C C-terminal)%2C IPR009869 (Hs1pro-1%2C N-terminal)
Araip.N4RJ5	-1.54809	0.0433577	Down regulated genes	putative phospholipid-transporting ATPase 9-like isoform X1 [Glycine max]%3B IPR001757 (Cation-transporting P-type ATPase)%2C IPR023214 (HAD-like domain)%3B GO:0000166 (nucleotide binding)%2C GO:0000287 (magnesium ion binding)%2C GO:0004012 (phospholipid-translocating ATPase activity)%2C GO:0005524 (ATP binding)%2C GO:0006812 (cation transport)%2C GO:0015914 (phospholipid transport)%2C GO:0016021…
XLOC_061656	-2.27357	0.00144227	Down regulated genes	Undetected
XLOC_003555	-1.77566	0.0154399	Down regulated genes	Undetected
Aradu.356IA	-1.81406	0.0249613	Down regulated genes	Thioesterase superfamily protein%3B IPR006683 (Thioesterase superfamily)
XLOC_051771	-2.57365	1.12997e-05	Down regulated genes	Undetected
Aradu.Q29FA	-1.62972	0.00722351	Down regulated genes	trehalose phosphate synthase%3B IPR001830 (Glycosyl transferase%2C family 20)%2C IPR006379 (HAD-superfamily hydrolase%2C subfamily IIB)%2C IPR023214 (HAD-like domain)%3B GO:0003824 (catalytic activity)%2C GO:0005992 (trehalose biosynthetic process)%2C GO:0008152 (metabolic process)
Aradu.94R5X	-5.29032	6.01833e-36	Down regulated genes	Ulp1 protease family%2C carboxy-terminal domain protein
XLOC_097978	-2.22075	0.00295837	Down regulated genes	Undetected
Aradu.R8J0X	-2.56633	0.000111305	Down regulated genes	Protein kinase superfamily protein%3B IPR011009 (Protein kinase-like domain)%3B GO:0004672 (protein kinase activity)%2C GO:0005524 (ATP binding)%2C GO:0006468 (protein phosphorylation)
Aradu.J7MGX	2.78332	1.18518e-05	Up regulated genes	hypothetical protein%3B IPR004252 (Probable transposase%2C Ptta/En/Spm%2C plant)
Araip.I5D0R	-1.71756	0.000951852	Down regulated genes	TGACG-sequence-specific DNA-binding protein TGA-1B-like [Glycine max]%3B IPR004827 (Basic-leucine zipper domain)%2C IPR012900 (G-box binding%2C MFMR)%3B GO:0003677 (DNA binding)%2C GO:0003700 (sequence-specific DNA binding transcription factor activity)%2C GO:0005634 (nucleus)%2C GO:0043565 (sequence-specific DNA binding)
XLOC_049389	2.8121	8.58205e-06	Up regulated genes	Undetected
Aradu.95F2Q	-1.54837	0.0162282	Down regulated genes	heat shock transcription factor A2%3B IPR011991 (Winged helix-turn-helix DNA-binding domain)%2C IPR027725 (Heat shock transcription factor family)%3B GO:0003700 (sequence-specific DNA binding transcription factor activity)%2C GO:0005634 (nucleus)%2C GO:0009408 (response to heat)%2C GO:0043565 (sequence-specific DNA binding)
Araip.ZJU71	-2.11528	0.00650776	Down regulated genes	light-harvesting chlorophyll B-binding protein 3%3B IPR022796 (Chlorophyll A-B binding protein)%2C IPR023329 (Chlorophyll a/b binding protein domain)%3B GO:0016020 (membrane)
Araip.CM5I1	-1.72018	0.0334472	Down regulated genes	tryptophan synthase beta chain%3B IPR023026 (Tryptophan synthase beta chain/beta chain-like)%3B GO:0000162 (tryptophan biosynthetic process)%2C GO:0004834 (tryptophan synthase activity)%2C GO:0006568 (tryptophan metabolic process)
Aradu.ESU02	1.67888	0.0136391	Up regulated genes	IAA-amino acid hydrolase ILR1-like protein%3B IPR002933 (Peptidase M20)%3B GO:0008152 (metabolic process)%2C GO:0016787 (hydrolase activity)
Araip.N79SI	-1.48024	0.0420864	Down regulated genes	Peroxidase superfamily protein%3B IPR010255 (Haem peroxidase)%3B GO:0004601 (peroxidase activity)%2C GO:0006979 (response to oxidative stress)%2C GO:0020037 (heme binding)%2C GO:0055114 (oxidation-reduction process)
XLOC_088751	-3.65988	8.58372e-12	Down regulated genes	Undetected
Aradu.IFN67	3.93121	3.01188e-14	Up regulated genes	homeobox-leucine zipper protein ANTHOCYANINLESS 2-like isoform X5 [Glycine max]%3B IPR009057 (Homeodomain-like)%3B GO:0003677 (DNA binding)%2C GO:0003700 (sequence-specific DNA binding transcription factor activity)%2C GO:0043565 (sequence-specific DNA binding)
Araip.95LB8	-2.31365	2.10386e-07	Down regulated genes	cellulose synthase 1%3B IPR004827 (Basic-leucine zipper domain)%2C IPR013083 (Zinc finger%2C RING/FYVE/PHD-type)%3B GO:0003700 (sequence-specific DNA binding transcription factor activity)%2C GO:0043565 (sequence-specific DNA binding)
XLOC_037387	-1.67925	0.00912517	Down regulated genes	Undetected
Aradu.CAI0E	2.22247	0.00121495	Up regulated genes	Signal transduction histidine kinase%2C hybrid-type%2C ethylene sensor%3B IPR009082 (Signal transduction histidine kinase%2C homodimeric domain)%3B GO:0000155 (phosphorelay sensor kinase activity)%2C GO:0004871 (signal transducer activity)%2C GO:0007165 (signal transduction)%2C GO:0016020 (membrane)
Aradu.EL0FF	1.69711	0.0365358	Up regulated genes	receptor-like protein kinase 2%3B IPR001611 (Leucine-rich repeat)%2C IPR003591 (Leucine-rich repeat%2C typical subtype)%2C IPR011009 (Protein kinase-like domain)%2C IPR013320 (Concanavalin A-like lectin/glucanase%2C subgroup)%3B GO:0004672 (protein kinase activity)%2C GO:0005515 (protein binding)%2C GO:0006468 (protein phosphorylation)
Aradu.634DQ	-2.57823	4.07295e-06	Down regulated genes	flocculation protein FLO11-like isoform X2 [Glycine max]
XLOC_035645	-3.09174	1.84146e-07	Down regulated genes	Undetected
Aradu.96S2E	-2.26127	3.17396e-05	Down regulated genes	glucan endo-1%2C3-beta-glucosidase 14-like [Glycine max]%3B IPR000490 (Glycoside hydrolase%2C family 17)%2C IPR017853 (Glycoside hydrolase%2C superfamily)%3B GO:0005975 (carbohydrate metabolic process)
Aradu.8F3EB	-2.69404	2.23917e-05	Down regulated genes	thaumatin-like protein 3%3B IPR001938 (Thaumatin)
Aradu.0648Q	-1.81765	0.0241689	Down regulated genes	Unknown protein
Araip.183TE	-1.6712	0.0101321	Down regulated genes	beta-amylase 1%3B IPR001554 (Glycoside hydrolase%2C family 14)%2C IPR017853 (Glycoside hydrolase%2C superfamily)%3B GO:0000272 (polysaccharide catabolic process)%2C GO:0005975 (carbohydrate metabolic process)%2C GO:0016161 (beta-amylase activity)
Aradu.1IM7V	2.24655	0.000145843	Up regulated genes	P-loop containing nucleoside triphosphate hydrolases superfamily protein%3B IPR027417 (P-loop containing nucleoside triphosphate hydrolase)%3B GO:0000166 (nucleotide binding)%2C GO:0005524 (ATP binding)%2C GO:0017111 (nucleoside-triphosphatase activity)
Araip.NRP29	1.67224	0.0291596	Up regulated genes	NLI interacting factor-like phosphatase%3B IPR004274 (NLI interacting factor)%2C IPR023214 (HAD-like domain)%3B GO:0005515 (protein binding)
Aradu.WEB5E	2.5934	9.90289e-05	Up regulated genes	Unknown protein
Aradu.902BX	-1.85353	0.000150066	Down regulated genes	F-box family protein%3B IPR001810 (F-box domain)%3B GO:0005515 (protein binding)
Araip.S69I6	-2.04941	0.000876335	Down regulated genes	zinc-finger protein 2%3B IPR015880 (Zinc finger%2C C2H2-like)
Araip.6TY8W	-1.7942	0.0102206	Down regulated genes	E3 ubiquitin-protein ligase BOI-like [Glycine max]
Aradu.EZU9P	-1.71117	0.0174656	Down regulated genes	ABC transporter family protein (ATP-binding component)%3B IPR011527 (ABC transporter type 1%2C transmembrane domain)%2C IPR027417 (P-loop containing nucleoside triphosphate hydrolase)%3B GO:0000166 (nucleotide binding)%2C GO:0005524 (ATP binding)%2C GO:0006810 (transport)%2C GO:0016021 (integral component of membrane)%2C GO:0016887 (ATPase activity)%2C GO:0017111 (nucleoside-triphosphatase activi…
Aradu.YH03P	-1.95534	0.00926903	Down regulated genes	alpha/beta-Hydrolases superfamily protein%3B IPR002921 (Lipase%2C class 3)%3B GO:0004806 (triglyceride lipase activity)%2C GO:0006629 (lipid metabolic process)
Aradu.68MCI	-2.12006	0.000591345	Down regulated genes	zinc-finger protein 1%3B IPR015880 (Zinc finger%2C C2H2-like)
Araip.QM8AJ	-2.23798	0.000685867	Down regulated genes	glycerol-3-phosphate acyltransferase 2%3B IPR002123 (Phospholipid/glycerol acyltransferase)%3B GO:0008152 (metabolic process)
Aradu.UEG36	-1.65251	0.0492033	Down regulated genes	mitochondrial substrate carrier family protein B-like [Glycine max]%3B IPR002067 (Mitochondrial carrier protein)%2C IPR023395 (Mitochondrial carrier domain)%3B GO:0005743 (mitochondrial inner membrane)%2C GO:0055085 (transmembrane transport)
Araip.9K6YA	-1.88906	0.000661509	Down regulated genes	Protein phosphatase 2C family protein%3B IPR001932 (Protein phosphatase 2C (PP2C)-like domain)%2C IPR015655 (Protein phosphatase 2C)%3B GO:0003824 (catalytic activity)
Araip.Z7A9P	-1.80755	0.0264479	Down regulated genes	pyridine nucleotide-disulfide oxidoreductase family protein%3B IPR013027 (FAD-dependent pyridine nucleotide-disulphide oxidoreductase)%2C IPR023753 (Pyridine nucleotide-disulphide oxidoreductase%2C FAD/NAD(P)-binding domain)%3B GO:0016491 (oxidoreductase activity)%2C GO:0050660 (flavin adenine dinucleotide binding)%2C GO:0055114 (oxidation-reduction process)
Araip.SD7KT	-1.53032	0.0266181	Down regulated genes	interferon-related developmental regulator family protein / IFRD protein family%3B IPR016024 (Armadillo-type fold)%3B GO:0005488 (binding)
Araip.J86Y5	-1.82115	0.0104792	Down regulated genes	Sugar transporter SWEET n%3D2 Tax%3DTriticum RepID%3DM7ZHQ6_TRIUA %3B GO:0016021 (integral component of membrane)
Araip.Q7M7G	-2.10797	0.00126805	Down regulated genes	glycerol-3-phosphate acyltransferase%2C chloroplastic-like isoform X2 [Glycine max]%3B IPR016222 (Glycerol-3-phosphate O-acyltransferase%2C chloroplast)%3B GO:0004366 (glycerol-3-phosphate O-acyltransferase activity)%2C GO:0006650 (glycerophospholipid metabolic process)%2C GO:0008152 (metabolic process)
Aradu.N6FMH	-1.88622	0.0252411	Down regulated genes	trihelix transcription factor GT-2-like [Glycine max]
Aradu.W71G4	-1.35722	NA	Down regulated genes	homeobox protein knotted-1-like 3-like isoform X2 [Glycine max]%3B IPR005539 (ELK)%2C IPR005540 (KNOX1)%2C IPR005541 (KNOX2)%2C IPR009057 (Homeodomain-like)%3B GO:0003677 (DNA binding)%2C GO:0003700 (sequence-specific DNA binding transcription factor activity)%2C GO:0005634 (nucleus)%2C GO:0043565 (sequence-specific DNA binding)
XLOC_088748	-3.34763	3.02522e-09	Down regulated genes	Undetected
XLOC_087057	-2.97288	1.03023e-06	Down regulated genes	Undetected
Aradu.IV5M1	-2.23878	0.000128699	Down regulated genes	unknown protein
Araip.N548I	-1.49686	0.031765	Down regulated genes	SCP1-like small phosphatase 4%3B IPR004274 (NLI interacting factor)%2C IPR023214 (HAD-like domain)%3B GO:0005515 (protein binding)%2C GO:0016791 (phosphatase activity)
Araip.L8MKJ	-3.33338	1.75359e-09	Down regulated genes	uncharacterized protein LOC100781723 isoform X1 [Glycine max]
Araip.V6V8W	1.58011	0.00879001	Up regulated genes	plasma membrane intrinsic protein 2A%3B IPR000425 (Major intrinsic protein)%2C IPR023271 (Aquaporin-like)%3B GO:0005215 (transporter activity)%2C GO:0006810 (transport)%2C GO:0016020 (membrane)
Araip.35A56	-1.89639	0.00123594	Down regulated genes	xyloglucan endotransglucosylase/hydrolase 32%3B IPR008985 (Concanavalin A-like lectin/glucanases superfamily)%2C IPR016455 (Xyloglucan endotransglucosylase/hydrolase)%3B GO:0005618 (cell wall)%2C GO:0005975 (carbohydrate metabolic process)%2C GO:0006073 (cellular glucan metabolic process)%2C GO:0016762 (xyloglucan:xyloglucosyl transferase activity)%2C GO:0048046 (apoplast)
Aradu.PWT4W	-1.83952	0.00755143	Down regulated genes	uncharacterized protein At4g22758-like [Glycine max]
Aradu.62W74	-3.21515	8.76587e-18	Down regulated genes	1-aminocyclopropane-1-carboxylate synthase 4%3B IPR015424 (Pyridoxal phosphate-dependent transferase)%3B GO:0003824 (catalytic activity)%2C GO:0009058 (biosynthetic process)%2C GO:0030170 (pyridoxal phosphate binding)
Araip.KHB2Z	-3.36128	1.03593e-10	Down regulated genes	myb transcription factor%3B IPR009057 (Homeodomain-like)%3B GO:0003677 (DNA binding)%2C GO:0003682 (chromatin binding)
Araip.ZD9NB	-2.36927	0.000565194	Down regulated genes	Cytochrome P450 superfamily protein%3B IPR001128 (Cytochrome P450)%3B GO:0005506 (iron ion binding)%2C GO:0020037 (heme binding)%2C GO:0055114 (oxidation-reduction process)
Aradu.KR62J	-3.1619	5.04755e-09	Down regulated genes	protein YLS9 [Glycine max]%3B IPR004864 (Late embryogenesis abundant protein%2C LEA-14)
Aradu.LXV06	-1.96003	0.00782343	Down regulated genes	transcription factor bHLH30-like [Glycine max]%3B IPR011598 (Myc-type%2C basic helix-loop-helix (bHLH) domain)%3B GO:0046983 (protein dimerization activity)
Aradu.8BA60	-2.92276	1.13746e-09	Down regulated genes	phosphoglycerate/bisphosphoglycerate mutase family protein%3B IPR013078 (Histidine phosphatase superfamily%2C clade-1)
Araip.QM31A	-1.73841	0.049807	Down regulated genes	uncharacterized protein LOC100797300 isoform X1 [Glycine max]
Aradu.F4UZI	-1.93306	0.0164266	Down regulated genes	protein YLS7-like [Glycine max]%3B IPR025846 (PMR5 N-terminal domain)%2C IPR026057 (PC-Esterase)
Aradu.J9JP2	-3.33933	1.15204e-12	Down regulated genes	chlorophyll A/B binding protein 1%3B IPR022796 (Chlorophyll A-B binding protein)%2C IPR023329 (Chlorophyll a/b binding protein domain)%3B GO:0016020 (membrane)
Araip.UZF4Z	-1.775	0.0132294	Down regulated genes	disease resistance protein (TIR-NBS-LRR class)%2C putative%3B IPR001806 (Small GTPase superfamily)%2C IPR002182 (NB-ARC)%2C IPR018108 (Mitochondrial substrate/solute carrier)%2C IPR023395 (Mitochondrial carrier domain)%2C IPR027417 (P-loop containing nucleoside triphosphate hydrolase)%3B GO:0005525 (GTP binding)%2C GO:0007264 (small GTPase mediated signal transduction)%2C GO:0015031 (protein tran…
Aradu.L6S7Y	-3.26577	3.27872e-12	Down regulated genes	NAC domain protein%2C%3B IPR003441 (NAC domain)%3B GO:0003677 (DNA binding)
XLOC_097977	-2.29094	0.00166084	Down regulated genes	Undetected
Aradu.V8TYV	-1.96293	0.00353573	Down regulated genes	putative DNA-binding protein ESCAROLA-like [Glycine max]%3B IPR014476 (Predicted AT-hook DNA-binding)
Araip.S3GXY	-1.90275	0.00245396	Down regulated genes	fatty acid desaturase 2%3B IPR005804 (Fatty acid desaturase%2C type 1)%3B GO:0006629 (lipid metabolic process)
XLOC_032191	-2.54382	0.000160552	Down regulated genes	Undetected
Araip.JKN6K	3.04955	3.75829e-07	Up regulated genes	Unknown protein
Araip.0W448	-1.47336	0.0342637	Down regulated genes	TGACG-sequence-specific DNA-binding protein TGA-1B-like [Glycine max]%3B IPR004827 (Basic-leucine zipper domain)%3B GO:0003700 (sequence-specific DNA binding transcription factor activity)%2C GO:0043565 (sequence-specific DNA binding)
Araip.4CC02	-1.74495	0.000720039	Down regulated genes	Protein phosphatase 2C family protein%3B IPR001932 (Protein phosphatase 2C (PP2C)-like domain)%2C IPR015655 (Protein phosphatase 2C)%3B GO:0003824 (catalytic activity)
Aradu.CN21Z	-2.3633	0.000613059	Down regulated genes	ribose-5-phosphate isomerase 2%3B IPR004788 (Ribose 5-phosphate isomerase%2C type A)%2C IPR008010 (Membrane protein%2CTapt1/CMV receptor)%3B GO:0004751 (ribose-5-phosphate isomerase activity)
Aradu.1M2X1	-2.2956	0.000723242	Down regulated genes	chlorophyll A/B binding protein 1%3B IPR022796 (Chlorophyll A-B binding protein)%2C IPR023329 (Chlorophyll a/b binding protein domain)%3B GO:0016020 (membrane)
Araip.3ZN37	-2.13356	0.000367658	Down regulated genes	zinc finger protein CONSTANS-like isoform X2 [Glycine max]%3B IPR000315 (Zinc finger%2C B-box)%3B GO:0005622 (intracellular)%2C GO:0008270 (zinc ion binding)
Aradu.TTU00	-2.51543	4.02705e-05	Down regulated genes	APO RNA-binding protein%3B IPR023342 (APO domain)%3B GO:0003723 (RNA binding)
Aradu.TA7RE	5.26496	1.94236e-38	Up regulated genes	Pleckstrin homology (PH) domain-containing protein / lipid-binding START domain-containing protein%3B IPR002913 (START domain)%2C IPR009769 (Domain of unknown function DUF1336)%2C IPR011993 (Pleckstrin homology-like domain)%2C IPR023393 (START-like domain)%3B GO:0008289 (lipid binding)
Araip.EP865	-2.16057	0.000359422	Down regulated genes	Unknown protein
Araip.P70A2	-2.8285	4.13262e-08	Down regulated genes	unknown protein%3B FUNCTIONS IN: molecular_function unknown%3B INVOLVED IN: biological_process unknown%3B LOCATED IN: endomembrane system%3B EXPRESSED IN: petal%2C flower%3B EXPRESSED DURING: 4 anthesis%2C petal differentiation and expansion stage
Aradu.XBR45	-3.51043	1.70214e-13	Down regulated genes	probable calcium-binding protein CML25-like [Glycine max]%3B IPR011992 (EF-hand domain pair)%2C IPR016134 (Cellulosome enzyme%2C dockerin type I)%3B GO:0000272 (polysaccharide catabolic process)%2C GO:0005509 (calcium ion binding)
XLOC_000156	-2.23131	4.90483e-05	Down regulated genes	Undetected
XLOC_097980	-2.45174	0.000394188	Down regulated genes	Undetected
Aradu.BLA0I	-1.93482	0.000948587	Down regulated genes	beta-xylosidase 1%3B IPR002772 (Glycoside hydrolase family 3 C-terminal domain)%2C IPR017853 (Glycoside hydrolase%2C superfamily)%2C IPR026891 (Fibronectin type III-like domain)%2C IPR026892 (Glycoside hydrolase family 3)%3B GO:0005975 (carbohydrate metabolic process)
Aradu.7Q0XD	-1.53483	0.021148	Down regulated genes	alkaline/neutral invertase%3B IPR008928 (Six-hairpin glycosidase-like)%2C IPR024746 (Glycosyl hydrolase family 100)%3B GO:0003824 (catalytic activity)%2C GO:0033926 (glycopeptide alpha-N-acetylgalactosaminidase activity)
Aradu.YY7CG	-1.68854	0.0269586	Down regulated genes	Thioredoxin superfamily protein%3B IPR005746 (Thioredoxin)%2C IPR012336 (Thioredoxin-like fold)%3B GO:0006662 (glycerol ether metabolic process)%2C GO:0015035 (protein disulfide oxidoreductase activity)%2C GO:0045454 (cell redox homeostasis)
Aradu.03NM5	-2.16037	0.000773709	Down regulated genes	zinc finger (C3HC4-type RING finger) family protein%3B IPR003111 (Peptidase S16%2C lon N-terminal)%2C IPR011990 (Tetratricopeptide-like helical)%2C IPR013083 (Zinc finger%2C RING/FYVE/PHD-type)%2C IPR015947 (PUA-like domain)%3B GO:0004176 (ATP-dependent peptidase activity)%2C GO:0005515 (protein binding)%2C GO:0006508 (proteolysis)%2C GO:0008270 (zinc ion binding)
Aradu.NVM7U	1.70181	0.0296492	Up regulated genes	Myosin heavy chain-related protein%3B IPR019448 (EEIG1/EHBP1 N-terminal domain)
Aradu.HV68A	3.40356	2.32236e-12	Up regulated genes	replication protein A 70 kDa DNA-binding subunit C-like [Glycine max]%3B IPR012340 (Nucleic acid-binding%2C OB-fold)
Araip.6ZJ3N	-2.10034	0.000306778	Down regulated genes	ethylene-responsive transcription factor 13-like [Glycine max]%3B IPR016177 (DNA-binding domain)%3B GO:0003677 (DNA binding)%2C GO:0003700 (sequence-specific DNA binding transcription factor activity)
Aradu.6M9JS	-1.57631	0.0218201	Down regulated genes	TCP family transcription factor%3B IPR005333 (Transcription factor%2C TCP)

## Sheet: Stage5 60DAF
H 176-5vs.L70-5
Gene	log2FC	Pvalue	Condition	Func
Aradu.B98FL	-2.03251	4.59763e-05	Down regulated genes	nutrient reservoir protein%2C putative%3B IPR006044 (11-S seed storage protein%2C plant)%3B GO:0045735 (nutrient reservoir activity)
Araip.G2Y5Q	-1.97884	0.000821169	Down regulated genes	Unknown protein
XLOC_023807	3.45583	3.99502e-07	Up regulated genes	Undetected
Araip.W7MPN	-1.96237	0.0402266	Down regulated genes	unknown protein
Aradu.4W4JU	-2.55525	0.00204579	Down regulated genes	subtilisin-like serine protease 2%3B IPR015500 (Peptidase S8%2C subtilisin-related)%3B GO:0004252 (serine-type endopeptidase activity)%2C GO:0006508 (proteolysis)%2C GO:0042802 (identical protein binding)%2C GO:0043086 (negative regulation of catalytic activity)
Aradu.CA0F7	-1.48451	0.0117107	Down regulated genes	BEL1-like homeodomain protein 1-like isoform X4 [Glycine max]%3B IPR006563 (POX domain)%2C IPR009057 (Homeodomain-like)%3B GO:0003677 (DNA binding)%2C GO:0003700 (sequence-specific DNA binding transcription factor activity)%2C GO:0043565 (sequence-specific DNA binding)
Aradu.199G1	3.64936	1.13931e-11	Up regulated genes	DUF4228 domain protein%3B IPR025322 (Protein of unknown function DUF4228%2C plant)
Araip.LA28K	-2.02755	0.0119087	Down regulated genes	ABC transporter family protein (ATP-binding component)%3B IPR011527 (ABC transporter type 1%2C transmembrane domain)%2C IPR027417 (P-loop containing nucleoside triphosphate hydrolase)%3B GO:0000166 (nucleotide binding)%2C GO:0005524 (ATP binding)%2C GO:0006810 (transport)%2C GO:0016021 (integral component of membrane)%2C GO:0016887 (ATPase activity)%2C GO:0017111 (nucleoside-triphosphatase activi…
Aradu.QZS0Y	-1.89572	0.000412691	Down regulated genes	U-box domain-containing protein 4 [Glycine max]%3B IPR016024 (Armadillo-type fold)%3B GO:0005488 (binding)%2C GO:0005515 (protein binding)
Aradu.RB7BN	-2.6404	0.000975123	Down regulated genes	transcription factor PIF3-like [Glycine max]%3B IPR011598 (Myc-type%2C basic helix-loop-helix (bHLH) domain)%3B GO:0046983 (protein dimerization activity)
XLOC_088749	-4.16062	2.52362e-11	Down regulated genes	Undetected
Araip.UUK59	1.7074	0.0388189	Up regulated genes	Rap1-interacting factor 1 amine-terminal protein%3B IPR016024 (Armadillo-type fold)%2C IPR022031 (Telomere-associated protein Rif1%2C N-terminal)%2C IPR028566 (Rif1)%3B GO:0005488 (binding)
Araip.7JX0P	-2.33489	5.13288e-05	Down regulated genes	triacylglycerol lipase%3B IPR002921 (Lipase%2C class 3)%3B GO:0004806 (triglyceride lipase activity)%2C GO:0006629 (lipid metabolic process)
Aradu.RKT3L	-3.3169	6.04106e-12	Down regulated genes	GDSL-like Lipase/Acylhydrolase superfamily protein%3B IPR013831 (SGNH hydrolase-type esterase domain)%3B GO:0016787 (hydrolase activity)
XLOC_093981	-2.13093	0.00303691	Down regulated genes	Undetected
Araip.9353U	-2.34027	2.78082e-05	Down regulated genes	Unknown protein
Aradu.9HL9M	-2.25196	0.00331276	Down regulated genes	receptor-like protein kinase 2%3B IPR001611 (Leucine-rich repeat)%2C IPR003591 (Leucine-rich repeat%2C typical subtype)%2C IPR013210 (Leucine-rich repeat-containing N-terminal%2C type 2)%2C IPR025875 (Leucine rich repeat 4)%3B GO:0005515 (protein binding)
Aradu.RQH3E	-2.17478	1.70253e-08	Down regulated genes	MYB transcription factor MYB114 isoform X2 [Glycine max]%3B IPR009057 (Homeodomain-like)%3B GO:0003677 (DNA binding)%2C GO:0003682 (chromatin binding)
Araip.9EY2A	1.91978	0.0287918	Up regulated genes	HXXXD-type acyl-transferase family protein%3B IPR003480 (Transferase)%2C IPR023213 (Chloramphenicol acetyltransferase-like domain)
Aradu.UDE9J	-2.52954	0.00160828	Down regulated genes	probable pectinesterase/pectinesterase inhibitor 12-like [Glycine max]%3B IPR006501 (Pectinesterase inhibitor domain)%2C IPR011050 (Pectin lyase fold/virulence factor)%3B GO:0004857 (enzyme inhibitor activity)%2C GO:0005618 (cell wall)%2C GO:0030599 (pectinesterase activity)%2C GO:0042545 (cell wall modification)
Araip.K3FR3	1.68579	0.00792879	Up regulated genes	transcription termination factor%2C mitochondrial-like [Glycine max]%3B IPR003690 (Mitochodrial transcription termination factor-related)
Araip.MT0F6	-1.70582	0.022297	Down regulated genes	DUF241 domain protein%3B IPR004320 (Protein of unknown function DUF241%2C plant)
Araip.HF5I3	-1.87237	0.0441596	Down regulated genes	zinc-finger protein 3%3B IPR015880 (Zinc finger%2C C2H2-like)
Aradu.CS1KJ	2.81452	3.55334e-06	Up regulated genes	expansin B3%3B IPR007118 (Expansin/Lol pI)%3B GO:0005576 (extracellular region)%2C GO:0019953 (sexual reproduction)
Aradu.5P6B7	-1.8609	0.0303329	Down regulated genes	plant/T32A16-60 protein%3B IPR021659 (Protein of unknown function DUF3252)
Aradu.VWQ48	-1.80091	0.00507748	Down regulated genes	Lipid transfer protein%3B IPR000528 (Plant lipid transfer protein/Par allergen)%2C IPR016140 (Bifunctional inhibitor/plant lipid transfer protein/seed storage helical domain)%3B GO:0006869 (lipid transport)%2C GO:0008289 (lipid binding)
Aradu.K93AE	-2.50937	1.34369e-07	Down regulated genes	UDP-Glycosyltransferase superfamily protein%3B IPR002213 (UDP-glucuronosyl/UDP-glucosyltransferase)%3B GO:0008152 (metabolic process)
Araip.P3DTL	-1.49015	0.00858028	Down regulated genes	Cytochrome P450 superfamily protein%3B IPR001128 (Cytochrome P450)%3B GO:0005506 (iron ion binding)%2C GO:0020037 (heme binding)%2C GO:0055114 (oxidation-reduction process)
Araip.SM2FK	-2.63142	5.07693e-06	Down regulated genes	alpha/beta-hydrolase superfamily protein
XLOC_019627	-2.88366	1.7161e-06	Down regulated genes	Undetected
Araip.85ZYS	1.58467	0.0289102	Up regulated genes	Protein kinase superfamily protein%3B IPR011009 (Protein kinase-like domain)%3B GO:0004672 (protein kinase activity)%2C GO:0005524 (ATP binding)%2C GO:0006468 (protein phosphorylation)
Araip.17AJZ	-2.2294	0.00171024	Down regulated genes	DUF1997 family protein%3B IPR018971 (Protein of unknown function DUF1997)
XLOC_129793	3.50955	1.93997e-08	Up regulated genes	Undetected
Aradu.N6RAF	-2.08942	0.00199618	Down regulated genes	dof zinc finger protein DOF5.7-like [Glycine max]%3B IPR003851 (Zinc finger%2C Dof-type)%3B GO:0003677 (DNA binding)
Aradu.2Q1S0	-2.32176	0.00133319	Down regulated genes	receptor kinase 1%3B IPR011009 (Protein kinase-like domain)%2C IPR013320 (Concanavalin A-like lectin/glucanase%2C subgroup)%3B GO:0004672 (protein kinase activity)%2C GO:0005524 (ATP binding)%2C GO:0006468 (protein phosphorylation)
Aradu.2C9WA	2.26715	1.16231e-05	Up regulated genes	disease-resistance response protein%3B IPR000916 (Bet v I domain)%2C IPR023393 (START-like domain)%2C IPR024949 (Bet v I type allergen)%3B GO:0006952 (defense response)%2C GO:0009607 (response to biotic stimulus)
Aradu.MEV99	-2.01738	0.000540578	Down regulated genes	protein MEI2-like 2-like isoform X2 [Glycine max]%3B IPR007201 (RNA recognition motif 2)%2C IPR012677 (Nucleotide-binding%2C alpha-beta plait)%3B GO:0000166 (nucleotide binding)%2C GO:0003676 (nucleic acid binding)
Aradu.23179	-1.59645	0.00298473	Down regulated genes	PEBP (phosphatidylethanolamine-binding protein) family protein%3B IPR008914 (Phosphatidylethanolamine-binding protein PEBP)
Aradu.YQ79D	-1.41569	0.0389478	Down regulated genes	Unknown protein%3B IPR015300 (DNA-binding pseudobarrel domain)%3B GO:0003677 (DNA binding)
Aradu.PBC6B	-2.80804	0.000250304	Down regulated genes	ubiquitin carboxyl-terminal hydrolase
Aradu.I27F7	-2.09279	0.0294564	Down regulated genes	ZIP zinc/iron transport family protein%3B IPR003689 (Zinc/iron permease)%3B GO:0005385 (zinc ion transmembrane transporter activity)%2C GO:0016020 (membrane)%2C GO:0016021 (integral component of membrane)%2C GO:0030001 (metal ion transport)%2C GO:0046873 (metal ion transmembrane transporter activity)%2C GO:0055085 (transmembrane transport)%2C GO:0071577 (zinc ion transmembrane transport)
XLOC_071852	-3.38201	1.03211e-06	Down regulated genes	Undetected
Araip.WH0QM	1.79119	0.0285655	Up regulated genes	Protein kinase superfamily protein%3B IPR000858 (S-locus glycoprotein)%2C IPR001480 (Bulb-type lectin domain)%2C IPR003014 (PAN-1 domain)%2C IPR011009 (Protein kinase-like domain)%3B GO:0004672 (protein kinase activity)%2C GO:0006468 (protein phosphorylation)%2C GO:0048544 (recognition of pollen)
Araip.SW6SF	2.44302	1.5709e-07	Up regulated genes	Peroxidase superfamily protein%3B IPR010255 (Haem peroxidase)%3B GO:0004601 (peroxidase activity)%2C GO:0006979 (response to oxidative stress)%2C GO:0020037 (heme binding)%2C GO:0055114 (oxidation-reduction process)
Aradu.4R69H	-1.7958	0.0215193	Down regulated genes	alpha-glucosidase%3B IPR000322 (Glycoside hydrolase%2C family 31)%2C IPR011013 (Galactose mutarotase-like domain)%3B GO:0003824 (catalytic activity)%2C GO:0005975 (carbohydrate metabolic process)%2C GO:0030246 (carbohydrate binding)
Aradu.VJ1BE	-1.97685	0.0177902	Down regulated genes	Sugar transporter SWEET n%3D4 Tax%3DSolanum RepID%3DK4BJH9_SOLLC%3B IPR016196 (Major facilitator superfamily domain%2C general substrate transporter)%3B GO:0016021 (integral component of membrane)
Aradu.C4R9R	5.17145	1.70511e-25	Up regulated genes	Helicase-like protein n%3D1 Tax%3DMedicago truncatula RepID%3DG7JLV8_MEDTR%3B IPR025476 (Helitron helicase-like domain)
Aradu.934TY	-2.43197	1.80856e-11	Down regulated genes	Protein kinase superfamily protein%3B IPR011009 (Protein kinase-like domain)%3B GO:0004672 (protein kinase activity)%2C GO:0005524 (ATP binding)%2C GO:0006468 (protein phosphorylation)
Aradu.76H6A	-1.60197	0.0309858	Down regulated genes	magnesium (Mg) transporter 10%3B IPR002523 (Mg2+ transporter protein%2C CorA-like/Zinc transport protein ZntB)%2C IPR026573 (Magnesium transporter MRS2/LPE10)%3B GO:0015095 (magnesium ion transmembrane transporter activity)%2C GO:0015693 (magnesium ion transport)%2C GO:0016020 (membrane)%2C GO:0030001 (metal ion transport)%2C GO:0046873 (metal ion transmembrane transporter activity)%2C GO:0055085…
Aradu.WA7XQ	2.42459	7.8534e-06	Up regulated genes	WEB family protein At5g55860-like isoform X2 [Glycine max]%3B IPR008545 (WEB family)
Aradu.DF7HX	2.76705	0.000413347	Up regulated genes	type I inositol 1%2C4%2C5-trisphosphate 5-phosphatase 2-like isoform X1 [Glycine max]%3B IPR005112 (dDENN domain)%2C IPR005135 (Endonuclease/exonuclease/phosphatase)
Aradu.TK2XC	-4.80173	9.17962e-17	Down regulated genes	Unknown protein
Aradu.UXN6T	-1.54598	0.0233694	Down regulated genes	NAC domain protein%2C%3B IPR003441 (NAC domain)%3B GO:0003677 (DNA binding)
Araip.8VU19	-1.97089	0.000253165	Down regulated genes	cation/H+ exchanger 19%3B IPR006153 (Cation/H+ exchanger)%3B GO:0006812 (cation transport)%2C GO:0015299 (solute:hydrogen antiporter activity)%2C GO:0016021 (integral component of membrane)%2C GO:0055085 (transmembrane transport)
Araip.YE1CZ	1.92746	0.0271635	Up regulated genes	B3 DNA-binding domain protein%3B IPR015300 (DNA-binding pseudobarrel domain)%3B GO:0003677 (DNA binding)
Aradu.B5TNQ	-1.65633	0.0368417	Down regulated genes	glutaredoxin-C9-like [Glycine max]%3B IPR012336 (Thioredoxin-like fold)%3B GO:0009055 (electron carrier activity)%2C GO:0015035 (protein disulfide oxidoreductase activity)%2C GO:0045454 (cell redox homeostasis)
XLOC_118706	2.17642	0.0202277	Up regulated genes	Undetected
Araip.S4KSY	1.6175	0.00148102	Up regulated genes	Sugar transporter SWEET n%3D5 Tax%3DPhaseoleae RepID%3DI1KAI7_SOYBN %3B GO:0016021 (integral component of membrane)
Aradu.51TEZ	-2.3748	5.49743e-05	Down regulated genes	nudix hydrolase homolog 2%3B IPR003293 (Nudix hydrolase 6-like)%3B GO:0016787 (hydrolase activity)
Araip.DEB1S	2.43065	0.00149025	Up regulated genes	tripeptidyl peptidase ii%3B IPR015500 (Peptidase S8%2C subtilisin-related)%2C IPR022229 (Peptidase S8A%2C tripeptidyl peptidase II)
Aradu.8WP5Z	-2.15824	1.86345e-07	Down regulated genes	Protein of unknown function (DUF506)%3B IPR006502 (Protein of unknown function DUF506%2C plant)
Araip.4SF0H	-1.50385	0.0158715	Down regulated genes	beta galactosidase 1%3B IPR001944 (Glycoside hydrolase%2C family 35)%2C IPR017853 (Glycoside hydrolase%2C superfamily)%3B GO:0005975 (carbohydrate metabolic process)
Araip.G9RMH	3.05871	2.73191e-08	Up regulated genes	P-loop containing nucleoside triphosphate hydrolases superfamily protein%3B IPR027417 (P-loop containing nucleoside triphosphate hydrolase)%3B GO:0000166 (nucleotide binding)%2C GO:0005524 (ATP binding)%2C GO:0017111 (nucleoside-triphosphatase activity)
Aradu.1H2D4	2.1038	0.0131289	Up regulated genes	receptor-like serine/threonine kinase 2%3B IPR000742 (Epidermal growth factor-like domain)%2C IPR000858 (S-locus glycoprotein)%2C IPR001480 (Bulb-type lectin domain)%2C IPR003609 (Apple-like)%2C IPR011009 (Protein kinase-like domain)%2C IPR013320 (Concanavalin A-like lectin/glucanase%2C subgroup)%2C IPR021820 (S-locus receptor kinase%2C C-terminal)%3B GO:0004672 (protein kinase activity)%2C GO:00…
Araip.KK8NY	-2.27777	0.00854858	Down regulated genes	BON1-associated-like protein%3B IPR000008 (C2 domain)%3B GO:0005515 (protein binding)
Aradu.FWA9B	-1.46223	0.0294212	Down regulated genes	SNF1-related protein kinase regulatory subunit gamma 1%3B IPR000644 (CBS domain)%3B GO:0030554 (adenyl nucleotide binding)
XLOC_035647	-3.39608	8.44463e-07	Down regulated genes	Undetected
Araip.PK9UC	-1.54175	0.0355051	Down regulated genes	uncharacterized protein LOC100783158 [Glycine max]
Aradu.VV1WJ	-1.58098	0.0249983	Down regulated genes	Cytochrome P450 superfamily protein%3B IPR001128 (Cytochrome P450)%3B GO:0005506 (iron ion binding)%2C GO:0020037 (heme binding)%2C GO:0055114 (oxidation-reduction process)
Araip.QJT7Y	-2.10042	0.00114175	Down regulated genes	BTB/POZ domain-containing protein [Glycine max]%3B IPR011333 (BTB/POZ fold)%2C IPR027356 (NPH3 domain)%3B GO:0005515 (protein binding)
Aradu.1D4P2	1.86901	0.0094678	Up regulated genes	oligopeptide transporter 5%3B IPR004813 (Oligopeptide transporter%2C OPT superfamily)%3B GO:0055085 (transmembrane transport)
Araip.PD40Z	-1.94002	3.88986e-06	Down regulated genes	protein LURP-one-related 6-like [Glycine max]%3B IPR025659 (Tubby C-terminal-like domain)
Araip.LUU1Z	-2.00071	0.00131225	Down regulated genes	Mandelate racemase/muconate lactonizing protein n%3D2 Tax%3DChloroflexus RepID%3DA9WD47_CHLAA%3B IPR001354 (Mandelate racemase/muconate lactonizing enzyme)%2C IPR013341 (Mandelate racemase/muconate lactonizing enzyme%2C N-terminal)%3B GO:0003824 (catalytic activity)%2C GO:0008152 (metabolic process)
Araip.0WL30	2.08563	0.0227703	Up regulated genes	receptor-like kinase%3B IPR001611 (Leucine-rich repeat)%2C IPR011009 (Protein kinase-like domain)%2C IPR013210 (Leucine-rich repeat-containing N-terminal%2C type 2)%3B GO:0004672 (protein kinase activity)%2C GO:0005515 (protein binding)%2C GO:0006468 (protein phosphorylation)
Aradu.ZH9JR	-2.03946	1.35159e-07	Down regulated genes	unknown protein
Araip.3M97C	-1.95445	0.0423315	Down regulated genes	uncharacterized protein LOC102661770 isoform X2 [Glycine max]%3B IPR007656 (Zein-binding domain)
Aradu.3KJ9A	-2.55782	0.00115468	Down regulated genes	cytochrome P450%2C family 718%3B IPR001128 (Cytochrome P450)%3B GO:0005506 (iron ion binding)%2C GO:0020037 (heme binding)%2C GO:0055114 (oxidation-reduction process)
Aradu.AB7NH	-1.954	0.0453993	Down regulated genes	myb transcription factor%3B IPR009057 (Homeodomain-like)%3B GO:0003677 (DNA binding)%2C GO:0003682 (chromatin binding)
Araip.35AW1	-2.80082	1.67994e-08	Down regulated genes	CONSTANS-like 2%3B IPR010402 (CCT domain)%3B GO:0005515 (protein binding)
XLOC_130020	2.05667	0.0148489	Up regulated genes	Undetected
Araip.S8PLT	2.17711	0.000196064	Up regulated genes	disease-resistance response protein%3B IPR000916 (Bet v I domain)%2C IPR023393 (START-like domain)%2C IPR024949 (Bet v I type allergen)%3B GO:0006952 (defense response)%2C GO:0009607 (response to biotic stimulus)
XLOC_087058	-3.70985	2.07108e-08	Down regulated genes	Undetected
Aradu.T693K	2.22067	0.00439127	Up regulated genes	SET domain-containing protein%3B IPR011383 (RuBisCO-cytochrome methylase%2C RMS1)%3B GO:0005515 (protein binding)
Aradu.0JT6M	1.89637	0.00231297	Up regulated genes	biotin carboxyl carrier acetyl-CoA carboxylase%3B IPR000089 (Biotin/lipoyl attachment)%2C IPR001249 (Acetyl-CoA biotin carboxyl carrier)%3B GO:0003989 (acetyl-CoA carboxylase activity)%2C GO:0006633 (fatty acid biosynthetic process)%2C GO:0009317 (acetyl-CoA carboxylase complex)
Araip.170VT	-2.18933	0.00968991	Down regulated genes	uncharacterized protein LOC100786184 [Glycine max]
Araip.1UW0G	-1.71328	0.00710117	Down regulated genes	leguminosin group485 secreted peptide%3B IPR010800 (Glycine rich protein)
Aradu.D4CJV	-1.93634	0.000212318	Down regulated genes	alpha/beta-Hydrolases superfamily protein
Aradu.MEI7N	-1.38691	0.0427793	Down regulated genes	low-temperature-induced 65 kDa protein-like [Glycine max]
Aradu.C87QH	-1.66233	0.00413269	Down regulated genes	ethylene-responsive transcription factor 1B%3B IPR016177 (DNA-binding domain)%3B GO:0003677 (DNA binding)%2C GO:0003700 (sequence-specific DNA binding transcription factor activity)
Araip.F4CVW	-2.41875	4.69076e-14	Down regulated genes	zinc finger protein CONSTANS-like [Glycine max]%3B IPR000315 (Zinc finger%2C B-box)%3B GO:0005622 (intracellular)%2C GO:0008270 (zinc ion binding)
Araip.TN7YM	-1.12064	NA	Down regulated genes	Unknown protein%3B IPR010800 (Glycine rich protein)
Araip.DL86S	-1.42076	0.0466681	Down regulated genes	NAC domain containing protein 19%3B IPR003441 (NAC domain)%3B GO:0003677 (DNA binding)
Araip.95YSF	-1.82306	0.00496051	Down regulated genes	probable WRKY transcription factor 23-like [Glycine max]%3B IPR003657 (DNA-binding WRKY)%3B GO:0003700 (sequence-specific DNA binding transcription factor activity)%2C GO:0043565 (sequence-specific DNA binding)
XLOC_011315	-3.27596	1.22001e-07	Down regulated genes	Undetected
Aradu.9KZ2C	1.76149	0.00932507	Up regulated genes	3-oxoacyl-[acyl-carrier-protein] synthase 3 n%3D2 Tax%3DSynechococcus RepID%3DQ3B049_SYNS9%3B IPR004655 (3-oxoacyl-[acyl-carrier-protein] synthase 3)%3B GO:0003824 (catalytic activity)%2C GO:0004315 (3-oxoacyl-[acyl-carrier-protein] synthase activity)%2C GO:0006633 (fatty acid biosynthetic process)%2C GO:0008152 (metabolic process)%2C GO:0008610 (lipid biosynthetic process)
XLOC_097979	-2.77534	0.000395942	Down regulated genes	Undetected
Araip.V2CL1	3.28665	1.69434e-07	Up regulated genes	uncharacterized protein At4g22758-like [Glycine max]
Araip.71FLX	-2.45686	4.2782e-08	Down regulated genes	UPF0496 protein At1g20180-like [Glycine max]%3B IPR007749 (Protein of unknown function DUF677)
Aradu.YA6WS	1.87212	0.0309904	Up regulated genes	Cell wall protein Exp4 n%3D1 Tax%3DMirabilis jalapa RepID%3DQ84L38_MIRJA%3B IPR007118 (Expansin/Lol pI)%3B GO:0005576 (extracellular region)%2C GO:0009664 (plant-type cell wall organization)
Araip.J8BGM	-1.43465	0.0150762	Down regulated genes	probable carboxylesterase 18-like [Glycine max]%3B IPR013094 (Alpha/beta hydrolase fold-3)%3B GO:0008152 (metabolic process)%2C GO:0016787 (hydrolase activity)
XLOC_051770	-3.01439	3.68534e-08	Down regulated genes	Undetected
Aradu.NC5JV	-1.47348	0.00495661	Down regulated genes	unknown protein
Araip.IZ27R	1.62118	0.0315654	Up regulated genes	ureidoglycolate hydrolase%2C putative%3B IPR011051 (RmlC-like cupin domain)%3B GO:0004848 (ureidoglycolate hydrolase activity)
Aradu.LB6JY	-1.58108	0.0473462	Down regulated genes	two-component response regulator-like APRR2-like isoform X2 [Glycine max]%3B IPR009057 (Homeodomain-like)%3B GO:0003677 (DNA binding)%2C GO:0003682 (chromatin binding)
Araip.Q0QAQ	-1.5758	0.0245752	Down regulated genes	K+ efflux antiporter 3%3B IPR006153 (Cation/H+ exchanger)%2C IPR016040 (NAD(P)-binding domain)%3B GO:0006812 (cation transport)%2C GO:0006813 (potassium ion transport)%2C GO:0015299 (solute:hydrogen antiporter activity)%2C GO:0016021 (integral component of membrane)%2C GO:0055085 (transmembrane transport)
Aradu.L3W0Z	-2.15205	0.000317379	Down regulated genes	Cytochrome P450 superfamily protein%3B IPR001128 (Cytochrome P450)%3B GO:0005506 (iron ion binding)%2C GO:0020037 (heme binding)%2C GO:0055114 (oxidation-reduction process)
Aradu.GX9JC	-2.19074	0.0107031	Down regulated genes	HXXXD-type acyl-transferase family protein%3B IPR003480 (Transferase)%2C IPR023213 (Chloramphenicol acetyltransferase-like domain)
Aradu.R7LNQ	-3.22746	2.66802e-11	Down regulated genes	DUF679 domain membrane protein 2%3B IPR007770 (Protein of unknown function DUF679)
Araip.NJ9I8	-2.26748	3.3361e-07	Down regulated genes	SAUR-like auxin-responsive protein family%3B IPR003676 (Auxin-induced protein%2C ARG7)
Araip.PEK5S	-1.58141	0.0283902	Down regulated genes	RING-H2 zinc finger protein%3B IPR013083 (Zinc finger%2C RING/FYVE/PHD-type)%3B GO:0005515 (protein binding)%2C GO:0008270 (zinc ion binding)
Araip.646Z6	-2.04341	5.8192e-05	Down regulated genes	Protein of unknown function (DUF179)%3B IPR003774 (Protein of unknown function UPF0301)
XLOC_014429	-2.13865	0.00335495	Down regulated genes	Undetected
Aradu.G3DHZ	-2.3913	3.07194e-06	Down regulated genes	Pectate lyase family protein%3B IPR011050 (Pectin lyase fold/virulence factor)%2C IPR018082 (AmbAllergen)
Aradu.MVB2G	-1.40172	0.040544	Down regulated genes	GRAM domain-containing protein / ABA-responsive protein-related%3B IPR004182 (GRAM domain)
Araip.PF47L	-2.1707	8.95677e-07	Down regulated genes	glucan endo-1%2C3-beta-glucosidase 14-like [Glycine max]%3B IPR000490 (Glycoside hydrolase%2C family 17)%2C IPR017853 (Glycoside hydrolase%2C superfamily)%3B GO:0005975 (carbohydrate metabolic process)
Aradu.DK681	2.06971	0.00118249	Up regulated genes	B3 DNA-binding domain protein%3B IPR015300 (DNA-binding pseudobarrel domain)%3B GO:0003677 (DNA binding)
Aradu.3RM48	-1.38689	0.0163646	Down regulated genes	unknown protein
Araip.BR60A	-1.7793	0.000912178	Down regulated genes	uncharacterized protein LOC100811711 [Glycine max]
XLOC_128547	-1.66335	0.0104199	Down regulated genes	Undetected
Araip.P91HW	-1.7947	0.0176559	Down regulated genes	ELF4-like 1%3B IPR009741 (Protein of unknown function DUF1313)
Aradu.Q5XDE	-1.89123	1.36899e-05	Down regulated genes	protein kinase family protein%3B IPR020636 (Calcium/calmodulin-dependent/calcium-dependent protein kinase)%3B GO:0004672 (protein kinase activity)%2C GO:0005524 (ATP binding)%2C GO:0006468 (protein phosphorylation)%2C GO:0007165 (signal transduction)
Aradu.A7WPS	-1.45134	0.0214324	Down regulated genes	embryo-specific protein%3B IPR010417 (Embryo-specific 3)%3B GO:0005515 (protein binding)
XLOC_018345	1.67529	0.00495341	Up regulated genes	Undetected
Aradu.JAV3X	2.13407	0.00139868	Up regulated genes	protein IQ-DOMAIN 14-like [Glycine max]%3B IPR000048 (IQ motif%2C EF-hand binding site)%2C IPR025064 (Domain of unknown function DUF4005)%3B GO:0005515 (protein binding)
Araip.37R5L	-1.95034	0.0311829	Down regulated genes	putative cyclic nucleotide-gated ion channel 15-like isoform X1 [Glycine max]%3B IPR003938 (Potassium channel%2C voltage-dependent%2C EAG/ELK/ERG)%2C IPR020683 (Ankyrin repeat-containing domain)%3B GO:0005216 (ion channel activity)%2C GO:0005249 (voltage-gated potassium channel activity)%2C GO:0005515 (protein binding)%2C GO:0006811 (ion transport)%2C GO:0006813 (potassium ion transport)%2C GO:00…
Aradu.N37A4	1.65522	0.0222497	Up regulated genes	CBS domain-containing protein
Araip.TR5AB	-4.09105	1.5826e-11	Down regulated genes	beta-galactosidase 8%3B IPR001251 (CRAL-TRIO domain)%2C IPR001944 (Glycoside hydrolase%2C family 35)%2C IPR017853 (Glycoside hydrolase%2C superfamily)%3B GO:0005975 (carbohydrate metabolic process)
Aradu.0E2DC	-1.85963	0.00469269	Down regulated genes	early nodulin-like protein 1%3B IPR008972 (Cupredoxin)%3B GO:0005507 (copper ion binding)%2C GO:0009055 (electron carrier activity)
Aradu.0JC72	-1.98178	0.0107697	Down regulated genes	MATE efflux family protein%3B IPR002528 (Multi antimicrobial extrusion protein)%3B GO:0006855 (drug transmembrane transport)%2C GO:0015238 (drug transmembrane transporter activity)%2C GO:0015297 (antiporter activity)%2C GO:0016020 (membrane)%2C GO:0055085 (transmembrane transport)
Araip.A0U1I	-1.70651	0.000267536	Down regulated genes	kelch repeat F-box protein%3B IPR001810 (F-box domain)%2C IPR015916 (Galactose oxidase%2C beta-propeller)%3B GO:0005515 (protein binding)
[truncated: 754 more rows]

## Sheet: Stage6 70DAF
H176-6vs.L70-6
Gene	log2FC	Pvalue	Condition	Func
[truncated: 995 more rows]
