# Supplementary material for: Transcriptomic Analysis Reveals the High-Oleic Acid Feedback Regulating the Homologous Gene Expression of Stearoyl-ACP Desaturase 2 (SAD2) in Peanuts
Source: Int J Mol Sci. 2019 Jun 25;20(12):3091. doi: 10.3390/ijms20123091 (PMC6628111; doi:10.3390/ijms20123091)
Supplement: Supplementary file 1 [file ijms-20-03091-s001.zip › SP files/SP Table5.xls]

## Sheet: biological processes
Table S5. GO analysis of total DEGs
GO_acc	term_type	Term	queryitem	querytotal	refitem	reftotal	pvalue	FDR	entries	entries_ref
GO:0008152	P	metabolic process	586	1321	16132	38484	0.13	1	// Aradu.CAM8W // Aradu.X66TP // Araip.YC2CD // Aradu.F19Z7 // Araip.NKJ54 // Aradu.348PZ // Aradu.UX4KT // Aradu.K93AE // Araip.74J1S // Araip.SB04G // Aradu.A4HFE // Araip.K56RN // Araip.0WL30 // Aradu.60IB6 // Aradu.D4FDN // Araip.9WK4L // Aradu.0C9TU // Aradu.BLA0I // Araip.QK1BG // Aradu.H0G14 // Araip.ZY14U // Aradu.X96SI // Aradu.Q3FM7 // Araip.UGA40 // Aradu.75D3M // Araip.WWK4F // Araip.…	// Araip.6U9BD // Aradu.W9G7C // Araip.4D1A3 // Araip.6V837 // Araip.74H17 // Aradu.NR0P7 // Araip.43TSN // Araip.7AL8W // Araip.Y0VXW // Aradu.HQ2V8 // Aradu.3I0IG // Araip.J98GW // Araip.NDU2E // Aradu.7B3CD // Araip.A3H9Q // Araip.6YJ7D // Araip.5804B // Aradu.Q8UNU // Araip.HKZ7Q // Aradu.L2IAX // Araip.PK5IZ // Araip.0WL30 // Araip.GQ1YV // Aradu.5U14I // Aradu.FJ32V // Araip.5F6MD // Aradu.…
GO:0009987	P	cellular process	404	1321	13197	38484	0.98	1	// Araip.MS6FQ // Aradu.X66TP // Araip.I15G1 // Aradu.ISV8J // Aradu.F19Z7 // Aradu.ZP2LZ // Aradu.348PZ // Aradu.UX4KT // Aradu.2ZP0Z // Araip.74J1S // Aradu.612YH // Aradu.R5UY0 // Aradu.A4HFE // Aradu.I9JU3 // Araip.0WL30 // Aradu.60IB6 // Araip.9WK4L // Aradu.0C9TU // Araip.J1GUG // Araip.ZY14U // Araip.D7QWM // Araip.UGA40 // Araip.WWK4F // Araip.136S0 // Araip.C0Q51 // Araip.F5TH8 // Aradu.…	// Araip.34ZNV // Aradu.W9G7C // Aradu.NR0P7 // Araip.7AL8W // Araip.Y0VXW // Aradu.HQ2V8 // Aradu.3I0IG // Araip.J98GW // Araip.NDU2E // Aradu.7B3CD // Araip.DKI8Z // Araip.5804B // Aradu.Q8UNU // Araip.HKZ7Q // Aradu.L2IAX // Aradu.04GXY // Araip.0WL30 // Araip.GQ1YV // Aradu.5U14I // Araip.8IP9E // Araip.E8VLZ // Aradu.T8YLP // Araip.JI3LS // Araip.8A8CL // Aradu.D6SVB // Aradu.S28JQ // Aradu.…
GO:0044238	P	primary metabolic process	370	1321	10953	38484	0.62	1	// Aradu.CAM8W // Aradu.F19Z7 // Araip.NKJ54 // Aradu.348PZ // Aradu.UX4KT // Aradu.A4HFE // Aradu.I9JU3 // Araip.0WL30 // Aradu.60IB6 // Aradu.D4FDN // Aradu.BLA0I // Araip.ZY14U // Araip.UGA40 // Araip.WWK4F // Araip.H7632 // Araip.Z2NTP // Araip.136S0 // Araip.C0Q51 // Aradu.93LBV // Aradu.L65IQ // Aradu.74HRM // Aradu.7Q819 // Aradu.7GN6Y // Aradu.Y924X // Araip.F0Y7Z // Aradu.4196P // Araip.…	// Araip.J98GW // Aradu.NR0P7 // Araip.Y0VXW // Aradu.HQ2V8 // Aradu.3I0IG // Araip.K9GMS // Aradu.214XN // Araip.A3H9Q // Aradu.Q8UNU // Araip.HKZ7Q // Aradu.L2IAX // Aradu.04GXY // Araip.0WL30 // Araip.GQ1YV // Aradu.5U14I // Aradu.FJ32V // Araip.LPJ84 // Aradu.WA2S7 // Aradu.D6SVB // Aradu.2CS02 // Aradu.S28JQ // Aradu.RI4W0 // Araip.H8B72 // Araip.UFA1S // Aradu.Z8BLA // Araip.IV4BT // Araip.…
GO:0044237	P	cellular metabolic process	273	1321	9543	38484	1	1	// Aradu.J2BV7 // Aradu.G7F8E // Aradu.82M2C // Araip.WB197 // Aradu.X66TP // Araip.S6BCW // Araip.I0HKJ // Araip.AT3RC // Araip.EZ4VM // Araip.L02B7 // Aradu.F19Z7 // Aradu.348PZ // Aradu.PR2BP // Aradu.7W9JR // Araip.J0JC5 // Aradu.98U3Z // Aradu.UX4KT // Aradu.09QQW // Araip.74J1S // Aradu.NL2WD // Aradu.43FMJ // Aradu.0L9GE // Aradu.A4HFE // Aradu.XT75Q // Aradu.I9JU3 // Araip.0WL30 // Aradu.…	// Aradu.W9G7C // Aradu.NR0P7 // Araip.7AL8W // Araip.Y0VXW // Araip.PLU2V // Aradu.3I0IG // Araip.J98GW // Araip.NDU2E // Aradu.7B3CD // Araip.DKI8Z // Araip.5804B // Aradu.Q8UNU // Araip.HKZ7Q // Aradu.L2IAX // Aradu.04GXY // Araip.0WL30 // Araip.GQ1YV // Aradu.5U14I // Araip.E8VLZ // Aradu.WA2S7 // Aradu.D6SVB // Aradu.S28JQ // Aradu.RI4W0 // Araip.H8B72 // Araip.UFA1S // Aradu.HQ2V8 // Aradu.…
GO:0043170	P	macromolecule metabolic process	210	1321	7756	38484	1	1	// Araip.L3SN7 // Araip.WB197 // Araip.S6BCW // Araip.I0HKJ // Araip.L02B7 // Aradu.F19Z7 // Araip.V50JD // Araip.NKJ54 // Araip.6P2F9 // Araip.HR0JZ // Araip.J0JC5 // Aradu.98U3Z // Aradu.UX4KT // Aradu.09QQW // Araip.19YRX // Aradu.NL2WD // Araip.TJ1W0 // Aradu.A4HFE // Aradu.W51GD // Aradu.I9JU3 // Araip.0WL30 // Aradu.60IB6 // Araip.9WK4L // Aradu.P4874 // Araip.C0Q51 // Araip.K90VM // Araip.…	// Aradu.NR0P7 // Araip.Y0VXW // Aradu.HQ2V8 // Aradu.3I0IG // Araip.A3H9Q // Aradu.Q8UNU // Araip.HKZ7Q // Aradu.L2IAX // Araip.31XHT // Araip.0WL30 // Araip.GQ1YV // Aradu.FJ32V // Araip.DMW0Y // Aradu.WA2S7 // Aradu.2CS02 // Araip.6C0N9 // Aradu.RI4W0 // Araip.UFA1S // Araip.IV4BT // Araip.PLU2V // Aradu.14EED // Aradu.9YL2E // Aradu.QJ7XC // Aradu.RT35T // Aradu.EA4KK // Araip.37FC1 // Araip.…
GO:0019538	P	protein metabolic process	169	1321	6039	38484	1	1	// Araip.L3SN7 // Araip.S6BCW // Aradu.F19Z7 // Araip.V50JD // Araip.NKJ54 // Araip.6P2F9 // Araip.HR0JZ // Araip.J0JC5 // Aradu.98U3Z // Aradu.UX4KT // Araip.TJ1W0 // Aradu.A4HFE // Aradu.W51GD // Aradu.I9JU3 // Araip.0WL30 // Aradu.60IB6 // Araip.9WK4L // Aradu.P4874 // Araip.K90VM // Araip.ZY14U // Araip.14EMX // Araip.6F6EB // Araip.YV6NV // Aradu.AZ3DS // Araip.Q81PN // Aradu.CT2LH // Araip.…	// Aradu.NR0P7 // Aradu.HQ2V8 // Aradu.3I0IG // Araip.A3H9Q // Aradu.Q8UNU // Araip.HKZ7Q // Aradu.L2IAX // Araip.PK5IZ // Araip.0WL30 // Araip.GQ1YV // Aradu.FJ32V // Aradu.WA2S7 // Aradu.2CS02 // Araip.6C0N9 // Aradu.RI4W0 // Araip.UFA1S // Araip.IV4BT // Araip.PLU2V // Aradu.14EED // Aradu.L2FHA // Aradu.QJ7XC // Aradu.EA4KK // Araip.37FC1 // Aradu.70NX8 // Araip.34JE3 // Araip.GN6XE // Araip.…
GO:0044260	P	cellular macromolecule metabolic process	165	1321	6343	38484	1	1	// Araip.WB197 // Araip.S6BCW // Araip.I0HKJ // Araip.L02B7 // Aradu.F19Z7 // Araip.6P2F9 // Araip.J0JC5 // Aradu.98U3Z // Aradu.UX4KT // Aradu.09QQW // Aradu.YV0F0 // Aradu.A4HFE // Aradu.XT75Q // Aradu.I9JU3 // Araip.0WL30 // Aradu.60IB6 // Araip.9WK4L // Aradu.P4874 // Araip.K90VM // Araip.ZY14U // Araip.6F6EB // Araip.YV6NV // Aradu.AZ3DS // Araip.Q81PN // Aradu.EV762 // Aradu.CT2LH // Araip.…	// Aradu.NR0P7 // Araip.Y0VXW // Aradu.HQ2V8 // Aradu.3I0IG // Aradu.Q8UNU // Araip.HKZ7Q // Aradu.L2IAX // Araip.31XHT // Araip.0WL30 // Araip.GQ1YV // Aradu.WA2S7 // Araip.6C0N9 // Aradu.RI4W0 // Araip.UFA1S // Araip.PLU2V // Aradu.14EED // Aradu.QJ7XC // Aradu.RT35T // Aradu.EA4KK // Araip.37FC1 // Araip.CU3D7 // Aradu.70NX8 // Aradu.7AZ8Z // Araip.34JE3 // Aradu.ZZ5R5 // Aradu.J0DSA // Araip.…
GO:0051179	P	localization	141	1321	3406	38484	0.019	1	// Araip.MS6FQ // Aradu.4NJ9R // Aradu.76UYG // Aradu.ZP2LZ // Aradu.51M0L // Aradu.4M95U // Araip.1H7DX // Aradu.6KR5S // Aradu.2ZP0Z // Aradu.612YH // Aradu.R5UY0 // Aradu.T0IJJ // Araip.MMB4Q // Aradu.N8FJN // Aradu.XDK6H // Araip.M14D6 // Araip.UDD03 // Araip.N9WJ3 // Araip.QE1LN // Araip.D7QWM // Aradu.JPL2X // Aradu.ZJ7LY // Aradu.79YD1 // Aradu.GF3NG // Aradu.8Y5FN // Aradu.TBP46 // Araip.…	// Araip.D43FQ // Aradu.13B2D // Araip.1842Y // Aradu.CI3I2 // Araip.JVG8J // Aradu.66N0Z // Aradu.T5RWU // Araip.R90BF // Aradu.9B60Q // Araip.SW31Z // Aradu.CA14N // Araip.MM5VB // Araip.QY9AP // Araip.6Y0I9 // Araip.18EH0 // Araip.F3TI6 // Araip.HS41C // Araip.G23J4 // Aradu.612YH // Araip.33RWI // Araip.FC5PA // Aradu.N9RDH // Araip.4SP4E // Araip.88ZCR // Araip.191UR // Aradu.TP9RN // Aradu.…
GO:0006810	P	transport	139	1321	3374	38484	0.023	1	// Araip.MS6FQ // Aradu.4NJ9R // Aradu.76UYG // Aradu.ZP2LZ // Aradu.51M0L // Aradu.4M95U // Araip.1H7DX // Aradu.6KR5S // Aradu.2ZP0Z // Aradu.612YH // Aradu.R5UY0 // Aradu.T0IJJ // Araip.MMB4Q // Aradu.N8FJN // Aradu.XDK6H // Araip.M14D6 // Araip.UDD03 // Araip.N9WJ3 // Araip.QE1LN // Araip.D7QWM // Aradu.JPL2X // Aradu.ZJ7LY // Aradu.79YD1 // Aradu.GF3NG // Aradu.8Y5FN // Aradu.TBP46 // Araip.…	// Araip.D43FQ // Aradu.13B2D // Araip.1842Y // Aradu.CI3I2 // Araip.JVG8J // Aradu.66N0Z // Aradu.T5RWU // Araip.R90BF // Aradu.9B60Q // Araip.SW31Z // Aradu.CA14N // Araip.MM5VB // Araip.QY9AP // Araip.6Y0I9 // Araip.18EH0 // Araip.F3TI6 // Araip.HS41C // Araip.G23J4 // Aradu.612YH // Araip.33RWI // Araip.FC5PA // Aradu.N9RDH // Araip.4SP4E // Araip.88ZCR // Araip.191UR // Aradu.TP9RN // Aradu.…
GO:0051234	P	establishment of localization	139	1321	3374	38484	0.023	1	// Araip.MS6FQ // Aradu.4NJ9R // Aradu.76UYG // Aradu.ZP2LZ // Aradu.51M0L // Aradu.4M95U // Araip.1H7DX // Aradu.6KR5S // Aradu.2ZP0Z // Aradu.612YH // Aradu.R5UY0 // Aradu.T0IJJ // Araip.MMB4Q // Aradu.N8FJN // Aradu.XDK6H // Araip.M14D6 // Araip.UDD03 // Araip.N9WJ3 // Araip.QE1LN // Araip.D7QWM // Aradu.JPL2X // Aradu.ZJ7LY // Aradu.79YD1 // Aradu.GF3NG // Aradu.8Y5FN // Aradu.TBP46 // Araip.…	// Araip.D43FQ // Aradu.13B2D // Araip.1842Y // Aradu.CI3I2 // Araip.JVG8J // Aradu.66N0Z // Aradu.T5RWU // Araip.R90BF // Aradu.9B60Q // Araip.SW31Z // Aradu.CA14N // Araip.MM5VB // Araip.QY9AP // Araip.6Y0I9 // Araip.18EH0 // Araip.F3TI6 // Araip.HS41C // Araip.G23J4 // Aradu.612YH // Araip.33RWI // Araip.FC5PA // Aradu.N9RDH // Araip.4SP4E // Araip.88ZCR // Araip.191UR // Aradu.TP9RN // Aradu.…
GO:0044267	P	cellular protein metabolic process	134	1321	4771	38484	0.99	1	// Araip.S6BCW // Aradu.F19Z7 // Araip.6P2F9 // Araip.J0JC5 // Aradu.98U3Z // Aradu.UX4KT // Aradu.A4HFE // Aradu.I9JU3 // Araip.0WL30 // Aradu.60IB6 // Araip.9WK4L // Aradu.P4874 // Araip.K90VM // Araip.ZY14U // Araip.6F6EB // Araip.YV6NV // Aradu.AZ3DS // Araip.Q81PN // Aradu.CT2LH // Araip.F41IP // Aradu.7W2Z9 // Aradu.SE501 // Araip.136S0 // Araip.C0Q51 // Aradu.2E3F6 // Araip.L02B7 // Araip.…	// Araip.F82T0 // Aradu.AEH7T // Aradu.U3TSP // Araip.YF72G // Aradu.8KF0B // Aradu.GE9NM // Aradu.NR0P7 // Araip.5X1WC // Araip.L7859 // Araip.NFF6I // Aradu.60C6S // Aradu.JP0K2 // Araip.MIL8Q // Aradu.HX9QU // Araip.130CD // Aradu.X6UYT // Araip.M3BFQ // Araip.Y2RY2 // Aradu.Q8UNU // Araip.HKZ7Q // Araip.SEJ0X // Aradu.04GXY // Araip.Q0ACF // Aradu.X00D6 // Araip.DH7WI // Araip.0WL30 // Araip.…
GO:0055114	P	oxidation reduction	133	1321	3227	38484	0.025	1	// Aradu.TI2CX // Araip.SGA37 // Aradu.H0G14 // Aradu.8W8ZB // Araip.YC2CD // Aradu.PR2BP // Aradu.42LRX // Araip.HWV62 // Aradu.XM2MR // Araip.SB04G // Araip.K56RN // Araip.KJ4AU // Aradu.TZD57 // Aradu.0C9TU // Aradu.VV1WJ // Aradu.G99LQ // Aradu.D0CN9 // Araip.NS97H // Aradu.Q3FM7 // Aradu.75D3M // Araip.7G2AU // Aradu.99F66 // Araip.F41IP // Aradu.4R68R // Araip.KVM2C // Aradu.CN91R // Aradu.…	// Araip.4XB1Y // Araip.6U9BD // Araip.3J4UV // Araip.4D1A3 // Araip.6V837 // Araip.74H17 // Araip.68F0J // Araip.43TSN // Aradu.0L2MP // Araip.YC2CD // Aradu.KST3G // Araip.DKI8Z // Araip.5804B // Araip.TS2QL // Araip.PAE7Y // Aradu.QHA6Y // Araip.I0093 // Araip.Q34LR // Araip.SPA3D // Aradu.4U4LS // Aradu.739Q1 // Aradu.U4RIV // Aradu.W88FU // Aradu.0C9TU // Araip.IG21E // Aradu.X9PNA // Araip.…
GO:0043412	P	macromolecule modification	115	1321	3164	38484	0.29	1	// Araip.S6BCW // Aradu.F19Z7 // Araip.6P2F9 // Araip.J0JC5 // Aradu.98U3Z // Aradu.UX4KT // Aradu.I9JU3 // Araip.0WL30 // Aradu.60IB6 // Araip.9WK4L // Aradu.P4874 // Araip.K90VM // Araip.ZY14U // Araip.6F6EB // Aradu.AZ3DS // Araip.Q81PN // Aradu.CT2LH // Aradu.7W2Z9 // Aradu.SE501 // Araip.136S0 // Araip.C0Q51 // Aradu.2E3F6 // Araip.L02B7 // Araip.75CVM // Araip.CIZ6F // Araip.WH0MC // Araip.…	// Aradu.AEH7T // Araip.YF72G // Aradu.GE9NM // Aradu.NR0P7 // Araip.9WV22 // Araip.L7859 // Araip.NFF6I // Aradu.60C6S // Araip.14XRX // Araip.MIL8Q // Aradu.X6UYT // Araip.M3BFQ // Araip.GHT9B // Araip.HKZ7Q // Araip.SEJ0X // Araip.26NNH // Aradu.X00D6 // Araip.DH7WI // Araip.0WL30 // Araip.SKT5W // Araip.H279I // Araip.GQ1YV // Araip.UE2ZI // Aradu.KR9ZZ // Araip.RN7PY // Araip.Z2RR8 // Araip.…
GO:0006464	P	protein modification process	114	1321	3034	38484	0.19	1	// Araip.S6BCW // Aradu.F19Z7 // Araip.6P2F9 // Araip.J0JC5 // Aradu.98U3Z // Aradu.UX4KT // Aradu.I9JU3 // Araip.0WL30 // Aradu.60IB6 // Araip.9WK4L // Aradu.P4874 // Araip.K90VM // Araip.ZY14U // Araip.6F6EB // Aradu.AZ3DS // Araip.Q81PN // Aradu.CT2LH // Aradu.7W2Z9 // Aradu.SE501 // Araip.136S0 // Araip.C0Q51 // Aradu.2E3F6 // Araip.L02B7 // Araip.75CVM // Araip.CIZ6F // Araip.WH0MC // Aradu.…	// Aradu.AEH7T // Araip.YF72G // Aradu.GE9NM // Aradu.NR0P7 // Araip.9WV22 // Araip.L7859 // Araip.NFF6I // Aradu.60C6S // Araip.14XRX // Araip.MIL8Q // Aradu.X6UYT // Araip.M3BFQ // Araip.GHT9B // Araip.HKZ7Q // Araip.SEJ0X // Araip.FXZ38 // Araip.26NNH // Aradu.X00D6 // Araip.DH7WI // Araip.0WL30 // Araip.SKT5W // Araip.H279I // Araip.GQ1YV // Araip.UE2ZI // Aradu.KR9ZZ // Araip.RN7PY // Araip.…
GO:0043687	P	post-translational protein modification	111	1321	2837	38484	0.099	1	// Araip.S6BCW // Aradu.F19Z7 // Araip.6P2F9 // Araip.J0JC5 // Aradu.98U3Z // Aradu.UX4KT // Aradu.I9JU3 // Araip.0WL30 // Aradu.60IB6 // Araip.9WK4L // Aradu.P4874 // Araip.K90VM // Araip.ZY14U // Araip.14EMX // Aradu.AZ3DS // Araip.Q81PN // Aradu.CT2LH // Aradu.7W2Z9 // Aradu.SE501 // Araip.136S0 // Araip.C0Q51 // Aradu.2E3F6 // Araip.L02B7 // Araip.75CVM // Araip.CIZ6F // Araip.WH0MC // Aradu.…	// Aradu.AEH7T // Araip.YF72G // Aradu.GE9NM // Aradu.NR0P7 // Araip.9WV22 // Araip.L7859 // Araip.NFF6I // Aradu.60C6S // Araip.14XRX // Araip.MIL8Q // Aradu.X6UYT // Araip.M3BFQ // Aradu.GTR21 // Araip.HKZ7Q // Araip.SEJ0X // Araip.26NNH // Aradu.X00D6 // Araip.DH7WI // Araip.0WL30 // Araip.SKT5W // Araip.H279I // Araip.GQ1YV // Araip.UE2ZI // Aradu.KR9ZZ // Araip.RN7PY // Araip.Z2RR8 // Araip.…
GO:0005975	P	carbohydrate metabolic process	107	1321	1762	38484	5.2e-08	6.7e-05	// Aradu.CAM8W // Araip.9T02K // Araip.TR5AB // Araip.I0HKJ // Aradu.U8PRD // Araip.1H7DX // Araip.LMR7U // Aradu.D4FDN // Aradu.BLA0I // Aradu.S7Z0K // Aradu.EV762 // Araip.P9Z95 // Araip.54LLW // Araip.PF47L // Araip.FER8B // Araip.HS9YY // Araip.UK5PE // Aradu.0G8MU // Aradu.D4D16 // Araip.TIZ51 // Aradu.7Q819 // Aradu.7GN6Y // Aradu.E5D12 // Aradu.4196P // Araip.WMP7D // Aradu.BR4VK // Aradu.…	// Aradu.K13LE // Aradu.NB8XZ // Aradu.W9IJK // Araip.J98GW // Aradu.M2K4S // Araip.Y0VXW // Araip.EDV8G // Araip.Z6BHD // Araip.K9GMS // Aradu.214XN // Araip.64I4P // Araip.HKD7P // Araip.68K5U // Aradu.Y5NIC // Araip.KA397 // Aradu.Z9830 // Araip.LPJ84 // Araip.8X38S // Aradu.E8NYC // Aradu.L8BYH // Aradu.CN01H // Araip.GU33D // Araip.GD8VH // Aradu.N8RFP // Araip.PK4KZ // Aradu.RT35T // Aradu.…
GO:0006796	P	phosphate metabolic process	106	1321	2969	38484	0.36	1	// Araip.S6BCW // Aradu.F19Z7 // Araip.6P2F9 // Araip.J0JC5 // Aradu.98U3Z // Aradu.UX4KT // Aradu.I9JU3 // Araip.0WL30 // Aradu.60IB6 // Araip.9WK4L // Aradu.C510V // Aradu.P4874 // Araip.K90VM // Araip.ZY14U // Araip.14EMX // Aradu.4P8D3 // Araip.Q81PN // Aradu.CT2LH // Aradu.7W2Z9 // Aradu.SE501 // Araip.136S0 // Araip.C0Q51 // Aradu.2E3F6 // Araip.L02B7 // Araip.75CVM // Araip.CIZ6F // Araip.…	// Aradu.W9G7C // Aradu.C4ADH // Aradu.AEH7T // Araip.YF72G // Aradu.GE9NM // Aradu.NR0P7 // Araip.9WV22 // Araip.7AL8W // Araip.NFF6I // Aradu.60C6S // Araip.14XRX // Araip.MIL8Q // Aradu.7B3CD // Aradu.X6UYT // Araip.Y45KL // Aradu.2WS3X // Araip.HKZ7Q // Araip.SEJ0X // Aradu.DRR24 // Aradu.X00D6 // Aradu.N9RDH // Araip.DH7WI // Araip.0WL30 // Araip.H279I // Araip.GQ1YV // Aradu.18R1L // Araip.…
GO:0006793	P	phosphorus metabolic process	106	1321	2969	38484	0.36	1	// Araip.S6BCW // Aradu.F19Z7 // Araip.6P2F9 // Araip.J0JC5 // Aradu.98U3Z // Aradu.UX4KT // Aradu.I9JU3 // Araip.0WL30 // Aradu.60IB6 // Araip.9WK4L // Aradu.C510V // Aradu.P4874 // Araip.K90VM // Araip.ZY14U // Araip.14EMX // Aradu.4P8D3 // Araip.Q81PN // Aradu.CT2LH // Aradu.7W2Z9 // Aradu.SE501 // Araip.136S0 // Araip.C0Q51 // Aradu.2E3F6 // Araip.L02B7 // Araip.75CVM // Araip.CIZ6F // Araip.…	// Aradu.W9G7C // Aradu.C4ADH // Aradu.AEH7T // Araip.YF72G // Aradu.GE9NM // Aradu.NR0P7 // Araip.9WV22 // Araip.7AL8W // Araip.NFF6I // Aradu.60C6S // Araip.14XRX // Araip.MIL8Q // Aradu.7B3CD // Aradu.X6UYT // Araip.Y45KL // Aradu.2WS3X // Araip.HKZ7Q // Araip.SEJ0X // Aradu.DRR24 // Aradu.X00D6 // Aradu.N9RDH // Araip.DH7WI // Araip.0WL30 // Araip.H279I // Araip.GQ1YV // Aradu.18R1L // Araip.…
GO:0016310	P	phosphorylation	100	1321	2818	38484	0.39	1	// Araip.S6BCW // Aradu.F19Z7 // Araip.6P2F9 // Araip.J0JC5 // Aradu.98U3Z // Aradu.UX4KT // Aradu.I9JU3 // Araip.0WL30 // Aradu.60IB6 // Aradu.C510V // Aradu.P4874 // Araip.ZY14U // Araip.14EMX // Aradu.4P8D3 // Araip.Q81PN // Aradu.7W2Z9 // Aradu.SE501 // Araip.136S0 // Araip.C0Q51 // Aradu.2E3F6 // Araip.L02B7 // Araip.75CVM // Araip.CIZ6F // Araip.WH0MC // Aradu.Y924X // Araip.KU06I // Araip.…	// Aradu.W9G7C // Aradu.C4ADH // Aradu.AEH7T // Araip.YF72G // Aradu.GE9NM // Aradu.NR0P7 // Araip.9WV22 // Araip.7AL8W // Araip.NFF6I // Aradu.60C6S // Araip.14XRX // Araip.MIL8Q // Aradu.7B3CD // Aradu.X6UYT // Araip.Y45KL // Aradu.2WS3X // Araip.HKZ7Q // Araip.SEJ0X // Aradu.DRR24 // Aradu.X00D6 // Aradu.N9RDH // Araip.DH7WI // Araip.0WL30 // Araip.H279I // Araip.GQ1YV // Aradu.18R1L // Araip.…
GO:0006468	P	protein amino acid phosphorylation	99	1321	2520	38484	0.1	1	// Araip.S6BCW // Aradu.F19Z7 // Araip.6P2F9 // Araip.J0JC5 // Aradu.98U3Z // Aradu.UX4KT // Aradu.I9JU3 // Araip.0WL30 // Aradu.60IB6 // Aradu.P4874 // Araip.ZY14U // Araip.14EMX // Aradu.4P8D3 // Araip.Q81PN // Aradu.7W2Z9 // Aradu.SE501 // Araip.136S0 // Araip.C0Q51 // Aradu.2E3F6 // Araip.L02B7 // Araip.75CVM // Araip.CIZ6F // Araip.WH0MC // Aradu.Y924X // Araip.KU06I // Araip.F0Y7Z // Aradu.…	// Aradu.AEH7T // Araip.YF72G // Aradu.GE9NM // Aradu.NR0P7 // Araip.9WV22 // Araip.L7859 // Araip.NFF6I // Aradu.60C6S // Araip.14XRX // Araip.MIL8Q // Aradu.X6UYT // Aradu.GTR21 // Araip.HKZ7Q // Araip.SEJ0X // Aradu.DRR24 // Aradu.X00D6 // Araip.DH7WI // Araip.0WL30 // Araip.H279I // Araip.GQ1YV // Araip.UE2ZI // Aradu.KR9ZZ // Araip.CRZ4Y // Araip.Z2RR8 // Araip.G9NSR // Aradu.LX505 // Araip.…
GO:0009058	P	biosynthetic process	81	1321	3544	38484	1	1	// Aradu.7Q819 // Aradu.7GN6Y // Aradu.G7F8E // Aradu.82M2C // Aradu.C2JFU // Araip.D7DEK // Aradu.463X7 // Aradu.J6P55 // Aradu.JW82A // Aradu.43FMJ // Aradu.JFD8S // Araip.RMU5T // Aradu.LZ0RH // Aradu.L86SE // Araip.LLR5T // Araip.3B5FU // Aradu.PR2BP // Araip.KF79G // Araip.W3RN5 // Aradu.XZP9V // Aradu.UL8XP // Araip.17BET // Araip.0U07W // Araip.VHD9K // Araip.D20UJ // Araip.2F6X3 // Araip.…	// Araip.4XB1Y // Araip.7V7IU // Araip.0A9XP // Araip.J98GW // Aradu.U3TSP // Aradu.8KF0B // Araip.Y0VXW // Araip.PLU2V // Araip.2R8F4 // Araip.64I4P // Araip.ZNB8V // Araip.68K5U // Araip.130CD // Araip.Y2RY2 // Aradu.4W071 // Araip.YCW2C // Aradu.56X7I // Araip.60EAB // Aradu.N9RDH // Aradu.4E354 // Aradu.Z1W3W // Aradu.A616C // Aradu.JIJ4V // Aradu.MA23R // Araip.9D7FV // Araip.QZ47Q // Aradu.…
GO:0044281	P	small molecule metabolic process	77	1321	2435	38484	0.78	1	// Araip.32J5S // Aradu.YY7CG // Aradu.C2JFU // Aradu.VY6JK // Aradu.X66TP // Aradu.I3YXT // Aradu.60DAC // Aradu.JFD8S // Araip.RDQ71 // Araip.LLR5T // Araip.NB6VC // Aradu.348PZ // Aradu.PR2BP // Aradu.XZP9V // Aradu.XM2MR // Aradu.UL8XP // Araip.0U07W // Araip.VHD9K // Araip.HIE89 // Aradu.M2Y4Q // Araip.BNH2T // Aradu.G7F8E // Aradu.J6P55 // Aradu.UM7TW // Aradu.463X7 // Araip.3S8HT // Aradu.…	// Araip.68E98 // Araip.0A9XP // Araip.M3BFQ // Aradu.9H3L9 // Araip.SZ4VC // Aradu.X66TP // Araip.PLU2V // Araip.Z6BHD // Araip.K9GMS // Araip.64I4P // Araip.ZNB8V // Araip.18EH0 // Aradu.6N08G // Aradu.N9RDH // Aradu.Z1W3W // Aradu.W88FU // Aradu.0C9TU // Aradu.5U14I // Araip.GX1CD // Aradu.MA23R // Aradu.Z9830 // Aradu.ZHM8Y // Araip.M9DFJ // Araip.3H65R // Aradu.D6SVB // Aradu.X32YA // Aradu.…
GO:0055085	P	transmembrane transport	74	1321	1415	38484	0.00042	0.092	// Araip.AQN9K // Araip.MS6FQ // Aradu.W7K9Z // Aradu.YAN03 // Araip.VC2H5 // Araip.NYT7M // Aradu.W63FK // Araip.PCB4M // Aradu.UEG36 // Aradu.JQ8WR // Araip.GL06B // Araip.QE1LN // Araip.826U2 // Aradu.ZP2LZ // Aradu.51M0L // Aradu.QA3D9 // Araip.GPN3I // Araip.1H7DX // Araip.LN55K // Aradu.2ZP0Z // Aradu.1D4P2 // Aradu.I27F7 // Aradu.R5UY0 // Araip.Q0QAQ // Aradu.S94TG // Araip.NF9ZR // Araip.…	// Aradu.CI3I2 // Aradu.T5RWU // Araip.R90BF // Aradu.9B60Q // Araip.SW31Z // Aradu.CA14N // Araip.6Y0I9 // Araip.G23J4 // Araip.FC5PA // Aradu.N9RDH // Aradu.NMS6W // Araip.3T2GY // Aradu.UH80N // Araip.FBT0Z // Aradu.T8YLP // Araip.JI3LS // Araip.8A8CL // Aradu.7DW66 // Aradu.ZLR01 // Araip.694KK // Araip.9SH43 // Aradu.WYR9Z // Aradu.BL57L // Araip.Z5NVH // Aradu.87H3B // Araip.D5K21 // Araip.…
GO:0044249	P	cellular biosynthetic process	68	1321	3186	38484	1	1	// Aradu.7Q819 // Aradu.7GN6Y // Aradu.82M2C // Aradu.C2JFU // Aradu.463X7 // Aradu.J6P55 // Aradu.07VYH // Aradu.43FMJ // Aradu.L86SE // Araip.LLR5T // Araip.3B5FU // Aradu.PR2BP // Araip.KF79G // Araip.W3RN5 // Aradu.CXJ5P // Aradu.UL8XP // Araip.0U07W // Araip.VHD9K // Araip.HIE89 // Araip.2F6X3 // Araip.7Y2IR // Aradu.A4HFE // Araip.81A8L // Aradu.UM7TW // Aradu.MH9NW // Araip.YV6NV // Araip.…	// Araip.4XB1Y // Araip.0A9XP // Araip.J98GW // Aradu.U3TSP // Aradu.8KF0B // Araip.Y0VXW // Araip.PLU2V // Araip.2R8F4 // Araip.64I4P // Araip.ZNB8V // Araip.68K5U // Araip.130CD // Araip.Y2RY2 // Aradu.4W071 // Araip.YCW2C // Aradu.56X7I // Araip.60EAB // Aradu.N9RDH // Aradu.4E354 // Aradu.Z1W3W // Aradu.A616C // Aradu.JIJ4V // Aradu.MA23R // Araip.9D7FV // Araip.QZ47Q // Aradu.ZHM8Y // Araip.…
GO:0006807	P	nitrogen compound metabolic process	67	1321	2806	38484	1	1	// Araip.Y957G // Araip.RT6FK // Aradu.VY6JK // Aradu.4196P // Aradu.60DAC // Aradu.JFD8S // Aradu.BR4VK // Araip.EZ4VM // Araip.RDQ71 // Araip.9BD0E // Araip.SU4JK // Aradu.M1A8C // Araip.4S1KN // Araip.56E8T // Aradu.348PZ // Aradu.09QQW // Araip.0U07W // Araip.VHD9K // Aradu.NL2WD // Aradu.M2Y4Q // Aradu.G7F8E // Aradu.XT75Q // Aradu.QM4PI // Aradu.UM7TW // Aradu.463X7 // Araip.914CH // Araip.…	// Araip.0A9XP // Araip.Q51LH // Araip.PLU2V // Aradu.IB8J3 // Araip.ZNB8V // Araip.DKI8Z // Araip.5804B // Araip.18EH0 // Aradu.56X7I // Aradu.N9RDH // Aradu.Z1W3W // Aradu.W88FU // Araip.KA397 // Aradu.5U14I // Araip.C6WSC // Aradu.MA23R // Aradu.DVE7S // Araip.E8VLZ // Aradu.ZHM8Y // Araip.M9DFJ // Aradu.VP9KQ // Aradu.D6SVB // Aradu.Z1DQ9 // Aradu.X32YA // Aradu.S28JQ // Aradu.KS9RJ // Araip.…
GO:0050896	P	response to stimulus	58	1321	1904	38484	0.83	1	// Araip.AQN9K // Araip.MS6FQ // Aradu.W7K9Z // Araip.64470 // Araip.MQB8Q // Araip.S8PLT // Aradu.G6IAK // Araip.7QT79 // Araip.FGW3H // Araip.9H8RU // Araip.GD26H // Araip.9BD0E // Araip.58W0E // Aradu.43K0P // Araip.K4VGI // Aradu.R7TTV // Araip.RDM9N // Aradu.KI3UZ // Aradu.VF4U3 // Araip.T0HNQ // Aradu.L9ISE // Aradu.L8QZK // Aradu.NL2WD // Aradu.R5UY0 // Aradu.DAV01 // Araip.WVC78 // Aradu.…	// Aradu.4WT7F // Aradu.PYS2I // Araip.167MA // Araip.74H17 // Araip.43TSN // Araip.7AL8W // Araip.6Y0I9 // Aradu.X3DNX // Araip.G23J4 // Araip.I0093 // Aradu.GB0R9 // Aradu.4U4LS // Araip.93EB9 // Aradu.TJ7VE // Aradu.X9PNA // Araip.UGV6F // Aradu.DVE7S // Araip.IV1BT // Araip.KH8KL // Araip.JSZ6P // Araip.AW9H3 // Araip.7RD3S // Aradu.SH4VE // Araip.90YM8 // Aradu.GA7JT // Araip.6W0QH // Araip.…
GO:0065007	P	biological regulation	54	1321	1592	38484	0.55	1	// Araip.LXC6U // Araip.B9NAQ // Araip.RT6FK // Aradu.Q97KS // Aradu.4W4JU // Aradu.569K2 // Aradu.J2BV7 // Aradu.G6IAK // Aradu.X8MF9 // Araip.9H8RU // Araip.GD26H // Aradu.7W2Z9 // Aradu.Q5XDE // Araip.K4VGI // Aradu.SX4F9 // Aradu.R7TTV // Aradu.9L1PV // Aradu.E0LF3 // Aradu.MM1X2 // Aradu.A4LBS // Araip.58W0E // Araip.I6C5W // Aradu.M2Y4Q // Araip.TJ1W0 // Aradu.YY7CG // Aradu.VY6JK // Aradu.…	// Araip.34ZNV // Aradu.W9G7C // Aradu.C4ADH // Araip.SZ4VC // Araip.7AL8W // Aradu.W48TA // Aradu.31VER // Aradu.YFR3R // Aradu.7B3CD // Araip.DKI8Z // Araip.5804B // Araip.18EH0 // Araip.Y45KL // Araip.RT2SG // Araip.4G9MK // Aradu.GB0R9 // Aradu.18R1L // Aradu.FJ32V // Aradu.YIV0C // Aradu.F0DTS // Aradu.HS592 // Araip.7X1IR // Aradu.Q228D // Aradu.XC65D // Araip.T0L79 // Araip.J82UY // Aradu.…
GO:0006629	P	lipid metabolic process	45	1321	1044	38484	0.077	1	// Araip.FH0QI // Aradu.13SFN // Aradu.82M2C // Aradu.07VYH // Aradu.S073D // Aradu.IJ0H9 // Aradu.8019V // Aradu.L86SE // Araip.LLR5T // Aradu.YH03P // Aradu.569K2 // Araip.95KUY // Aradu.PR2BP // Aradu.CXJ5P // Aradu.XM2MR // Araip.3B5FU // Araip.VC3BC // Araip.31Q5V // Aradu.0L9GE // Aradu.J6P55 // Araip.81A8L // Araip.H7632 // Araip.8V7F0 // Aradu.AV1HQ // Araip.3S8HT // Aradu.JU9J9 // Aradu.…	// Araip.4XB1Y // Araip.L6WEG // Araip.Q0F05 // Araip.S8M2R // Araip.337EV // Araip.6V5T5 // Araip.WVH6X // Araip.S8QDC // Aradu.CKU3N // Aradu.V9IUA // Araip.A5SWK // Araip.X3QJ8 // Araip.ASC5T // Araip.GSF2H // Aradu.00U6W // Aradu.M96PR // Araip.A82X5 // Aradu.PKZ8M // Araip.60EAB // Aradu.AA1T2 // Aradu.R4P73 // Aradu.M72UM // Araip.M0N7G // Araip.Y339H // Aradu.5B2EV // Araip.B3WBB // Araip.…
GO:0006950	P	response to stress	45	1321	1681	38484	0.96	1	// Araip.MQB8Q // Araip.S8PLT // Araip.7QT79 // Araip.23XFA // Araip.N79SI // Araip.GD26H // Araip.FGW3H // Araip.9BD0E // Araip.58W0E // Aradu.43K0P // Araip.K4VGI // Aradu.R7TTV // Araip.RDM9N // Aradu.VF4U3 // Araip.T0HNQ // Aradu.09QQW // Aradu.NL2WD // Aradu.DAV01 // Araip.WVC78 // Aradu.XT75Q // Aradu.2C9WA // Araip.Y3A2A // Araip.RLW9R // Araip.ESD8Q // Aradu.XQ1XQ // Aradu.U9IPR // Aradu.…	// Aradu.PYS2I // Araip.167MA // Araip.DCD5Q // Araip.43TSN // Aradu.X3DNX // Araip.I0093 // Aradu.GB0R9 // Aradu.4U4LS // Araip.93EB9 // Aradu.TJ7VE // Aradu.X9PNA // Araip.UGV6F // Aradu.DVE7S // Araip.IV1BT // Araip.JSZ6P // Araip.AW9H3 // Araip.7RD3S // Aradu.SH4VE // Araip.90YM8 // Aradu.GA7JT // Araip.P02VM // Araip.1U8VF // Aradu.XC65D // Araip.IH6NJ // Aradu.029LX // Aradu.38VNK // Aradu.…
GO:0023052	P	signaling	43	1321	1203	38484	0.42	1	// Araip.B9NAQ // Araip.F6KFZ // Araip.7T2ZY // Aradu.VY6JK // Aradu.R8CQU // Araip.58W0E // Aradu.569K2 // Aradu.J2BV7 // Aradu.G6IAK // Aradu.X8MF9 // Araip.9H8RU // Araip.GD26H // Aradu.Q5XDE // Araip.K4VGI // Araip.20NUY // Aradu.R7TTV // Aradu.SX4F9 // Aradu.CAI0E // Aradu.Z753H // Aradu.HW67P // Aradu.1H2D4 // Araip.I6C5W // Aradu.M2Y4Q // Araip.M14D6 // Aradu.SL05Q // Araip.RDQ71 // Aradu.…	// Araip.D43FQ // Araip.83LYV // Araip.R3U3U // Aradu.W9G7C // Araip.NF503 // Aradu.66N0Z // Araip.7AL8W // Aradu.31VER // Aradu.F360A // Araip.G1NKU // Araip.009SU // Aradu.VP08J // Araip.18EH0 // Aradu.B9V9S // Araip.GFX1J // Aradu.M34CM // Aradu.KUT09 // Aradu.7CJ16 // Araip.4G9MK // Araip.N2I6Z // Araip.G6AMH // Aradu.X00D6 // Araip.UT12F // Araip.9TC2B // Aradu.GB0R9 // Araip.A06AV // Aradu.…
GO:0050789	P	regulation of biological process	38	1321	1376	38484	0.93	1	// Araip.B9NAQ // Araip.S7PUT // Aradu.YY7CG // Aradu.VY6JK // Aradu.569K2 // Aradu.J2BV7 // Aradu.G6IAK // Aradu.X8MF9 // Araip.9H8RU // Araip.GD26H // Aradu.Q5XDE // Araip.K4VGI // Aradu.SX4F9 // Aradu.R7TTV // Aradu.B5TNQ // Aradu.CAI0E // Aradu.Z753H // Araip.58W0E // Araip.I6C5W // Aradu.M2Y4Q // Araip.M14D6 // Aradu.SL05Q // Araip.RDQ71 // Araip.V3N9B // Aradu.9W61Z // Aradu.8I027 // Araip.…	// Araip.34ZNV // Aradu.W9G7C // Aradu.C4ADH // Araip.SZ4VC // Araip.7AL8W // Aradu.W48TA // Aradu.31VER // Aradu.YFR3R // Aradu.7B3CD // Araip.18EH0 // Araip.Y45KL // Araip.RT2SG // Araip.4G9MK // Aradu.GB0R9 // Aradu.18R1L // Aradu.FJ32V // Aradu.YIV0C // Aradu.F0DTS // Aradu.HS592 // Aradu.GA7JT // Aradu.Q228D // Aradu.XC65D // Araip.T0L79 // Araip.J82UY // Aradu.NNH8B // Araip.86CPI // Araip.…
GO:0006811	P	ion transport	38	1321	916	38484	0.14	1	// Araip.QE1LN // Aradu.98FLM // Araip.YRD27 // Aradu.W63FK // Araip.PCB4M // Aradu.76H6A // Araip.H4AJ0 // Aradu.IS6P7 // Aradu.I27F7 // Araip.Q0QAQ // Aradu.LYE3Y // Aradu.S94TG // Aradu.T0IJJ // Aradu.N8FJN // Aradu.XDK6H // Araip.UDD03 // Araip.M9WZJ // Aradu.NY0ZP // Aradu.V9VEN // Aradu.A1STR // Araip.6329V // Araip.N4RJ5 // Aradu.ZJ7LY // Aradu.H642L // Aradu.QV0NG // Aradu.9G6FH // Aradu.…	// Araip.GS20D // Araip.JVG8J // Araip.YR10J // Araip.HS41C // Aradu.PA2HL // Aradu.T5RWU // Araip.R90BF // Araip.SW31Z // Aradu.CA14N // Araip.6D6W6 // Aradu.53TXA // Aradu.D0Z1K // Aradu.0J86C // Araip.PX6UV // Aradu.S8N9R // Araip.CP6YA // Araip.53YXG // Araip.33RWI // Aradu.2SF5Z // Aradu.N9RDH // Araip.88ZCR // Araip.UZ085 // Aradu.R6ZKE // Araip.73YY6 // Araip.Q0ZQ7 // Aradu.ZA3DU // Aradu.…
GO:0050794	P	regulation of cellular process	38	1321	1311	38484	0.87	1	// Araip.B9NAQ // Araip.S7PUT // Aradu.YY7CG // Aradu.VY6JK // Aradu.569K2 // Aradu.J2BV7 // Aradu.G6IAK // Aradu.X8MF9 // Araip.9H8RU // Araip.GD26H // Aradu.Q5XDE // Araip.K4VGI // Aradu.SX4F9 // Aradu.R7TTV // Aradu.B5TNQ // Aradu.CAI0E // Aradu.Z753H // Araip.58W0E // Araip.I6C5W // Aradu.M2Y4Q // Araip.M14D6 // Aradu.SL05Q // Araip.RDQ71 // Araip.V3N9B // Aradu.9W61Z // Aradu.8I027 // Araip.…	// Araip.D43FQ // Araip.83LYV // Aradu.W9G7C // Aradu.C4ADH // Aradu.J36YI // Araip.NF503 // Araip.34ZNV // Araip.SZ4VC // Araip.Q2TP3 // Araip.7AL8W // Aradu.W48TA // Aradu.31VER // Aradu.F360A // Aradu.NJI26 // Aradu.YFR3R // Aradu.7B3CD // Araip.009SU // Aradu.VP08J // Araip.18EH0 // Aradu.CM87L // Araip.GFX1J // Aradu.M34CM // Araip.RT2SG // Aradu.MM6MH // Araip.4G9MK // Araip.N2I6Z // Araip.…
GO:0043436	P	oxoacid metabolic process	37	1321	986	38484	0.32	1	// Aradu.07VYH // Aradu.60DAC // Aradu.JFD8S // Araip.LLR5T // Aradu.348PZ // Aradu.PR2BP // Aradu.XM2MR // Araip.0U07W // Aradu.99LYU // Araip.NT0XC // Aradu.G7F8E // Aradu.J6P55 // Araip.DQ8EI // Araip.3S8HT // Araip.NB6VC // Aradu.62PY8 // Aradu.Q350M // Araip.TQV21 // Aradu.0C9TU // Aradu.9KZ2C // Araip.WGE5V // Araip.CM5I1 // Araip.P8SRT // Aradu.0JT6M // Aradu.J9V4P // Aradu.V8MCV // Araip.…	// Aradu.W74J4 // Araip.XM4LL // Aradu.TP8FN // Aradu.05RMW // Araip.RT308 // Aradu.SKK2S // Araip.3MR67 // Aradu.71QRQ // Araip.PLU2V // Aradu.W8L28 // Aradu.U3SNE // Araip.64I4P // Araip.ZNB8V // Aradu.A336V // Aradu.348PZ // Araip.TNU5T // Aradu.I5WJ1 // Araip.SH7ZE // Aradu.5N3KM // Aradu.V5ZS1 // Aradu.M2URK // Aradu.86TI4 // Araip.ZJ1TJ // Aradu.8N1HX // Araip.98IV4 // Araip.R6G70 // Araip.…
GO:0006082	P	organic acid metabolic process	37	1321	992	38484	0.33	1	// Aradu.07VYH // Aradu.60DAC // Aradu.JFD8S // Araip.LLR5T // Aradu.348PZ // Aradu.PR2BP // Aradu.XM2MR // Araip.0U07W // Aradu.99LYU // Araip.NT0XC // Aradu.G7F8E // Aradu.J6P55 // Araip.DQ8EI // Araip.3S8HT // Araip.NB6VC // Aradu.62PY8 // Aradu.Q350M // Araip.TQV21 // Aradu.0C9TU // Aradu.9KZ2C // Araip.WGE5V // Araip.CM5I1 // Araip.P8SRT // Aradu.0JT6M // Aradu.J9V4P // Aradu.V8MCV // Araip.…	// Aradu.W74J4 // Araip.XM4LL // Aradu.TP8FN // Aradu.05RMW // Araip.RT308 // Aradu.SKK2S // Araip.3MR67 // Aradu.71QRQ // Araip.PLU2V // Aradu.W8L28 // Aradu.U3SNE // Araip.64I4P // Araip.ZNB8V // Aradu.A336V // Aradu.348PZ // Araip.TNU5T // Aradu.I5WJ1 // Araip.B2N5F // Araip.SH7ZE // Aradu.5N3KM // Aradu.V5ZS1 // Aradu.M2URK // Aradu.86TI4 // Araip.ZJ1TJ // Aradu.8N1HX // Araip.98IV4 // Araip.…
GO:0019752	P	carboxylic acid metabolic process	37	1321	986	38484	0.32	1	// Aradu.07VYH // Aradu.60DAC // Aradu.JFD8S // Araip.LLR5T // Aradu.348PZ // Aradu.PR2BP // Aradu.XM2MR // Araip.0U07W // Aradu.99LYU // Araip.NT0XC // Aradu.G7F8E // Aradu.J6P55 // Araip.DQ8EI // Araip.3S8HT // Araip.NB6VC // Aradu.62PY8 // Aradu.Q350M // Araip.TQV21 // Aradu.0C9TU // Aradu.9KZ2C // Araip.WGE5V // Araip.CM5I1 // Araip.P8SRT // Aradu.0JT6M // Aradu.J9V4P // Aradu.V8MCV // Araip.…	// Aradu.W74J4 // Araip.XM4LL // Aradu.TP8FN // Aradu.05RMW // Araip.RT308 // Aradu.SKK2S // Araip.3MR67 // Aradu.71QRQ // Araip.PLU2V // Aradu.W8L28 // Aradu.U3SNE // Araip.64I4P // Araip.ZNB8V // Aradu.A336V // Aradu.348PZ // Araip.TNU5T // Aradu.I5WJ1 // Araip.SH7ZE // Aradu.5N3KM // Aradu.V5ZS1 // Aradu.M2URK // Aradu.86TI4 // Araip.ZJ1TJ // Aradu.8N1HX // Araip.98IV4 // Araip.R6G70 // Araip.…
GO:0042180	P	cellular ketone metabolic process	37	1321	1010	38484	0.37	1	// Aradu.07VYH // Aradu.60DAC // Aradu.JFD8S // Araip.LLR5T // Aradu.348PZ // Aradu.PR2BP // Aradu.XM2MR // Araip.0U07W // Aradu.99LYU // Araip.NT0XC // Aradu.G7F8E // Aradu.J6P55 // Araip.DQ8EI // Araip.3S8HT // Araip.NB6VC // Aradu.62PY8 // Aradu.Q350M // Araip.TQV21 // Aradu.0C9TU // Aradu.9KZ2C // Araip.WGE5V // Araip.CM5I1 // Araip.P8SRT // Aradu.0JT6M // Aradu.J9V4P // Aradu.V8MCV // Araip.…	// Aradu.W74J4 // Araip.XM4LL // Araip.Z5C07 // Aradu.TP8FN // Aradu.05RMW // Araip.RT308 // Aradu.SKK2S // Araip.3MR67 // Aradu.71QRQ // Araip.PLU2V // Aradu.W8L28 // Aradu.U3SNE // Araip.64I4P // Araip.ZNB8V // Aradu.A336V // Aradu.348PZ // Araip.TNU5T // Aradu.I5WJ1 // Araip.SH7ZE // Aradu.5N3KM // Aradu.V5ZS1 // Aradu.M2URK // Aradu.86TI4 // Araip.ZJ1TJ // Aradu.8N1HX // Araip.98IV4 // Araip.…
GO:0044262	P	cellular carbohydrate metabolic process	35	1321	822	38484	0.12	1	// Aradu.7Q819 // Aradu.7GN6Y // Aradu.C2JFU // Aradu.CTP8M // Aradu.JW82A // Araip.I0HKJ // Araip.ETU2Y // Araip.2H071 // Araip.W3RN5 // Araip.LMR7U // Araip.VHD9K // Araip.HIE89 // Araip.PU78I // Araip.BNH2T // Araip.Y6X2Y // Aradu.MH9NW // Aradu.E5D12 // Araip.UU0IK // Araip.3XD6G // Aradu.32LC7 // Aradu.EV762 // Aradu.A3N3V // Araip.RZ2UN // Aradu.EF677 // Araip.ZEV2T // Aradu.B7Y20 // Aradu.…	// Araip.68E98 // Araip.L6WEG // Araip.J98GW // Aradu.97WXZ // Araip.BM50M // Aradu.GB8CM // Araip.Y0VXW // Aradu.72595 // Araip.Z6BHD // Araip.K9GMS // Araip.K9XAG // Araip.64I4P // Araip.35MI7 // Araip.68K5U // Aradu.K3JP3 // Aradu.YS103 // Aradu.15HA9 // Araip.UAX0Q // Araip.F1THK // Aradu.4E354 // Araip.52LTS // Aradu.Y5NIC // Araip.ER1BZ // Araip.E490N // Aradu.GKF95 // Araip.HCA5S // Aradu.…
GO:0023046	P	signaling process	35	1321	976	38484	0.42	1	// Araip.B9NAQ // Aradu.VY6JK // Aradu.R8CQU // Aradu.569K2 // Aradu.J2BV7 // Aradu.G6IAK // Aradu.NG7DJ // Araip.9H8RU // Araip.GD26H // Aradu.Q5XDE // Araip.K4VGI // Aradu.SX4F9 // Aradu.R7TTV // Aradu.CAI0E // Aradu.Z753H // Araip.58W0E // Araip.I6C5W // Aradu.M2Y4Q // Araip.M14D6 // Aradu.SL05Q // Araip.RDQ71 // Aradu.9W61Z // Aradu.WU1XZ // Aradu.7W2Z9 // Araip.X0WZQ // Araip.L2Z00 // Araip.…	// Araip.D43FQ // Araip.83LYV // Araip.NF503 // Araip.Q2TP3 // Araip.7AL8W // Aradu.31VER // Aradu.F360A // Araip.009SU // Aradu.VP08J // Araip.18EH0 // Aradu.CM87L // Araip.Y45KL // Aradu.M34CM // Aradu.KUT09 // Araip.4G9MK // Araip.N2I6Z // Araip.G6AMH // Araip.9TC2B // Aradu.GB0R9 // Araip.A06AV // Aradu.1E8ZG // Aradu.18R1L // Aradu.V638G // Aradu.5ZB2R // Araip.US6ZQ // Araip.T6H8P // Araip.…
GO:0006508	P	proteolysis	35	1321	1474	38484	0.99	1	// Araip.YRL80 // Aradu.UNE34 // Araip.P7XZ0 // Araip.KRR3N // Aradu.D2UEN // Araip.NKJ54 // Araip.S0S72 // Aradu.9L1PV // Aradu.7L2S4 // Aradu.E0LF3 // Araip.129VM // Araip.YU0R1 // Aradu.A4LBS // Araip.TJ1W0 // Aradu.1C5Z6 // Aradu.4W4JU // Aradu.W51GD // Aradu.KE1F9 // Aradu.38T8A // Araip.L3SN7 // Aradu.HM0P2 // Aradu.TNF33 // Aradu.FT5QT // Aradu.L65IQ // Aradu.41FVK // Araip.FE1BT // Araip.…	// Araip.NY531 // Araip.N1XQS // Araip.K9XF4 // Araip.A3H9Q // Araip.FD1FI // Araip.EXH9P // Araip.PK5IZ // Aradu.18R1J // Araip.ADD8R // Araip.NKQ1H // Aradu.BTE5M // Aradu.2CS02 // Aradu.7ZU9R // Araip.D5WHX // Aradu.SH4VE // Araip.ASZ2S // Araip.Y0HFI // Aradu.L2FHA // Aradu.QJ7XC // Araip.BPN13 // Aradu.NTC2N // Aradu.HFK2H // Araip.AE7EH // Aradu.IS1M1 // Araip.HUY3C // Araip.S85UY // Aradu.…
GO:0023060	P	signal transmission	35	1321	976	38484	0.42	1	// Araip.B9NAQ // Aradu.VY6JK // Aradu.R8CQU // Aradu.569K2 // Aradu.J2BV7 // Aradu.G6IAK // Aradu.NG7DJ // Araip.9H8RU // Araip.GD26H // Aradu.Q5XDE // Araip.K4VGI // Aradu.SX4F9 // Aradu.R7TTV // Aradu.CAI0E // Aradu.Z753H // Araip.58W0E // Araip.I6C5W // Aradu.M2Y4Q // Araip.M14D6 // Aradu.SL05Q // Araip.RDQ71 // Aradu.9W61Z // Aradu.WU1XZ // Aradu.7W2Z9 // Araip.X0WZQ // Araip.L2Z00 // Araip.…	// Araip.D43FQ // Araip.83LYV // Araip.NF503 // Araip.Q2TP3 // Araip.7AL8W // Aradu.31VER // Aradu.F360A // Araip.009SU // Aradu.VP08J // Araip.18EH0 // Aradu.CM87L // Araip.Y45KL // Aradu.M34CM // Aradu.KUT09 // Araip.4G9MK // Araip.N2I6Z // Araip.G6AMH // Araip.9TC2B // Aradu.GB0R9 // Araip.A06AV // Aradu.1E8ZG // Aradu.18R1L // Aradu.V638G // Aradu.5ZB2R // Araip.US6ZQ // Araip.T6H8P // Araip.…
GO:0006139	P	nucleobase, nucleoside, nucleotide and nucleic acid metabolic process	34	1321	1982	38484	1	1	// Araip.Y957G // Aradu.VY6JK // Araip.9BD0E // Aradu.M1A8C // Araip.56E8T // Aradu.09QQW // Araip.VHD9K // Aradu.YV0F0 // Aradu.M2Y4Q // Aradu.FBS3S // Aradu.UM7TW // Aradu.463X7 // Aradu.A49KD // Aradu.XZP9V // Araip.YWL1T // Aradu.S8XWY // Araip.D0YN7 // Araip.RDQ71 // Aradu.Z753H // Araip.WWK4F // Aradu.XT75Q // Araip.7QT5G // Aradu.C510V // Araip.23XFA // Araip.SU4JK // Aradu.QM4PI // Araip.…	// Araip.PLU2V // Aradu.IB8J3 // Aradu.B40DX // Araip.18EH0 // Aradu.56X7I // Aradu.N9RDH // Aradu.Z1W3W // Araip.C6WSC // Aradu.MA23R // Aradu.DVE7S // Aradu.ZHM8Y // Aradu.VP9KQ // Aradu.D6SVB // Aradu.Z1DQ9 // Aradu.KS9RJ // Araip.1V89E // Araip.AW9H3 // Araip.3M7H8 // Aradu.SH4VE // Araip.KK2FA // Aradu.Y6XWN // Araip.PK4KZ // Aradu.HVG4L // Aradu.M3R33 // Araip.T0L79 // Aradu.19FU1 // Aradu.…
GO:0044283	P	small molecule biosynthetic process	33	1321	707	38484	0.052	1	// Aradu.07VYH // Araip.LLR5T // Aradu.PR2BP // Araip.0U07W // Araip.VHD9K // Aradu.J6P55 // Aradu.UM7TW // Araip.3S8HT // Araip.NB6VC // Aradu.XZP9V // Aradu.VZQ81 // Aradu.62PY8 // Aradu.Q350M // Araip.D0YN7 // Aradu.F0W17 // Araip.TQV21 // Aradu.32LC7 // Aradu.9KZ2C // Araip.CM5I1 // Araip.P8SRT // Aradu.0JT6M // Aradu.V8MCV // Aradu.Y6Q3B // Aradu.4R68R // Aradu.CI747 // Aradu.52DEQ // Aradu.…	// Aradu.W74J4 // Araip.0Z96J // Araip.6W2BB // Aradu.TP8FN // Aradu.N0LVM // Araip.0A9XP // Aradu.SKK2S // Araip.3MR67 // Aradu.I9RLC // Aradu.W8L28 // Araip.64I4P // Araip.ZNB8V // Aradu.A336V // Araip.SH7ZE // Aradu.5N3KM // Aradu.B8GCY // Araip.LP8AE // Aradu.B8Y6C // Aradu.07VYH // Araip.7RE1X // Araip.Q3U4F // Araip.2W24M // Araip.47BGG // Araip.7Q03W // Aradu.ZHM8Y // Araip.YR35J // Araip.…
GO:0009056	P	catabolic process	32	1321	1109	38484	0.86	1	// Aradu.G7F8E // Aradu.VY6JK // Aradu.4196P // Aradu.BR4VK // Aradu.H2SP1 // Araip.4S1KN // Araip.H5FJR // Araip.56E8T // Araip.YU0R1 // Aradu.M93S5 // Aradu.M2Y4Q // Araip.183TE // Araip.WUT0T // Araip.914CH // Araip.983RG // Araip.YWL1T // Aradu.S8XWY // Araip.ZQ78E // Aradu.D0CN9 // Araip.RDQ71 // Aradu.Z753H // Araip.BSJ6S // Araip.WWK4F // Aradu.H5W76 // Aradu.W3AUF // Aradu.D61LL // Aradu.…	// Aradu.QBL3J // Araip.WJC4C // Araip.ZQ78E // Aradu.97WXZ // Araip.BM50M // Araip.7RJ08 // Araip.57P4D // Araip.N1XQS // Aradu.B15A4 // Aradu.F360A // Aradu.M3BZV // Aradu.2N3VR // Araip.64I4P // Araip.M6J1J // Araip.35MI7 // Araip.18EH0 // Aradu.A8JWX // Aradu.U3XGI // Araip.H4Q3I // Araip.A06AV // Araip.KA397 // Aradu.FJ32V // Araip.Y8RPI // Araip.W5GXX // Aradu.GMY4S // Araip.0B1SG // Araip.…
GO:0007165	P	signal transduction	31	1321	896	38484	0.51	1	// Araip.B9NAQ // Aradu.VY6JK // Aradu.569K2 // Aradu.J2BV7 // Aradu.G6IAK // Aradu.X8MF9 // Araip.9H8RU // Araip.GD26H // Aradu.Q5XDE // Araip.K4VGI // Aradu.SX4F9 // Aradu.R7TTV // Aradu.CAI0E // Aradu.Z753H // Araip.58W0E // Araip.I6C5W // Aradu.M2Y4Q // Araip.M14D6 // Aradu.SL05Q // Araip.RDQ71 // Aradu.9W61Z // Aradu.WU1XZ // Aradu.7W2Z9 // Araip.X0WZQ // Araip.L2Z00 // Araip.7QT79 // Araip.…	// Araip.D43FQ // Araip.83LYV // Araip.NF503 // Araip.Q2TP3 // Araip.7AL8W // Aradu.31VER // Aradu.F360A // Araip.009SU // Aradu.VP08J // Araip.18EH0 // Aradu.CM87L // Araip.Y45KL // Aradu.M34CM // Araip.4G9MK // Araip.N2I6Z // Araip.G6AMH // Araip.9TC2B // Aradu.GB0R9 // Araip.A06AV // Aradu.1E8ZG // Aradu.18R1L // Aradu.V638G // Araip.US6ZQ // Araip.T6H8P // Araip.NEH1G // Aradu.RD1EE // Araip.…
GO:0009308	P	amine metabolic process	30	1321	736	38484	0.2	1	// Araip.RT6FK // Aradu.4196P // Aradu.60DAC // Aradu.JFD8S // Aradu.BR4VK // Araip.4S1KN // Aradu.348PZ // Araip.0U07W // Aradu.99LYU // Araip.NT0XC // Aradu.G7F8E // Araip.DQ8EI // Araip.914CH // Araip.983RG // Aradu.Q350M // Araip.TQV21 // Araip.NB6VC // Araip.WGE5V // Araip.CM5I1 // Araip.P8SRT // Aradu.J9V4P // Aradu.V8MCV // Araip.EZ4VM // Aradu.52DEQ // Aradu.50C9M // Araip.WMP7D // Araip.…	// Aradu.W74J4 // Aradu.W8L28 // Aradu.TP8FN // Aradu.05RMW // Araip.57P4D // Araip.RT308 // Aradu.SKK2S // Araip.3MR67 // Araip.PLU2V // Araip.0XA60 // Araip.ZNB8V // Aradu.A336V // Araip.DKI8Z // Araip.5804B // Araip.SH7ZE // Aradu.5N3KM // Aradu.6N08G // Aradu.B8GCY // Aradu.8N1HX // Araip.98IV4 // Aradu.G18XJ // Araip.R6G70 // Araip.KA397 // Aradu.5U14I // Aradu.A9CNL // Araip.PK9XV // Aradu.…
GO:0005976	P	polysaccharide metabolic process	29	1321	301	38484	9.2e-07	0.00059	// Aradu.7Q819 // Aradu.C2JFU // Aradu.CTP8M // Aradu.4196P // Araip.I0HKJ // Aradu.BR4VK // Araip.4S1KN // Araip.2H071 // Aradu.M93S5 // Araip.PU78I // Araip.183TE // Araip.Y6X2Y // Araip.914CH // Araip.983RG // Aradu.E5D12 // Araip.UU0IK // Araip.ZQ78E // Aradu.MH9NW // Aradu.XBR45 // Aradu.EV762 // Aradu.EF677 // Araip.ZEV2T // Aradu.R2K02 // Araip.35A56 // Araip.HIE89 // Araip.WMP7D // Araip.…	// Araip.YCB0N // Araip.L6WEG // Araip.20CID // Araip.T81Z0 // Araip.VI6GW // Aradu.AP5ZW // Aradu.A050J // Aradu.CTP8M // Araip.PG5E1 // Aradu.GB8CM // Araip.57P4D // Araip.06KKE // Araip.I0HKJ // Araip.Y0VXW // Aradu.72595 // Araip.K9XAG // Araip.DDF9G // Araip.ZSY8U // Araip.SR92D // Araip.68K5U // Araip.M7HZK // Araip.6D2Y5 // Aradu.ZXQ99 // Aradu.L5GC6 // Aradu.8N0H3 // Aradu.FYP9T // Aradu.…
GO:0006812	P	cation transport	29	1321	780	38484	0.36	1	// Aradu.98FLM // Araip.PCB4M // Aradu.76H6A // Araip.H4AJ0 // Aradu.IS6P7 // Aradu.I27F7 // Araip.Q0QAQ // Aradu.LYE3Y // Aradu.N8FJN // Aradu.T0IJJ // Araip.YRD27 // Aradu.XDK6H // Araip.UDD03 // Aradu.NY0ZP // Aradu.V9VEN // Araip.6329V // Araip.N4RJ5 // Aradu.9G6FH // Aradu.4M95U // Araip.37R5L // Aradu.H642L // Araip.T68FX // Aradu.D61LL // Araip.4DW6T // Araip.J8YSH // Araip.49LMI // Araip.…	// Araip.GS20D // Araip.JVG8J // Araip.YR10J // Araip.HS41C // Aradu.PA2HL // Araip.R90BF // Araip.SW31Z // Aradu.CA14N // Araip.6D6W6 // Aradu.53TXA // Araip.PX6UV // Aradu.S8N9R // Araip.CP6YA // Araip.53YXG // Aradu.2SF5Z // Aradu.N9RDH // Araip.88ZCR // Araip.UZ085 // Araip.73YY6 // Aradu.ZA3DU // Aradu.PJ77P // Araip.36PI6 // Araip.8A8CL // Aradu.BW81J // Aradu.7DW66 // Araip.Y0MZZ // Araip.…
GO:0034641	P	cellular nitrogen compound metabolic process	28	1321	931	38484	0.78	1	// Aradu.60DAC // Aradu.JFD8S // Aradu.348PZ // Araip.0U07W // Aradu.99LYU // Araip.NT0XC // Aradu.G7F8E // Aradu.UM7TW // Araip.DQ8EI // Araip.NB6VC // Aradu.XZP9V // Aradu.VZQ81 // Aradu.Q350M // Aradu.X306H // Araip.D0YN7 // Araip.TQV21 // Araip.WGE5V // Araip.CM5I1 // Araip.P8SRT // Aradu.J9V4P // Aradu.V8MCV // Araip.EZ4VM // Aradu.CI747 // Aradu.52DEQ // Aradu.50C9M // Aradu.ZH9NQ // Aradu.…	// Aradu.W74J4 // Aradu.W8L28 // Araip.6W2BB // Araip.3M61S // Araip.0N4BX // Aradu.TP8FN // Aradu.N0LVM // Araip.RT308 // Aradu.SKK2S // Araip.3MR67 // Araip.PLU2V // Araip.0XA60 // Araip.ZNB8V // Araip.35MI7 // Aradu.348PZ // Araip.BL85Q // Araip.SH7ZE // Aradu.5N3KM // Aradu.M2URK // Aradu.B8GCY // Araip.P1W7D // Aradu.8N1HX // Aradu.Z1W3W // Araip.I1ZW3 // Araip.R6G70 // Araip.A2H0N // Aradu.…
GO:0006519	P	cellular amino acid and derivative metabolic process	25	1321	736	38484	0.55	1	// Aradu.60DAC // Aradu.JFD8S // Aradu.348PZ // Araip.0U07W // Aradu.99LYU // Araip.NT0XC // Aradu.G7F8E // Araip.DQ8EI // Araip.NB6VC // Aradu.Q350M // Aradu.D0CN9 // Aradu.F0W17 // Araip.TQV21 // Araip.WGE5V // Araip.CM5I1 // Araip.P8SRT // Aradu.J9V4P // Aradu.V8MCV // Araip.EZ4VM // Aradu.52DEQ // Aradu.50C9M // Aradu.X306H // Aradu.93LBV // Araip.91947 // Araip.ML9SJ	// Aradu.W74J4 // Aradu.W8L28 // Aradu.TP8FN // Aradu.05RMW // Araip.RT308 // Aradu.SKK2S // Araip.3MR67 // Araip.PLU2V // Araip.0XA60 // Araip.ZNB8V // Aradu.A336V // Aradu.348PZ // Araip.SH7ZE // Aradu.5N3KM // Aradu.6N08G // Aradu.B8GCY // Aradu.8N1HX // Araip.LP8AE // Araip.R6G70 // Aradu.5U14I // Aradu.A9CNL // Araip.PK9XV // Aradu.GMY4S // Araip.HGD34 // Araip.7RE1X // Araip.L2RNJ // Aradu.…
GO:0044255	P	cellular lipid metabolic process	25	1321	565	38484	0.12	1	// Araip.FH0QI // Aradu.82M2C // Aradu.07VYH // Aradu.L86SE // Araip.LLR5T // Araip.3B5FU // Aradu.PR2BP // Aradu.CXJ5P // Aradu.XM2MR // Aradu.0L9GE // Aradu.J6P55 // Araip.81A8L // Araip.Q7M7G // Araip.3S8HT // Araip.V7FVT // Aradu.32LC7 // Aradu.9KZ2C // Aradu.0JT6M // Araip.T755Q // Aradu.Y6Q3B // Aradu.4R68R // Aradu.54FFT // Araip.VA90H // Araip.4I8QR // Aradu.UL8XP	// Araip.4XB1Y // Araip.L6WEG // Araip.S8M2R // Araip.337EV // Aradu.J6P55 // Araip.7RJ08 // Araip.S8QDC // Aradu.CKU3N // Aradu.V9IUA // Araip.A5SWK // Araip.X3QJ8 // Araip.ASC5T // Aradu.M96PR // Araip.A82X5 // Aradu.PKZ8M // Araip.60EAB // Araip.M0N7G // Araip.GX1CD // Aradu.B8Y6C // Araip.4N7WF // Araip.5ZJ1R // Araip.M6U7J // Aradu.8ML5D // Aradu.S738B // Aradu.MK4GU // Aradu.TWP4N // Araip.…
GO:0042221	P	response to chemical stimulus	23	1321	477	38484	0.069	1	// Araip.AQN9K // Araip.MS6FQ // Aradu.W7K9Z // Araip.9H8RU // Aradu.VF4U3 // Aradu.L9ISE // Aradu.L8QZK // Aradu.R5UY0 // Aradu.DAV01 // Araip.Y3A2A // Araip.N54TA // Aradu.XQ1XQ // Aradu.XEA0F // Aradu.U3RTW // Aradu.BNR06 // Araip.SW6SF // Araip.V7U9F // Araip.F41IP // Aradu.0JC72 // Araip.F5TH8 // Araip.N79SI // Araip.6YN2V // Aradu.YY51Q	// Aradu.4WT7F // Araip.MS6FQ // Araip.5G12P // Araip.43TSN // Araip.7AL8W // Aradu.UFI55 // Araip.T97LZ // Araip.6Y0I9 // Araip.BKI6W // Araip.XM51W // Aradu.QHA6Y // Aradu.C9LG8 // Araip.G23J4 // Araip.I0093 // Aradu.R5UY0 // Aradu.KBU6G // Araip.108MH // Araip.RGK4C // Araip.93CKA // Aradu.21285 // Aradu.X9PNA // Araip.DER8T // Araip.YN96J // Araip.FBT0Z // Aradu.9PD7U // Aradu.D3YVY // Aradu.…
GO:0016053	P	organic acid biosynthetic process	22	1321	476	38484	0.1	1	// Aradu.07VYH // Araip.LLR5T // Aradu.PR2BP // Araip.0U07W // Aradu.J6P55 // Araip.3S8HT // Araip.NB6VC // Aradu.Q350M // Araip.TQV21 // Aradu.9KZ2C // Araip.CM5I1 // Araip.P8SRT // Aradu.0JT6M // Aradu.V8MCV // Aradu.Y6Q3B // Aradu.4R68R // Aradu.52DEQ // Aradu.50C9M // Araip.VA90H // Aradu.93LBV // Araip.91947 // Araip.4I8QR	// Aradu.W74J4 // Araip.0XA60 // Aradu.TP8FN // Araip.Q3U4F // Araip.0A9XP // Aradu.SKK2S // Araip.3MR67 // Aradu.I9RLC // Aradu.W8L28 // Araip.ZNB8V // Aradu.A336V // Araip.SH7ZE // Aradu.5N3KM // Araip.LP8AE // Aradu.B8Y6C // Aradu.07VYH // Araip.7RE1X // Araip.7Q03W // Araip.YR35J // Araip.M9DFJ // Aradu.MK4GU // Aradu.UC2R1 // Aradu.X0L98 // Aradu.B3QR0 // Araip.IA30F // Aradu.S28JQ // Araip.…
GO:0046394	P	carboxylic acid biosynthetic process	22	1321	476	38484	0.1	1	// Aradu.07VYH // Araip.LLR5T // Aradu.PR2BP // Araip.0U07W // Aradu.J6P55 // Araip.3S8HT // Araip.NB6VC // Aradu.Q350M // Araip.TQV21 // Aradu.9KZ2C // Araip.CM5I1 // Araip.P8SRT // Aradu.0JT6M // Aradu.V8MCV // Aradu.Y6Q3B // Aradu.4R68R // Aradu.52DEQ // Aradu.50C9M // Araip.VA90H // Aradu.93LBV // Araip.91947 // Araip.4I8QR	// Aradu.W74J4 // Araip.0XA60 // Aradu.TP8FN // Araip.Q3U4F // Araip.0A9XP // Aradu.SKK2S // Araip.3MR67 // Aradu.I9RLC // Aradu.W8L28 // Araip.ZNB8V // Aradu.A336V // Araip.SH7ZE // Aradu.5N3KM // Araip.LP8AE // Aradu.B8Y6C // Aradu.07VYH // Araip.7RE1X // Araip.7Q03W // Araip.YR35J // Araip.M9DFJ // Aradu.MK4GU // Aradu.UC2R1 // Aradu.X0L98 // Aradu.B3QR0 // Araip.IA30F // Aradu.S28JQ // Araip.…
GO:0030001	P	metal ion transport	22	1321	394	38484	0.02	1	// Aradu.98FLM // Araip.PCB4M // Aradu.76H6A // Araip.H4AJ0 // Aradu.IS6P7 // Aradu.I27F7 // Araip.Q0QAQ // Aradu.LYE3Y // Aradu.9G6FH // Aradu.T0IJJ // Aradu.N8FJN // Araip.UDD03 // Aradu.NY0ZP // Araip.6329V // Aradu.4M95U // Araip.37R5L // Aradu.H642L // Araip.4DW6T // Araip.J8YSH // Araip.49LMI // Araip.B96WX // Aradu.7Y76M	// Araip.JVG8J // Araip.YR10J // Araip.HS41C // Aradu.PA2HL // Araip.SW31Z // Araip.UZ085 // Aradu.ZA3DU // Araip.36PI6 // Araip.8A8CL // Aradu.7DW66 // Araip.0R4B3 // Araip.45KKN // Araip.2F1GS // Aradu.P6CBV // Aradu.P156Z // Aradu.FF75K // Aradu.22KJ4 // Araip.S9G3C // Araip.Z7NW6 // Aradu.W0WNS // Aradu.LYE3Y // Aradu.P3ZN2 // Araip.3D6TK // Araip.3P56A // Araip.KD2CQ // Araip.MF29I // Araip.…
GO:0044106	P	cellular amine metabolic process	22	1321	633	38484	0.51	1	// Aradu.60DAC // Aradu.JFD8S // Aradu.348PZ // Araip.0U07W // Aradu.99LYU // Araip.NT0XC // Aradu.G7F8E // Araip.DQ8EI // Araip.NB6VC // Aradu.Q350M // Araip.TQV21 // Araip.WGE5V // Araip.CM5I1 // Araip.P8SRT // Aradu.J9V4P // Aradu.V8MCV // Araip.EZ4VM // Aradu.52DEQ // Aradu.50C9M // Aradu.X306H // Aradu.93LBV // Araip.91947	// Aradu.W74J4 // Aradu.W8L28 // Aradu.TP8FN // Aradu.N0LVM // Araip.RT308 // Aradu.SKK2S // Araip.3MR67 // Araip.PLU2V // Araip.0XA60 // Araip.ZNB8V // Aradu.A336V // Aradu.348PZ // Araip.SH7ZE // Aradu.5N3KM // Aradu.6N08G // Aradu.B8GCY // Aradu.8N1HX // Araip.98IV4 // Aradu.RB83Y // Aradu.5U14I // Aradu.A9CNL // Araip.PK9XV // Aradu.GMY4S // Araip.HGD34 // Araip.7RE1X // Araip.L2RNJ // Aradu.…
GO:0006520	P	cellular amino acid metabolic process	21	1321	591	38484	0.47	1	// Aradu.52DEQ // Araip.0U07W // Aradu.50C9M // Araip.DQ8EI // Araip.NT0XC // Aradu.G7F8E // Aradu.60DAC // Aradu.JFD8S // Araip.WGE5V // Araip.CM5I1 // Aradu.V8MCV // Araip.P8SRT // Araip.TQV21 // Aradu.J9V4P // Aradu.93LBV // Araip.NB6VC // Araip.EZ4VM // Aradu.348PZ // Araip.91947 // Aradu.Q350M // Aradu.X306H	// Aradu.W74J4 // Aradu.W8L28 // Aradu.TP8FN // Araip.Q3U4F // Araip.RT308 // Aradu.SKK2S // Araip.3MR67 // Araip.PLU2V // Araip.0XA60 // Araip.ZNB8V // Aradu.A336V // Aradu.348PZ // Araip.SH7ZE // Aradu.5N3KM // Aradu.6N08G // Aradu.8N1HX // Araip.98IV4 // Aradu.RB83Y // Aradu.5U14I // Aradu.A9CNL // Araip.PK9XV // Aradu.GMY4S // Araip.HGD34 // Araip.7RE1X // Araip.L2RNJ // Aradu.G59X3 // Araip.…
GO:0033036	P	macromolecule localization	20	1321	800	38484	0.94	1	// Araip.LXC6U // Aradu.Q97KS // Araip.Q3H1S // Aradu.4NJ9R // Aradu.8Y5FN // Aradu.Z753H // Aradu.V9VEN // Araip.N4RJ5 // Aradu.VY6JK // Aradu.M2Y4Q // Aradu.07ZE9 // Aradu.VWQ48 // Aradu.03ENG // Araip.RDQ71 // Aradu.CA5TC // Araip.UZF4Z // Araip.ZVM3R // Araip.0E4ZE // Aradu.SL05Q // Araip.X2AP6	// Aradu.ZM4HW // Araip.GS20D // Araip.1842Y // Aradu.1S9EW // Aradu.4Q38F // Araip.LNY0I // Aradu.DUA6D // Aradu.38WZY // Aradu.F360A // Araip.MM5VB // Araip.QY9AP // Araip.93K0Z // Araip.W8N64 // Araip.5BR3V // Aradu.6AE6S // Araip.86CPI // Aradu.WV8XU // Araip.M3PV7 // Araip.Z865I // Araip.HQX7U // Araip.445G9 // Araip.U22MD // Aradu.WIL61 // Araip.B7ND2 // Araip.A06AV // Aradu.TP9RN // Aradu.…
GO:0071554	P	cell wall organization or biogenesis	19	1321	349	38484	0.035	1	// Aradu.W3AUF // Aradu.RM381 // Araip.ZB5LG // Aradu.1L6HR // Aradu.3GX6J // Aradu.J45JW // Aradu.4196P // Aradu.UDE9J // Aradu.YA6WS // Araip.QXV0R // Aradu.D2VN6 // Aradu.V7R7T // Araip.8PA0T // Araip.E9XPB // Araip.QW1VD // Aradu.S2SYE // Aradu.V8XMS // Araip.H5FJR // Araip.PB3YQ	// Aradu.HY2PA // Aradu.1L6HR // Aradu.G5ZWH // Araip.BSU8L // Araip.ZGL25 // Araip.T8YPZ // Aradu.RDK4X // Araip.HE3VH // Aradu.N57TR // Araip.KQM1Z // Araip.U4P9E // Araip.A0AYC // Aradu.I8P7S // Araip.J5ICA // Aradu.60A6N // Aradu.4U6IV // Aradu.G4X00 // Araip.WU3LI // Aradu.33FPQ // Aradu.4196P // Aradu.5KS1S // Araip.TH5HB // Aradu.3T2SR // Aradu.S4246 // Aradu.77XML // Aradu.405P3 // Aradu.…
GO:0046483	P	heterocycle metabolic process	19	1321	832	38484	0.98	1	// Araip.UX8AJ // Araip.RDQ71 // Araip.RT6FK // Aradu.99LYU // Aradu.D61LL // Aradu.VY6JK // Aradu.M2Y4Q // Aradu.8L8L4 // Araip.WWK4F // Araip.LMR7U // Araip.CM5I1 // Aradu.463X7 // Araip.ZXC56 // Aradu.Z753H // Aradu.MU3LB // Araip.YWL1T // Aradu.S8XWY // Aradu.ZH9NQ // Araip.0U07W	// Aradu.W74J4 // Aradu.W8L28 // Araip.3M61S // Araip.0N4BX // Araip.B6W7Y // Araip.HWS98 // Araip.TNU5T // Aradu.F360A // Aradu.53TXA // Aradu.A336V // Araip.DKI8Z // Araip.5804B // Araip.18EH0 // Araip.SH7ZE // Araip.N6NUP // Aradu.35Z4P // Aradu.M2URK // Aradu.2SF5Z // Aradu.N9RDH // Araip.A06AV // Araip.6VD7K // Araip.PZ1BD // Araip.73YY6 // Araip.78UAV // Araip.7RE1X // Aradu.W9VU7 // Aradu.…
GO:0034645	P	cellular macromolecule biosynthetic process	19	1321	1844	38484	1	1	// Aradu.7Q819 // Aradu.N89M1 // Aradu.C2JFU // Aradu.B7Y20 // Araip.HIE89 // Araip.UGA40 // Aradu.43FMJ // Araip.7Y2IR // Aradu.A4HFE // Araip.2F6X3 // Aradu.MH9NW // Araip.17BET // Araip.YV6NV // Aradu.E5D12 // Aradu.YV0F0 // Araip.TIZ51 // Aradu.A4D5T // Araip.KF79G // Araip.W3RN5	// Aradu.U3TSP // Aradu.8KF0B // Araip.Y0VXW // Araip.PLU2V // Araip.2R8F4 // Araip.68K5U // Araip.130CD // Araip.Y2RY2 // Aradu.4W071 // Araip.YCW2C // Aradu.56X7I // Araip.NU1NN // Aradu.A616C // Araip.18XR0 // Araip.QZ47Q // Aradu.I6CBB // Araip.UE0CZ // Araip.C9SN6 // Aradu.0HI4R // Araip.6C0N9 // Araip.KK2FA // Aradu.4FC8R // Araip.USK4J // Aradu.047VN // Aradu.9AB3B // Aradu.43NSJ // Araip.…
GO:0008610	P	lipid biosynthetic process	19	1321	407	38484	0.11	1	// Aradu.CXJ5P // Araip.3B5FU // Aradu.82M2C // Aradu.54FFT // Aradu.32LC7 // Aradu.07VYH // Aradu.J6P55 // Aradu.9KZ2C // Araip.81A8L // Araip.VA90H // Aradu.0JT6M // Aradu.L86SE // Araip.LLR5T // Araip.3S8HT // Aradu.Y6Q3B // Aradu.4R68R // Araip.4I8QR // Aradu.PR2BP // Aradu.UL8XP	// Araip.4XB1Y // Araip.L6WEG // Araip.337EV // Aradu.J6P55 // Aradu.CKU3N // Aradu.V9IUA // Araip.X3QJ8 // Araip.5CF96 // Araip.60EAB // Aradu.M72UM // Araip.M0N7G // Araip.CK6FF // Aradu.07VYH // Araip.5ZJ1R // Araip.7Q03W // Aradu.S738B // Aradu.MK4GU // Aradu.8LS6S // Aradu.TWP4N // Araip.K98ZJ // Araip.HSM8L // Aradu.B3QR0 // Aradu.TBW5M // Araip.C0HWJ // Aradu.0V15P // Araip.L9PVH // Aradu.…
GO:0055086	P	nucleobase, nucleoside and nucleotide metabolic process	19	1321	638	38484	0.76	1	// Araip.UX8AJ // Araip.D0YN7 // Aradu.MU3LB // Aradu.D61LL // Aradu.UL8XP // Aradu.VY6JK // Aradu.M2Y4Q // Aradu.8L8L4 // Araip.WWK4F // Aradu.UM7TW // Aradu.463X7 // Araip.RDQ71 // Aradu.A49KD // Aradu.XZP9V // Aradu.R7I2N // Aradu.C510V // Araip.YWL1T // Aradu.S8XWY // Aradu.Z753H	// Araip.6W2BB // Araip.66YDI // Aradu.F360A // Aradu.53TXA // Araip.35MI7 // Araip.18EH0 // Aradu.H4AN4 // Araip.N6NUP // Aradu.2SF5Z // Aradu.N9RDH // Araip.A06AV // Araip.6VD7K // Araip.73YY6 // Aradu.W9VU7 // Aradu.MA23R // Araip.5ZJ1R // Aradu.ZHM8Y // Aradu.ZF731 // Araip.WWK4F // Araip.Y9WQJ // Aradu.D6SVB // Aradu.BW81J // Araip.QW087 // Araip.YA1SW // Araip.I6NSD // Aradu.GA4QJ // Araip.…
GO:0009059	P	macromolecule biosynthetic process	19	1321	1849	38484	1	1	// Aradu.7Q819 // Aradu.N89M1 // Aradu.C2JFU // Aradu.B7Y20 // Araip.HIE89 // Araip.UGA40 // Aradu.43FMJ // Araip.7Y2IR // Aradu.A4HFE // Araip.2F6X3 // Aradu.MH9NW // Araip.17BET // Araip.YV6NV // Aradu.E5D12 // Aradu.YV0F0 // Araip.TIZ51 // Aradu.A4D5T // Araip.KF79G // Araip.W3RN5	// Aradu.U3TSP // Aradu.8KF0B // Araip.Y0VXW // Araip.PLU2V // Araip.2R8F4 // Araip.68K5U // Araip.130CD // Araip.Y2RY2 // Aradu.4W071 // Araip.YCW2C // Aradu.56X7I // Araip.NU1NN // Aradu.A616C // Araip.18XR0 // Araip.QZ47Q // Aradu.I6CBB // Araip.UE0CZ // Aradu.M3VDL // Araip.C9SN6 // Aradu.0HI4R // Araip.6C0N9 // Araip.KK2FA // Aradu.4FC8R // Araip.USK4J // Aradu.047VN // Aradu.9AB3B // Aradu.…
GO:0006073	P	cellular glucan metabolic process	18	1321	210	38484	0.0004	0.092	// Aradu.7Q819 // Araip.ZEV2T // Aradu.C2JFU // Araip.HIE89 // Araip.35A56 // Araip.PU78I // Araip.UU0IK // Aradu.CTP8M // Araip.Y6X2Y // Araip.I0HKJ // Araip.2F6X3 // Aradu.EV762 // Aradu.MH9NW // Aradu.E5D12 // Araip.ETU2Y // Aradu.EF677 // Araip.2H071 // Araip.TIZ51	// Aradu.GKF95 // Aradu.I6169 // Aradu.A050J // Araip.H7WTN // Araip.PG5E1 // Aradu.F2JWB // Araip.I0HKJ // Araip.Y0VXW // Araip.EDV8G // Araip.K9XAG // Araip.ZSY8U // Araip.68K5U // Araip.M7HZK // Aradu.L5GC6 // Araip.ATN36 // Aradu.BU4E6 // Araip.ZHH5I // Araip.SQ062 // Aradu.15HA9 // Araip.UAX0Q // Aradu.F8E8Y // Araip.F1THK // Araip.2D5JR // Araip.B3G7V // Araip.X5LQU // Aradu.BI3D1 // Aradu.…
GO:0044042	P	glucan metabolic process	18	1321	211	38484	0.00043	0.092	// Aradu.7Q819 // Araip.ZEV2T // Aradu.C2JFU // Araip.HIE89 // Araip.35A56 // Araip.PU78I // Araip.UU0IK // Aradu.CTP8M // Araip.Y6X2Y // Araip.I0HKJ // Araip.2F6X3 // Aradu.EV762 // Aradu.MH9NW // Aradu.E5D12 // Araip.ETU2Y // Aradu.EF677 // Araip.2H071 // Araip.TIZ51	// Aradu.GKF95 // Aradu.I6169 // Aradu.A050J // Araip.H7WTN // Araip.PG5E1 // Aradu.F2JWB // Araip.I0HKJ // Araip.Y0VXW // Araip.EDV8G // Araip.K9XAG // Araip.ZSY8U // Araip.68K5U // Araip.M7HZK // Aradu.L5GC6 // Araip.ATN36 // Aradu.BU4E6 // Araip.ZHH5I // Araip.SQ062 // Aradu.15HA9 // Araip.UAX0Q // Aradu.F8E8Y // Araip.F1THK // Araip.2D5JR // Araip.B3G7V // Araip.X5LQU // Aradu.BI3D1 // Aradu.…
GO:0044264	P	cellular polysaccharide metabolic process	18	1321	234	38484	0.0014	0.2	// Aradu.7Q819 // Araip.ZEV2T // Aradu.C2JFU // Araip.HIE89 // Araip.35A56 // Araip.PU78I // Araip.UU0IK // Aradu.CTP8M // Araip.Y6X2Y // Araip.I0HKJ // Araip.2F6X3 // Aradu.EV762 // Aradu.MH9NW // Aradu.E5D12 // Araip.ETU2Y // Aradu.EF677 // Araip.2H071 // Araip.TIZ51	// Aradu.GKF95 // Araip.L6WEG // Aradu.I6169 // Araip.VI6GW // Aradu.A050J // Araip.H7WTN // Araip.PG5E1 // Aradu.GB8CM // Araip.06KKE // Araip.I0HKJ // Araip.Y0VXW // Aradu.72595 // Araip.K9XAG // Araip.DDF9G // Araip.ZSY8U // Araip.SR92D // Araip.68K5U // Araip.M7HZK // Aradu.ZXQ99 // Aradu.L5GC6 // Araip.ATN36 // Aradu.BU4E6 // Araip.ZHH5I // Araip.SQ062 // Aradu.15HA9 // Araip.UAX0Q // Aradu.…
GO:0006952	P	defense response	18	1321	923	38484	1	1	// Araip.7QT79 // Araip.WVC78 // Araip.64470 // Araip.UGA40 // Araip.953C6 // Araip.S8PLT // Aradu.KI3UZ // Araip.FGW3H // Araip.GD26H // Araip.RDM9N // Araip.58W0E // Aradu.2C9WA // Araip.K4VGI // Araip.T0HNQ // Aradu.R7TTV // Aradu.RDQ06 // Aradu.44QYZ // Araip.ESD8Q	// Araip.83LYV // Aradu.EU0BW // Araip.NF503 // Aradu.PYS2I // Aradu.5R8JC // Aradu.GNP91 // Araip.S2E2N // Aradu.A30P3 // Aradu.56HGP // Araip.WL5P9 // Araip.009SU // Aradu.CM87L // Araip.L51CJ // Aradu.2R7GN // Aradu.KQ6LZ // Araip.HIJ0X // Aradu.UV33A // Araip.9TC2B // Aradu.1A4KM // Araip.2S7GD // Araip.80ISG // Araip.93EB9 // Aradu.TJ7VE // Araip.MQ6CB // Aradu.EKR6S // Araip.UGA40 // Araip.…
GO:0044248	P	cellular catabolic process	18	1321	924	38484	1	1	// Araip.YU0R1 // Aradu.D0CN9 // Aradu.G7F8E // Aradu.D61LL // Aradu.H5W76 // Aradu.VY6JK // Aradu.M2Y4Q // Aradu.8L8L4 // Araip.WWK4F // Araip.WUT0T // Araip.BSJ6S // Araip.RDQ71 // Aradu.H2SP1 // Aradu.MU3LB // Araip.YWL1T // Aradu.S8XWY // Araip.56E8T // Aradu.Z753H	// Aradu.QBL3J // Araip.WJC4C // Aradu.97WXZ // Araip.BM50M // Araip.7RJ08 // Araip.D1KQ3 // Araip.N1XQS // Aradu.B15A4 // Aradu.F360A // Aradu.M3BZV // Araip.64I4P // Araip.M6J1J // Araip.35MI7 // Araip.18EH0 // Aradu.A8JWX // Aradu.U3XGI // Araip.H4Q3I // Araip.A06AV // Araip.TT3Z4 // Aradu.MN7KS // Araip.W5GXX // Aradu.GMY4S // Araip.0B1SG // Araip.E490N // Aradu.M53H2 // Araip.L2RNJ // Aradu.…
GO:0009117	P	nucleotide metabolic process	18	1321	566	38484	0.66	1	// Araip.UX8AJ // Araip.D0YN7 // Aradu.MU3LB // Aradu.D61LL // Aradu.UL8XP // Aradu.VY6JK // Aradu.M2Y4Q // Aradu.8L8L4 // Araip.WWK4F // Aradu.UM7TW // Aradu.463X7 // Araip.RDQ71 // Aradu.A49KD // Aradu.XZP9V // Aradu.C510V // Araip.YWL1T // Aradu.S8XWY // Aradu.Z753H	// Araip.66YDI // Aradu.F360A // Aradu.53TXA // Araip.35MI7 // Araip.18EH0 // Aradu.H4AN4 // Araip.N6NUP // Aradu.2SF5Z // Aradu.N9RDH // Araip.A06AV // Araip.6VD7K // Araip.73YY6 // Aradu.W9VU7 // Aradu.MA23R // Araip.5ZJ1R // Aradu.ZHM8Y // Aradu.ZF731 // Araip.WWK4F // Araip.Y9WQJ // Aradu.D6SVB // Aradu.BW81J // Araip.QW087 // Araip.YA1SW // Araip.I6NSD // Aradu.GA4QJ // Araip.BL74U // Aradu.…
GO:0006753	P	nucleoside phosphate metabolic process	18	1321	566	38484	0.66	1	// Araip.UX8AJ // Araip.D0YN7 // Aradu.MU3LB // Aradu.D61LL // Aradu.UL8XP // Aradu.VY6JK // Aradu.M2Y4Q // Aradu.8L8L4 // Araip.WWK4F // Aradu.UM7TW // Aradu.463X7 // Araip.RDQ71 // Aradu.A49KD // Aradu.XZP9V // Aradu.C510V // Araip.YWL1T // Aradu.S8XWY // Aradu.Z753H	// Araip.66YDI // Aradu.F360A // Aradu.53TXA // Araip.35MI7 // Araip.18EH0 // Aradu.H4AN4 // Araip.N6NUP // Aradu.2SF5Z // Aradu.N9RDH // Araip.A06AV // Araip.6VD7K // Araip.73YY6 // Aradu.W9VU7 // Aradu.MA23R // Araip.5ZJ1R // Aradu.ZHM8Y // Aradu.ZF731 // Araip.WWK4F // Araip.Y9WQJ // Aradu.D6SVB // Aradu.BW81J // Araip.QW087 // Araip.YA1SW // Araip.I6NSD // Aradu.GA4QJ // Araip.BL74U // Aradu.…
GO:0071555	P	cell wall organization	16	1321	244	38484	0.011	0.9	// Araip.E9XPB // Aradu.RM381 // Araip.ZB5LG // Aradu.1L6HR // Aradu.3GX6J // Aradu.J45JW // Aradu.UDE9J // Aradu.YA6WS // Araip.QXV0R // Aradu.D2VN6 // Aradu.V7R7T // Araip.8PA0T // Araip.QW1VD // Aradu.S2SYE // Aradu.V8XMS // Araip.PB3YQ	// Aradu.HY2PA // Araip.KC908 // Aradu.4FT3I // Araip.YCD42 // Araip.9Q46C // Araip.X10KJ // Aradu.G5ZWH // Araip.BSU8L // Aradu.U4EKF // Aradu.S2SYE // Aradu.8328R // Araip.KWZ75 // Aradu.V91T8 // Araip.G801U // Aradu.78HGD // Aradu.VUV2J // Aradu.E1MX8 // Aradu.945F4 // Aradu.VIF27 // Araip.XZL7Y // Aradu.9I7HH // Aradu.VXN35 // Araip.4C6Y1 // Araip.PN0QJ // Araip.C6CNQ // Araip.3B5EA // Aradu.…
GO:0044271	P	cellular nitrogen compound biosynthetic process	16	1321	541	38484	0.76	1	// Aradu.CI747 // Aradu.52DEQ // Aradu.99LYU // Aradu.50C9M // Araip.CM5I1 // Aradu.V8MCV // Araip.P8SRT // Araip.TQV21 // Aradu.Q350M // Aradu.93LBV // Araip.NB6VC // Aradu.XZP9V // Aradu.VZQ81 // Araip.91947 // Aradu.ZH9NQ // Araip.0U07W	// Aradu.W74J4 // Aradu.W8L28 // Araip.6W2BB // Araip.3M61S // Araip.0N4BX // Aradu.TP8FN // Araip.Q3U4F // Aradu.094MD // Aradu.SKK2S // Araip.3MR67 // Aradu.I9RLC // Araip.0XA60 // Araip.ZNB8V // Aradu.A336V // Araip.SH7ZE // Aradu.5N3KM // Aradu.M2URK // Aradu.B8GCY // Araip.P1W7D // Araip.LP8AE // Araip.78UAV // Araip.7RE1X // Aradu.05RMW // Araip.2W24M // Araip.47BGG // Araip.YR35J // Araip.…
GO:0007017	P	microtubule-based process	15	1321	278	38484	0.059	1	// Aradu.ZFX80 // Aradu.8J5I0 // Araip.965G6 // Araip.P7KNR // Aradu.S46KB // Aradu.MU3LB // Aradu.8L8L4 // Araip.WWK4F // Araip.I15G1 // Aradu.AI6BS // Araip.AY7UQ // Araip.W9QHP // Araip.YWL1T // Aradu.EVU80 // Aradu.S8XWY	// Aradu.5Y3NY // Aradu.M3S97 // Araip.5U51T // Aradu.09XI6 // Araip.NR5KZ // Aradu.82TY3 // Aradu.W4N8R // Aradu.X1N8U // Aradu.AF8HB // Aradu.6Z600 // Araip.L9EA0 // Araip.I15G1 // Aradu.62EY9 // Araip.69F5Y // Aradu.AD6QD // Aradu.M6HNT // Araip.6L514 // Aradu.VX1FR // Araip.YX9Q9 // Aradu.06L51 // Araip.C3AMC // Aradu.E79J1 // Aradu.96480 // Araip.K1HLW // Araip.HF3EC // Araip.X90BH // Aradu.…
GO:0016051	P	carbohydrate biosynthetic process	15	1321	267	38484	0.045	1	// Aradu.7Q819 // Aradu.7GN6Y // Araip.3XD6G // Aradu.C2JFU // Araip.VHD9K // Aradu.Q29FA // Aradu.32LC7 // Araip.HIE89 // Araip.2F6X3 // Aradu.MH9NW // Araip.FER8B // Aradu.E5D12 // Araip.UK5PE // Aradu.62PY8 // Araip.TIZ51	// Aradu.GKF95 // Araip.L6WEG // Araip.K0HCY // Araip.VI6GW // Araip.D5HYW // Aradu.A050J // Araip.W0ITF // Araip.TP226 // Aradu.GB8CM // Araip.BP9MY // Aradu.XNJ7V // Araip.Y0VXW // Araip.J98GW // Araip.K9XAG // Araip.05CR0 // Aradu.B8U1W // Araip.SR92D // Araip.68K5U // Araip.M7HZK // Aradu.ZXQ99 // Aradu.L5GC6 // Araip.Y6V6D // Araip.FH0I2 // Aradu.VY56E // Aradu.BU4E6 // Araip.ZHH5I // Araip.…
GO:0034637	P	cellular carbohydrate biosynthetic process	15	1321	261	38484	0.038	1	// Aradu.7Q819 // Aradu.7GN6Y // Araip.3XD6G // Aradu.C2JFU // Araip.VHD9K // Aradu.Q29FA // Aradu.32LC7 // Araip.HIE89 // Araip.2F6X3 // Aradu.MH9NW // Araip.FER8B // Aradu.E5D12 // Araip.UK5PE // Aradu.62PY8 // Araip.TIZ51	// Aradu.GKF95 // Araip.L6WEG // Araip.K0HCY // Araip.VI6GW // Araip.D5HYW // Aradu.A050J // Araip.W0ITF // Araip.TP226 // Aradu.GB8CM // Araip.BP9MY // Aradu.XNJ7V // Araip.Y0VXW // Araip.J98GW // Araip.K9XAG // Araip.05CR0 // Aradu.B8U1W // Araip.SR92D // Araip.68K5U // Araip.M7HZK // Aradu.ZXQ99 // Aradu.L5GC6 // Araip.Y6V6D // Araip.FH0I2 // Aradu.VY56E // Aradu.BU4E6 // Araip.ZHH5I // Araip.…
GO:0051641	P	cellular localization	15	1321	690	38484	0.98	1	// Araip.LXC6U // Aradu.Q97KS // Aradu.4NJ9R // Aradu.Z753H // Aradu.612YH // Aradu.VY6JK // Aradu.M2Y4Q // Aradu.XU2Q6 // Aradu.07ZE9 // Aradu.76UYG // Araip.ZP5QD // Aradu.P6GJ2 // Araip.DQK56 // Araip.ZVM3R // Araip.RDQ71	// Aradu.ZM4HW // Araip.D43FQ // Araip.1842Y // Aradu.W7D7X // Aradu.1S9EW // Aradu.4Q38F // Araip.LNY0I // Aradu.W3GQL // Aradu.38WZY // Aradu.F360A // Araip.QY9AP // Araip.93K0Z // Araip.W8N64 // Araip.TB27M // Araip.5BR3V // Aradu.6AE6S // Araip.86CPI // Aradu.WV8XU // Araip.94DKY // Araip.M3PV7 // Araip.Z865I // Araip.445G9 // Araip.U22MD // Araip.KA3D2 // Aradu.TP9RN // Aradu.Z2HCJ // Araip.…
GO:0032787	P	monocarboxylic acid metabolic process	14	1321	301	38484	0.16	1	// Aradu.XM2MR // Aradu.99LYU // Aradu.PR2BP // Aradu.07VYH // Aradu.J6P55 // Aradu.9KZ2C // Araip.VA90H // Aradu.0JT6M // Araip.LLR5T // Araip.3S8HT // Aradu.Y6Q3B // Aradu.4R68R // Aradu.62PY8 // Araip.4I8QR	// Araip.V416V // Araip.CGA2T // Araip.CG0SE // Aradu.AE2VJ // Aradu.6MW2E // Aradu.J6P55 // Araip.E51S4 // Araip.7RJ08 // Aradu.L1M1M // Aradu.LG0RN // Aradu.71QRQ // Araip.64I4P // Aradu.Z3MEQ // Aradu.RPR6R // Aradu.WNV5J // Aradu.I5WJ1 // Araip.CK6FF // Aradu.DG3AM // Araip.Y6V6D // Aradu.J7RE1 // Aradu.FBK99 // Aradu.M2URK // Araip.FE56J // Araip.Q7UP3 // Araip.SGD3T // Araip.GX1CD // Aradu.…
GO:0016043	P	cellular component organization	14	1321	821	38484	1	1	// Aradu.C0D4L // Aradu.TP255 // Aradu.MU3LB // Aradu.8L8L4 // Araip.WWK4F // Araip.WB197 // Araip.HK1HU // Araip.R7SCV // Aradu.WU8B9 // Aradu.ISV8J // Aradu.I29MY // Araip.QW1VD // Araip.YWL1T // Aradu.S8XWY	// Araip.QU4D9 // Araip.5U51T // Araip.M3BFQ // Araip.F7MEE // Araip.UZJ2F // Aradu.6Q296 // Aradu.ISV8J // Araip.76UMP // Araip.6L514 // Aradu.TX1LV // Aradu.WV8XU // Aradu.19Q0U // Aradu.MQF7Y // Araip.8SM65 // Araip.8Z1AD // Araip.7D4MF // Aradu.A8JWX // Aradu.WU8B9 // Aradu.12W4A // Araip.FV3I5 // Araip.SAR5G // Araip.TU933 // Aradu.T0Z7E // Araip.EK85J // Aradu.QUC1N // Aradu.F0DTS // Aradu.…
GO:0009057	P	macromolecule catabolic process	14	1321	574	38484	0.93	1	// Aradu.R2K02 // Araip.983RG // Aradu.M93S5 // Aradu.4196P // Araip.183TE // Araip.WMP7D // Aradu.BR4VK // Aradu.LE31W // Araip.914CH // Araip.YU0R1 // Aradu.XBR45 // Araip.4S1KN // Araip.56E8T // Araip.ZQ78E	// Aradu.QBL3J // Araip.WJC4C // Aradu.97WXZ // Araip.BM50M // Araip.57P4D // Araip.N1XQS // Aradu.B15A4 // Aradu.M3BZV // Araip.64I4P // Araip.35MI7 // Araip.H4Q3I // Araip.KA397 // Aradu.FJ32V // Araip.0B1SG // Araip.E490N // Aradu.A5056 // Araip.D1KQ3 // Aradu.EJ6GQ // Araip.L7NBZ // Aradu.B3HM1 // Aradu.7ZU9R // Araip.D5WHX // Aradu.617DB // Araip.I6NSD // Aradu.SH4VE // Araip.C52XC // Aradu.…
GO:0008104	P	protein localization	13	1321	702	38484	1	1	// Araip.LXC6U // Aradu.Q97KS // Aradu.4NJ9R // Aradu.Z753H // Aradu.VY6JK // Aradu.M2Y4Q // Aradu.07ZE9 // Araip.RDQ71 // Aradu.CA5TC // Araip.UZF4Z // Araip.ZVM3R // Aradu.SL05Q // Araip.X2AP6	// Aradu.ZM4HW // Araip.D43FQ // Araip.1842Y // Aradu.1S9EW // Aradu.4Q38F // Araip.LNY0I // Aradu.DUA6D // Aradu.38WZY // Aradu.F360A // Araip.MM5VB // Araip.QY9AP // Araip.93K0Z // Araip.W8N64 // Araip.5BR3V // Aradu.6AE6S // Araip.86CPI // Aradu.WV8XU // Araip.M3PV7 // Araip.Z865I // Araip.HQX7U // Araip.6RZ29 // Araip.U22MD // Aradu.WIL61 // Araip.A06AV // Aradu.TP9RN // Aradu.Z2HCJ // Araip.…
GO:0065009	P	regulation of molecular function	13	1321	274	38484	0.15	1	// Aradu.A4LBS // Araip.129VM // Aradu.WU1XZ // Araip.IIT7G // Araip.IBG9Y // Aradu.X8MF9 // Aradu.4W4JU // Aradu.74HRM // Aradu.38T8A // Aradu.9L1PV // Araip.TJ1W0 // Aradu.E0LF3 // Aradu.MM1X2	// Aradu.EI4DF // Aradu.N98FX // Araip.66KWT // Aradu.AK14P // Aradu.C4ADH // Aradu.J36YI // Aradu.4XL4D // Aradu.CC8V7 // Aradu.30XLB // Araip.2528D // Aradu.5LM0H // Aradu.X8MF9 // Aradu.W9G7C // Araip.58NSN // Aradu.7B3CD // Aradu.665TV // Aradu.FG7FZ // Aradu.U5BRX // Aradu.IV3UN // Aradu.88Z5T // Aradu.Q1TIK // Araip.C4VS6 // Araip.59LK4 // Aradu.DI4NM // Araip.RT2SG // Araip.C4HFA // Aradu.…
GO:0050790	P	regulation of catalytic activity	13	1321	270	38484	0.14	1	// Aradu.A4LBS // Araip.129VM // Aradu.WU1XZ // Araip.IIT7G // Araip.IBG9Y // Aradu.X8MF9 // Aradu.4W4JU // Aradu.74HRM // Aradu.38T8A // Aradu.9L1PV // Araip.TJ1W0 // Aradu.E0LF3 // Aradu.MM1X2	// Aradu.EI4DF // Aradu.N98FX // Araip.66KWT // Aradu.AK14P // Aradu.C4ADH // Aradu.J36YI // Aradu.4XL4D // Aradu.CC8V7 // Aradu.30XLB // Araip.2528D // Aradu.5LM0H // Aradu.X8MF9 // Aradu.W9G7C // Araip.58NSN // Aradu.7B3CD // Aradu.665TV // Aradu.U5BRX // Aradu.IV3UN // Aradu.88Z5T // Aradu.Q1TIK // Araip.C4VS6 // Araip.59LK4 // Aradu.DI4NM // Araip.RT2SG // Araip.C4HFA // Aradu.V060T // Aradu.…
GO:0051649	P	establishment of localization in cell	13	1321	658	38484	0.99	1	// Aradu.4NJ9R // Aradu.Z753H // Aradu.612YH // Aradu.VY6JK // Aradu.M2Y4Q // Aradu.XU2Q6 // Aradu.07ZE9 // Aradu.76UYG // Araip.ZP5QD // Aradu.P6GJ2 // Araip.DQK56 // Araip.ZVM3R // Araip.RDQ71	// Aradu.ZM4HW // Araip.D43FQ // Araip.1842Y // Aradu.W7D7X // Aradu.1S9EW // Aradu.4Q38F // Araip.LNY0I // Aradu.W3GQL // Aradu.38WZY // Aradu.F360A // Araip.QY9AP // Araip.W8N64 // Araip.TB27M // Araip.5BR3V // Aradu.6AE6S // Araip.86CPI // Araip.F3TI6 // Araip.94DKY // Araip.M3PV7 // Araip.Z865I // Araip.445G9 // Araip.U22MD // Araip.KA3D2 // Aradu.TP9RN // Aradu.Z2HCJ // Araip.1FV4W // Araip.…
GO:0065008	P	regulation of biological quality	12	1321	347	38484	0.53	1	// Araip.LXC6U // Aradu.Q97KS // Araip.V3N9B // Araip.RT6FK // Aradu.8I027 // Araip.4ZW3T // Aradu.N8FJN // Araip.ZXC56 // Araip.QW1VD // Araip.S7PUT // Aradu.B5TNQ // Aradu.YY7CG	// Araip.34ZNV // Aradu.910RR // Araip.SZ4VC // Aradu.W48TA // Aradu.YFR3R // Araip.93K0Z // Araip.DKI8Z // Araip.5804B // Aradu.WWA28 // Araip.653RU // Araip.5037D // Aradu.BH9NG // Araip.TI9DK // Aradu.027FB // Aradu.X4JYD // Aradu.V98A1 // Aradu.2XN5R // Aradu.K3H5S // Aradu.N7DXE // Araip.G9TAD // Araip.7X1IR // Aradu.Q228D // Aradu.2I32N // Aradu.NKZ2V // Araip.C1BT9 // Araip.7QC0C // Aradu.…
GO:0009309	P	amine biosynthetic process	12	1321	308	38484	0.37	1	// Aradu.52DEQ // Aradu.50C9M // Aradu.99LYU // Araip.CM5I1 // Aradu.V8MCV // Araip.P8SRT // Araip.TQV21 // Aradu.93LBV // Araip.NB6VC // Araip.91947 // Aradu.Q350M // Araip.0U07W	// Aradu.8479S // Aradu.W74J4 // Aradu.G6IK8 // Araip.BBR5D // Araip.XJS45 // Aradu.HER0W // Araip.BMG4F // Aradu.TP8FN // Aradu.EH7GR // Araip.8G10D // Araip.IA30F // Aradu.SKK2S // Araip.3MR67 // Araip.Q3U4F // Aradu.I9RLC // Araip.J4MMW // Aradu.FXQ56 // Araip.L1QD7 // Araip.ZNB8V // Aradu.A336V // Araip.7CU0A // Aradu.M6SLA // Aradu.5NX6V // Araip.74N1T // Aradu.SP6L7 // Araip.EQC7X // Aradu.…
GO:0006631	P	fatty acid metabolic process	12	1321	199	38484	0.044	1	// Aradu.XM2MR // Aradu.PR2BP // Aradu.07VYH // Aradu.J6P55 // Aradu.9KZ2C // Araip.VA90H // Aradu.0JT6M // Araip.LLR5T // Araip.3S8HT // Aradu.Y6Q3B // Aradu.4R68R // Araip.4I8QR	// Aradu.AE2VJ // Aradu.6MW2E // Aradu.J6P55 // Araip.E51S4 // Araip.7RJ08 // Aradu.L1M1M // Araip.S5CCK // Aradu.Z3MEQ // Aradu.PR2BP // Aradu.I5WJ1 // Araip.CK6FF // Aradu.DG3AM // Aradu.XT27J // Aradu.J7RE1 // Aradu.4R68R // Araip.SGD3T // Araip.GX1CD // Aradu.B8Y6C // Araip.D1M07 // Araip.9RU7M // Araip.EDT0F // Araip.5Q0QX // Araip.7Q03W // Araip.ZAK9V // Aradu.MRW76 // Aradu.BZ0AR // Aradu.…
GO:0006979	P	response to oxidative stress	12	1321	256	38484	0.17	1	// Aradu.XEA0F // Aradu.VF4U3 // Aradu.U3RTW // Aradu.BNR06 // Aradu.DAV01 // Araip.SW6SF // Araip.N79SI // Araip.V7U9F // Araip.Y3A2A // Araip.F41IP // Aradu.XQ1XQ // Aradu.YY51Q	// Aradu.N2X0I // Aradu.BC27H // Araip.GIZ0F // Araip.VFT2D // Araip.43TSN // Aradu.R6A9X // Aradu.VQB2Q // Aradu.2W676 // Aradu.X4HEP // Araip.BKI6W // Araip.XM51W // Aradu.J19IQ // Aradu.QHA6Y // Araip.Q0191 // Aradu.IF4E5 // Aradu.61ES3 // Araip.I0093 // Araip.85TVG // Araip.SPY8U // Aradu.4U4LS // Araip.93CKA // Aradu.21285 // Aradu.X9PNA // Araip.DER8T // Araip.YN96J // Aradu.9PD7U // Aradu.…
GO:0010467	P	gene expression	12	1321	1759	38484	1	1	// Araip.5RQ6Z // Aradu.FBS3S // Araip.UGA40 // Aradu.43FMJ // Araip.7Y2IR // Aradu.A4HFE // Araip.17BET // Araip.YV6NV // Aradu.M1A8C // Aradu.N89M1 // Aradu.A4D5T // Araip.KF79G	// Aradu.U3TSP // Aradu.8KF0B // Araip.PLU2V // Araip.2R8F4 // Aradu.IB8J3 // Araip.130CD // Araip.Y2RY2 // Aradu.4W071 // Araip.YCW2C // Aradu.A616C // Araip.QZ47Q // Aradu.I6CBB // Araip.UE0CZ // Aradu.Z1DQ9 // Araip.C9SN6 // Aradu.0HI4R // Araip.6C0N9 // Araip.3M7H8 // Araip.ASZ2S // Aradu.4FC8R // Aradu.HVG4L // Araip.J4E52 // Araip.37FC1 // Aradu.6H5JS // Araip.L6Z75 // Araip.48FQB // Aradu.…
GO:0006066	P	alcohol metabolic process	12	1321	450	38484	0.85	1	// Araip.LMR7U // Araip.VHD9K // Araip.HIE89 // Aradu.32LC7 // Araip.BNH2T // Aradu.I3YXT // Aradu.A3N3V // Aradu.E70EA // Aradu.C2JFU // Araip.RZ2UN // Aradu.62PY8 // Araip.L7Z6B	// Araip.68E98 // Aradu.97WXZ // Araip.BM50M // Araip.Z6BHD // Araip.K9GMS // Araip.MCQ0L // Araip.64I4P // Araip.35MI7 // Aradu.YS103 // Aradu.L8GY0 // Araip.2D5JR // Araip.IA04P // Araip.E490N // Aradu.7R1FC // Aradu.Z9830 // Araip.TC95B // Araip.L7NBZ // Aradu.06HG0 // Araip.59R5M // Aradu.617DB // Araip.I6NSD // Araip.10CFZ // Araip.PK4KZ // Araip.G4SZ0 // Araip.X3L00 // Araip.XJ990 // Araip.…
GO:0000272	P	polysaccharide catabolic process	11	1321	65	38484	1.3e-05	0.0056	// Aradu.R2K02 // Araip.983RG // Aradu.M93S5 // Aradu.4196P // Araip.183TE // Araip.WMP7D // Aradu.BR4VK // Araip.914CH // Aradu.XBR45 // Araip.4S1KN // Araip.ZQ78E	// Araip.YCB0N // Araip.20CID // Araip.183TE // Araip.MBZ77 // Araip.6D2Y5 // Aradu.AP5ZW // Araip.M2GYW // Aradu.690FP // Aradu.4196P // Araip.WMP7D // Araip.57P4D // Aradu.BR4VK // Aradu.ZVZ4G // Araip.92ABC // Aradu.E2KJV // Araip.4S1KN // Araip.67F6M // Araip.H4V79 // Aradu.77XML // Aradu.FYP9T // Aradu.M93S5 // Araip.VL9RM // Aradu.A6XWX // Aradu.A2QA1 // Araip.T81Z0 // Aradu.H0PJH // Aradu.…
GO:0045184	P	establishment of protein localization	11	1321	671	38484	1	1	// Aradu.4NJ9R // Aradu.Z753H // Aradu.VY6JK // Aradu.M2Y4Q // Aradu.07ZE9 // Araip.RDQ71 // Aradu.CA5TC // Araip.UZF4Z // Araip.ZVM3R // Aradu.SL05Q // Araip.X2AP6	// Aradu.ZM4HW // Araip.D43FQ // Araip.1842Y // Aradu.1S9EW // Aradu.4Q38F // Araip.LNY0I // Aradu.DUA6D // Aradu.38WZY // Aradu.F360A // Araip.MM5VB // Araip.QY9AP // Araip.W8N64 // Araip.5BR3V // Aradu.6AE6S // Araip.86CPI // Araip.M3PV7 // Araip.Z865I // Araip.HQX7U // Araip.6RZ29 // Araip.U22MD // Aradu.WIL61 // Araip.A06AV // Aradu.TP9RN // Aradu.Z2HCJ // Araip.1FV4W // Aradu.T0Z7E // Araip.…
GO:0016052	P	carbohydrate catabolic process	11	1321	270	38484	0.33	1	// Aradu.R2K02 // Araip.983RG // Aradu.M93S5 // Aradu.4196P // Araip.183TE // Araip.WMP7D // Aradu.BR4VK // Araip.914CH // Aradu.XBR45 // Araip.4S1KN // Araip.ZQ78E	// Araip.YCB0N // Aradu.UG27L // Araip.C1VZN // Aradu.E5M95 // Araip.GJ91G // Aradu.97WXZ // Araip.4S1KN // Araip.BM50M // Araip.3Z0Q8 // Aradu.7R1FC // Araip.57P4D // Araip.HEP99 // Aradu.JVB3U // Araip.JX0VW // Aradu.ZS8M3 // Araip.XAQ5Y // Araip.35MI7 // Araip.YUE3B // Araip.QU06Y // Aradu.LF0Z4 // Aradu.8N0H3 // Aradu.FYP9T // Araip.EV8J4 // Aradu.AP5ZW // Aradu.31VP0 // Araip.4V4SU // Araip.…
GO:0008652	P	cellular amino acid biosynthetic process	11	1321	287	38484	0.4	1	// Aradu.52DEQ // Araip.0U07W // Aradu.50C9M // Araip.CM5I1 // Aradu.V8MCV // Araip.P8SRT // Araip.TQV21 // Aradu.93LBV // Araip.NB6VC // Araip.91947 // Aradu.Q350M	// Aradu.8479S // Aradu.W74J4 // Aradu.G6IK8 // Araip.BBR5D // Araip.XJS45 // Aradu.HER0W // Araip.BMG4F // Aradu.TP8FN // Aradu.05RMW // Araip.IA30F // Aradu.SKK2S // Araip.3MR67 // Araip.Q3U4F // Aradu.I9RLC // Araip.J4MMW // Aradu.FXQ56 // Araip.L1QD7 // Araip.ZNB8V // Aradu.A336V // Araip.7CU0A // Aradu.M6SLA // Aradu.5NX6V // Araip.74N1T // Aradu.SP6L7 // Araip.EQC7X // Aradu.M035D // Araip.…
GO:0006633	P	fatty acid biosynthetic process	11	1321	169	38484	0.033	1	// Aradu.PR2BP // Aradu.07VYH // Aradu.J6P55 // Aradu.9KZ2C // Araip.VA90H // Aradu.0JT6M // Araip.LLR5T // Araip.3S8HT // Aradu.Y6Q3B // Aradu.4R68R // Araip.4I8QR	// Aradu.AE2VJ // Aradu.J6P55 // Araip.E51S4 // Aradu.CKU3N // Aradu.3MV5M // Aradu.PR2BP // Aradu.I5WJ1 // Araip.CK6FF // Aradu.DG3AM // Aradu.XT27J // Araip.U1HLB // Araip.SGD3T // Araip.NT8KP // Aradu.B8Y6C // Araip.D1M07 // Araip.9RU7M // Araip.EDT0F // Araip.5Q0QX // Araip.7Q03W // Araip.ZAK9V // Aradu.MRW76 // Aradu.BZ0AR // Aradu.0Y40Q // Araip.7Q0G8 // Aradu.MK4GU // Aradu.IPT40 // Aradu.…
GO:0007154	P	cell communication	11	1321	284	38484	0.39	1	// Araip.B9NAQ // Aradu.083WP // Aradu.1H2D4 // Araip.7T2ZY // Araip.WH0QM // Araip.IIT7G // Araip.K1QG2 // Araip.F6KFZ // Aradu.X8MF9 // Aradu.WU1XZ // Araip.20NUY	// Aradu.80RUZ // Araip.R3U3U // Aradu.AK14P // Araip.8HX9V // Aradu.4XL4D // Aradu.D6B0G // Aradu.HDL1J // Aradu.494EG // Aradu.Z1AGZ // Aradu.X8MF9 // Araip.73U55 // Aradu.E252Y // Araip.T8Q01 // Aradu.L65YC // Araip.IJA2Z // Aradu.853ZC // Araip.74NGE // Aradu.Q5HZK // Aradu.Y288S // Aradu.V6VEV // Aradu.ZDS2P // Araip.GFX1J // Araip.59LK4 // Aradu.Z4BE5 // Araip.J9YK7 // Araip.844UX // Araip.…
GO:0007242	P	intracellular signaling cascade	11	1321	357	38484	0.68	1	// Araip.B9NAQ // Araip.RDQ71 // Aradu.Z753H // Aradu.VY6JK // Araip.IIT7G // Aradu.X8MF9 // Aradu.WU1XZ // Araip.9H8RU // Araip.UZF4Z // Aradu.M2Y4Q // Aradu.SL05Q	// Araip.D43FQ // Araip.7AL8W // Aradu.F360A // Aradu.VP08J // Araip.86CPI // Araip.A06AV // Aradu.1E8ZG // Araip.T6H8P // Aradu.SUC3V // Araip.JL074 // Araip.VAF8D // Araip.T94IA // Aradu.TTI87 // Aradu.5LP7F // Aradu.SE8TR // Aradu.G5RK1 // Araip.T0L79 // Aradu.K1UI2 // Araip.18EH0 // Araip.JM3WC // Araip.C57WH // Araip.GR7P1 // Aradu.9B334 // Aradu.GW45K // Araip.SG034 // Araip.6V1E3 // Araip.…
GO:0015031	P	protein transport	11	1321	671	38484	1	1	// Aradu.4NJ9R // Aradu.Z753H // Aradu.VY6JK // Aradu.M2Y4Q // Aradu.07ZE9 // Araip.RDQ71 // Aradu.CA5TC // Araip.UZF4Z // Araip.ZVM3R // Aradu.SL05Q // Araip.X2AP6	// Aradu.ZM4HW // Araip.D43FQ // Araip.1842Y // Aradu.1S9EW // Aradu.4Q38F // Araip.LNY0I // Aradu.DUA6D // Aradu.38WZY // Aradu.F360A // Araip.MM5VB // Araip.QY9AP // Araip.W8N64 // Araip.5BR3V // Aradu.6AE6S // Araip.86CPI // Araip.M3PV7 // Araip.Z865I // Araip.HQX7U // Araip.6RZ29 // Araip.U22MD // Aradu.WIL61 // Araip.A06AV // Aradu.TP9RN // Aradu.Z2HCJ // Araip.1FV4W // Aradu.T0Z7E // Araip.…
GO:0071669	P	plant-type cell wall organization or biogenesis	10	1321	85	38484	0.00069	0.11	// Araip.ZB5LG // Aradu.3GX6J // Aradu.YA6WS // Araip.QXV0R // Aradu.D2VN6 // Aradu.V7R7T // Araip.8PA0T // Araip.QW1VD // Aradu.S2SYE // Aradu.V8XMS	// Araip.IN0BK // Araip.9Z1MR // Araip.KC908 // Araip.ZB5LG // Araip.X10KJ // Aradu.G5ZWH // Araip.QZA57 // Aradu.LH96L // Araip.78H4F // Aradu.S2SYE // Araip.QXV0R // Araip.8PA0T // Araip.VF36H // Araip.XH7KH // Araip.6FH8U // Aradu.P9TWB // Aradu.Y1RZK // Aradu.PX8PM // Araip.TH5HB // Aradu.78HGD // Aradu.VUV2J // Araip.RX5DE // Aradu.RH8VE // Araip.5T1RR // Aradu.DSS3T // Aradu.WLE0A // Aradu.…
GO:0009664	P	plant-type cell wall organization	10	1321	85	38484	0.00069	0.11	// Araip.ZB5LG // Aradu.3GX6J // Aradu.YA6WS // Araip.QXV0R // Aradu.D2VN6 // Aradu.V7R7T // Araip.8PA0T // Araip.QW1VD // Aradu.S2SYE // Aradu.V8XMS	// Araip.IN0BK // Araip.9Z1MR // Araip.KC908 // Araip.ZB5LG // Araip.X10KJ // Aradu.G5ZWH // Araip.QZA57 // Aradu.LH96L // Araip.78H4F // Aradu.S2SYE // Araip.QXV0R // Araip.8PA0T // Araip.VF36H // Araip.XH7KH // Araip.6FH8U // Aradu.P9TWB // Aradu.Y1RZK // Aradu.PX8PM // Araip.TH5HB // Aradu.78HGD // Aradu.VUV2J // Araip.RX5DE // Aradu.RH8VE // Araip.5T1RR // Aradu.DSS3T // Aradu.WLE0A // Aradu.…
GO:0044092	P	negative regulation of molecular function	10	1321	101	38484	0.0026	0.3	// Aradu.A4LBS // Araip.129VM // Aradu.4W4JU // Araip.IBG9Y // Aradu.74HRM // Aradu.38T8A // Aradu.9L1PV // Araip.TJ1W0 // Aradu.E0LF3 // Aradu.MM1X2	// Aradu.N98FX // Araip.PYI9U // Araip.K797H // Aradu.IV3UN // Aradu.Q1TIK // Araip.TJ1W0 // Araip.69RAL // Aradu.AUP8N // Aradu.J13DP // Araip.CYK8B // Araip.PSH31 // Aradu.Y3TY0 // Aradu.UW723 // Araip.VBR6T // Aradu.D7ZWV // Araip.Y91XD // Araip.H4W9A // Araip.7P350 // Araip.00HCH // Aradu.74HRM // Aradu.2RW34 // Aradu.4W4JU // Araip.7CU2T // Aradu.LP8UK // Araip.60HFL // Araip.GZF1H // Araip.…
GO:0043086	P	negative regulation of catalytic activity	10	1321	101	38484	0.0026	0.3	// Aradu.A4LBS // Araip.129VM // Aradu.4W4JU // Araip.IBG9Y // Aradu.74HRM // Aradu.38T8A // Aradu.9L1PV // Araip.TJ1W0 // Aradu.E0LF3 // Aradu.MM1X2	// Aradu.N98FX // Araip.PYI9U // Araip.K797H // Aradu.IV3UN // Aradu.Q1TIK // Araip.TJ1W0 // Araip.69RAL // Aradu.AUP8N // Aradu.J13DP // Araip.CYK8B // Araip.PSH31 // Aradu.Y3TY0 // Aradu.UW723 // Araip.VBR6T // Aradu.D7ZWV // Araip.Y91XD // Araip.H4W9A // Araip.7P350 // Araip.00HCH // Aradu.74HRM // Aradu.2RW34 // Aradu.4W4JU // Araip.7CU2T // Aradu.LP8UK // Araip.60HFL // Araip.GZF1H // Araip.…
GO:0009166	P	nucleotide catabolic process	10	1321	239	38484	0.31	1	// Araip.RDQ71 // Aradu.D61LL // Aradu.VY6JK // Aradu.M2Y4Q // Aradu.8L8L4 // Araip.WWK4F // Aradu.MU3LB // Araip.YWL1T // Aradu.S8XWY // Aradu.Z753H	// Aradu.EAD0T // Araip.G4FYK // Araip.08L1N // Araip.D6WXF // Aradu.W3YJN // Araip.M1Q3E // Aradu.Z8KTC // Araip.EM3T8 // Aradu.F360A // Araip.0DA6J // Araip.YQM8R // Aradu.8K8HF // Aradu.D1WS1 // Aradu.GT3EJ // Araip.18EH0 // Aradu.PFK90 // Araip.8133V // Araip.QN9EW // Aradu.9M1GG // Aradu.QP9WR // Araip.J19JD // Araip.97J70 // Aradu.ZRX72 // Araip.A06AV // Aradu.E7L5G // Aradu.XJB6T // Araip.…
GO:0009199	P	ribonucleoside triphosphate metabolic process	10	1321	360	38484	0.79	1	// Araip.RDQ71 // Aradu.D61LL // Aradu.VY6JK // Aradu.M2Y4Q // Aradu.8L8L4 // Araip.WWK4F // Aradu.MU3LB // Araip.YWL1T // Aradu.S8XWY // Aradu.Z753H	// Aradu.F360A // Aradu.53TXA // Araip.18EH0 // Araip.N6NUP // Aradu.2SF5Z // Aradu.N9RDH // Araip.A06AV // Araip.73YY6 // Aradu.MA23R // Aradu.ZF731 // Araip.WWK4F // Aradu.D6SVB // Aradu.BW81J // Araip.BL74U // Aradu.SE8TR // Aradu.G5RK1 // Aradu.YL141 // Araip.T0L79 // Aradu.4C8VW // Araip.A7D5G // Aradu.K1UI2 // Aradu.1011L // Araip.86CPI // Araip.KY5IH // Aradu.AD6QD // Aradu.UR3ZE // Araip.…
GO:0009154	P	purine ribonucleotide catabolic process	10	1321	239	38484	0.31	1	// Araip.RDQ71 // Aradu.D61LL // Aradu.VY6JK // Aradu.M2Y4Q // Aradu.8L8L4 // Araip.WWK4F // Aradu.MU3LB // Araip.YWL1T // Aradu.S8XWY // Aradu.Z753H	// Aradu.EAD0T // Araip.G4FYK // Araip.08L1N // Araip.D6WXF // Aradu.W3YJN // Araip.M1Q3E // Aradu.Z8KTC // Araip.EM3T8 // Aradu.F360A // Araip.0DA6J // Araip.YQM8R // Aradu.8K8HF // Aradu.D1WS1 // Aradu.GT3EJ // Araip.18EH0 // Aradu.PFK90 // Araip.8133V // Araip.QN9EW // Aradu.9M1GG // Aradu.QP9WR // Araip.J19JD // Araip.97J70 // Aradu.ZRX72 // Araip.A06AV // Aradu.E7L5G // Aradu.XJB6T // Araip.…
GO:0006163	P	purine nucleotide metabolic process	10	1321	414	38484	0.9	1	// Araip.RDQ71 // Aradu.D61LL // Aradu.VY6JK // Aradu.M2Y4Q // Aradu.8L8L4 // Araip.WWK4F // Aradu.MU3LB // Araip.YWL1T // Aradu.S8XWY // Aradu.Z753H	// Aradu.F360A // Aradu.53TXA // Araip.18EH0 // Araip.N6NUP // Aradu.2SF5Z // Aradu.N9RDH // Araip.A06AV // Araip.73YY6 // Aradu.W9VU7 // Aradu.MA23R // Aradu.ZF731 // Araip.WWK4F // Aradu.D6SVB // Aradu.BW81J // Araip.BL74U // Aradu.57UGD // Aradu.SE8TR // Araip.IHS0X // Aradu.G5RK1 // Aradu.YL141 // Araip.T0L79 // Araip.PXU5X // Aradu.4C8VW // Araip.SPD56 // Araip.A7D5G // Araip.BC51L // Aradu.…
GO:0009141	P	nucleoside triphosphate metabolic process	10	1321	377	38484	0.83	1	// Araip.RDQ71 // Aradu.D61LL // Aradu.VY6JK // Aradu.M2Y4Q // Aradu.8L8L4 // Araip.WWK4F // Aradu.MU3LB // Araip.YWL1T // Aradu.S8XWY // Aradu.Z753H	// Aradu.F360A // Aradu.53TXA // Araip.18EH0 // Araip.N6NUP // Aradu.2SF5Z // Aradu.N9RDH // Araip.A06AV // Araip.6VD7K // Araip.73YY6 // Aradu.MA23R // Aradu.ZF731 // Araip.WWK4F // Aradu.D6SVB // Aradu.BW81J // Araip.BL74U // Aradu.SE8TR // Aradu.G5RK1 // Aradu.YL141 // Araip.T0L79 // Araip.PXU5X // Aradu.4C8VW // Araip.AE5LL // Araip.A7D5G // Aradu.K1UI2 // Araip.86CPI // Araip.KY5IH // Aradu.…
GO:0009143	P	nucleoside triphosphate catabolic process	10	1321	239	38484	0.31	1	// Araip.RDQ71 // Aradu.D61LL // Aradu.VY6JK // Aradu.M2Y4Q // Aradu.8L8L4 // Araip.WWK4F // Aradu.MU3LB // Araip.YWL1T // Aradu.S8XWY // Aradu.Z753H	// Aradu.EAD0T // Araip.G4FYK // Araip.08L1N // Araip.D6WXF // Aradu.W3YJN // Araip.M1Q3E // Aradu.Z8KTC // Araip.EM3T8 // Aradu.F360A // Araip.0DA6J // Araip.YQM8R // Aradu.8K8HF // Aradu.D1WS1 // Aradu.GT3EJ // Araip.18EH0 // Aradu.PFK90 // Araip.8133V // Araip.QN9EW // Aradu.9M1GG // Aradu.QP9WR // Araip.J19JD // Araip.97J70 // Aradu.ZRX72 // Araip.A06AV // Aradu.E7L5G // Aradu.XJB6T // Araip.…
GO:0009144	P	purine nucleoside triphosphate metabolic process	10	1321	360	38484	0.79	1	// Araip.RDQ71 // Aradu.D61LL // Aradu.VY6JK // Aradu.M2Y4Q // Aradu.8L8L4 // Araip.WWK4F // Aradu.MU3LB // Araip.YWL1T // Aradu.S8XWY // Aradu.Z753H	// Aradu.F360A // Aradu.53TXA // Araip.18EH0 // Araip.N6NUP // Aradu.2SF5Z // Aradu.N9RDH // Araip.A06AV // Araip.73YY6 // Aradu.MA23R // Aradu.ZF731 // Araip.WWK4F // Aradu.D6SVB // Aradu.BW81J // Araip.BL74U // Aradu.SE8TR // Aradu.G5RK1 // Aradu.YL141 // Araip.T0L79 // Aradu.4C8VW // Araip.A7D5G // Aradu.K1UI2 // Aradu.1011L // Araip.86CPI // Araip.KY5IH // Aradu.AD6QD // Aradu.UR3ZE // Araip.…
GO:0009146	P	purine nucleoside triphosphate catabolic process	10	1321	239	38484	0.31	1	// Araip.RDQ71 // Aradu.D61LL // Aradu.VY6JK // Aradu.M2Y4Q // Aradu.8L8L4 // Araip.WWK4F // Aradu.MU3LB // Araip.YWL1T // Aradu.S8XWY // Aradu.Z753H	// Aradu.EAD0T // Araip.G4FYK // Araip.08L1N // Araip.D6WXF // Aradu.W3YJN // Araip.M1Q3E // Aradu.Z8KTC // Araip.EM3T8 // Aradu.F360A // Araip.0DA6J // Araip.YQM8R // Aradu.8K8HF // Aradu.D1WS1 // Aradu.GT3EJ // Araip.18EH0 // Aradu.PFK90 // Araip.8133V // Araip.QN9EW // Aradu.9M1GG // Aradu.QP9WR // Araip.J19JD // Araip.97J70 // Aradu.ZRX72 // Araip.A06AV // Aradu.E7L5G // Aradu.XJB6T // Araip.…
GO:0006195	P	purine nucleotide catabolic process	10	1321	239	38484	0.31	1	// Araip.RDQ71 // Aradu.D61LL // Aradu.VY6JK // Aradu.M2Y4Q // Aradu.8L8L4 // Araip.WWK4F // Aradu.MU3LB // Araip.YWL1T // Aradu.S8XWY // Aradu.Z753H	// Aradu.EAD0T // Araip.G4FYK // Araip.08L1N // Araip.D6WXF // Aradu.W3YJN // Araip.M1Q3E // Aradu.Z8KTC // Araip.EM3T8 // Aradu.F360A // Araip.0DA6J // Araip.YQM8R // Aradu.8K8HF // Aradu.D1WS1 // Aradu.GT3EJ // Araip.18EH0 // Aradu.PFK90 // Araip.8133V // Araip.QN9EW // Aradu.9M1GG // Aradu.QP9WR // Araip.J19JD // Araip.97J70 // Aradu.ZRX72 // Araip.A06AV // Aradu.E7L5G // Aradu.XJB6T // Araip.…
GO:0009261	P	ribonucleotide catabolic process	10	1321	239	38484	0.31	1	// Araip.RDQ71 // Aradu.D61LL // Aradu.VY6JK // Aradu.M2Y4Q // Aradu.8L8L4 // Araip.WWK4F // Aradu.MU3LB // Araip.YWL1T // Aradu.S8XWY // Aradu.Z753H	// Aradu.EAD0T // Araip.G4FYK // Araip.08L1N // Araip.D6WXF // Aradu.W3YJN // Araip.M1Q3E // Aradu.Z8KTC // Araip.EM3T8 // Aradu.F360A // Araip.0DA6J // Araip.YQM8R // Aradu.8K8HF // Aradu.D1WS1 // Aradu.GT3EJ // Araip.18EH0 // Aradu.PFK90 // Araip.8133V // Araip.QN9EW // Aradu.9M1GG // Aradu.QP9WR // Araip.J19JD // Araip.97J70 // Aradu.ZRX72 // Araip.A06AV // Aradu.E7L5G // Aradu.XJB6T // Araip.…
GO:0009259	P	ribonucleotide metabolic process	10	1321	403	38484	0.89	1	// Araip.RDQ71 // Aradu.D61LL // Aradu.VY6JK // Aradu.M2Y4Q // Aradu.8L8L4 // Araip.WWK4F // Aradu.MU3LB // Araip.YWL1T // Aradu.S8XWY // Aradu.Z753H	// Aradu.F360A // Aradu.53TXA // Araip.18EH0 // Araip.N6NUP // Aradu.2SF5Z // Aradu.N9RDH // Araip.A06AV // Araip.73YY6 // Aradu.W9VU7 // Aradu.MA23R // Aradu.ZF731 // Araip.WWK4F // Araip.JNK1H // Aradu.D6SVB // Aradu.BW81J // Araip.QW087 // Araip.BL74U // Aradu.57UGD // Aradu.SE8TR // Araip.IHS0X // Aradu.G5RK1 // Aradu.YL141 // Araip.T0L79 // Araip.PXU5X // Aradu.4C8VW // Araip.SPD56 // Araip.…
GO:0009205	P	purine ribonucleoside triphosphate metabolic process	10	1321	360	38484	0.79	1	// Araip.RDQ71 // Aradu.D61LL // Aradu.VY6JK // Aradu.M2Y4Q // Aradu.8L8L4 // Araip.WWK4F // Aradu.MU3LB // Araip.YWL1T // Aradu.S8XWY // Aradu.Z753H	// Aradu.F360A // Aradu.53TXA // Araip.18EH0 // Araip.N6NUP // Aradu.2SF5Z // Aradu.N9RDH // Araip.A06AV // Araip.73YY6 // Aradu.MA23R // Aradu.ZF731 // Araip.WWK4F // Aradu.D6SVB // Aradu.BW81J // Araip.BL74U // Aradu.SE8TR // Aradu.G5RK1 // Aradu.YL141 // Araip.T0L79 // Aradu.4C8VW // Araip.A7D5G // Aradu.K1UI2 // Aradu.1011L // Araip.86CPI // Araip.KY5IH // Aradu.AD6QD // Aradu.UR3ZE // Araip.…
GO:0009150	P	purine ribonucleotide metabolic process	10	1321	392	38484	0.87	1	// Araip.RDQ71 // Aradu.D61LL // Aradu.VY6JK // Aradu.M2Y4Q // Aradu.8L8L4 // Araip.WWK4F // Aradu.MU3LB // Araip.YWL1T // Aradu.S8XWY // Aradu.Z753H	// Aradu.F360A // Aradu.53TXA // Araip.18EH0 // Araip.N6NUP // Aradu.2SF5Z // Aradu.N9RDH // Araip.A06AV // Araip.73YY6 // Aradu.W9VU7 // Aradu.MA23R // Aradu.ZF731 // Araip.WWK4F // Aradu.D6SVB // Aradu.BW81J // Araip.BL74U // Aradu.57UGD // Aradu.SE8TR // Araip.IHS0X // Aradu.G5RK1 // Aradu.YL141 // Araip.T0L79 // Araip.PXU5X // Aradu.4C8VW // Araip.SPD56 // Araip.A7D5G // Araip.BC51L // Aradu.…
GO:0046700	P	heterocycle catabolic process	10	1321	258	38484	0.39	1	// Araip.RDQ71 // Aradu.D61LL // Aradu.VY6JK // Aradu.M2Y4Q // Aradu.8L8L4 // Araip.WWK4F // Aradu.MU3LB // Araip.YWL1T // Aradu.S8XWY // Aradu.Z753H	// Aradu.EAD0T // Araip.G4FYK // Araip.08L1N // Araip.D6WXF // Aradu.W3YJN // Aradu.W9Q7M // Araip.M1Q3E // Aradu.Z8KTC // Araip.EM3T8 // Aradu.F360A // Araip.0DA6J // Araip.YQM8R // Aradu.8K8HF // Aradu.D1WS1 // Aradu.GT3EJ // Araip.18EH0 // Aradu.RV9UM // Aradu.PFK90 // Aradu.M1RRB // Araip.8133V // Araip.QN9EW // Aradu.9M1GG // Aradu.81HER // Aradu.QP9WR // Araip.J19JD // Araip.97J70 // Aradu.…
GO:0009207	P	purine ribonucleoside triphosphate catabolic process	10	1321	239	38484	0.31	1	// Araip.RDQ71 // Aradu.D61LL // Aradu.VY6JK // Aradu.M2Y4Q // Aradu.8L8L4 // Araip.WWK4F // Aradu.MU3LB // Araip.YWL1T // Aradu.S8XWY // Aradu.Z753H	// Aradu.EAD0T // Araip.G4FYK // Araip.08L1N // Araip.D6WXF // Aradu.W3YJN // Araip.M1Q3E // Aradu.Z8KTC // Araip.EM3T8 // Aradu.F360A // Araip.0DA6J // Araip.YQM8R // Aradu.8K8HF // Aradu.D1WS1 // Aradu.GT3EJ // Araip.18EH0 // Aradu.PFK90 // Araip.8133V // Araip.QN9EW // Aradu.9M1GG // Aradu.QP9WR // Araip.J19JD // Araip.97J70 // Aradu.ZRX72 // Araip.A06AV // Aradu.E7L5G // Aradu.XJB6T // Araip.…
GO:0009203	P	ribonucleoside triphosphate catabolic process	10	1321	239	38484	0.31	1	// Araip.RDQ71 // Aradu.D61LL // Aradu.VY6JK // Aradu.M2Y4Q // Aradu.8L8L4 // Araip.WWK4F // Aradu.MU3LB // Araip.YWL1T // Aradu.S8XWY // Aradu.Z753H	// Aradu.EAD0T // Araip.G4FYK // Araip.08L1N // Araip.D6WXF // Aradu.W3YJN // Araip.M1Q3E // Aradu.Z8KTC // Araip.EM3T8 // Aradu.F360A // Araip.0DA6J // Araip.YQM8R // Aradu.8K8HF // Aradu.D1WS1 // Aradu.GT3EJ // Araip.18EH0 // Aradu.PFK90 // Araip.8133V // Araip.QN9EW // Aradu.9M1GG // Aradu.QP9WR // Araip.J19JD // Araip.97J70 // Aradu.ZRX72 // Araip.A06AV // Aradu.E7L5G // Aradu.XJB6T // Araip.…
GO:0007264	P	small GTPase mediated signal transduction	10	1321	328	38484	0.69	1	// Araip.B9NAQ // Araip.RDQ71 // Aradu.Z753H // Aradu.VY6JK // Araip.IIT7G // Aradu.X8MF9 // Aradu.WU1XZ // Araip.UZF4Z // Aradu.M2Y4Q // Aradu.SL05Q	// Araip.D43FQ // Araip.G4FYK // Aradu.AK14P // Aradu.6SE41 // Aradu.4XL4D // Aradu.TP4MY // Araip.D6WXF // Aradu.K4JR6 // Araip.WC0WL // Aradu.Z8KTC // Aradu.F360A // Araip.T8Q01 // Araip.0DA6J // Aradu.8K8HF // Aradu.VP08J // Aradu.GT3EJ // Araip.86CPI // Aradu.PFK90 // Araip.PXU92 // Araip.59LK4 // Araip.QN9EW // Araip.J9YK7 // Aradu.9M1GG // Araip.C4HFA // Araip.J19JD // Aradu.FPZ0Y // Araip.…
GO:0016192	P	vesicle-mediated transport	10	1321	381	38484	0.84	1	// Araip.2I1EM // Aradu.612YH // Aradu.07ZE9 // Aradu.76UYG // Araip.ZP5QD // Aradu.P6GJ2 // Araip.DQK56 // Araip.ZVM3R // Araip.N9WJ3 // Araip.WYW75	// Aradu.ZM4HW // Aradu.CJP5L // Aradu.W7D7X // Aradu.1S9EW // Aradu.4Q38F // Araip.LNY0I // Aradu.W3GQL // Araip.QY9AP // Araip.TB27M // Aradu.6AE6S // Araip.F3TI6 // Araip.94DKY // Araip.M3PV7 // Aradu.612YH // Araip.KA3D2 // Aradu.8H45I // Aradu.K9UFT // Araip.B25XR // Araip.I2Q6L // Araip.X04IN // Aradu.J093S // Aradu.6X1X4 // Aradu.W51SD // Aradu.UFS53 // Araip.XS9S4 // Aradu.7C3KS // Aradu.…
GO:0000003	P	reproduction	9	1321	180	38484	0.17	1	// Araip.R7ESZ // Aradu.083WP // Aradu.1H2D4 // Araip.7T2ZY // Araip.WH0QM // Araip.K1QG2 // Araip.F6KFZ // Aradu.CS1KJ // Araip.20NUY	// Aradu.80RUZ // Araip.R3U3U // Araip.8HX9V // Aradu.D6B0G // Araip.U0SG0 // Aradu.494EG // Araip.73U55 // Aradu.E252Y // Aradu.L65YC // Araip.IJA2Z // Aradu.853ZC // Araip.74NGE // Aradu.Q5HZK // Aradu.4HH0P // Aradu.ZDS2P // Araip.3074P // Aradu.Z4BE5 // Araip.844UX // Araip.162FJ // Aradu.X00D6 // Aradu.WU7D1 // Araip.CBB3D // Araip.VIP4X // Aradu.LW36F // Aradu.MU69J // Araip.95WQJ // Araip.…
GO:0046039	P	GTP metabolic process	9	1321	231	38484	0.4	1	// Araip.RDQ71 // Aradu.Z753H // Aradu.VY6JK // Aradu.M2Y4Q // Aradu.8L8L4 // Araip.WWK4F // Aradu.MU3LB // Araip.YWL1T // Aradu.S8XWY	// Aradu.EAD0T // Araip.G4FYK // Araip.D6WXF // Aradu.W3YJN // Araip.M1Q3E // Aradu.Z8KTC // Araip.69F5Y // Aradu.F360A // Araip.0DA6J // Araip.YQM8R // Aradu.8K8HF // Aradu.GT3EJ // Araip.18EH0 // Aradu.3M1UG // Aradu.PFK90 // Araip.8133V // Araip.QN9EW // Araip.40836 // Aradu.QP9WR // Araip.J19JD // Araip.97J70 // Araip.A06AV // Aradu.E7L5G // Aradu.XJB6T // Araip.JS37Z // Araip.MPX1F // Aradu.…
GO:0006855	P	multidrug transport	9	1321	123	38484	0.027	1	// Araip.AQN9K // Araip.MS6FQ // Aradu.W7K9Z // Aradu.L9ISE // Aradu.L8QZK // Aradu.R5UY0 // Araip.N54TA // Araip.F5TH8 // Aradu.0JC72	// Araip.U2U19 // Araip.MS6FQ // Araip.K2FBC // Araip.2AZ3I // Araip.HI4H2 // Araip.T97LZ // Araip.6Y0I9 // Araip.G23J4 // Araip.38N9T // Araip.34I60 // Aradu.R5UY0 // Araip.S8VV8 // Araip.3LM74 // Araip.F7NGT // Araip.83N9U // Araip.FBT0Z // Araip.UC596 // Araip.GLA2R // Aradu.XI4NY // Aradu.PKD6Q // Aradu.7L12D // Aradu.5AX5T // Araip.DV2MX // Araip.2JU3R // Araip.00P1B // Aradu.X9922 // Araip.…
GO:0051186	P	cofactor metabolic process	9	1321	440	38484	0.97	1	// Araip.D0YN7 // Aradu.UM7TW // Araip.BSJ6S // Araip.WUT0T // Aradu.H5W76 // Aradu.H2SP1 // Aradu.XZP9V // Aradu.ZH9NQ // Aradu.UL8XP	// Araip.Z5C07 // Araip.0N4BX // Araip.66YDI // Aradu.71QRQ // Araip.M6J1J // Araip.35MI7 // Araip.TNU5T // Aradu.H4AN4 // Aradu.M2URK // Araip.V8UX9 // Araip.9D7FV // Araip.5ZJ1R // Araip.E8VLZ // Aradu.ZHM8Y // Aradu.FFY3F // Aradu.7K822 // Araip.J2JYZ // Araip.I6NSD // Aradu.GA4QJ // Aradu.Z3Z17 // Aradu.P2KMP // Aradu.Z3Z8Q // Araip.73AZP // Aradu.MK81W // Araip.PJ399 // Araip.0JD7C // Aradu.…
GO:0006184	P	GTP catabolic process	9	1321	214	38484	0.32	1	// Araip.RDQ71 // Aradu.Z753H // Aradu.VY6JK // Aradu.M2Y4Q // Aradu.8L8L4 // Araip.WWK4F // Aradu.MU3LB // Araip.YWL1T // Aradu.S8XWY	// Aradu.EAD0T // Araip.G4FYK // Araip.D6WXF // Aradu.W3YJN // Araip.M1Q3E // Aradu.Z8KTC // Araip.69F5Y // Aradu.F360A // Araip.0DA6J // Araip.YQM8R // Aradu.8K8HF // Aradu.GT3EJ // Araip.18EH0 // Aradu.PFK90 // Araip.8133V // Araip.QN9EW // Aradu.9M1GG // Aradu.QP9WR // Araip.J19JD // Araip.97J70 // Araip.A06AV // Aradu.E7L5G // Aradu.XJB6T // Araip.JS37Z // Araip.MPX1F // Aradu.P1BBN // Aradu.…
GO:0046907	P	intracellular transport	9	1321	566	38484	1	1	// Aradu.4NJ9R // Aradu.Z753H // Aradu.VY6JK // Aradu.M2Y4Q // Aradu.XU2Q6 // Aradu.07ZE9 // Araip.RDQ71 // Aradu.P6GJ2 // Araip.ZVM3R	// Aradu.ZM4HW // Araip.D43FQ // Araip.1842Y // Aradu.W7D7X // Aradu.1S9EW // Aradu.4Q38F // Araip.LNY0I // Aradu.38WZY // Aradu.F360A // Araip.QY9AP // Araip.W8N64 // Araip.5BR3V // Aradu.6AE6S // Araip.86CPI // Araip.M3PV7 // Araip.Z865I // Araip.445G9 // Araip.U22MD // Aradu.TP9RN // Aradu.Z2HCJ // Araip.1FV4W // Araip.LXM1N // Aradu.T0Z7E // Araip.T6H8P // Aradu.SUC3V // Aradu.8AQ25 // Araip.…
GO:0006725	P	cellular aromatic compound metabolic process	9	1321	317	38484	0.76	1	// Aradu.D0CN9 // Aradu.F0W17 // Araip.0U07W // Aradu.G7F8E // Araip.CM5I1 // Aradu.52DEQ // Araip.ZXC56 // Araip.ML9SJ // Araip.RT6FK	// Aradu.HR1QJ // Aradu.FXP12 // Araip.173SH // Aradu.DVQ9A // Araip.3M61S // Aradu.8479S // Araip.Q3U4F // Araip.TNU5T // Aradu.LG0RN // Araip.XJS45 // Aradu.I9RLC // Araip.SX4W8 // Araip.F0MKW // Araip.V9S7Z // Araip.2T5Q6 // Aradu.FN83T // Aradu.A336V // Araip.DKI8Z // Araip.5804B // Aradu.WNV5J // Aradu.NY6HS // Araip.65TK3 // Aradu.M035D // Araip.B23AM // Araip.0U07W // Aradu.5N3KM // Araip.…
GO:0005996	P	monosaccharide metabolic process	9	1321	323	38484	0.78	1	// Araip.LMR7U // Araip.VHD9K // Araip.HIE89 // Araip.BNH2T // Aradu.A3N3V // Aradu.E70EA // Aradu.C2JFU // Araip.RZ2UN // Aradu.62PY8	// Araip.2MV7J // Aradu.UG27L // Araip.C1VZN // Araip.GJ91G // Aradu.97WXZ // Araip.N68CY // Aradu.F2JWB // Araip.HEP99 // Aradu.8XX6M // Aradu.JVB3U // Araip.Z6BHD // Araip.JX0VW // Araip.L7NBZ // Araip.64I4P // Araip.35MI7 // Aradu.Y017B // Araip.YUE3B // Araip.QU06Y // Araip.BB9CE // Aradu.LF0Z4 // Araip.Y6V6D // Araip.LMR7U // Aradu.V5WI7 // Araip.4V4SU // Araip.PC198 // Araip.YCH8N // Aradu.…
GO:0042493	P	response to drug	9	1321	123	38484	0.027	1	// Araip.AQN9K // Araip.MS6FQ // Aradu.W7K9Z // Aradu.L9ISE // Aradu.L8QZK // Aradu.R5UY0 // Araip.N54TA // Araip.F5TH8 // Aradu.0JC72	// Araip.U2U19 // Araip.MS6FQ // Araip.K2FBC // Araip.2AZ3I // Araip.HI4H2 // Araip.T97LZ // Araip.6Y0I9 // Araip.G23J4 // Araip.38N9T // Araip.34I60 // Aradu.R5UY0 // Araip.S8VV8 // Araip.3LM74 // Araip.F7NGT // Araip.83N9U // Araip.FBT0Z // Araip.UC596 // Araip.GLA2R // Aradu.XI4NY // Aradu.PKD6Q // Aradu.7L12D // Aradu.5AX5T // Araip.DV2MX // Araip.2JU3R // Araip.00P1B // Aradu.X9922 // Araip.…
GO:0015893	P	drug transport	9	1321	123	38484	0.027	1	// Araip.AQN9K // Araip.MS6FQ // Aradu.W7K9Z // Aradu.L9ISE // Aradu.L8QZK // Aradu.R5UY0 // Araip.N54TA // Araip.F5TH8 // Aradu.0JC72	// Araip.U2U19 // Araip.MS6FQ // Araip.K2FBC // Araip.2AZ3I // Araip.HI4H2 // Araip.T97LZ // Araip.6Y0I9 // Araip.G23J4 // Araip.38N9T // Araip.34I60 // Aradu.R5UY0 // Araip.S8VV8 // Araip.3LM74 // Araip.F7NGT // Araip.83N9U // Araip.FBT0Z // Araip.UC596 // Araip.GLA2R // Aradu.XI4NY // Aradu.PKD6Q // Aradu.7L12D // Aradu.5AX5T // Araip.DV2MX // Araip.2JU3R // Araip.00P1B // Aradu.X9922 // Araip.…
GO:0006412	P	translation	9	1321	1153	38484	1	1	// Araip.UGA40 // Aradu.43FMJ // Araip.7Y2IR // Aradu.A4HFE // Araip.17BET // Araip.YV6NV // Aradu.N89M1 // Aradu.A4D5T // Araip.KF79G	// Aradu.ZC8B7 // Aradu.MTG8I // Aradu.S2S5Y // Aradu.U3TSP // Aradu.9ES8Y // Araip.3A1FX // Araip.YQL6A // Aradu.04DD4 // Aradu.KA2N1 // Araip.PLU2V // Araip.2R8F4 // Aradu.UQQ1M // Aradu.0LF45 // Araip.XV6VX // Aradu.SJ8I0 // Araip.L7BE9 // Araip.T2VSF // Aradu.TW959 // Araip.130CD // Araip.HCZ7U // Araip.Y2RY2 // Araip.33H23 // Araip.6C81J // Araip.YCW2C // Aradu.95964 // Araip.LZA4B // Aradu.…
GO:0051704	P	multi-organism process	8	1321	165	38484	0.21	1	// Araip.WH0QM // Aradu.083WP // Aradu.1H2D4 // Araip.7T2ZY // Araip.K1QG2 // Araip.F6KFZ // Araip.20NUY // Aradu.RDQ06	// Aradu.80RUZ // Araip.R3U3U // Araip.8HX9V // Aradu.D6B0G // Araip.U0SG0 // Aradu.494EG // Araip.73U55 // Aradu.E252Y // Aradu.L65YC // Araip.IJA2Z // Aradu.853ZC // Araip.74NGE // Aradu.Q5HZK // Aradu.4HH0P // Aradu.ZDS2P // Araip.3074P // Aradu.Z4BE5 // Araip.844UX // Araip.162FJ // Aradu.X00D6 // Aradu.WU7D1 // Aradu.98BJD // Araip.CBB3D // Araip.VIP4X // Araip.X69G6 // Araip.UY6ZE // Aradu.…
GO:0006732	P	coenzyme metabolic process	8	1321	316	38484	0.85	1	// Araip.D0YN7 // Aradu.UM7TW // Araip.BSJ6S // Araip.WUT0T // Aradu.H5W76 // Aradu.H2SP1 // Aradu.XZP9V // Aradu.UL8XP	// Araip.2MV7J // Aradu.UG27L // Araip.173SH // Aradu.SR3CA // Araip.Z5C07 // Aradu.EXC3L // Aradu.YE42B // Araip.J2JYZ // Araip.66YDI // Aradu.H71BU // Araip.QY9P8 // Aradu.71QRQ // Araip.E335X // Araip.2T5Q6 // Araip.TTC98 // Araip.M6J1J // Araip.35MI7 // Aradu.3MV5M // Aradu.WNV5J // Aradu.H4AN4 // Araip.Q1PLZ // Araip.NKX5E // Aradu.2VX2Y // Aradu.M2URK // Aradu.71LF7 // Aradu.76NWV // Araip.…
GO:0032501	P	multicellular organismal process	8	1321	195	38484	0.36	1	// Araip.WH0QM // Aradu.083WP // Aradu.1H2D4 // Araip.7T2ZY // Araip.K1QG2 // Araip.F6KFZ // Araip.20NUY // Araip.7HP1R	// Aradu.80RUZ // Araip.R3U3U // Araip.PK6CY // Araip.8HX9V // Aradu.NS08D // Aradu.D6B0G // Aradu.63LBE // Araip.U0SG0 // Aradu.494EG // Araip.73U55 // Aradu.E252Y // Aradu.L65YC // Araip.IJA2Z // Aradu.853ZC // Araip.74NGE // Aradu.Q5HZK // Aradu.4HH0P // Aradu.ZDS2P // Araip.3074P // Aradu.Z4BE5 // Araip.844UX // Araip.162FJ // Aradu.X00D6 // Aradu.WU7D1 // Araip.CBB3D // Araip.0B1SG // Araip.…
GO:0006996	P	organelle organization	8	1321	581	38484	1	1	// Aradu.C0D4L // Aradu.TP255 // Araip.HK1HU // Araip.WB197 // Araip.R7SCV // Aradu.WU8B9 // Aradu.ISV8J // Aradu.I29MY	// Araip.QU4D9 // Araip.5U51T // Araip.M3BFQ // Araip.F7MEE // Aradu.6Q296 // Aradu.ISV8J // Araip.6L514 // Aradu.TX1LV // Aradu.0FF9Q // Aradu.MQF7Y // Araip.8SM65 // Araip.8Z1AD // Aradu.WU8B9 // Araip.FV3I5 // Araip.SAR5G // Aradu.T0Z7E // Araip.EK85J // Aradu.F0DTS // Aradu.W87GJ // Araip.JG3WL // Araip.Q2F4W // Araip.CD6XJ // Aradu.8AQ25 // Aradu.2DT79 // Araip.F92FW // Aradu.Z0GNU // Araip.…
GO:0007018	P	microtubule-based movement	8	1321	162	38484	0.2	1	// Aradu.ZFX80 // Araip.965G6 // Aradu.8J5I0 // Araip.P7KNR // Aradu.AI6BS // Araip.AY7UQ // Araip.W9QHP // Aradu.S46KB	// Araip.7MD3E // Araip.NR5KZ // Aradu.X1N8U // Aradu.6Z600 // Araip.L9EA0 // Aradu.M6HNT // Aradu.VX1FR // Araip.YX9Q9 // Aradu.06L51 // Aradu.96480 // Araip.K1HLW // Araip.X90BH // Aradu.T2VBJ // Araip.W7PK1 // Araip.Q94B9 // Aradu.IM42U // Aradu.N0271 // Araip.IWQ5Y // Araip.S6N05 // Araip.KK73W // Araip.ZU6FE // Aradu.33RZ4 // Araip.GA3C8 // Araip.DE3ZB // Aradu.B0A4N // Aradu.KYS97 // Araip.…
GO:0006259	P	DNA metabolic process	8	1321	587	38484	1	1	// Aradu.09QQW // Aradu.YV0F0 // Aradu.NL2WD // Aradu.XT75Q // Araip.9BD0E // Araip.23XFA // Aradu.QM4PI // Araip.56E8T	// Aradu.3MG6J // Aradu.WVT9Y // Aradu.A5XMW // Aradu.Y6XWN // Araip.U0MB3 // Araip.2290W // Araip.MZ8WE // Aradu.3J7Z6 // Aradu.56X7I // Aradu.T0YTZ // Aradu.Z5XFZ // Araip.8GW1K // Aradu.WM9ZG // Araip.B5SV0 // Aradu.DVE7S // Araip.MH44P // Aradu.CZD45 // Aradu.W8Y2J // Aradu.2PP17 // Araip.A8RDR // Araip.AW9H3 // Aradu.SH4VE // Araip.F6XSI // Araip.B379H // Aradu.82T1B // Aradu.SA9NZ // Aradu.…
GO:0051716	P	cellular response to stimulus	7	1321	300	38484	0.89	1	// Aradu.09QQW // Aradu.NL2WD // Aradu.XT75Q // Araip.9H8RU // Araip.9BD0E // Araip.23XFA // Aradu.QM4PI	// Araip.Q4PPE // Araip.8F7RT // Araip.V6D67 // Araip.UL14Y // Aradu.F3VDW // Araip.ZP9BD // Aradu.DRN6A // Aradu.HDL1J // Aradu.KL3C7 // Araip.7AL8W // Aradu.A5XMW // Araip.D5TXM // Araip.G7BAX // Aradu.DB65S // Araip.BJ4WE // Aradu.7M26B // Aradu.Y288S // Aradu.K0Y9B // Araip.G6AT2 // Araip.2290W // Araip.A76HS // Aradu.8W0I3 // Aradu.09QQW // Aradu.VW4T4 // Aradu.NL2WD // Aradu.3J7Z6 // Aradu.…
GO:0070727	P	cellular macromolecule localization	7	1321	502	38484	1	1	// Aradu.4NJ9R // Aradu.Z753H // Aradu.VY6JK // Aradu.M2Y4Q // Aradu.07ZE9 // Araip.RDQ71 // Araip.ZVM3R	// Aradu.ZM4HW // Araip.D43FQ // Araip.1842Y // Aradu.1S9EW // Aradu.4Q38F // Araip.LNY0I // Aradu.38WZY // Aradu.F360A // Araip.QY9AP // Araip.W8N64 // Araip.5BR3V // Aradu.6AE6S // Araip.86CPI // Aradu.WV8XU // Araip.M3PV7 // Araip.Z865I // Araip.445G9 // Araip.U22MD // Aradu.TP9RN // Aradu.Z2HCJ // Araip.1FV4W // Aradu.T0Z7E // Araip.T6H8P // Aradu.SUC3V // Aradu.8AQ25 // Araip.35NKM // Araip.…
GO:0006869	P	lipid transport	7	1321	92	38484	0.04	1	// Aradu.V9VEN // Aradu.8Y5FN // Araip.N4RJ5 // Aradu.VWQ48 // Araip.Q3H1S // Araip.0E4ZE // Aradu.03ENG	// Araip.GS20D // Araip.B7ND2 // Aradu.TV5GQ // Araip.4A1JG // Aradu.117B0 // Aradu.L66NF // Araip.M6MIV // Araip.3V94N // Aradu.78G42 // Aradu.QD5MD // Araip.Y0MZZ // Aradu.7Q4DG // Aradu.B20QU // Aradu.G0BMM // Araip.XV7Z4 // Aradu.RV62R // Aradu.073NL // Aradu.S5KRH // Aradu.7PT52 // Aradu.9I80K // Araip.KTA7Q // Araip.Q3H1S // Araip.UUV1V // Aradu.IFF56 // Araip.TT5YQ // Araip.E0A08 // Araip.…
GO:0019725	P	cellular homeostasis	7	1321	225	38484	0.66	1	// Araip.V3N9B // Aradu.YY7CG // Aradu.8I027 // Araip.4ZW3T // Aradu.N8FJN // Araip.S7PUT // Aradu.B5TNQ	// Araip.S9G3C // Araip.34ZNV // Aradu.HW77V // Aradu.910RR // Araip.SZ4VC // Aradu.XJ6TW // Araip.65SLH // Araip.Q71DN // Aradu.IJE78 // Aradu.W48TA // Aradu.8I585 // Araip.7BB5W // Aradu.YFR3R // Araip.3X06A // Aradu.C7F8K // Aradu.7G8QU // Aradu.772NM // Araip.EYS9M // Araip.F7999 // Araip.0CL7X // Aradu.4M7RM // Aradu.CB17K // Araip.5037D // Aradu.BH9NG // Araip.B72LY // Araip.25L65 // Araip.…
GO:0010876	P	lipid localization	7	1321	92	38484	0.04	1	// Aradu.V9VEN // Aradu.8Y5FN // Araip.N4RJ5 // Aradu.VWQ48 // Araip.Q3H1S // Araip.0E4ZE // Aradu.03ENG	// Araip.GS20D // Araip.B7ND2 // Aradu.TV5GQ // Araip.4A1JG // Aradu.117B0 // Aradu.L66NF // Araip.M6MIV // Araip.3V94N // Aradu.78G42 // Aradu.QD5MD // Araip.Y0MZZ // Aradu.7Q4DG // Aradu.B20QU // Aradu.G0BMM // Araip.XV7Z4 // Aradu.RV62R // Aradu.073NL // Aradu.S5KRH // Aradu.7PT52 // Aradu.9I80K // Araip.KTA7Q // Araip.Q3H1S // Araip.UUV1V // Aradu.IFF56 // Araip.TT5YQ // Araip.E0A08 // Araip.…
GO:0009607	P	response to biotic stimulus	7	1321	125	38484	0.14	1	// Araip.T0HNQ // Araip.S8PLT // Aradu.KI3UZ // Araip.ESD8Q // Aradu.2C9WA // Araip.RDM9N // Aradu.RDQ06	// Aradu.NR54J // Araip.43JFQ // Aradu.4Y5XC // Araip.IF21Z // Araip.RDM9N // Aradu.CHQ37 // Aradu.UV33A // Aradu.TZ5MC // Aradu.P83G5 // Aradu.GZ6FH // Araip.RZZ5G // Aradu.98BJD // Araip.TSU7Y // Aradu.0X3DX // Araip.MQ6CB // Aradu.CU3J7 // Aradu.26XAX // Aradu.C87QN // Aradu.ND8GF // Aradu.2V7UE // Araip.UY6ZE // Aradu.Q1RFP // Aradu.PAQ91 // Araip.IC2LI // Aradu.B0BP4 // Aradu.B6WMN // Araip.…
GO:0022607	P	cellular component assembly	7	1321	350	38484	0.96	1	// Aradu.MU3LB // Aradu.8L8L4 // Araip.WWK4F // Aradu.I29MY // Araip.QW1VD // Araip.YWL1T // Aradu.S8XWY	// Araip.F7MEE // Araip.76UMP // Araip.6L514 // Araip.7D4MF // Araip.FV3I5 // Araip.TU933 // Araip.EK85J // Aradu.W87GJ // Araip.IU61G // Araip.JG3WL // Araip.Q2F4W // Araip.CD6XJ // Aradu.D6SVB // Aradu.NTU88 // Aradu.2DT79 // Aradu.GT2DG // Araip.PC9NR // Araip.X54KK // Araip.TH1R0 // Araip.R9LWW // Aradu.F4IL7 // Aradu.988BI // Araip.AI5IG // Aradu.75TE2 // Aradu.NGG06 // Araip.7QC0C // Araip.…
GO:0006457	P	protein folding	7	1321	313	38484	0.91	1	// Araip.MQB8Q // Aradu.VLW89 // Araip.G4DKZ // Aradu.PHE1E // Aradu.XA41R // Araip.Y9YMZ // Aradu.V17TH	// Araip.B3H32 // Araip.3P04N // Aradu.UA2WE // Aradu.B5A1H // Araip.AA36I // Aradu.Y62C6 // Araip.DXJ40 // Aradu.GY0R3 // Araip.5X1WC // Aradu.IPU90 // Aradu.257BX // Aradu.5N5X7 // Araip.SBH16 // Araip.D71PR // Araip.T5Q35 // Araip.P3PE9 // Araip.D5TXG // Aradu.HX9QU // Araip.GJ5QE // Araip.GMK4M // Araip.QW4F4 // Aradu.QQ0H9 // Aradu.Q8UNU // Araip.FR133 // Araip.L2VKY // Aradu.VY56E // Aradu.…
GO:0009875	P	pollen-pistil interaction	7	1321	154	38484	0.28	1	// Araip.WH0QM // Aradu.083WP // Aradu.1H2D4 // Araip.7T2ZY // Araip.K1QG2 // Araip.F6KFZ // Araip.20NUY	// Aradu.80RUZ // Araip.R3U3U // Araip.8HX9V // Aradu.D6B0G // Araip.U0SG0 // Aradu.494EG // Araip.73U55 // Aradu.E252Y // Aradu.L65YC // Araip.IJA2Z // Aradu.853ZC // Araip.74NGE // Aradu.Q5HZK // Aradu.4HH0P // Aradu.ZDS2P // Araip.3074P // Aradu.Z4BE5 // Araip.844UX // Araip.162FJ // Aradu.X00D6 // Aradu.WU7D1 // Araip.CBB3D // Araip.VIP4X // Araip.X69G6 // Aradu.LW36F // Aradu.0SN1Y // Araip.…
GO:0006886	P	intracellular protein transport	7	1321	489	38484	1	1	// Aradu.4NJ9R // Aradu.Z753H // Aradu.VY6JK // Aradu.M2Y4Q // Aradu.07ZE9 // Araip.RDQ71 // Araip.ZVM3R	// Aradu.ZM4HW // Araip.D43FQ // Araip.1842Y // Aradu.1S9EW // Aradu.4Q38F // Araip.LNY0I // Aradu.38WZY // Aradu.F360A // Araip.QY9AP // Araip.W8N64 // Araip.5BR3V // Aradu.6AE6S // Araip.86CPI // Araip.M3PV7 // Araip.Z865I // Araip.445G9 // Araip.U22MD // Aradu.TP9RN // Aradu.Z2HCJ // Araip.1FV4W // Aradu.T0Z7E // Araip.T6H8P // Aradu.SUC3V // Aradu.8AQ25 // Araip.35NKM // Araip.B25XR // Araip.…
GO:0034613	P	cellular protein localization	7	1321	502	38484	1	1	// Aradu.4NJ9R // Aradu.Z753H // Aradu.VY6JK // Aradu.M2Y4Q // Aradu.07ZE9 // Araip.RDQ71 // Araip.ZVM3R	// Aradu.ZM4HW // Araip.D43FQ // Araip.1842Y // Aradu.1S9EW // Aradu.4Q38F // Araip.LNY0I // Aradu.38WZY // Aradu.F360A // Araip.QY9AP // Araip.W8N64 // Araip.5BR3V // Aradu.6AE6S // Araip.86CPI // Aradu.WV8XU // Araip.M3PV7 // Araip.Z865I // Araip.445G9 // Araip.U22MD // Aradu.TP9RN // Aradu.Z2HCJ // Araip.1FV4W // Aradu.T0Z7E // Araip.T6H8P // Aradu.SUC3V // Aradu.8AQ25 // Araip.35NKM // Araip.…
GO:0019318	P	hexose metabolic process	7	1321	286	38484	0.86	1	// Aradu.C2JFU // Araip.VHD9K // Araip.HIE89 // Araip.BNH2T // Aradu.A3N3V // Aradu.E70EA // Aradu.62PY8	// Araip.2MV7J // Aradu.UG27L // Araip.C1VZN // Araip.GJ91G // Aradu.97WXZ // Araip.N68CY // Aradu.F2JWB // Araip.HEP99 // Aradu.8XX6M // Aradu.JVB3U // Araip.Z6BHD // Araip.JX0VW // Araip.PQE5H // Araip.64I4P // Araip.35MI7 // Araip.YUE3B // Araip.QU06Y // Araip.BB9CE // Aradu.LF0Z4 // Araip.Y6V6D // Aradu.V5WI7 // Araip.4V4SU // Araip.PC198 // Aradu.G6NRQ // Araip.2D5JR // Araip.A54J6 // Araip.…
GO:0019748	P	secondary metabolic process	7	1321	165	38484	0.34	1	// Araip.D0YN7 // Aradu.D0CN9 // Aradu.F0W17 // Aradu.UM7TW // Aradu.XZP9V // Araip.3B5FU // Araip.ML9SJ	// Araip.4XB1Y // Aradu.UG27L // Aradu.EXC3L // Araip.337EV // Araip.2MV7J // Aradu.7R1FC // Araip.K1FH3 // Aradu.XKW8P // Araip.35MI7 // Araip.QU06Y // Aradu.NY6HS // Aradu.UM7TW // Aradu.ZI52D // Araip.UIW35 // Araip.PF10Q // Araip.79RU1 // Aradu.Z1W3W // Aradu.FN83T // Araip.86EDZ // Aradu.WC1MX // Aradu.XZP9V // Aradu.4HW6H // Aradu.D0CN9 // Aradu.CX05K // Aradu.ZHM8Y // Aradu.M4DGG // Araip.…
GO:0009250	P	glucan biosynthetic process	7	1321	158	38484	0.3	1	// Aradu.7Q819 // Aradu.C2JFU // Araip.HIE89 // Aradu.E5D12 // Aradu.MH9NW // Araip.2F6X3 // Araip.TIZ51	// Aradu.GKF95 // Aradu.A050J // Araip.W0ITF // Araip.TP226 // Aradu.F2JWB // Araip.Y0VXW // Araip.K9XAG // Aradu.B8U1W // Araip.68K5U // Araip.M7HZK // Aradu.L5GC6 // Aradu.BU4E6 // Araip.ZHH5I // Araip.SQ062 // Aradu.15HA9 // Aradu.F8E8Y // Araip.F1THK // Araip.2D5JR // Araip.B3G7V // Araip.X5LQU // Aradu.BI3D1 // Araip.552HZ // Aradu.WFC0U // Aradu.U3CMB // Aradu.ZXQ99 // Araip.Q9AFA // Araip.…
GO:0008037	P	cell recognition	7	1321	154	38484	0.28	1	// Araip.WH0QM // Aradu.083WP // Aradu.1H2D4 // Araip.7T2ZY // Araip.K1QG2 // Araip.F6KFZ // Araip.20NUY	// Aradu.80RUZ // Araip.R3U3U // Araip.8HX9V // Aradu.D6B0G // Araip.U0SG0 // Aradu.494EG // Araip.73U55 // Aradu.E252Y // Aradu.L65YC // Araip.IJA2Z // Aradu.853ZC // Araip.74NGE // Aradu.Q5HZK // Aradu.4HH0P // Aradu.ZDS2P // Araip.3074P // Aradu.Z4BE5 // Araip.844UX // Araip.162FJ // Aradu.X00D6 // Aradu.WU7D1 // Araip.CBB3D // Araip.VIP4X // Araip.X69G6 // Aradu.LW36F // Aradu.0SN1Y // Araip.…
GO:0033692	P	cellular polysaccharide biosynthetic process	7	1321	182	38484	0.43	1	// Aradu.7Q819 // Aradu.C2JFU // Araip.HIE89 // Aradu.E5D12 // Aradu.MH9NW // Araip.2F6X3 // Araip.TIZ51	// Aradu.GKF95 // Araip.L6WEG // Araip.VI6GW // Aradu.A050J // Araip.W0ITF // Araip.TP226 // Aradu.GB8CM // Araip.06KKE // Araip.Y0VXW // Araip.K9XAG // Araip.DDF9G // Aradu.B8U1W // Araip.SR92D // Araip.68K5U // Araip.M7HZK // Aradu.ZXQ99 // Aradu.L5GC6 // Aradu.BU4E6 // Araip.ZHH5I // Araip.SQ062 // Aradu.15HA9 // Aradu.F8E8Y // Araip.F1THK // Araip.2D5JR // Araip.B3G7V // Araip.X5LQU // Aradu.…
GO:0048544	P	recognition of pollen	7	1321	154	38484	0.28	1	// Araip.WH0QM // Aradu.083WP // Aradu.1H2D4 // Araip.7T2ZY // Araip.K1QG2 // Araip.F6KFZ // Araip.20NUY	// Aradu.80RUZ // Araip.R3U3U // Araip.8HX9V // Aradu.D6B0G // Araip.U0SG0 // Aradu.494EG // Araip.73U55 // Aradu.E252Y // Aradu.L65YC // Araip.IJA2Z // Aradu.853ZC // Araip.74NGE // Aradu.Q5HZK // Aradu.4HH0P // Aradu.ZDS2P // Araip.3074P // Aradu.Z4BE5 // Araip.844UX // Araip.162FJ // Aradu.X00D6 // Aradu.WU7D1 // Araip.CBB3D // Araip.VIP4X // Araip.X69G6 // Aradu.LW36F // Aradu.0SN1Y // Araip.…
GO:0042592	P	homeostatic process	7	1321	253	38484	0.77	1	// Araip.V3N9B // Aradu.YY7CG // Aradu.8I027 // Araip.4ZW3T // Aradu.N8FJN // Araip.S7PUT // Aradu.B5TNQ	// Araip.S9G3C // Araip.34ZNV // Aradu.HW77V // Araip.99NVB // Araip.SZ4VC // Aradu.XJ6TW // Araip.65SLH // Araip.Q71DN // Aradu.IJE78 // Aradu.W48TA // Aradu.8I585 // Araip.Q6KXW // Araip.7BB5W // Aradu.YFR3R // Araip.3X06A // Aradu.910RR // Aradu.7G8QU // Aradu.772NM // Araip.EYS9M // Araip.F7999 // Aradu.P094D // Araip.0CL7X // Aradu.4M7RM // Aradu.CB17K // Aradu.G4HIE // Araip.5037D // Araip.…
GO:0000271	P	polysaccharide biosynthetic process	7	1321	184	38484	0.45	1	// Aradu.7Q819 // Aradu.C2JFU // Araip.HIE89 // Aradu.E5D12 // Aradu.MH9NW // Araip.2F6X3 // Araip.TIZ51	// Aradu.GKF95 // Araip.L6WEG // Araip.VI6GW // Aradu.A050J // Araip.W0ITF // Araip.TP226 // Aradu.GB8CM // Araip.06KKE // Araip.Y0VXW // Araip.K9XAG // Araip.DDF9G // Aradu.B8U1W // Araip.SR92D // Araip.68K5U // Araip.M7HZK // Aradu.ZXQ99 // Aradu.L5GC6 // Aradu.BU4E6 // Araip.ZHH5I // Araip.SQ062 // Aradu.15HA9 // Aradu.F8E8Y // Araip.F1THK // Araip.2D5JR // Araip.B3G7V // Araip.X5LQU // Aradu.…
GO:0022414	P	reproductive process	7	1321	165	38484	0.34	1	// Araip.WH0QM // Aradu.083WP // Aradu.1H2D4 // Araip.7T2ZY // Araip.K1QG2 // Araip.F6KFZ // Araip.20NUY	// Aradu.80RUZ // Araip.R3U3U // Araip.8HX9V // Aradu.D6B0G // Araip.U0SG0 // Aradu.494EG // Araip.73U55 // Aradu.E252Y // Aradu.L65YC // Araip.IJA2Z // Aradu.853ZC // Araip.74NGE // Aradu.Q5HZK // Aradu.4HH0P // Aradu.ZDS2P // Araip.3074P // Aradu.Z4BE5 // Araip.844UX // Araip.162FJ // Aradu.X00D6 // Aradu.WU7D1 // Araip.CBB3D // Araip.VIP4X // Araip.X69G6 // Aradu.LW36F // Aradu.MU69J // Araip.…
GO:0009628	P	response to abiotic stimulus	7	1321	88	38484	0.032	1	// Aradu.NTQ7W // Araip.90YM8 // Araip.BH6DK // Aradu.G6IAK // Aradu.43K0P // Aradu.U9IPR // Aradu.95F2Q	// Araip.B3H32 // Araip.K62H2 // Aradu.UA2WE // Aradu.IF4XP // Aradu.RVF1V // Araip.T5Q35 // Araip.29KUE // Aradu.X3DNX // Aradu.C9LG8 // Aradu.R99HZ // Araip.T98BR // Aradu.E3ZED // Araip.UGV6F // Aradu.ZD40P // Araip.K80UC // Aradu.YW6UW // Araip.2M651 // Araip.9K0LI // Araip.3P0PJ // Aradu.9V5ZR // Araip.90YM8 // Araip.VC4V9 // Araip.HM0PY // Aradu.S4DGV // Araip.SMI4I // Aradu.IFK7J // Aradu.…
GO:0044085	P	cellular component biogenesis	7	1321	477	38484	1	1	// Aradu.MU3LB // Aradu.8L8L4 // Araip.WWK4F // Aradu.I29MY // Araip.QW1VD // Araip.YWL1T // Aradu.S8XWY	// Araip.99CCQ // Araip.F7MEE // Araip.76UMP // Araip.6L514 // Aradu.KCS8E // Araip.18J4Y // Araip.7D4MF // Araip.MN36N // Araip.FV3I5 // Aradu.N6UYX // Aradu.284GE // Araip.EK85J // Aradu.W87GJ // Araip.IU61G // Aradu.X8UPZ // Araip.Q2F4W // Araip.WWK4F // Aradu.XY3GQ // Aradu.D6SVB // Aradu.NTU88 // Aradu.2DT79 // Aradu.Z0GNU // Araip.807EC // Araip.PC9NR // Aradu.3D651 // Araip.TH1R0 // Araip.…
GO:0009856	P	pollination	7	1321	154	38484	0.28	1	// Araip.WH0QM // Aradu.083WP // Aradu.1H2D4 // Araip.7T2ZY // Araip.K1QG2 // Araip.F6KFZ // Araip.20NUY	// Aradu.80RUZ // Araip.R3U3U // Araip.8HX9V // Aradu.D6B0G // Araip.U0SG0 // Aradu.494EG // Araip.73U55 // Aradu.E252Y // Aradu.L65YC // Araip.IJA2Z // Aradu.853ZC // Araip.74NGE // Aradu.Q5HZK // Aradu.4HH0P // Aradu.ZDS2P // Araip.3074P // Aradu.Z4BE5 // Araip.844UX // Araip.162FJ // Aradu.X00D6 // Aradu.WU7D1 // Araip.CBB3D // Araip.VIP4X // Araip.X69G6 // Aradu.LW36F // Aradu.0SN1Y // Araip.…
GO:0006026	P	aminoglycan catabolic process	6	1321	43	38484	0.0034	0.31	// Aradu.4196P // Araip.WMP7D // Aradu.BR4VK // Araip.914CH // Araip.983RG // Araip.4S1KN	// Araip.20CID // Araip.6D2Y5 // Aradu.4196P // Araip.MBZ77 // Araip.57P4D // Aradu.BR4VK // Araip.92ABC // Aradu.E2KJV // Araip.4S1KN // Araip.H4V79 // Aradu.77XML // Aradu.C0ZT2 // Aradu.A2QA1 // Araip.T81Z0 // Aradu.H0PJH // Araip.914CH // Aradu.3K682 // Araip.KA397 // Aradu.V0CGL // Aradu.M15HC // Aradu.R48AD // Aradu.T04DC // Araip.A5UXT // Aradu.W9SJN // Aradu.F64Z1 // Araip.983RG // Araip.…
GO:0006030	P	chitin metabolic process	6	1321	43	38484	0.0034	0.31	// Aradu.4196P // Araip.WMP7D // Aradu.BR4VK // Araip.914CH // Araip.983RG // Araip.4S1KN	// Araip.20CID // Araip.6D2Y5 // Aradu.4196P // Araip.MBZ77 // Araip.57P4D // Aradu.BR4VK // Araip.92ABC // Aradu.E2KJV // Araip.4S1KN // Araip.H4V79 // Aradu.77XML // Aradu.C0ZT2 // Aradu.A2QA1 // Araip.T81Z0 // Aradu.H0PJH // Araip.914CH // Aradu.3K682 // Araip.KA397 // Aradu.V0CGL // Aradu.M15HC // Aradu.R48AD // Aradu.T04DC // Araip.A5UXT // Aradu.W9SJN // Aradu.F64Z1 // Araip.983RG // Araip.…
GO:0006032	P	chitin catabolic process	6	1321	43	38484	0.0034	0.31	// Aradu.4196P // Araip.WMP7D // Aradu.BR4VK // Araip.914CH // Araip.983RG // Araip.4S1KN	// Araip.20CID // Araip.6D2Y5 // Aradu.4196P // Araip.MBZ77 // Araip.57P4D // Aradu.BR4VK // Araip.92ABC // Aradu.E2KJV // Araip.4S1KN // Araip.H4V79 // Aradu.77XML // Aradu.C0ZT2 // Aradu.A2QA1 // Araip.T81Z0 // Aradu.H0PJH // Araip.914CH // Aradu.3K682 // Araip.KA397 // Aradu.V0CGL // Aradu.M15HC // Aradu.R48AD // Aradu.T04DC // Araip.A5UXT // Aradu.W9SJN // Aradu.F64Z1 // Araip.983RG // Araip.…
GO:0006022	P	aminoglycan metabolic process	6	1321	45	38484	0.0043	0.37	// Aradu.4196P // Araip.WMP7D // Aradu.BR4VK // Araip.914CH // Araip.983RG // Araip.4S1KN	// Araip.20CID // Araip.6D2Y5 // Aradu.4196P // Araip.MBZ77 // Araip.57P4D // Aradu.BR4VK // Araip.92ABC // Aradu.E2KJV // Araip.4S1KN // Araip.H4V79 // Aradu.77XML // Aradu.C0ZT2 // Aradu.A2QA1 // Araip.T81Z0 // Aradu.H0PJH // Araip.914CH // Aradu.3K682 // Araip.KA397 // Araip.YQ33B // Aradu.M15HC // Aradu.R48AD // Aradu.T04DC // Araip.A5UXT // Aradu.W9SJN // Aradu.F64Z1 // Araip.983RG // Araip.…
GO:0009165	P	nucleotide biosynthetic process	6	1321	240	38484	0.83	1	// Araip.UX8AJ // Araip.D0YN7 // Aradu.D61LL // Aradu.463X7 // Aradu.UM7TW // Aradu.XZP9V	// Aradu.0N5UN // Aradu.EXC3L // Araip.34QIL // Araip.EG4U9 // Araip.08L1N // Aradu.83I6G // Aradu.22T86 // Aradu.SP6L7 // Araip.EM3T8 // Aradu.53TXA // Aradu.D1WS1 // Aradu.3M1UG // Aradu.1AM8X // Araip.L5PJS // Aradu.UJ6A5 // Araip.40836 // Aradu.2SF5Z // Aradu.0U1AX // Aradu.N9RDH // Araip.R0ITA // Aradu.ZRX72 // Aradu.Z1W3W // Aradu.RD2G2 // Aradu.XZP9V // Araip.73YY6 // Aradu.EAR0Q // Araip.…
GO:0006281	P	DNA repair	6	1321	280	38484	0.92	1	// Aradu.09QQW // Aradu.XT75Q // Aradu.NL2WD // Araip.9BD0E // Araip.23XFA // Aradu.QM4PI	// Araip.Q4PPE // Araip.8F7RT // Araip.UL14Y // Aradu.F3VDW // Araip.ZP9BD // Aradu.DRN6A // Aradu.HDL1J // Aradu.KL3C7 // Araip.N12X4 // Aradu.A5XMW // Araip.D5TXM // Araip.G7BAX // Aradu.DB65S // Araip.BJ4WE // Aradu.Y288S // Aradu.K0Y9B // Araip.G6AT2 // Araip.2290W // Araip.A76HS // Aradu.8W0I3 // Aradu.09QQW // Aradu.VW4T4 // Aradu.NL2WD // Aradu.3J7Z6 // Aradu.HMZ10 // Aradu.T1G99 // Aradu.…
GO:0046486	P	glycerolipid metabolic process	6	1321	211	38484	0.73	1	// Araip.FH0QI // Araip.V7FVT // Aradu.54FFT // Aradu.0L9GE // Araip.Q7M7G // Araip.T755Q	// Araip.VX608 // Araip.ASC5T // Araip.S8M2R // Aradu.L2JLA // Araip.S8QDC // Araip.TTR3L // Araip.Y8GBE // Araip.A5SWK // Araip.X3QJ8 // Araip.5TZ98 // Aradu.JL0B3 // Aradu.FN19Y // Araip.Y5RDD // Aradu.A0LLL // Aradu.M96PR // Aradu.2Q786 // Araip.T2824 // Aradu.VY9WF // Aradu.0L9GE // Aradu.R9TKV // Araip.M0N7G // Aradu.00U6W // Araip.Q7M7G // Aradu.I41TH // Aradu.6A2D1 // Aradu.NT54G // Aradu.…
GO:0043648	P	dicarboxylic acid metabolic process	6	1321	125	38484	0.26	1	// Aradu.52DEQ // Araip.0U07W // Araip.CM5I1 // Aradu.V8MCV // Aradu.0C9TU // Araip.JZ063	// Aradu.8479S // Aradu.HER0W // Araip.Q3U4F // Aradu.I9RLC // Araip.NB53C // Araip.866FF // Aradu.A336V // Aradu.M035D // Araip.0U07W // Aradu.5N3KM // Aradu.86TI4 // Aradu.51556 // Aradu.RK7RG // Araip.CW34G // Aradu.0C9TU // Aradu.PP8TF // Aradu.7L1QA // Araip.7RE1X // Araip.F77JF // Aradu.KI06N // Araip.7C183 // Aradu.G0SZF // Aradu.1JK1L // Aradu.FC5JP // Aradu.TG268 // Araip.AT3TF // Aradu.…
GO:0006575	P	cellular amino acid derivative metabolic process	6	1321	174	38484	0.55	1	// Aradu.D0CN9 // Aradu.F0W17 // Araip.0U07W // Aradu.99LYU // Araip.CM5I1 // Araip.ML9SJ	// Aradu.HR1QJ // Araip.JHT8J // Aradu.WQE4S // Aradu.3N51U // Araip.5RS6R // Araip.J2JYZ // Araip.8G10D // Aradu.NZU3I // Araip.FW6PM // Aradu.QT618 // Aradu.A336V // Aradu.FN19Y // Aradu.NY6HS // Araip.ZJN98 // Araip.0U07W // Aradu.6N08G // Aradu.B8GCY // Araip.NB4D7 // Aradu.525L6 // Aradu.FN83T // Araip.86EDZ // Aradu.77ZLW // Araip.7RE1X // Aradu.D0CN9 // Aradu.VDR5X // Aradu.6NR0H // Araip.…
GO:0033554	P	cellular response to stress	6	1321	290	38484	0.93	1	// Aradu.09QQW // Aradu.XT75Q // Aradu.NL2WD // Araip.9BD0E // Araip.23XFA // Aradu.QM4PI	// Araip.Q4PPE // Araip.8F7RT // Araip.UL14Y // Aradu.F3VDW // Araip.ZP9BD // Aradu.DRN6A // Aradu.HDL1J // Aradu.KL3C7 // Araip.N12X4 // Aradu.A5XMW // Araip.D5TXM // Araip.G7BAX // Aradu.DB65S // Araip.BJ4WE // Aradu.7M26B // Aradu.Y288S // Aradu.K0Y9B // Araip.G6AT2 // Araip.2290W // Araip.A76HS // Aradu.8W0I3 // Aradu.09QQW // Aradu.VW4T4 // Aradu.NL2WD // Aradu.3J7Z6 // Aradu.HMZ10 // Aradu.…
GO:0019637	P	organophosphate metabolic process	6	1321	235	38484	0.82	1	// Araip.FH0QI // Araip.V7FVT // Aradu.32LC7 // Aradu.0L9GE // Araip.Q7M7G // Araip.T755Q	// Araip.VX608 // Araip.L6WEG // Araip.ASC5T // Araip.S8M2R // Araip.D5HYW // Aradu.6PP4L // Araip.YJB9F // Araip.S8QDC // Araip.TTR3L // Araip.Y8GBE // Araip.A5SWK // Araip.BY68W // Araip.X3QJ8 // Araip.5TZ98 // Aradu.JL0B3 // Aradu.FS7LG // Aradu.FN19Y // Araip.Y5RDD // Aradu.A0LLL // Aradu.M96PR // Aradu.2Q786 // Aradu.PKZ8M // Aradu.VY9WF // Aradu.0L9GE // Aradu.R9TKV // Aradu.YSW66 // Araip.…
GO:0009067	P	aspartate family amino acid biosynthetic process	6	1321	58	38484	0.015	1	// Aradu.93LBV // Aradu.50C9M // Araip.P8SRT // Aradu.V8MCV // Araip.NB6VC // Aradu.Q350M	// Aradu.N0LVM // Aradu.HER0W // Aradu.60KGU // Araip.Q5FBC // Araip.4F25B // Aradu.P6JWD // Aradu.JQ7JG // Aradu.S8IWK // Aradu.II7B4 // Aradu.Z4NMT // Araip.RZ21P // Araip.V3FK8 // Araip.V7UVC // Araip.82PME // Aradu.51556 // Araip.2V2W4 // Aradu.NKE3U // Araip.XM4LL // Araip.CD8S3 // Aradu.V5ZS1 // Araip.VD7Y0 // Aradu.N62G4 // Aradu.FC5JP // Aradu.Q350M // Aradu.CMI46 // Aradu.3HF0R // Araip.…
GO:0009066	P	aspartate family amino acid metabolic process	6	1321	62	38484	0.02	1	// Aradu.93LBV // Aradu.50C9M // Araip.P8SRT // Aradu.V8MCV // Araip.NB6VC // Aradu.Q350M	// Aradu.N0LVM // Aradu.HER0W // Aradu.60KGU // Araip.Q5FBC // Araip.4F25B // Aradu.I0KNH // Aradu.P6JWD // Aradu.JQ7JG // Aradu.S8IWK // Aradu.II7B4 // Aradu.Z4NMT // Araip.RZ21P // Araip.V3FK8 // Araip.V7UVC // Araip.82PME // Aradu.51556 // Araip.2V2W4 // Aradu.NKE3U // Araip.XM4LL // Araip.CD8S3 // Aradu.V5ZS1 // Araip.VD7Y0 // Aradu.N62G4 // Aradu.6P513 // Araip.2E5JE // Aradu.FC5JP // Aradu.…
GO:0065003	P	macromolecular complex assembly	6	1321	306	38484	0.95	1	// Aradu.MU3LB // Aradu.8L8L4 // Araip.WWK4F // Aradu.I29MY // Araip.YWL1T // Aradu.S8XWY	// Aradu.3VR2T // Araip.8IH70 // Araip.F7MEE // Aradu.2J2S8 // Aradu.R9PSM // Aradu.W3YJN // Araip.HPW81 // Araip.M1Q3E // Araip.69F5Y // Araip.CD6XJ // Araip.PE9PU // Araip.L7TNT // Araip.KV9IU // Araip.BW6MW // Araip.76UMP // Araip.WT3G8 // Araip.VY5WD // Araip.WCB4Z // Araip.6Y6Y8 // Araip.V8DA0 // Araip.20H35 // Araip.7D4MF // Araip.P6NFV // Aradu.QP9WR // Aradu.6K5DV // Araip.L1PEE // Aradu.…
GO:0042545	P	cell wall modification	6	1321	159	38484	0.47	1	// Araip.E9XPB // Aradu.RM381 // Aradu.UDE9J // Aradu.1L6HR // Aradu.J45JW // Araip.PB3YQ	// Aradu.HY2PA // Aradu.4FT3I // Araip.9Q46C // Araip.BSU8L // Aradu.U4EKF // Aradu.8328R // Araip.KWZ75 // Aradu.V91T8 // Araip.G801U // Araip.A9FLA // Aradu.945F4 // Araip.XZL7Y // Aradu.9I7HH // Aradu.VXN35 // Araip.Z0CZV // Araip.3B5EA // Araip.T8YPZ // Araip.45F3X // Araip.3CP6N // Araip.F5HYI // Araip.4I0AH // Aradu.RDK4X // Aradu.CMN1L // Aradu.P5X7W // Araip.ER7SD // Aradu.N57TR // Aradu.…
GO:0015980	P	energy derivation by oxidation of organic compounds	6	1321	168	38484	0.52	1	// Aradu.C2JFU // Araip.HIE89 // Araip.BSJ6S // Araip.WUT0T // Aradu.H5W76 // Aradu.H2SP1	// Aradu.M0VKX // Aradu.SR3CA // Aradu.59UUJ // Aradu.F2JWB // Aradu.26WH0 // Aradu.SV9VB // Araip.E335X // Araip.M6J1J // Aradu.E187G // Aradu.N2WYB // Aradu.7V4FP // Aradu.K3JP3 // Araip.2D5JR // Araip.G74R4 // Araip.Q352V // Araip.V8UX9 // Araip.3F77H // Araip.X5LQU // Araip.1IN9X // Araip.CT08I // Aradu.M5QA3 // Aradu.RLI2U // Araip.D85Z4 // Araip.Q2MYI // Aradu.SM8FW // Araip.0W7EI // Aradu.…
GO:0009311	P	oligosaccharide metabolic process	6	1321	77	38484	0.049	1	// Aradu.7GN6Y // Araip.3XD6G // Aradu.Q29FA // Aradu.JW82A // Araip.FER8B // Araip.UK5PE	// Aradu.KRY7W // Aradu.7GN6Y // Araip.K0HCY // Aradu.DW7PG // Aradu.KH7TI // Aradu.JW82A // Araip.RF6HA // Aradu.GE19E // Aradu.V9IUA // Araip.J98GW // Araip.US4V4 // Aradu.TVX9T // Araip.05CR0 // Araip.T3TTQ // Aradu.U302K // Aradu.6CW61 // Araip.W9CUP // Araip.GGW4P // Aradu.PD37S // Aradu.TSK3V // Aradu.VY56E // Aradu.PLE89 // Araip.R665H // Araip.3BD5B // Aradu.2NI45 // Araip.RE7Y3 // Aradu.…
GO:0005984	P	disaccharide metabolic process	6	1321	68	38484	0.029	1	// Aradu.7GN6Y // Araip.3XD6G // Aradu.Q29FA // Aradu.JW82A // Araip.FER8B // Araip.UK5PE	// Aradu.KRY7W // Aradu.7GN6Y // Araip.K0HCY // Araip.X56U4 // Aradu.KH7TI // Aradu.JW82A // Araip.RF6HA // Aradu.GE19E // Aradu.TSK3V // Araip.J98GW // Araip.US4V4 // Araip.05CR0 // Araip.T3TTQ // Aradu.U302K // Aradu.6CW61 // Araip.W9CUP // Araip.GGW4P // Aradu.PD37S // Aradu.CHD0U // Aradu.VY56E // Aradu.PLE89 // Aradu.R1Y6W // Araip.3BD5B // Aradu.2NI45 // Araip.RE7Y3 // Aradu.F7PQZ // Araip.…
GO:0006644	P	phospholipid metabolic process	6	1321	214	38484	0.75	1	// Araip.FH0QI // Araip.V7FVT // Aradu.32LC7 // Aradu.0L9GE // Araip.Q7M7G // Araip.T755Q	// Araip.VX608 // Araip.L6WEG // Araip.ASC5T // Araip.S8M2R // Araip.D5HYW // Araip.YJB9F // Araip.S8QDC // Araip.TTR3L // Araip.Y8GBE // Araip.A5SWK // Araip.BY68W // Araip.X3QJ8 // Araip.5TZ98 // Aradu.JL0B3 // Aradu.FS7LG // Aradu.FN19Y // Araip.Y5RDD // Aradu.A0LLL // Aradu.M96PR // Aradu.2Q786 // Aradu.PKZ8M // Aradu.VY9WF // Aradu.0L9GE // Aradu.R9TKV // Araip.73735 // Aradu.00U6W // Araip.…
GO:0006974	P	response to DNA damage stimulus	6	1321	282	38484	0.92	1	// Aradu.09QQW // Aradu.XT75Q // Aradu.NL2WD // Araip.9BD0E // Araip.23XFA // Aradu.QM4PI	// Araip.Q4PPE // Araip.8F7RT // Araip.UL14Y // Aradu.F3VDW // Araip.ZP9BD // Aradu.DRN6A // Aradu.HDL1J // Aradu.KL3C7 // Araip.N12X4 // Aradu.A5XMW // Araip.D5TXM // Araip.G7BAX // Aradu.DB65S // Araip.BJ4WE // Aradu.Y288S // Aradu.K0Y9B // Araip.G6AT2 // Araip.2290W // Araip.A76HS // Aradu.8W0I3 // Aradu.09QQW // Aradu.VW4T4 // Aradu.NL2WD // Aradu.3J7Z6 // Aradu.HMZ10 // Aradu.T1G99 // Aradu.…
GO:0016137	P	glycoside metabolic process	6	1321	68	38484	0.029	1	// Aradu.7GN6Y // Araip.3XD6G // Aradu.Q29FA // Aradu.JW82A // Araip.FER8B // Araip.UK5PE	// Aradu.KRY7W // Aradu.7GN6Y // Araip.K0HCY // Araip.X56U4 // Aradu.KH7TI // Aradu.JW82A // Araip.RF6HA // Aradu.GE19E // Aradu.TSK3V // Araip.J98GW // Araip.US4V4 // Araip.05CR0 // Araip.T3TTQ // Aradu.U302K // Aradu.6CW61 // Araip.W9CUP // Araip.GGW4P // Aradu.PD37S // Aradu.CHD0U // Aradu.VY56E // Aradu.PLE89 // Aradu.R1Y6W // Araip.3BD5B // Aradu.2NI45 // Araip.RE7Y3 // Aradu.F7PQZ // Araip.…
GO:0043933	P	macromolecular complex subunit organization	6	1321	363	38484	0.99	1	// Aradu.MU3LB // Aradu.8L8L4 // Araip.WWK4F // Aradu.I29MY // Araip.YWL1T // Aradu.S8XWY	// Araip.F7MEE // Aradu.YSC1Z // Araip.76UMP // Araip.FV3I5 // Araip.TU933 // Araip.EK85J // Aradu.QUC1N // Aradu.W87GJ // Araip.IU61G // Araip.JG3WL // Araip.Q2F4W // Araip.CD6XJ // Araip.0WD88 // Aradu.D6SVB // Aradu.NTU88 // Aradu.2DT79 // Aradu.GT2DG // Araip.PC9NR // Araip.X54KK // Araip.TH1R0 // Araip.R9LWW // Aradu.F4IL7 // Aradu.988BI // Araip.AI5IG // Aradu.75TE2 // Aradu.NGG06 // Araip.…
GO:0034621	P	cellular macromolecular complex subunit organization	6	1321	311	38484	0.96	1	// Aradu.MU3LB // Aradu.8L8L4 // Araip.WWK4F // Aradu.I29MY // Araip.YWL1T // Aradu.S8XWY	// Aradu.Z0GNU // Araip.F7MEE // Aradu.2J2S8 // Aradu.RW2W7 // Aradu.R9PSM // Aradu.UU33B // Aradu.W3YJN // Araip.HPW81 // Araip.M1Q3E // Aradu.6Q296 // Araip.CD6XJ // Araip.L7TNT // Araip.KV9IU // Araip.BW6MW // Araip.YQM8R // Araip.HPY3H // Araip.WT3G8 // Araip.TH8PD // Araip.V8DA0 // Araip.20H35 // Araip.P6NFV // Aradu.QP9WR // Aradu.6K5DV // Aradu.464FR // Araip.L1PEE // Aradu.FCA7K // Aradu.…
GO:0034622	P	cellular macromolecular complex assembly	6	1321	254	38484	0.87	1	// Aradu.MU3LB // Aradu.8L8L4 // Araip.WWK4F // Aradu.I29MY // Araip.YWL1T // Aradu.S8XWY	// Araip.F7MEE // Aradu.2J2S8 // Aradu.R9PSM // Aradu.W3YJN // Araip.HPW81 // Araip.M1Q3E // Araip.69F5Y // Araip.CD6XJ // Araip.L7TNT // Araip.KV9IU // Araip.WT3G8 // Araip.TH8PD // Araip.V8DA0 // Araip.20H35 // Araip.P6NFV // Aradu.QP9WR // Aradu.6K5DV // Araip.L1PEE // Aradu.FCA7K // Araip.BW6MW // Araip.C3VVR // Aradu.96XJX // Araip.FV3I5 // Araip.TU933 // Araip.JS37Z // Aradu.G1U6U // Aradu.…
GO:0006091	P	generation of precursor metabolites and energy	6	1321	491	38484	1	1	// Aradu.C2JFU // Araip.HIE89 // Araip.BSJ6S // Araip.WUT0T // Aradu.H5W76 // Aradu.H2SP1	// Aradu.9U9IN // Aradu.97WXZ // Aradu.G0KWH // Aradu.53TXA // Araip.M6J1J // Araip.GJ91G // Aradu.E187G // Aradu.2SF5Z // Aradu.QN7H1 // Aradu.N9RDH // Araip.2D5JR // Araip.G74R4 // Araip.V8UX9 // Araip.73YY6 // Araip.E490N // Aradu.IC47R // Aradu.RLI2U // Araip.JIF1Y // Aradu.Z0HFV // Araip.L7NBZ // Aradu.BW81J // Araip.YF7G3 // Aradu.617DB // Araip.TNA05 // Aradu.PG5TU // Araip.BL74U // Araip.…
GO:0045454	P	cell redox homeostasis	6	1321	203	38484	0.7	1	// Araip.V3N9B // Aradu.YY7CG // Aradu.8I027 // Araip.4ZW3T // Araip.S7PUT // Aradu.B5TNQ	// Araip.M3H80 // Araip.34ZNV // Aradu.HW77V // Aradu.910RR // Araip.SZ4VC // Aradu.XJ6TW // Araip.65SLH // Araip.Q71DN // Aradu.IJE78 // Aradu.W48TA // Aradu.8I585 // Araip.7BB5W // Aradu.YFR3R // Aradu.C7F8K // Aradu.7G8QU // Aradu.772NM // Araip.EYS9M // Araip.F7999 // Araip.0CL7X // Aradu.4M7RM // Aradu.CB17K // Araip.5037D // Aradu.BH9NG // Araip.B72LY // Araip.25L65 // Araip.X6683 // Araip.…
GO:0006820	P	anion transport	5	1321	108	38484	0.31	1	// Araip.M9WZJ // Aradu.Z7F9J // Aradu.S94TG // Araip.QE1LN // Aradu.A1STR	// Araip.Y9H0E // Araip.2Q9MF // Aradu.T5RWU // Araip.4W2MM // Araip.MPI7G // Aradu.U2T5A // Araip.Z642F // Araip.M268M // Aradu.3SF0M // Araip.9EY5G // Aradu.4CC75 // Araip.33RWI // Aradu.6NT0X // Aradu.T7RQJ // Araip.ND5LY // Aradu.F5JYA // Aradu.D7MSN // Aradu.R6ZKE // Araip.RAD53 // Aradu.ANS8T // Araip.PJ8VB // Aradu.LX8BH // Araip.QE1LN // Aradu.WJA5G // Aradu.Q67RD // Araip.0E3QE // Araip.…
GO:0015979	P	photosynthesis	5	1321	268	38484	0.95	1	// Aradu.CXJ5P // Aradu.WU8B9 // Aradu.B353U // Aradu.UZX8A // Aradu.Y8LHL	// Aradu.9U9IN // Aradu.DG7AI // Aradu.M1UMH // Aradu.413LK // Araip.4N7WF // Araip.S1QXI // Aradu.15W25 // Araip.MS2FI // Araip.I4VBR // Araip.A33IU // Araip.PE9PU // Araip.NDU2E // Aradu.798ZL // Araip.XNF5V // Araip.62MB6 // Araip.2NV9I // Aradu.7V4FP // Araip.S9YKB // Aradu.CZ2CM // Aradu.QN7H1 // Araip.PA84Q // Araip.G74R4 // Aradu.WU8B9 // Araip.K6SC9 // Aradu.V4UNF // Araip.727WD // Aradu.…
GO:0000160	P	two-component signal transduction system (phosphorelay)	5	1321	106	38484	0.3	1	// Aradu.NG7DJ // Aradu.R8CQU // Araip.9H8RU // Araip.26FIE // Araip.C6UA0	// Araip.93WG4 // Araip.J8PPF // Araip.Z4BH6 // Araip.AZ4PD // Araip.7AL8W // Aradu.H8T23 // Aradu.764WC // Aradu.KUT09 // Araip.L0EG5 // Aradu.UYZ93 // Aradu.11S89 // Aradu.9CP6U // Araip.HD5TK // Aradu.5ZB2R // Araip.US6ZQ // Araip.5650S // Aradu.JE2H0 // Aradu.LWU2M // Aradu.DGK5L // Araip.7Y47H // Aradu.2MS2X // Araip.C6UA0 // Aradu.U6B3Q // Aradu.Z156R // Aradu.TTI87 // Araip.D1IDL // Araip.…
GO:0070647	P	protein modification by small protein conjugation or removal	5	1321	120	38484	0.4	1	// Aradu.B4D3A // Aradu.3N314 // Araip.LG2HZ // Aradu.AZ3DS // Araip.4CP0D	// Aradu.NS08D // Araip.5B4P4 // Aradu.J36YA // Aradu.IMB5P // Araip.4SN9W // Aradu.PN8WS // Araip.C9LX5 // Araip.GQ1YV // Aradu.DDG3L // Araip.LU4T9 // Araip.0B1SG // Aradu.XI086 // Aradu.M6IGU // Araip.D6MSX // Aradu.JR8JR // Aradu.A8AWS // Aradu.AZ3DS // Araip.TQ2RZ // Aradu.MU45L // Aradu.CP61L // Aradu.HX9PW // Aradu.U6WKW // Aradu.8BK6A // Araip.W00GH // Aradu.QJ7XC // Aradu.VK984 // Araip.…
GO:0032446	P	protein modification by small protein conjugation	5	1321	110	38484	0.33	1	// Aradu.B4D3A // Aradu.3N314 // Araip.LG2HZ // Aradu.AZ3DS // Araip.4CP0D	// Aradu.NS08D // Araip.5B4P4 // Aradu.J36YA // Aradu.IMB5P // Araip.4SN9W // Aradu.PN8WS // Araip.GQ1YV // Aradu.DDG3L // Araip.LU4T9 // Araip.0B1SG // Aradu.XI086 // Aradu.M6IGU // Araip.D6MSX // Aradu.JR8JR // Aradu.A8AWS // Aradu.AZ3DS // Aradu.MU45L // Aradu.CP61L // Aradu.HX9PW // Aradu.U6WKW // Aradu.8BK6A // Araip.W00GH // Aradu.QJ7XC // Aradu.9Q93X // Araip.LP8FF // Aradu.5MK2H // Aradu.…
GO:0006767	P	water-soluble vitamin metabolic process	5	1321	91	38484	0.2	1	// Araip.D0YN7 // Aradu.XZP9V // Aradu.VZQ81 // Aradu.UM7TW // Aradu.CI747	// Aradu.EXC3L // Araip.CG0SE // Araip.SX4W8 // Aradu.X0HV8 // Araip.UIW35 // Aradu.71LF7 // Aradu.Z1W3W // Aradu.R49RV // Aradu.XZP9V // Aradu.ZK7M3 // Aradu.ZHM8Y // Araip.L8RA6 // Aradu.FFY3F // Araip.01T7B // Araip.V7QJP // Araip.P86YJ // Aradu.GA4QJ // Aradu.Z3Z17 // Aradu.JSU3S // Araip.FV8HT // Aradu.ZYH0W // Araip.L1JCR // Araip.W7LWH // Araip.LZ3BL // Aradu.YM0U3 // Araip.M02FS // Aradu.…
GO:0006766	P	vitamin metabolic process	5	1321	95	38484	0.23	1	// Araip.D0YN7 // Aradu.XZP9V // Aradu.VZQ81 // Aradu.UM7TW // Aradu.CI747	// Aradu.EXC3L // Araip.CG0SE // Araip.SX4W8 // Aradu.X0HV8 // Araip.UIW35 // Aradu.71LF7 // Aradu.Z1W3W // Aradu.R49RV // Aradu.XZP9V // Aradu.ZK7M3 // Aradu.ZHM8Y // Araip.L8RA6 // Aradu.FFY3F // Araip.01T7B // Araip.V7QJP // Araip.P86YJ // Araip.QD757 // Aradu.GA4QJ // Araip.D92TL // Aradu.Z3Z17 // Aradu.JSU3S // Araip.FV8HT // Aradu.ZYH0W // Araip.L1JCR // Araip.W7LWH // Araip.LZ3BL // Aradu.…
GO:0016567	P	protein ubiquitination	5	1321	108	38484	0.31	1	// Aradu.B4D3A // Aradu.3N314 // Araip.LG2HZ // Aradu.AZ3DS // Araip.4CP0D	// Aradu.NS08D // Araip.5B4P4 // Aradu.J36YA // Aradu.IMB5P // Araip.4SN9W // Aradu.PN8WS // Araip.GQ1YV // Aradu.DDG3L // Araip.0B1SG // Aradu.XI086 // Aradu.M6IGU // Araip.D6MSX // Aradu.JR8JR // Aradu.A8AWS // Aradu.AZ3DS // Aradu.MU45L // Aradu.CP61L // Aradu.HX9PW // Aradu.U6WKW // Aradu.8BK6A // Araip.W00GH // Aradu.QJ7XC // Aradu.9Q93X // Araip.LP8FF // Aradu.5MK2H // Aradu.GPT8Y // Aradu.…
GO:0019438	P	aromatic compound biosynthetic process	5	1321	111	38484	0.33	1	// Aradu.52DEQ // Araip.ML9SJ // Aradu.F0W17 // Araip.0U07W // Araip.CM5I1	// Aradu.HR1QJ // Aradu.8479S // Araip.173SH // Araip.3M61S // Araip.Q3U4F // Aradu.I9RLC // Araip.SX4W8 // Araip.2T5Q6 // Aradu.A336V // Aradu.WNV5J // Aradu.M035D // Araip.0U07W // Aradu.5N3KM // Aradu.M2URK // Aradu.71LF7 // Araip.P1W7D // Aradu.RK7RG // Aradu.R49RV // Aradu.PP8TF // Aradu.7L1QA // Araip.7RE1X // Aradu.KI06N // Aradu.G0SZF // Aradu.L1RYW // Aradu.52DEQ // Aradu.AP88K // Aradu.…
GO:0042398	P	cellular amino acid derivative biosynthetic process	5	1321	80	38484	0.14	1	// Araip.ML9SJ // Aradu.F0W17 // Araip.0U07W // Aradu.99LYU // Araip.CM5I1	// Aradu.HR1QJ // Araip.UV2PE // Araip.6VN5N // Aradu.WQE4S // Aradu.8A1C3 // Araip.V8DUY // Araip.0U07W // Aradu.7D15Q // Aradu.EH7GR // Araip.8G10D // Araip.31UAG // Araip.FW6PM // Araip.V284D // Araip.15UL3 // Araip.WY7N2 // Aradu.B8GCY // Araip.G0JGA // Araip.H8UEI // Aradu.A336V // Araip.A9H3K // Araip.24S3M // Araip.74BW7 // Araip.AP8LU // Aradu.7KK7S // Aradu.EYN6M // Aradu.A5HRL // Aradu.…
GO:0005992	P	trehalose biosynthetic process	5	1321	42	38484	0.014	1	// Araip.UK5PE // Aradu.7GN6Y // Araip.3XD6G // Araip.FER8B // Aradu.Q29FA	// Aradu.KRY7W // Aradu.7GN6Y // Araip.J98GW // Araip.X56U4 // Aradu.KH7TI // Araip.05CR0 // Aradu.U302K // Aradu.6CW61 // Araip.T3TTQ // Araip.D3QX1 // Aradu.CHD0U // Aradu.VY56E // Aradu.R1Y6W // Aradu.2NI45 // Aradu.F7PQZ // Araip.C6PK9 // Araip.ZND2G // Araip.RF8AZ // Araip.MU5GG // Araip.ER1BZ // Aradu.78JKA // Araip.IEQ0L // Araip.IXA08 // Aradu.85E8I // Araip.3XD6G // Araip.J8NGV // Araip.…
GO:0015674	P	di-, tri-valent inorganic cation transport	5	1321	130	38484	0.46	1	// Aradu.76H6A // Aradu.N8FJN // Aradu.9G6FH // Araip.PCB4M // Aradu.IS6P7	// Araip.JVG8J // Aradu.2RC64 // Aradu.LVP8M // Araip.D6I6N // Araip.95NWN // Aradu.49Y5V // Araip.3X06A // Araip.27JTJ // Aradu.IVB9H // Aradu.C1S3R // Araip.CIA8W // Aradu.8C0WH // Aradu.581PV // Araip.0P41J // Araip.440P9 // Aradu.N8FJN // Araip.UZ085 // Araip.F38BK // Araip.2B884 // Aradu.V03DR // Araip.94ZTD // Aradu.FJ2P6 // Araip.Q5AP6 // Araip.ALZ57 // Araip.45KKN // Araip.78XZ4 // Aradu.…
GO:0016311	P	dephosphorylation	5	1321	116	38484	0.37	1	// Aradu.NA3JC // Araip.K90VM // Aradu.ZX8II // Araip.T755Q // Aradu.CT2LH	// Araip.A82X5 // Araip.Y8GBE // Araip.PUF78 // Araip.Y5RDD // Aradu.VY9WF // Aradu.R9TKV // Aradu.00U6W // Aradu.75AY8 // Araip.K90VM // Aradu.W82ZH // Aradu.N3E1R // Araip.Y7I76 // Aradu.CT2LH // Araip.QYG0F // Araip.1H1H0 // Araip.57XQ8 // Araip.8VK7X // Aradu.6BY4N // Aradu.45KUH // Araip.C1Y5Y // Araip.JEE46 // Aradu.1R01P // Araip.HED78 // Araip.VBT3F // Araip.FB5WA // Aradu.6C2JR // Araip.…
GO:0009266	P	response to temperature stimulus	5	1321	57	38484	0.046	1	// Aradu.43K0P // Aradu.NTQ7W // Aradu.U9IPR // Aradu.95F2Q // Araip.90YM8	// Araip.B3H32 // Araip.SMI4I // Aradu.UA2WE // Aradu.5S8J3 // Araip.AA0NE // Aradu.IFK7J // Aradu.H5REB // Aradu.RVF1V // Araip.2D8LN // Aradu.L9WUK // Aradu.43K0P // Aradu.G1NHG // Araip.59XJS // Aradu.MA5WH // Araip.3KN0A // Araip.T5Q35 // Aradu.S2L37 // Araip.29KUE // Araip.Y5NDQ // Araip.Q9V7K // Aradu.N3N49 // Araip.A5C77 // Aradu.X3DNX // Aradu.RFN6Q // Araip.2404G // Araip.A8GVJ // Aradu.…
GO:0009110	P	vitamin biosynthetic process	5	1321	95	38484	0.23	1	// Araip.D0YN7 // Aradu.XZP9V // Aradu.VZQ81 // Aradu.UM7TW // Aradu.CI747	// Aradu.EXC3L // Araip.CG0SE // Araip.SX4W8 // Aradu.X0HV8 // Araip.UIW35 // Aradu.71LF7 // Aradu.Z1W3W // Aradu.R49RV // Aradu.XZP9V // Aradu.ZK7M3 // Aradu.ZHM8Y // Araip.L8RA6 // Aradu.FFY3F // Araip.01T7B // Araip.V7QJP // Araip.P86YJ // Araip.QD757 // Aradu.GA4QJ // Araip.D92TL // Aradu.Z3Z17 // Aradu.JSU3S // Araip.FV8HT // Aradu.ZYH0W // Araip.L1JCR // Araip.W7LWH // Araip.LZ3BL // Aradu.…
GO:0070271	P	protein complex biogenesis	5	1321	168	38484	0.69	1	// Araip.YWL1T // Aradu.8L8L4 // Araip.WWK4F // Aradu.S8XWY // Aradu.MU3LB	// Aradu.R9PSM // Aradu.W3YJN // Araip.M1Q3E // Araip.69F5Y // Araip.PE9PU // Araip.L7TNT // Araip.BW6MW // Araip.76UMP // Araip.VY5WD // Araip.WCB4Z // Araip.6Y6Y8 // Aradu.QP9WR // Aradu.FCA7K // Aradu.VV7BP // Araip.TU933 // Araip.RA8ZY // Araip.JS37Z // Aradu.G1U6U // Aradu.IW3A8 // Aradu.3VR2T // Araip.2W1IC // Araip.WWK4F // Aradu.GA7ZA // Aradu.T59KJ // Aradu.NTU88 // Aradu.JA4E1 // Aradu.…
GO:0016070	P	RNA metabolic process	5	1321	701	38484	1	1	// Araip.7QT5G // Araip.Y957G // Aradu.M1A8C // Araip.5RQ6Z // Aradu.FBS3S	// Aradu.L5QDE // Araip.6W2BB // Araip.RT308 // Araip.LA07L // Araip.PLU2V // Aradu.NJI26 // Aradu.2N3K8 // Araip.76UMP // Araip.E9ALR // Araip.18J4Y // Aradu.8N1HX // Araip.98IV4 // Araip.8K2W2 // Aradu.A9CNL // Aradu.ZG9B2 // Araip.XGP93 // Araip.1U1PJ // Araip.57ZZX // Aradu.L1CMS // Araip.IU61G // Aradu.X8UPZ // Aradu.VP9KQ // Aradu.XY3GQ // Aradu.4FW3L // Aradu.Z1DQ9 // Araip.V1MAW // Aradu.…
GO:0009312	P	oligosaccharide biosynthetic process	5	1321	50	38484	0.028	1	// Araip.UK5PE // Aradu.7GN6Y // Araip.3XD6G // Araip.FER8B // Aradu.Q29FA	// Aradu.KRY7W // Aradu.7GN6Y // Araip.K0HCY // Araip.X56U4 // Aradu.KH7TI // Aradu.V9IUA // Araip.J98GW // Araip.05CR0 // Aradu.U302K // Aradu.6CW61 // Araip.T3TTQ // Araip.D3QX1 // Aradu.CHD0U // Aradu.VY56E // Aradu.R1Y6W // Aradu.2NI45 // Aradu.F7PQZ // Araip.C6PK9 // Araip.ZND2G // Araip.R665H // Araip.RF8AZ // Araip.MU5GG // Araip.ER1BZ // Aradu.78JKA // Araip.IEQ0L // Araip.IXA08 // Aradu.…
GO:0007049	P	cell cycle	5	1321	222	38484	0.88	1	// Araip.W3HL3 // Araip.5CH0R // Aradu.TP255 // Aradu.QM4PI // Araip.R7SCV	// Araip.QMW41 // Araip.5CH0R // Aradu.87XED // Aradu.C4ADH // Aradu.J36YI // Aradu.DI4NM // Aradu.CC8V7 // Araip.67C1Y // Araip.TK8K9 // Araip.58NSN // Aradu.7B3CD // Araip.6L514 // Araip.Q3VEF // Araip.7E7XY // Aradu.88Z5T // Araip.P0TUC // Araip.479NK // Araip.C4VS6 // Araip.RT2SG // Aradu.VG2T5 // Araip.2Y8KS // Aradu.A6UKY // Aradu.B14QA // Aradu.U7P9M // Araip.Y6U1D // Araip.4V6RH // Araip.…
GO:0000041	P	transition metal ion transport	5	1321	65	38484	0.073	1	// Aradu.N8FJN // Araip.H4AJ0 // Aradu.LYE3Y // Araip.UDD03 // Aradu.I27F7	// Aradu.ZN9Y3 // Aradu.W0LNB // Araip.YRI89 // Araip.8F4W7 // Aradu.TI7E8 // Araip.HN6Y6 // Araip.I9GE6 // Araip.46XVA // Aradu.196BE // Aradu.92ILA // Araip.SW31Z // Araip.3X06A // Aradu.VBL2F // Araip.IT4EA // Araip.S9G3C // Araip.3VU90 // Aradu.2J9A4 // Aradu.2RS8H // Araip.Z7NW6 // Aradu.ULX7G // Araip.G5W9D // Araip.A98H2 // Araip.IIP83 // Aradu.I27F7 // Araip.RJ07Z // Aradu.LYE3Y // Aradu.…
GO:0009408	P	response to heat	5	1321	57	38484	0.046	1	// Aradu.43K0P // Aradu.NTQ7W // Aradu.U9IPR // Aradu.95F2Q // Araip.90YM8	// Araip.B3H32 // Araip.SMI4I // Aradu.UA2WE // Aradu.5S8J3 // Araip.AA0NE // Aradu.IFK7J // Aradu.H5REB // Aradu.RVF1V // Araip.2D8LN // Aradu.L9WUK // Aradu.43K0P // Aradu.G1NHG // Araip.59XJS // Aradu.MA5WH // Araip.3KN0A // Araip.T5Q35 // Aradu.S2L37 // Araip.29KUE // Araip.Y5NDQ // Araip.Q9V7K // Aradu.N3N49 // Araip.A5C77 // Aradu.X3DNX // Aradu.RFN6Q // Araip.2404G // Araip.A8GVJ // Aradu.…
GO:0051258	P	protein polymerization	5	1321	69	38484	0.089	1	// Araip.YWL1T // Aradu.8L8L4 // Araip.WWK4F // Aradu.S8XWY // Aradu.MU3LB	// Aradu.R8WEL // Araip.7QC0C // Aradu.S07FS // Araip.5ZR70 // Aradu.JR4KW // Aradu.R9PSM // Aradu.W19UD // Aradu.W3YJN // Araip.M1Q3E // Araip.69F5Y // Araip.J67M0 // Aradu.AD6QD // Araip.UA005 // Aradu.GZ01V // Araip.L3LJP // Aradu.62EY9 // Araip.JAV1F // Araip.DW25G // Araip.J0PEZ // Aradu.F2V98 // Aradu.RS6VM // Aradu.QP9WR // Araip.LRG4I // Aradu.FCA7K // Araip.BW6MW // Aradu.0FF9Q // Aradu.…
GO:0042364	P	water-soluble vitamin biosynthetic process	5	1321	91	38484	0.2	1	// Araip.D0YN7 // Aradu.XZP9V // Aradu.VZQ81 // Aradu.UM7TW // Aradu.CI747	// Aradu.EXC3L // Araip.CG0SE // Araip.SX4W8 // Aradu.X0HV8 // Araip.UIW35 // Aradu.71LF7 // Aradu.Z1W3W // Aradu.R49RV // Aradu.XZP9V // Aradu.ZK7M3 // Aradu.ZHM8Y // Araip.L8RA6 // Aradu.FFY3F // Araip.01T7B // Araip.V7QJP // Araip.P86YJ // Aradu.GA4QJ // Aradu.Z3Z17 // Aradu.JSU3S // Araip.FV8HT // Aradu.ZYH0W // Araip.L1JCR // Araip.W7LWH // Araip.LZ3BL // Aradu.YM0U3 // Araip.M02FS // Aradu.…
GO:0006650	P	glycerophospholipid metabolic process	5	1321	186	38484	0.77	1	// Araip.FH0QI // Aradu.0L9GE // Araip.Q7M7G // Araip.T755Q // Araip.V7FVT	// Araip.VX608 // Araip.ASC5T // Araip.S8M2R // Araip.S8QDC // Araip.TTR3L // Araip.Y8GBE // Araip.A5SWK // Araip.X3QJ8 // Araip.5TZ98 // Aradu.JL0B3 // Aradu.FN19Y // Araip.Y5RDD // Aradu.A0LLL // Aradu.M96PR // Aradu.2Q786 // Araip.T2824 // Aradu.VY9WF // Aradu.0L9GE // Aradu.R9TKV // Araip.73735 // Aradu.00U6W // Araip.Q7M7G // Aradu.I41TH // Aradu.6A2D1 // Aradu.W82ZH // Aradu.8ML5D // Aradu.…
GO:0016138	P	glycoside biosynthetic process	5	1321	46	38484	0.02	1	// Araip.UK5PE // Aradu.7GN6Y // Araip.3XD6G // Araip.FER8B // Aradu.Q29FA	// Aradu.KRY7W // Aradu.7GN6Y // Araip.K0HCY // Araip.X56U4 // Aradu.KH7TI // Araip.J98GW // Araip.05CR0 // Aradu.U302K // Aradu.6CW61 // Araip.T3TTQ // Araip.D3QX1 // Aradu.CHD0U // Aradu.VY56E // Aradu.R1Y6W // Aradu.2NI45 // Aradu.F7PQZ // Araip.C6PK9 // Araip.ZND2G // Araip.RF8AZ // Araip.MU5GG // Araip.ER1BZ // Aradu.78JKA // Araip.IEQ0L // Araip.IXA08 // Aradu.85E8I // Araip.3XD6G // Araip.…
GO:0005991	P	trehalose metabolic process	5	1321	46	38484	0.02	1	// Araip.UK5PE // Aradu.7GN6Y // Araip.3XD6G // Araip.FER8B // Aradu.Q29FA	// Aradu.KRY7W // Aradu.7GN6Y // Araip.J98GW // Araip.X56U4 // Aradu.KH7TI // Araip.RF6HA // Araip.05CR0 // Aradu.U302K // Aradu.6CW61 // Araip.T3TTQ // Araip.D3QX1 // Aradu.TSK3V // Aradu.CHD0U // Aradu.VY56E // Aradu.PLE89 // Aradu.R1Y6W // Aradu.2NI45 // Aradu.F7PQZ // Araip.C6PK9 // Araip.ZND2G // Araip.RF8AZ // Araip.MU5GG // Araip.ER1BZ // Aradu.78JKA // Araip.IEQ0L // Araip.IXA08 // Aradu.…
GO:0015698	P	inorganic anion transport	5	1321	79	38484	0.14	1	// Araip.M9WZJ // Aradu.Z7F9J // Aradu.S94TG // Araip.QE1LN // Aradu.A1STR	// Aradu.589ZQ // Araip.76SLC // Araip.UXF8P // Aradu.36B88 // Araip.L4133 // Aradu.T5RWU // Araip.6L9NU // Aradu.WJA5G // Aradu.A1STR // Araip.6W0J8 // Aradu.A9U89 // Aradu.D0Z1K // Araip.ND5LY // Aradu.C0F6J // Araip.Z642F // Aradu.1Y87X // Araip.M268M // Aradu.S94TG // Araip.HJ1IB // Aradu.3SF0M // Aradu.S67UB // Araip.QVW26 // Aradu.EPT6Q // Araip.W42KI // Araip.A5VVE // Araip.33RWI // Araip.…
GO:0046351	P	disaccharide biosynthetic process	5	1321	46	38484	0.02	1	// Araip.UK5PE // Aradu.7GN6Y // Araip.3XD6G // Araip.FER8B // Aradu.Q29FA	// Aradu.KRY7W // Aradu.7GN6Y // Araip.K0HCY // Araip.X56U4 // Aradu.KH7TI // Araip.J98GW // Araip.05CR0 // Aradu.U302K // Aradu.6CW61 // Araip.T3TTQ // Araip.D3QX1 // Aradu.CHD0U // Aradu.VY56E // Aradu.R1Y6W // Aradu.2NI45 // Aradu.F7PQZ // Araip.C6PK9 // Araip.ZND2G // Araip.RF8AZ // Araip.MU5GG // Araip.ER1BZ // Aradu.78JKA // Araip.IEQ0L // Araip.IXA08 // Aradu.85E8I // Araip.3XD6G // Araip.…
GO:0006461	P	protein complex assembly	5	1321	168	38484	0.69	1	// Araip.YWL1T // Aradu.8L8L4 // Araip.WWK4F // Aradu.S8XWY // Aradu.MU3LB	// Aradu.R9PSM // Aradu.W3YJN // Araip.M1Q3E // Araip.69F5Y // Araip.PE9PU // Araip.L7TNT // Araip.BW6MW // Araip.76UMP // Araip.VY5WD // Araip.WCB4Z // Araip.6Y6Y8 // Aradu.QP9WR // Aradu.FCA7K // Aradu.VV7BP // Araip.TU933 // Araip.RA8ZY // Araip.JS37Z // Aradu.G1U6U // Aradu.IW3A8 // Aradu.3VR2T // Araip.2W1IC // Araip.WWK4F // Aradu.GA7ZA // Aradu.T59KJ // Aradu.NTU88 // Aradu.JA4E1 // Aradu.…
GO:0043623	P	cellular protein complex assembly	5	1321	116	38484	0.37	1	// Araip.YWL1T // Aradu.8L8L4 // Araip.WWK4F // Aradu.S8XWY // Aradu.MU3LB	// Aradu.R9PSM // Aradu.W3YJN // Araip.M1Q3E // Araip.69F5Y // Araip.L7TNT // Aradu.QP9WR // Aradu.FCA7K // Araip.TU933 // Araip.JS37Z // Aradu.G1U6U // Aradu.IW3A8 // Araip.2W1IC // Araip.WWK4F // Aradu.D6SVB // Aradu.NTU88 // Aradu.JA4E1 // Aradu.R8WEL // Aradu.N7DXE // Aradu.YU4F3 // Aradu.WIC97 // Araip.R9LWW // Aradu.8L8L4 // Aradu.CGN9J // Araip.YQM8R // Aradu.K2H1T // Aradu.75TE2 // Araip.…
u.PIS3G // Aradu.DAV01 // Araip.MJ6EI // Araip.ZF1D9 // Aradu.8UL46 // Araip.Y7LHB // Araip.NZ168 // Araip.VU7AW // Araip.NA2UP // Araip.B8TBZ // Araip.G01FG // Araip.D0YN7 // Aradu.QBK5E // Aradu.HD203 // Araip.N44JY // Araip.WZ133 // Araip.ZHD9F // Araip.71DTU // Araip.6I3G7 // Aradu.ES9F5 // Araip.BC3UW // Araip.4Y1GF // Aradu.38DG2 // Aradu.623GS // Aradu.YM9N7 // Araip.LJ1YI // Aradu.XPZ1I /…
p.A9YXZ // Araip.EFH12 // Aradu.P0TB9 // Araip.37Z3P // Aradu.WRT02 // Araip.TWL6Y // Araip.IV1ZA // Aradu.72CUM // Araip.55PMS // Araip.W3PMW // Araip.7ML0Y // Araip.5K8JY // Aradu.RWI1K // Aradu.I7LX5 // Aradu.DG44N // Aradu.EEL10 // Aradu.VUE49 // Araip.02HSD // Araip.Z2Q8C // Aradu.NN7U6 // Aradu.D66VA // Araip.J5WWV // Aradu.0AD2C // Aradu.671CI // Araip.6XB70 // Aradu.87DC0 // Aradu.D4WBJ /…
// Aradu.M59E5 // Aradu.5AV6I // Araip.24JYL // Araip.X19M4 // Araip.27I4T // Araip.XK7QJ // Araip.ESJ4T // Aradu.0Z25V // Araip.GZ4AV // Aradu.2F99R // Araip.DU3BQ // Araip.3S6UM // Araip.B4YMH // Aradu.3U187 // Araip.WB197 // Araip.ABI9A // Araip.H2F59 // Aradu.ZLX26 // Aradu.3XQ1H // Araip.VBB9N // Araip.RXS17 // Aradu.0T5X0 // Aradu.UBT3K // Aradu.9J097 // Araip.WW1MI // Araip.R17WJ // Araip.…
u.Y31QN // Aradu.TP4MY // Aradu.XTT89 // Araip.D40N7 // Araip.E8KHR // Aradu.17HPD // Aradu.Q64BX // Araip.31G1P // Aradu.HL6TS // Araip.Y6RP6 // Araip.LVU98 // Araip.MT4QW // Aradu.A5HRL // Aradu.D4J1F // Araip.02N4R // Araip.RDQ71 // Aradu.XL9EY // Aradu.1I8FT // Araip.Y3JJL // Araip.61061 // Aradu.W9Q7M // Araip.I7LKY // Araip.2G17H // Araip.Z8HBD // Araip.KQP8V // Aradu.KCP9Z // Aradu.Y017B /…
u.D8TEB // Araip.S35TY // Araip.69X4P // Aradu.U6HMB // Araip.6LF2L // Aradu.96DV9 // Aradu.3W0JX // Aradu.ELX6E // Araip.Z3JP5 // Araip.VHD9K // Araip.M4R5C // Aradu.U5TFK // Araip.0F5SG // Araip.E9KW7 // Aradu.NBE04 // Araip.KRG6B // Aradu.KH1Y4 // Araip.VDJ8E // Aradu.ZH9NQ // Aradu.9R7J6 // Araip.P60YZ // Aradu.0Z3MY // Araip.NB6VC // Aradu.JI7QV // Araip.0MK02 // Araip.CW9M8 // Araip.YXM0P /…
u.ED42J // Aradu.AJ269 // Araip.L8XD1 // Araip.LJD4E // Araip.ARJ2W // Araip.U07PR // Aradu.W9HUI // Araip.DW29V // Araip.X1YIB // Aradu.MQ4WG // Aradu.3MX9T // Aradu.T5TDI // Aradu.1T1YL // Araip.58GE6 // Araip.M37G9 // Araip.09N6L // Aradu.ZX8II // Aradu.C1KJF // Aradu.44Z4L // Araip.00I5G // Aradu.SKP5J // Araip.A7LTW // Aradu.H7AQV // Araip.9P7KS // Aradu.393WI // Araip.48VK2 // Aradu.YQ061 /…
// Araip.E35YU // Araip.PM53A // Aradu.3E1Z0 // Araip.A0AXY // Aradu.59RNH // Aradu.35B90 // Aradu.KY5U8 // Aradu.0EF8C // Aradu.857YF // Aradu.II5C0 // Araip.1A2N7 // Araip.Z68W8 // Araip.Y9Y5W // Araip.TUA24 // Aradu.D15YQ // Aradu.YL5TI // Aradu.S3RLK // Aradu.5S3CI // Araip.X8ENM // Aradu.GC5S7 // Aradu.3H966 // Araip.16X0V // Araip.87FXG // Araip.AP70G // Araip.3Q7T7 // Aradu.M8YF1 // Aradu.…
p.FL8FH // Araip.BG7KI // Aradu.NS08D // Aradu.BLJ5R // Aradu.DB65S // Araip.4T9PN // Aradu.JI8A7 // Araip.H11Y1 // Aradu.9D33T // Araip.WCB4Z // Araip.EX0DZ // Araip.HL9RM // Araip.71PVU // Aradu.WAV5L // Aradu.P4UQH // Aradu.1DA34 // Aradu.1F1XW // Aradu.H5NQ6 // Araip.80KYM // Araip.Q346I // Aradu.MQ2DW // Araip.9E8AI // Aradu.EJ4IQ // Aradu.55BLM // Aradu.35VDR // Araip.2T5Q6 // Aradu.5Q6ZX /…
// Aradu.5G6X0 // Araip.PMF1S // Araip.RDA4Z // Aradu.VR7VT // Araip.9T92B // Aradu.SG8DM // Araip.K9KUX // Araip.RW6GJ // Aradu.YQW7X // Araip.1438U // Araip.8U7YS // Araip.F8718 // Araip.L5A02 // Aradu.ZCP8X // Araip.674KL // Araip.TL0AY // Araip.K6QDQ // Aradu.WT2VD // Araip.3E86P // Aradu.LYL2P // Araip.KHA2A // Araip.L2VKY // Aradu.28TIZ // Aradu.DAC70 // Aradu.075C2 // Araip.C94VE // Araip.…
u.8PJ2J // Aradu.K1NNB // Araip.JQ2ZX // Araip.GF8PG // Araip.XH4DL // Aradu.A87UA // Araip.TG4KH // Araip.G2YF5 // Araip.ENC79 // Araip.9MT8L // Aradu.M2Y4Q // Araip.VC43M // Araip.T7I1X // Aradu.AF0JE // Araip.LMJ0Y // Aradu.JS9G3 // Araip.15W8S // Aradu.48ATB // Araip.X6YYU // Araip.N7GAW // Araip.L094P // Aradu.S7KAF // Araip.PZ3FG // Araip.X5FWF // Araip.F1QDC // Aradu.76EGW // Araip.08H2V /…
p.YG8RE // Aradu.LRS2W // Araip.B7ULW // Aradu.MU7BZ // Aradu.E52Z4 // Araip.7DH1L // Aradu.ZB2RS // Araip.E65EI // Araip.WNQ27 // Aradu.H6YZR // Aradu.NG7HH // Aradu.1QT3H // Araip.3F2C7 // Araip.D4H7P // Araip.9V3ZQ // Araip.072S6 // Aradu.MK9MK // Aradu.76Z6I // Aradu.T4XFC // Araip.H5FJR // Aradu.GMN03 // Araip.P5CGD // Araip.X7W0K // Araip.XM7B4 // Aradu.934TY // Aradu.54M2C // Aradu.NQD4M /…
p.MN08P // Araip.3J41B // Aradu.1T2VN // Aradu.MYV5A // Araip.WU69J // Araip.DM4DE // Araip.37Z3P // Araip.VCI6Y // Aradu.U9FPR // Aradu.LMV8M // Aradu.PZJ9Y // Aradu.X18JC // Araip.PUG95 // Aradu.S7FXD // Araip.KTN4Q // Aradu.ZAF9Y // Aradu.X5YW7 // Aradu.KM1P1 // Araip.HD4P6 // Aradu.JIY90 // Aradu.02GMF // Araip.NC9ER // Araip.F3DK3 // Araip.B73E0 // Araip.59JS8 // Aradu.7U3B1 // Aradu.P5UZE /…
// Aradu.QSH92 // Aradu.6R43S // Aradu.915DU // Aradu.EG5TV // Aradu.YEZ8F // Araip.DQZ2M // Aradu.T3V5H // Aradu.Z4AKN // Aradu.63Q7N // Aradu.G2KXQ // Araip.AD1AP // Araip.WXR0M // Araip.XL4AZ // Araip.C3YP1 // Araip.DP29Z // Aradu.2W3KP // Araip.9GU4E // Araip.FB4F0 // Aradu.CW19Q // Aradu.677BP // Araip.U6WSS // Aradu.YUA91 // Araip.VXC67 // Araip.KCM6L // Araip.9G5DD // Araip.X2AYN // Aradu.…
du.K329F // Araip.Y92IB // Aradu.42SWI // Araip.MG896 // Araip.D5HYW // Araip.69RAL // Araip.G747E // Araip.SPY8U // Araip.CW9M8 // Aradu.4H4PT // Araip.SGD3T // Aradu.QDB5N // Aradu.IY93L // Aradu.88XP3 // Araip.IJA3G // Aradu.UR0SD // Aradu.XL8EL // Aradu.GNE7U // Aradu.87NGS // Araip.VH14Y // Araip.J9HPD // Aradu.7W2Z9 // Aradu.IDM0E // Araip.ANU31 // Aradu.R9WM6 // Aradu.6I571 // Araip.W6SVC …
J // Aradu.WD2CN // Araip.95SNB // Araip.L0QR9 // Aradu.M9QM1 // Araip.7G11P // Araip.4883C // Araip.D9CPB // Aradu.H5M4Q // Aradu.IPP1D // Aradu.IQ2HW // Aradu.2Q2R1 // Araip.JB4PG // Araip.F6XSI // Aradu.JFD76 // Araip.MAF20 // Aradu.5PW7J // Araip.F8D9E // Araip.4SH02 // Araip.535FG // Araip.V65MK // Araip.Z71PW // Araip.387J2 // Araip.AZ41E // Aradu.UVK8T // Aradu.BKP8V // Aradu.V5FA3 // Arai…
adu.TG3N8 // Aradu.DJ1H2 // Araip.EV6KP // Araip.D59X4 // Araip.3QQ5E // Aradu.Q397H // Aradu.S7MPS // Aradu.GAR5M // Aradu.9XQ4B // Araip.5YV6C // Aradu.J0SGA // Aradu.ZXE5G // Araip.CCB7P // Araip.4BX2B // Aradu.SG5CY // Aradu.22C3R // Aradu.SSI0J // Aradu.4P8D3 // Aradu.ZYN4B // Aradu.Y328N // Araip.BLV36 // Araip.DL6JR // Aradu.TG268 // Aradu.98KHN // Aradu.BFU9W // Aradu.ZGB3B // Aradu.M2WJ5…
EY // Aradu.X529F // Aradu.E0RDH // Araip.ZD9NB // Aradu.G8134 // Araip.L23KJ // Aradu.4CC43 // Araip.QF4IK // Araip.VAZ7A // Araip.I5BDL // Araip.HK1HU // Araip.T81Z0 // Araip.QGD29 // Araip.PIY59 // Araip.84EKN // Araip.10QHS // Araip.WL9WC // Araip.7L4UM // Aradu.3UT93 // Aradu.M10HI // Araip.V68WP // Aradu.DBX63 // Araip.MY4P5 // Aradu.T631Q // Araip.6Q7EM // Aradu.3G78B // Aradu.B1SV1 // Ara…
raip.ZH461 // Araip.VHD9K // Araip.174R1 // Araip.Z394L // Aradu.F7PQZ // Aradu.0Q9GS // Aradu.JI7Q5 // Araip.CMK9I // Araip.NA3IN // Araip.J4EUR // Araip.EK557 // Aradu.Q9ATY // Araip.G63IL // Aradu.8A4EQ // Araip.U63A7 // Araip.P60YZ // Aradu.PT6YJ // Aradu.0Z3MY // Araip.YB20N // Araip.I7UCD // Aradu.JI7QV // Araip.0MK02 // Aradu.M63CN // Araip.FY80H // Araip.WP1GX // Aradu.KJ7MW // Araip.ERL3…
u.8PJ2J // Aradu.K1NNB // Araip.JQ2ZX // Araip.GF8PG // Araip.XH4DL // Aradu.A87UA // Araip.TG4KH // Araip.G2YF5 // Araip.ENC79 // Araip.9MT8L // Aradu.M2Y4Q // Araip.VC43M // Araip.T7I1X // Aradu.AF0JE // Araip.LMJ0Y // Aradu.JS9G3 // Araip.15W8S // Aradu.48ATB // Araip.X6YYU // Araip.N7GAW // Araip.L094P // Aradu.S7KAF // Araip.PZ3FG // Araip.X5FWF // Araip.F1QDC // Aradu.76EGW // Araip.08H2V /…
p.E9KW7 // Aradu.R3KCC // Aradu.V9ZMC // Aradu.NBE04 // Araip.KRG6B // Aradu.9Z8WQ // Araip.Y65VY // Araip.9S2X2 // Araip.R725L // Araip.R9EZV // Aradu.9W61Z // Aradu.SJY58 // Araip.CB94A // Araip.J2K2B // Aradu.E5WTS // Araip.M3SVD // Araip.5W3YZ // Araip.884PT // Araip.YXM0P // Aradu.5Q910 // Araip.Q3Y6U // Araip.N82YT // Aradu.Y4PLR // Araip.29BDM // Aradu.IRK1D // Araip.885L6 // Aradu.PC97C /…
// Araip.S6815 // Araip.PY962 // Aradu.4LR6B // Araip.Z6GG7 // Aradu.VWZ1S // Aradu.QG5V9 // Aradu.BC220 // Araip.IBS2G // Araip.79RU1 // Aradu.C42F5 // Aradu.97TKQ // Araip.CR6LE // Aradu.NV6VP // Aradu.T908D // Aradu.4R7ZC // Aradu.ZHN7X // Araip.Q6HU6 // Araip.2U3AF // Araip.U8Q4M // Araip.GBH8B // Araip.ND08G // Araip.0301B // Aradu.3ZE3D // Aradu.SI0X3 // Aradu.Z85BM // Araip.QBI8Q // Aradu.…
du.UQQ1M // Aradu.ZDS2P // Araip.0311L // Araip.2R031 // Araip.06KKE // Aradu.E0FC7 // Aradu.Z8KTC // Aradu.5N5X7 // Araip.NV80N // Araip.6C9XH // Aradu.R9TCK // Araip.S60EP // Aradu.TSK3V // Araip.YUE3B // Aradu.8W0I3 // Araip.T7KDL // Aradu.NKE3U // Aradu.L47B6 // Aradu.E7DEE // Aradu.MB0AX // Araip.7IS5A // Aradu.82QHZ // Aradu.817IP // Araip.3Z0Q8 // Aradu.4A33P // Araip.Q9CQR // Araip.L84IA …
X // Araip.2U0RL // Araip.SE3HS // Aradu.GEE09 // Aradu.U2UP6 // Araip.YXB6F // Araip.IHT4H // Aradu.IHS3C // Araip.104TZ // Araip.WI51C // Aradu.UN3US // Araip.XZ6G1 // Araip.AEN7S // Aradu.K52PG // Aradu.TL9IZ // Araip.YKJ2E // Aradu.79H33 // Araip.FE1BT // Aradu.0XZ7N // Araip.MAZ6C // Aradu.LB7M3 // Araip.W6YCD // Aradu.C0A2F // Aradu.637TZ // Araip.Y0Z8V // Araip.Y0L6Q // Araip.E7MA9 // Arad…
adu.3C582 // Aradu.SH80V // Araip.BR3MH // Araip.NK138 // Aradu.UM7TW // Araip.29WB6 // Araip.BC2TL // Aradu.XM71C // Aradu.DMZ1C // Aradu.G5IDI // Araip.ME8ME // Araip.Q5L8G // Araip.72Y3Y // Aradu.U7A5U // Araip.SJ708 // Araip.NU3WA // Aradu.CBY05 // Aradu.X0G5N // Araip.8E005 // Araip.32YK0 // Araip.AJL31 // Araip.AH1WU // Araip.L4JW9 // Araip.RQ0DI // Aradu.7946Q // Aradu.B4US9 // Aradu.ZT956…
u.RQ4IV // Aradu.J623L // Araip.VWS2E // Aradu.Z17B7 // Aradu.X1031 // Aradu.63LBE // Araip.D0E4F // Araip.93AXA // Araip.IPI3A // Araip.ZSM85 // Araip.MA29F // Araip.L104A // Araip.1QE3Q // Aradu.ME4MM // Araip.E7J8H // Araip.PY3ZK // Araip.174R1 // Aradu.3GX0M // Aradu.XHG9S // Araip.NXL7B // Aradu.V9ZMC // Araip.J4EUR // Aradu.XCE88 // Aradu.8U14V // Araip.R9EZV // Aradu.9W61Z // Aradu.UD2F8 /…
p.VAS61 // Araip.L5PJS // Aradu.14CMN // Aradu.51556 // Aradu.U087J // Aradu.35NII // Aradu.H71BU // Araip.M3GRQ // Araip.J4MMW // Araip.HG1E3 // Araip.6IK4X // Aradu.Z0KKN // Araip.74V81 // Araip.SR92D // Aradu.PR2BP // Aradu.SCP3X // Araip.VY5WD // Araip.G700X // Aradu.VY56E // Araip.L7WHL // Araip.T2824 // Araip.ZJ5BT // Aradu.MV8V6 // Araip.D59X4 // Araip.6N0Y1 // Araip.AQ3AY // Araip.RF8AZ /…
p.XD8I2 // Araip.MPF8R // Aradu.TUS43 // Araip.K5LLB // Aradu.875VG // Aradu.06HW9 // Aradu.4IG8Y // Araip.3797X // Araip.WNH84 // Araip.83N9U // Araip.UPP50 // Aradu.GM1B4 // Aradu.418IY // Aradu.52RDN // Araip.TD5L2 // Araip.3VB5N // Araip.TH9KW // Aradu.8PQ5Y // Aradu.LCC63 // Araip.NH2DF // Araip.2JP01 // Aradu.PW6B5 // Araip.NZ3ML // Aradu.8PJ2J // Aradu.K1NNB // Araip.JQ2ZX // Araip.GF8PG /…
p.KHA2A // Araip.90JS8 // Aradu.8D3W5 // Aradu.XCD52 // Araip.5H0GE // Aradu.DAC70 // Aradu.4R9K0 // Araip.8K6RH // Araip.HKC53 // Araip.1ZJ86 // Aradu.SKS95 // Araip.T2VEW // Araip.A7TGT // Araip.U4S44 // Aradu.J623L // Araip.VWS2E // Araip.ZRL1S // Aradu.Z17B7 // Aradu.X1031 // Aradu.NA3JC // Aradu.63LBE // Araip.D0E4F // Araip.93AXA // Aradu.D4WQD // Araip.IPI3A // Araip.ZSM85 // Araip.L104A /…
u.Q9GV5 // Araip.FD6JX // Araip.SA6WL // Aradu.J41E5 // Aradu.UV8JW // Araip.P1W7D // Araip.D3YID // Aradu.VM730 // Aradu.QS4MW // Araip.BP9R5 // Aradu.M2K9K // Araip.364H9 // Araip.NPZ6W // Aradu.I4E8I // Araip.R9512 // Araip.1F19V // Araip.D65JD // Aradu.J6ULT // Araip.YA4QM // Araip.7LR5J // Araip.H5SVI // Aradu.DRR24 // Araip.J6CZK // Araip.QR6W6 // Aradu.J32MK // Araip.N2I6Z // Aradu.9YL2E /…
// Araip.25L65 // Aradu.L82NR // Araip.Y6U1D // Aradu.P637A // Araip.21TG8 // Araip.KB1X8 // Araip.M97GJ // Aradu.U3CMB // Araip.B89IP // Araip.5U3LQ // Aradu.FC5JP // Araip.X50KN // Aradu.N3E1R // Araip.P2JDK // Aradu.IB6BI // Aradu.KYS97 // Aradu.RYE34 // Aradu.18BLS // Aradu.VUI8Y // Aradu.LT240 // Aradu.VJ0UR // Aradu.B6367 // Aradu.7V7LG // Aradu.8L8L4 // Aradu.4M072 // Aradu.CU9HL // Araip.…
du.EM6Q0 // Araip.RT1VC // Araip.2MW81 // Araip.22UK8 // Araip.511YU // Aradu.T4V6Q // Aradu.7E1BH // Araip.026EM // Araip.RZ75Q // Aradu.38L67 // Araip.B2CZH // Araip.N118V // Araip.R1MQB // Araip.7A9DT // Araip.D1TZE // Aradu.J1PHS // Araip.1550X // Araip.ASB4R // Aradu.YV0Y1 // Araip.DT1IR // Aradu.69PWS // Araip.4XB1Y // Araip.M3BFQ // Araip.YF72G // Aradu.8KF0B // Araip.0A9XP // Araip.Z6BHD …
8 // Aradu.Q81TJ // Araip.53VVT // Aradu.4704D // Aradu.7JG8Z // Aradu.C1NT8 // Araip.F26WX // Araip.TG0L1 // Araip.V41H0 // Aradu.Z9N69 // Aradu.398CK // Araip.S5Q3A // Aradu.MCX7E // Araip.5G2GL // Aradu.SK01T // Araip.T38X7 // Araip.V09WE // Aradu.1QV2U // Aradu.NE81M // Aradu.P1I1G // Araip.1R8Y6 // Aradu.TVX9T // Aradu.2Z4VA // Aradu.RX3FZ // Araip.50KT8 // Araip.CY2KP // Araip.VUH1N // Arai…
aip.3T3KE // Araip.DE3ZB // Aradu.R0ZVY // Araip.0E3QE // Araip.B4JB5 // Aradu.BAW60 // Aradu.PS45N // Aradu.L4D0H // Araip.3V9HH // Araip.Z2XC8 // Aradu.I3UUC // Araip.F6TG6 // Aradu.02GMF // Araip.XH6YG // Aradu.6ZQ97 // Araip.XJ2XR // Araip.J0PEZ // Araip.63SLA // Araip.XMH4N // Aradu.CGN9J // Araip.MIL8Q // Aradu.XC65D // Araip.VPB88 // Araip.2LM92 // Araip.285MZ // Araip.W5G8X // Araip.J0J61…
L6 // Araip.6S8GT // Araip.I88R2 // Aradu.2UC0C // Araip.V8DUY // Araip.RSA74 // Aradu.6Q6K7 // Aradu.J9SY7 // Aradu.NZ9G2 // Aradu.RKM5L // Aradu.MS8HK // Araip.C87U1 // Aradu.AS2MG // Araip.B9HDL // Aradu.6HM8F // Araip.A98H2 // Araip.X50TB // Aradu.0PL1F // Aradu.9U2NA // Aradu.3A2M2 // Aradu.IP6WQ // Araip.7CV2I // Aradu.18HDW // Araip.QTU2G // Aradu.50PN9 // Aradu.EQ5UK // Araip.3V2A7 // Ara…
p.U6WSS // Aradu.YUA91 // Araip.VXC67 // Araip.KCM6L // Araip.9G5DD // Araip.X2AYN // Araip.4V5MM // Araip.W4ZBQ // Aradu.VK93Q // Aradu.S7AGX // Aradu.TVK0N // Araip.UHZ8X // Araip.1V3M7 // Aradu.S6IQK // Araip.S9NB8 // Aradu.9T3X8 // Aradu.6VN02 // Araip.VTP6J // Aradu.EPC1W // Araip.9J07S // Araip.7E8G5 // Aradu.E4M28 // Araip.E6C5N // Araip.X9JG6 // Aradu.4WF4L // Araip.63QU3 // Araip.C8HFV /…
// Aradu.722UV // Araip.CAL49 // Araip.3H4X4 // Aradu.RJ2CI // Aradu.N4UMX // Aradu.Z03WD // Araip.W6LCH // Aradu.J2P4C // Aradu.D0AKP // Araip.9L82B // Aradu.4I166 // Aradu.HGT8J // Araip.GM311 // Aradu.CE0RB // Araip.VPV02 // Aradu.G01FC // Araip.CWN9L // Araip.57S0G // Araip.I6BI3 // Araip.B3PL0 // Araip.58WXB // Araip.W65MZ // Araip.CXD1I // Araip.8SM65 // Aradu.1Z1BT // Araip.FHQ6L // Araip.…
ip.ECK9H // Aradu.Z5CIX // Aradu.ETC3B // Araip.L8AEG // Aradu.JV8ZD // Araip.CR8WS // Araip.9ZK9N // Araip.1N36Z // Araip.DF1J8 // Aradu.V6900 // Araip.X8VTJ // Araip.23JFN // Aradu.R4PPG // Araip.SA4MT // Aradu.HBR6D // Aradu.DUM67 // Araip.C6TXW // Araip.ST9BY // Araip.7BH1Y // Araip.793V0 // Araip.JPM97 // Aradu.383XS // Araip.TT3Z4 // Aradu.L5WLB // Araip.4S000 // Araip.E4S3A // Aradu.BU4E6 …
p.29WB6 // Araip.B4RCV // Araip.60K6G // Aradu.L9M7F // Aradu.I0X0M // Aradu.0T5X0 // Araip.F2I5U // Aradu.9J097 // Araip.WW1MI // Aradu.463D4 // Araip.YW5BZ // Araip.VBT71 // Araip.DWF6Z // Aradu.4CC43 // Araip.1V0Y8 // Araip.Q5EBR // Araip.LZ0B0 // Araip.H4Q41 // Araip.CJ6VL // Aradu.80RUZ // Araip.EC11U // Aradu.VR44R // Araip.V2C5J // Aradu.C8AKW // Aradu.1QV2U // Araip.67BXT // Araip.1C776 /…
u.42MPW // Araip.4HU2G // Araip.X6T08 // Aradu.10WQW // Aradu.Q4MBZ // Aradu.YCR2G // Araip.D1IP2 // Aradu.IJ1L1 // Aradu.YW23C // Araip.WE528 // Aradu.PKQ6L // Aradu.N62XI // Aradu.F623P // Aradu.XS31R // Aradu.AX3Z0 // Aradu.56TMI // Araip.IG14N // Araip.GLN0X // Araip.ZZ1XQ // Araip.37QBR // Aradu.84ZBW // Araip.P4I4K // Aradu.K2PD8 // Aradu.LCM6X // Araip.GDV4U // Araip.YYD48 // Aradu.49RUG /…
p.D3QX1 // Araip.MR3NT // Aradu.707UY // Araip.94QR3 // Araip.BHV1A // Araip.MFA1G // Aradu.Q1LBD // Aradu.U1RBP // Aradu.UZ2FF // Araip.9VL08 // Aradu.4F9D9 // Araip.21S3V // Aradu.42MPW // Araip.21V2Q // Araip.85DXU // Araip.37L82 // Aradu.N9CVY // Aradu.0M659 // Aradu.Q9H8I // Aradu.HQ5WT // Aradu.ZL5SD // Aradu.LXW3J // Araip.L5YIB // Aradu.0RY0N // Aradu.82M2C // Araip.LK0RZ // Araip.E51S4 /…
p.AHD6I // Araip.T6R6K // Aradu.X6MU8 // Aradu.9Q1AJ // Aradu.N83I9 // Araip.Q3Y4B // Araip.LE568 // Aradu.DHT3V // Araip.HTG9W // Aradu.RJZ23 // Araip.QR111 // Aradu.77WYF // Araip.H07NM // Araip.U4XHQ // Aradu.X7VPA // Araip.89D8V // Araip.89D8R // Aradu.LSQ2N // Araip.F4TTY // Aradu.10AS3 // Aradu.41EZW // Araip.B3H32 // Aradu.2X6EM // Aradu.DI4NM // Araip.D5HYW // Aradu.413LK // Araip.PG5E1 /…
// Aradu.LG7MA // Aradu.MRR38 // Aradu.U3HGP // Araip.6749X // Araip.NH2AL // Araip.PTQ1W // Araip.V7PRS // Aradu.CX05K // Araip.5BG2T // Aradu.R8UZU // Araip.K6NLX // Araip.LM0ST // Araip.49HM2 // Araip.1P3VW // Aradu.YD4ZV // Aradu.UAV1Q // Araip.9I95A // Araip.QQ1ZS // Araip.RDW8L // Araip.9Z9MC // Aradu.78JKA // Araip.X4XUI // Aradu.ZH7LL // Aradu.8B0A9 // Araip.4J512 // Aradu.YH2WE // Aradu.…
du.WQH06 // Aradu.DA392 // Aradu.7H3TJ // Aradu.2F0CR // Araip.VTP32 // Aradu.WV2AU // Aradu.DW7PG // Aradu.87VJS // Araip.NVP92 // Araip.03WZR // Araip.21GKX // Aradu.NVM07 // Aradu.H4688 // Aradu.58KSZ // Aradu.42GMX // Aradu.6X5UZ // Araip.TU8SG // Araip.4M6JX // Araip.E0XSD // Aradu.D18PX // Araip.1H85T // Aradu.CXJ5P // Araip.M3K7N // Aradu.TS7XP // Aradu.W8L28 // Araip.CB2CZ // Araip.V8K0J …
Y // Araip.70MBH // Aradu.SL404 // Aradu.W4RTP // Araip.CG37Z // Araip.J6YBR // Araip.26NNH // Aradu.B3HM1 // Araip.Q15HN // Aradu.HM6WJ // Araip.XS5TH // Araip.MTT8V // Araip.TF4MJ // Aradu.S2ABR // Aradu.H7PBF // Aradu.40X7J // Araip.0U2QD // Aradu.JQ7JG // Aradu.NG08K // Araip.Q5FBC // Araip.79V5G // Araip.CC13V // Aradu.ZN122 // Araip.PP85N // Araip.H5JKU // Aradu.0S6II // Aradu.DBL26 // Arai…
u.QD7TL // Araip.4Y5NV // Aradu.Q98P4 // Araip.NH8GX // Aradu.NVM07 // Aradu.Q26PA // Araip.97MHJ // Araip.Z71PW // Aradu.R4DYR // Aradu.C19JT // Aradu.6X5UZ // Araip.TU8SG // Araip.UF0MQ // Araip.P9J58 // Araip.CSV1L // Araip.WMP7D // Aradu.20C0X // Araip.59E1I // Araip.L8EL7 // Araip.85TQF // Araip.FM4II // Araip.M3K7N // Araip.0J4UH // Araip.BSU8F // Araip.R3U3U // Araip.CB2CZ // Aradu.G7BKV /…
u.QD7TL // Araip.4Y5NV // Aradu.Q98P4 // Araip.NH8GX // Aradu.NVM07 // Aradu.Q26PA // Araip.97MHJ // Araip.Z71PW // Aradu.R4DYR // Aradu.C19JT // Aradu.6X5UZ // Araip.TU8SG // Araip.UF0MQ // Araip.P9J58 // Araip.CSV1L // Araip.WMP7D // Aradu.20C0X // Araip.59E1I // Araip.L8EL7 // Araip.85TQF // Araip.FM4II // Araip.M3K7N // Araip.0J4UH // Araip.BSU8F // Araip.R3U3U // Araip.CB2CZ // Aradu.G7BKV /…

## Sheet: molecular functions
GO:0005488	F	binding	766	1321	24135	38484	0.96	1	// Araip.I15G1 // Araip.YE1CZ // Araip.U1RSV // Aradu.F19Z7 // Aradu.UX4KT // Araip.SB04G // Aradu.EMM34 // Aradu.60FFJ // Aradu.I9JU3 // Araip.0WL30 // Aradu.60IB6 // Araip.D0M9M // Araip.82L4V // Aradu.0C9TU // Aradu.9P432 // Aradu.G99LQ // Araip.QC3D1 // Araip.ZY14U // Araip.Q1JDY // Aradu.Q3FM7 // Aradu.YHF88 // Araip.WWK4F // Araip.G9RMH // Araip.PU48P // Araip.7XH09 // Araip.C0Q51 // Araip.…	// Araip.43TSN // Araip.QQ7FB // Araip.438GZ // Araip.CX2J8 // Aradu.X3DNX // Araip.0WL30 // Araip.IG21E // Aradu.18I2L // Araip.ZQ7S9 // Araip.Y28R2 // Araip.09UES // Aradu.CBB8Q // Aradu.Q6JTL // Aradu.WMI8X // Araip.J6PP8 // Araip.J82UY // Aradu.G9WQT // Araip.QV6XS // Aradu.61A42 // Araip.76C4P // Aradu.72WV5 // Araip.FAY7E // Araip.Q98Y2 // Aradu.H3WM7 // Aradu.W3BNI // Aradu.47I1Q // Aradu.…
GO:0003824	F	catalytic activity	575	1321	15644	38484	0.086	1	// Aradu.1L6HR // Aradu.X66TP // Aradu.ILC9H // Araip.YC2CD // Araip.NI866 // Aradu.F19Z7 // Araip.NKJ54 // Aradu.348PZ // Aradu.UX4KT // Araip.74J1S // Araip.IZ27R // Aradu.EMM34 // Aradu.I9JU3 // Araip.0WL30 // Aradu.60IB6 // Aradu.D4FDN // Araip.9WK4L // Aradu.0C9TU // Araip.QK1BG // Aradu.ED3FV // Aradu.H0G14 // Aradu.36SI6 // Araip.ZY14U // Aradu.X96SI // Aradu.75D3M // Araip.WWK4F // Araip.…	// Aradu.Y6P6G // Araip.6U9BD // Aradu.W9G7C // Araip.4D1A3 // Araip.E5HJE // Araip.74H17 // Aradu.MF82K // Aradu.NR0P7 // Araip.43TSN // Araip.7AL8W // Araip.Y0VXW // Aradu.HQ2V8 // Aradu.3I0IG // Araip.J98GW // Aradu.214XN // Araip.A3H9Q // Araip.6YJ7D // Araip.5804B // Aradu.96480 // Araip.HKZ7Q // Aradu.L2IAX // Aradu.RA028 // Aradu.E0FC7 // Araip.PK5IZ // Aradu.J3GMZ // Araip.0WL30 // Araip.…
GO:0005515	F	protein binding	225	1321	8455	38484	1	1	// Araip.136M0 // Aradu.G99LQ // Aradu.JAV3X // Araip.26EKA // Aradu.X8MF9 // Araip.HD55C // Aradu.F19Z7 // Araip.YQP66 // Aradu.7F8A1 // Aradu.QZS0Y // Aradu.99532 // Araip.TJ1W0 // Aradu.60FFJ // Araip.K56RN // Araip.0WL30 // Araip.D3JC1 // Araip.M14D6 // Aradu.LA6PH // Aradu.28P5F // Aradu.38JU0 // Araip.B3AHS // Araip.QC3D1 // Araip.9T36C // Araip.ZY14U // Aradu.YHF88 // Aradu.IJ0H9 // Araip.…	// Araip.M64Q1 // Aradu.NR0P7 // Araip.7AL8W // Araip.QQ7FB // Araip.438GZ // Aradu.7B3CD // Aradu.EP24T // Araip.58L9N // Aradu.Q8UNU // Aradu.TC3PK // Aradu.L2IAX // Araip.YS8I7 // Araip.0WL30 // Araip.IK925 // Aradu.FJ32V // Araip.EA643 // Araip.5F6MD // Araip.69YUJ // Aradu.SG4RQ // Araip.1N42Z // Araip.KFG3S // Araip.09UES // Aradu.X4JYD // Aradu.EM3SB // Aradu.9CT7A // Araip.1H6L7 // Aradu.…
GO:0000166	F	nucleotide binding	222	1321	7145	38484	0.93	1	// Aradu.1L99Z // Aradu.H0G14 // Araip.FGW3H // Aradu.1IM7V // Aradu.F19Z7 // Araip.VC2H5 // Araip.J0JC5 // Aradu.98U3Z // Aradu.UX4KT // Aradu.YV0F0 // Aradu.EMM34 // Araip.WVC78 // Aradu.I9JU3 // Aradu.60IB6 // Aradu.0YU5H // Aradu.0C9TU // Aradu.KF6LM // Aradu.C510V // Araip.TQ18T // Aradu.P4874 // Aradu.FWA9B // Araip.ZY14U // Araip.14EMX // Araip.S6Q95 // Araip.UGA40 // Aradu.JPL2X // Araip.…	// Aradu.NR0P7 // Araip.7AL8W // Araip.PLU2V // Aradu.3I0IG // Aradu.97G85 // Araip.DKI8Z // Araip.5804B // Aradu.8W768 // Araip.PL634 // Araip.HKZ7Q // Aradu.L2IAX // Aradu.GB0R9 // Araip.GQ1YV // Araip.93EB9 // Aradu.3A7SE // Araip.1N42Z // Aradu.WA2S7 // Aradu.D6SVB // Araip.G34L7 // Araip.6C0N9 // Aradu.RI4W0 // Aradu.YF31D // Araip.UFA1S // Aradu.299JM // Aradu.14EED // Araip.A5WL9 // Araip.…
GO:0017076	F	purine nucleotide binding	198	1321	6141	38484	0.81	1	// Aradu.1L99Z // Araip.FGW3H // Aradu.1IM7V // Aradu.F19Z7 // Araip.VC2H5 // Araip.J0JC5 // Aradu.98U3Z // Aradu.UX4KT // Aradu.YV0F0 // Aradu.EMM34 // Araip.WVC78 // Aradu.I9JU3 // Aradu.60IB6 // Aradu.AI6BS // Aradu.KF6LM // Aradu.C510V // Araip.TQ18T // Aradu.P4874 // Aradu.FWA9B // Araip.ZY14U // Araip.14EMX // Araip.UGA40 // Aradu.JPL2X // Araip.WWK4F // Aradu.4P8D3 // Araip.Q81PN // Araip.…	// Aradu.NR0P7 // Araip.7AL8W // Araip.PLU2V // Aradu.3I0IG // Aradu.97G85 // Araip.DKI8Z // Araip.5804B // Araip.PL634 // Araip.HKZ7Q // Aradu.L2IAX // Aradu.GB0R9 // Araip.GQ1YV // Araip.93EB9 // Aradu.3A7SE // Araip.1N42Z // Aradu.WA2S7 // Aradu.D6SVB // Araip.6C0N9 // Aradu.RI4W0 // Araip.UFA1S // Aradu.HQ2V8 // Aradu.14EED // Araip.34JE3 // Aradu.W3B9W // Aradu.J0DSA // Aradu.K3RPT // Araip.…
GO:0016787	F	hydrolase activity	198	1321	5139	38484	0.068	1	// Araip.WTW2C // Araip.9T02K // Araip.L3SN7 // Araip.8ZP6J // Aradu.1L6HR // Araip.3FK8B // Aradu.8019V // Araip.NKJ54 // Araip.YU0R1 // Araip.1H7DX // Aradu.QMU6X // Araip.IZ27R // Aradu.YV0F0 // Araip.TJ1W0 // Aradu.1L99Z // Aradu.XZ6VE // Aradu.D4FDN // Aradu.0YU5H // Araip.R02Z7 // Araip.2EE1X // Aradu.LA6PH // Aradu.ED3FV // Araip.K90VM // Aradu.70NBC // Aradu.JPL2X // Araip.WWK4F // Araip.…	// Aradu.NB8XZ // Aradu.Y6P6G // Aradu.924GX // Araip.PK6CY // Araip.NR5KZ // Araip.NY531 // Aradu.6Z600 // Aradu.Y4DRW // Aradu.JE9HU // Aradu.PRM39 // Araip.PLU2V // Araip.Z6BHD // Aradu.P4R7R // Aradu.214XN // Araip.A3H9Q // Araip.FD1FI // Araip.Y6RST // Aradu.NEL01 // Araip.XM1AF // Araip.86CPI // Aradu.96480 // Araip.EXH9P // Araip.X90BH // Araip.PK5IZ // Aradu.DM0CN // Aradu.1L6HR // Aradu.…
GO:0003676	F	nucleic acid binding	198	1321	5950	38484	0.67	1	// Aradu.4NJ9R // Araip.W7HYQ // Aradu.1L99Z // Araip.9ZT6A // Aradu.2CQ5F // Aradu.F6Z4G // Araip.I15G1 // Araip.YE1CZ // Aradu.TTU00 // Araip.U1RSV // Araip.EX7BP // Aradu.43K0P // Aradu.NK24P // Araip.9BR1Z // Aradu.YV0F0 // Aradu.H2YS3 // Aradu.QYV19 // Araip.B07N1 // Aradu.XGA9X // Araip.3FK8B // Araip.D0M9M // Araip.82L4V // Araip.IRM4P // Aradu.0KI78 // Aradu.J8CE9 // Aradu.67X2R // Araip.…	// Aradu.EV3XY // Aradu.Y7C7J // Aradu.299JM // Aradu.992D9 // Araip.51ELU // Araip.CX2J8 // Aradu.97G85 // Araip.SW4RZ // Aradu.X3DNX // Aradu.U00EF // Araip.CG25P // Araip.M4HDH // Araip.L69HC // Aradu.15QQT // Araip.Y28R2 // Aradu.3A7SE // Araip.1N42Z // Araip.DS5KE // Araip.P38YN // Araip.57MNF // Araip.XN0TT // Aradu.YE99Z // Aradu.Y7NUP // Aradu.W3GLH // Araip.F3CGD // Araip.7U3HG // Aradu.…
GO:0001883	F	purine nucleoside binding	187	1321	5593	38484	0.65	1	// Aradu.1L99Z // Araip.FGW3H // Aradu.1IM7V // Aradu.F19Z7 // Araip.VC2H5 // Araip.J0JC5 // Aradu.98U3Z // Aradu.UX4KT // Aradu.YV0F0 // Aradu.EMM34 // Araip.WVC78 // Aradu.I9JU3 // Aradu.60IB6 // Aradu.AI6BS // Aradu.KF6LM // Aradu.C510V // Araip.TQ18T // Aradu.P4874 // Aradu.FWA9B // Araip.ZY14U // Araip.14EMX // Araip.UGA40 // Aradu.JPL2X // Aradu.4P8D3 // Araip.Q81PN // Araip.M2V13 // Araip.…	// Aradu.NR0P7 // Araip.7AL8W // Araip.PLU2V // Aradu.3I0IG // Aradu.97G85 // Araip.DKI8Z // Araip.5804B // Araip.PL634 // Araip.HKZ7Q // Aradu.L2IAX // Aradu.GB0R9 // Araip.GQ1YV // Araip.93EB9 // Aradu.3A7SE // Araip.1N42Z // Aradu.WA2S7 // Aradu.RI4W0 // Araip.UFA1S // Aradu.HQ2V8 // Aradu.14EED // Araip.34JE3 // Aradu.W3B9W // Aradu.J0DSA // Aradu.K3RPT // Araip.HXN3H // Aradu.G9WQT // Araip.…
GO:0001882	F	nucleoside binding	187	1321	5628	38484	0.68	1	// Aradu.1L99Z // Araip.FGW3H // Aradu.1IM7V // Aradu.F19Z7 // Araip.VC2H5 // Araip.J0JC5 // Aradu.98U3Z // Aradu.UX4KT // Aradu.YV0F0 // Aradu.EMM34 // Araip.WVC78 // Aradu.I9JU3 // Aradu.60IB6 // Aradu.AI6BS // Aradu.KF6LM // Aradu.C510V // Araip.TQ18T // Aradu.P4874 // Aradu.FWA9B // Araip.ZY14U // Araip.14EMX // Araip.UGA40 // Aradu.JPL2X // Aradu.4P8D3 // Araip.Q81PN // Araip.M2V13 // Araip.…	// Aradu.NR0P7 // Araip.7AL8W // Araip.PLU2V // Aradu.3I0IG // Aradu.97G85 // Araip.DKI8Z // Araip.5804B // Araip.PL634 // Araip.HKZ7Q // Aradu.L2IAX // Aradu.GB0R9 // Araip.GQ1YV // Araip.93EB9 // Aradu.3A7SE // Araip.1N42Z // Aradu.WA2S7 // Aradu.RI4W0 // Araip.UFA1S // Aradu.HQ2V8 // Aradu.14EED // Araip.34JE3 // Aradu.W3B9W // Aradu.J0DSA // Aradu.K3RPT // Araip.HXN3H // Aradu.G9WQT // Araip.…
GO:0030554	F	adenyl nucleotide binding	187	1321	5593	38484	0.65	1	// Aradu.1L99Z // Araip.FGW3H // Aradu.1IM7V // Aradu.F19Z7 // Araip.VC2H5 // Araip.J0JC5 // Aradu.98U3Z // Aradu.UX4KT // Aradu.YV0F0 // Aradu.EMM34 // Araip.WVC78 // Aradu.I9JU3 // Aradu.60IB6 // Aradu.AI6BS // Aradu.KF6LM // Aradu.C510V // Araip.TQ18T // Aradu.P4874 // Aradu.FWA9B // Araip.ZY14U // Araip.14EMX // Araip.UGA40 // Aradu.JPL2X // Aradu.4P8D3 // Araip.Q81PN // Araip.M2V13 // Araip.…	// Aradu.NR0P7 // Araip.7AL8W // Araip.PLU2V // Aradu.3I0IG // Aradu.97G85 // Araip.DKI8Z // Araip.5804B // Araip.PL634 // Araip.HKZ7Q // Aradu.L2IAX // Aradu.GB0R9 // Araip.GQ1YV // Araip.93EB9 // Aradu.3A7SE // Araip.1N42Z // Aradu.WA2S7 // Aradu.RI4W0 // Araip.UFA1S // Aradu.HQ2V8 // Aradu.14EED // Araip.34JE3 // Aradu.W3B9W // Aradu.J0DSA // Aradu.K3RPT // Araip.HXN3H // Aradu.G9WQT // Araip.…
GO:0032555	F	purine ribonucleotide binding	180	1321	5792	38484	0.91	1	// Aradu.1L99Z // Araip.FGW3H // Aradu.1IM7V // Aradu.F19Z7 // Araip.VC2H5 // Araip.J0JC5 // Aradu.98U3Z // Aradu.UX4KT // Aradu.YV0F0 // Araip.WVC78 // Aradu.I9JU3 // Aradu.60IB6 // Aradu.AI6BS // Aradu.C510V // Aradu.P4874 // Aradu.UP4F5 // Araip.ZY14U // Araip.14EMX // Araip.UGA40 // Aradu.JPL2X // Araip.WWK4F // Aradu.4P8D3 // Araip.Q81PN // Araip.M2V13 // Araip.G9RMH // Aradu.7W2Z9 // Aradu.…	// Aradu.NR0P7 // Araip.7AL8W // Araip.PLU2V // Aradu.3I0IG // Aradu.97G85 // Araip.PL634 // Araip.HKZ7Q // Aradu.L2IAX // Aradu.GB0R9 // Araip.GQ1YV // Araip.93EB9 // Aradu.3A7SE // Araip.1N42Z // Aradu.WA2S7 // Aradu.D6SVB // Araip.6C0N9 // Aradu.RI4W0 // Araip.UFA1S // Aradu.HQ2V8 // Aradu.14EED // Araip.34JE3 // Aradu.W3B9W // Aradu.J0DSA // Araip.HXN3H // Aradu.G9WQT // Araip.QV6XS // Araip.…
GO:0032553	F	ribonucleotide binding	180	1321	5792	38484	0.91	1	// Aradu.1L99Z // Araip.FGW3H // Aradu.1IM7V // Aradu.F19Z7 // Araip.VC2H5 // Araip.J0JC5 // Aradu.98U3Z // Aradu.UX4KT // Aradu.YV0F0 // Araip.WVC78 // Aradu.I9JU3 // Aradu.60IB6 // Aradu.AI6BS // Aradu.C510V // Aradu.P4874 // Aradu.UP4F5 // Araip.ZY14U // Araip.14EMX // Araip.UGA40 // Aradu.JPL2X // Araip.WWK4F // Aradu.4P8D3 // Araip.Q81PN // Araip.M2V13 // Araip.G9RMH // Aradu.7W2Z9 // Aradu.…	// Aradu.NR0P7 // Araip.7AL8W // Araip.PLU2V // Aradu.3I0IG // Aradu.97G85 // Araip.PL634 // Araip.HKZ7Q // Aradu.L2IAX // Aradu.GB0R9 // Araip.GQ1YV // Araip.93EB9 // Aradu.3A7SE // Araip.1N42Z // Aradu.WA2S7 // Aradu.D6SVB // Araip.6C0N9 // Aradu.RI4W0 // Araip.UFA1S // Aradu.HQ2V8 // Aradu.14EED // Araip.34JE3 // Aradu.W3B9W // Aradu.J0DSA // Araip.HXN3H // Aradu.G9WQT // Araip.QV6XS // Araip.…
GO:0046872	F	metal ion binding	174	1321	6314	38484	1	1	// Araip.B18UN // Aradu.DA245 // Aradu.TI2CX // Araip.SGA37 // Aradu.G99LQ // Aradu.K0FM3 // Araip.06TYZ // Aradu.X8MF9 // Araip.HD55C // Aradu.E6ID0 // Aradu.PR2BP // Araip.HWV62 // Aradu.6KR5S // Araip.SB04G // Aradu.PH3JT // Araip.K56RN // Aradu.T0IJJ // Aradu.N8FJN // Araip.D3JC1 // Aradu.TZD57 // Aradu.VV1WJ // Aradu.P4874 // Araip.B3AHS // Aradu.D0CN9 // Aradu.GJN8J // Aradu.Q3FM7 // Aradu.…	// Araip.6U9BD // Araip.K96U9 // Araip.6V837 // Araip.74H17 // Araip.43TSN // Araip.K9GMS // Aradu.2KR68 // Aradu.Q8UNU // Aradu.RA028 // Araip.31XHT // Araip.L69HC // Aradu.S6LVZ // Araip.IG21E // Aradu.T8DWL // Aradu.Y7C7J // Araip.5F6MD // Aradu.J296J // Aradu.18I2L // Aradu.R8HR4 // Aradu.49PAS // Araip.B1BRC // Araip.DS5KE // Aradu.X4JYD // Aradu.CBB8Q // Araip.57MNF // Aradu.Q6JTL // Aradu.…
GO:0043167	F	ion binding	174	1321	6334	38484	1	1	// Araip.B18UN // Aradu.DA245 // Aradu.TI2CX // Araip.SGA37 // Aradu.G99LQ // Aradu.K0FM3 // Araip.06TYZ // Aradu.X8MF9 // Araip.HD55C // Aradu.E6ID0 // Aradu.PR2BP // Araip.HWV62 // Aradu.6KR5S // Araip.SB04G // Aradu.PH3JT // Araip.K56RN // Aradu.T0IJJ // Aradu.N8FJN // Araip.D3JC1 // Aradu.TZD57 // Aradu.VV1WJ // Aradu.P4874 // Araip.B3AHS // Aradu.D0CN9 // Aradu.GJN8J // Aradu.Q3FM7 // Aradu.…	// Araip.6U9BD // Araip.K96U9 // Araip.6V837 // Araip.74H17 // Araip.43TSN // Araip.K9GMS // Aradu.2KR68 // Aradu.Q8UNU // Aradu.RA028 // Araip.31XHT // Araip.L69HC // Aradu.S6LVZ // Araip.IG21E // Aradu.T8DWL // Aradu.Y7C7J // Araip.5F6MD // Aradu.J296J // Aradu.18I2L // Aradu.R8HR4 // Aradu.49PAS // Araip.B1BRC // Araip.DS5KE // Aradu.X4JYD // Aradu.CBB8Q // Araip.57MNF // Aradu.Q6JTL // Aradu.…
GO:0043169	F	cation binding	174	1321	6330	38484	1	1	// Araip.B18UN // Aradu.DA245 // Aradu.TI2CX // Araip.SGA37 // Aradu.G99LQ // Aradu.K0FM3 // Araip.06TYZ // Aradu.X8MF9 // Araip.HD55C // Aradu.E6ID0 // Aradu.PR2BP // Araip.HWV62 // Aradu.6KR5S // Araip.SB04G // Aradu.PH3JT // Araip.K56RN // Aradu.T0IJJ // Aradu.N8FJN // Araip.D3JC1 // Aradu.TZD57 // Aradu.VV1WJ // Aradu.P4874 // Araip.B3AHS // Aradu.D0CN9 // Aradu.GJN8J // Aradu.Q3FM7 // Aradu.…	// Araip.6U9BD // Araip.K96U9 // Araip.6V837 // Araip.74H17 // Araip.43TSN // Araip.K9GMS // Aradu.2KR68 // Aradu.Q8UNU // Aradu.RA028 // Araip.31XHT // Araip.L69HC // Aradu.S6LVZ // Araip.IG21E // Aradu.T8DWL // Aradu.Y7C7J // Araip.5F6MD // Aradu.J296J // Aradu.18I2L // Aradu.R8HR4 // Aradu.49PAS // Araip.B1BRC // Araip.DS5KE // Aradu.X4JYD // Aradu.CBB8Q // Araip.57MNF // Aradu.Q6JTL // Aradu.…
GO:0032559	F	adenyl ribonucleotide binding	169	1321	5260	38484	0.81	1	// Aradu.1L99Z // Araip.FGW3H // Aradu.1IM7V // Aradu.F19Z7 // Araip.J0JC5 // Aradu.98U3Z // Aradu.UX4KT // Aradu.YV0F0 // Araip.WVC78 // Aradu.I9JU3 // Aradu.XZ6VE // Aradu.AI6BS // Aradu.C510V // Aradu.P4874 // Aradu.UP4F5 // Araip.ZY14U // Araip.14EMX // Araip.UGA40 // Aradu.JPL2X // Aradu.4P8D3 // Araip.Q81PN // Araip.M2V13 // Araip.G9RMH // Aradu.7W2Z9 // Aradu.SE501 // Araip.PCB4M // Araip.…	// Araip.68E98 // Aradu.PYS2I // Aradu.AEH7T // Araip.NR5KZ // Araip.YF72G // Araip.YI8W9 // Aradu.6Z600 // Aradu.NR0P7 // Araip.9WV22 // Araip.7AL8W // Araip.NFF6I // Aradu.60C6S // Araip.14XRX // Aradu.97G85 // Aradu.X6UYT // Araip.PL634 // Araip.Y45KL // Aradu.2WS3X // Araip.HKZ7Q // Araip.X90BH // Araip.SEJ0X // Aradu.H4EJP // Aradu.56X7I // Araip.60EAB // Aradu.X00D6 // Araip.Y8CYZ // Aradu.…
GO:0003677	F	DNA binding	168	1321	3134	38484	9.2e-08	3.1e-05	// Araip.W7HYQ // Aradu.1L99Z // Araip.9ZT6A // Aradu.2CQ5F // Aradu.F6Z4G // Araip.I15G1 // Araip.YE1CZ // Araip.U1RSV // Araip.EX7BP // Aradu.43K0P // Aradu.NK24P // Araip.9BR1Z // Aradu.YV0F0 // Aradu.H2YS3 // Aradu.QYV19 // Araip.B07N1 // Araip.D0M9M // Araip.82L4V // Araip.IRM4P // Aradu.0KI78 // Aradu.J8CE9 // Aradu.67X2R // Araip.Q1JDY // Aradu.C87QH // Araip.76FEY // Aradu.N4Y9K // Aradu.…	// Aradu.4WT7F // Araip.N1GGK // Aradu.IX9G9 // Araip.U9KHW // Araip.AU0RS // Araip.F2YJH // Aradu.6GZ9E // Araip.CX2J8 // Aradu.97G85 // Araip.M0P25 // Aradu.D0AMA // Aradu.X3DNX // Aradu.U00EF // Araip.CG25P // Araip.JX6GK // Araip.SPA3D // Aradu.56X7I // Araip.F7MEE // Aradu.Z2BSL // Araip.82L4V // Aradu.05MVI // Aradu.H2YS3 // Araip.PUS3S // Araip.Y28R2 // Aradu.3A7SE // Aradu.7H178 // Araip.…
GO:0016740	F	transferase activity	163	1321	5091	38484	0.81	1	// Aradu.82M2C // Aradu.X66TP // Aradu.ILC9H // Araip.S6BCW // Araip.I0HKJ // Aradu.UU4C2 // Aradu.F19Z7 // Aradu.348PZ // Aradu.CAI0E // Araip.J0JC5 // Aradu.98U3Z // Aradu.UX4KT // Araip.74J1S // Aradu.0L9GE // Aradu.I9JU3 // Araip.0WL30 // Aradu.60IB6 // Araip.9WK4L // Aradu.XZP9V // Aradu.P4874 // Aradu.36SI6 // Araip.ZY14U // Araip.14EMX // Aradu.4P8D3 // Araip.Q81PN // Aradu.EV762 // Aradu.…	// Araip.68E98 // Araip.L0CPF // Aradu.W9G7C // Aradu.AEH7T // Aradu.9H3L9 // Araip.YF72G // Aradu.X66TP // Aradu.GE9NM // Aradu.NR0P7 // Araip.9WV22 // Araip.7AL8W // Araip.Y0VXW // Araip.NFF6I // Aradu.60C6S // Araip.14XRX // Araip.MIL8Q // Araip.68K5U // Araip.Q2Z6R // Aradu.X6UYT // Araip.6W2BB // Aradu.38ZXG // Aradu.2WS3X // Araip.HKZ7Q // Araip.E3E4E // Aradu.L2IAX // Aradu.H4EJP // Aradu.…
GO:0005524	F	ATP binding	156	1321	4449	38484	0.41	1	// Aradu.1L99Z // Aradu.1IM7V // Aradu.F19Z7 // Araip.J0JC5 // Aradu.98U3Z // Araip.1H7DX // Aradu.YV0F0 // Aradu.I9JU3 // Aradu.60IB6 // Aradu.AI6BS // Aradu.C510V // Aradu.P4874 // Aradu.UP4F5 // Araip.ZY14U // Araip.14EMX // Aradu.JPL2X // Aradu.4P8D3 // Araip.Q81PN // Araip.M2V13 // Araip.G9RMH // Aradu.7W2Z9 // Aradu.SE501 // Araip.PCB4M // Araip.C0Q51 // Araip.J8YUW // Aradu.666F3 // Aradu.…	// Araip.68E98 // Aradu.C1NT8 // Aradu.AEH7T // Araip.NR5KZ // Araip.YF72G // Aradu.6Z600 // Aradu.NR0P7 // Araip.9WV22 // Araip.7AL8W // Araip.NFF6I // Aradu.60C6S // Araip.14XRX // Aradu.97G85 // Aradu.X6UYT // Araip.Y45KL // Aradu.2WS3X // Araip.HKZ7Q // Araip.X90BH // Araip.SEJ0X // Aradu.H4EJP // Aradu.56X7I // Araip.60EAB // Aradu.X00D6 // Araip.Y8CYZ // Araip.H279I // Araip.GQ1YV // Aradu.…
GO:0046914	F	transition metal ion binding	129	1321	4855	38484	1	1	// Aradu.TI2CX // Araip.SGA37 // Aradu.G99LQ // Aradu.K0FM3 // Aradu.X8MF9 // Araip.HD55C // Aradu.E6ID0 // Aradu.PR2BP // Araip.HWV62 // Aradu.6KR5S // Araip.SB04G // Aradu.PH3JT // Araip.K56RN // Aradu.N8FJN // Araip.D3JC1 // Aradu.TZD57 // Aradu.VV1WJ // Araip.B3AHS // Aradu.D0CN9 // Aradu.Q3FM7 // Araip.7G2AU // Aradu.K4APN // Araip.977B6 // Araip.J87TP // Aradu.4R68R // Araip.KVM2C // Araip.…	// Araip.4XB1Y // Araip.6U9BD // Araip.8F4W7 // Araip.3J4UV // Araip.M3BFQ // Araip.6V837 // Aradu.7L15H // Araip.43TSN // Araip.4A8BF // Araip.YL9AF // Araip.K9GMS // Araip.UT4IL // Aradu.2KR68 // Araip.T2XRD // Araip.K96U9 // Araip.XX9VH // Araip.TS2QL // Aradu.H1RTI // Araip.8V6NC // Aradu.QHA6Y // Araip.I0093 // Aradu.7I106 // Araip.E0V6P // Araip.9Z2SX // Aradu.T00FF // Aradu.36PGB // Aradu.…
GO:0016772	F	transferase activity, transferring phosphorus-containing groups	113	1321	3438	38484	0.69	1	// Araip.S6BCW // Aradu.F19Z7 // Araip.6P2F9 // Aradu.CAI0E // Araip.J0JC5 // Aradu.98U3Z // Aradu.UX4KT // Araip.74J1S // Aradu.I9JU3 // Araip.0WL30 // Aradu.60IB6 // Araip.9WK4L // Aradu.C510V // Aradu.P4874 // Araip.ZY14U // Araip.14EMX // Aradu.4P8D3 // Araip.Q81PN // Aradu.7W2Z9 // Aradu.SE501 // Araip.136S0 // Araip.C0Q51 // Aradu.2E3F6 // Araip.L02B7 // Araip.75CVM // Araip.CIZ6F // Araip.…	// Araip.68E98 // Araip.F82T0 // Aradu.W9G7C // Aradu.AEH7T // Araip.YF72G // Aradu.GE9NM // Aradu.NR0P7 // Araip.9WV22 // Araip.7AL8W // Araip.NFF6I // Aradu.60C6S // Araip.14XRX // Araip.MIL8Q // Aradu.X6UYT // Aradu.38ZXG // Araip.HKZ7Q // Araip.SEJ0X // Aradu.H4EJP // Araip.26NNH // Araip.60EAB // Aradu.X00D6 // Araip.K116F // Araip.DH7WI // Araip.0WL30 // Araip.H279I // Araip.GQ1YV // Aradu.…
GO:0016301	F	kinase activity	108	1321	2947	38484	0.27	1	// Araip.S6BCW // Aradu.F19Z7 // Araip.6P2F9 // Aradu.CAI0E // Araip.J0JC5 // Aradu.98U3Z // Aradu.UX4KT // Araip.LMR7U // Aradu.I9JU3 // Araip.0WL30 // Aradu.60IB6 // Araip.9WK4L // Aradu.C510V // Aradu.P4874 // Araip.ZY14U // Araip.14EMX // Aradu.4P8D3 // Araip.Q81PN // Aradu.7W2Z9 // Aradu.SE501 // Araip.136S0 // Araip.C0Q51 // Aradu.2E3F6 // Araip.L02B7 // Araip.75CVM // Araip.CIZ6F // Araip.…	// Araip.68E98 // Aradu.W9G7C // Aradu.AEH7T // Araip.YF72G // Aradu.GE9NM // Aradu.NR0P7 // Araip.9WV22 // Araip.7AL8W // Araip.NFF6I // Aradu.60C6S // Araip.14XRX // Araip.MIL8Q // Aradu.X6UYT // Araip.Y45KL // Araip.HKZ7Q // Araip.SEJ0X // Aradu.H4EJP // Araip.26NNH // Araip.60EAB // Aradu.X00D6 // Araip.DH7WI // Araip.0WL30 // Araip.H279I // Araip.GQ1YV // Aradu.18R1L // Araip.UE2ZI // Aradu.…
GO:0016773	F	phosphotransferase activity, alcohol group as acceptor	106	1321	2826	38484	0.2	1	// Araip.S6BCW // Aradu.F19Z7 // Araip.6P2F9 // Aradu.CAI0E // Araip.J0JC5 // Aradu.98U3Z // Aradu.UX4KT // Araip.LMR7U // Aradu.I9JU3 // Araip.0WL30 // Aradu.60IB6 // Araip.9WK4L // Aradu.P4874 // Araip.ZY14U // Araip.14EMX // Aradu.4P8D3 // Araip.Q81PN // Aradu.7W2Z9 // Aradu.SE501 // Araip.136S0 // Araip.C0Q51 // Aradu.2E3F6 // Araip.L02B7 // Araip.75CVM // Araip.CIZ6F // Araip.WH0MC // Araip.…	// Araip.68E98 // Aradu.W9G7C // Aradu.AEH7T // Araip.YF72G // Aradu.GE9NM // Aradu.NR0P7 // Araip.9WV22 // Araip.7AL8W // Araip.NFF6I // Aradu.60C6S // Araip.14XRX // Araip.MIL8Q // Aradu.X6UYT // Araip.Y45KL // Araip.HKZ7Q // Araip.SEJ0X // Araip.26NNH // Araip.60EAB // Aradu.X00D6 // Araip.DH7WI // Araip.0WL30 // Araip.H279I // Araip.GQ1YV // Aradu.18R1L // Araip.UE2ZI // Aradu.KR9ZZ // Aradu.…
GO:0016491	F	oxidoreductase activity	104	1321	2814	38484	0.24	1	// Aradu.TI2CX // Araip.SGA37 // Aradu.H0G14 // Aradu.8W8ZB // Araip.YC2CD // Aradu.42LRX // Aradu.XM2MR // Aradu.T19XF // Araip.K56RN // Araip.KJ4AU // Aradu.0C9TU // Aradu.G99LQ // Aradu.D0CN9 // Araip.NS97H // Aradu.8I027 // Aradu.75D3M // Araip.Y2X13 // Aradu.99F66 // Araip.F41IP // Aradu.4R68R // Araip.KVM2C // Aradu.CN91R // Aradu.GQ9NY // Araip.ZTF4L // Araip.L4RII // Aradu.LZ48I // Araip.…	// Araip.4XB1Y // Araip.6U9BD // Araip.4D1A3 // Araip.SZ4VC // Araip.74H17 // Araip.68F0J // Araip.43TSN // Aradu.0L2MP // Aradu.W48TA // Araip.YC2CD // Aradu.YFR3R // Aradu.KST3G // Araip.DKI8Z // Araip.5804B // Araip.PAE7Y // Aradu.QHA6Y // Araip.I0093 // Araip.SPA3D // Aradu.4U4LS // Aradu.739Q1 // Aradu.U4RIV // Aradu.0C9TU // Aradu.5U14I // Aradu.X9PNA // Araip.GX1CD // Araip.5F6MD // Araip.…
GO:0004672	F	protein kinase activity	103	1321	2569	38484	0.07	1	// Araip.S6BCW // Aradu.F19Z7 // Araip.6P2F9 // Aradu.CAI0E // Araip.J0JC5 // Aradu.98U3Z // Aradu.UX4KT // Aradu.I9JU3 // Araip.0WL30 // Aradu.60IB6 // Araip.9WK4L // Aradu.P4874 // Araip.ZY14U // Araip.14EMX // Aradu.4P8D3 // Araip.Q81PN // Aradu.7W2Z9 // Aradu.SE501 // Araip.136S0 // Araip.C0Q51 // Aradu.2E3F6 // Araip.L02B7 // Araip.75CVM // Araip.CIZ6F // Araip.WH0MC // Aradu.Y924X // Araip.…	// Aradu.AEH7T // Araip.YF72G // Aradu.GE9NM // Aradu.NR0P7 // Araip.9WV22 // Araip.7AL8W // Araip.NFF6I // Aradu.60C6S // Araip.14XRX // Araip.MIL8Q // Aradu.X6UYT // Araip.Y45KL // Araip.HKZ7Q // Araip.SEJ0X // Aradu.DRR24 // Aradu.X00D6 // Araip.DH7WI // Araip.0WL30 // Araip.H279I // Araip.GQ1YV // Aradu.18R1L // Araip.UE2ZI // Aradu.KR9ZZ // Araip.CRZ4Y // Araip.Z2RR8 // Araip.G9NSR // Aradu.…
GO:0030528	F	transcription regulator activity	81	1321	1077	38484	2.3e-10	1.1e-07	// Araip.V48CN // Aradu.KG41H // Aradu.R8CQU // Araip.30XFU // Araip.L8K4F // Aradu.560A1 // Aradu.NG7DJ // Araip.ML4Q2 // Araip.9H8RU // Aradu.K41I0 // Araip.MRS42 // Aradu.43K0P // Aradu.MZX0S // Aradu.ME4LN // Aradu.NK24P // Aradu.I8GKQ // Araip.6Z4YF // Araip.X5TTH // Araip.ZRX6N // Araip.T3D3V // Araip.0W448 // Aradu.YNN2E // Aradu.W71G4 // Aradu.D252Q // Araip.0GM4I // Aradu.QYV19 // Araip.…	// Araip.HW40V // Araip.V7EVF // Araip.4S76P // Aradu.RZ9Z0 // Araip.Z4BH6 // Araip.A8VCA // Araip.7AL8W // Aradu.PM5NX // Aradu.ED224 // Aradu.FQ6XD // Araip.K3GK4 // Araip.M90ED // Aradu.X3DNX // Aradu.U00EF // Aradu.KUT09 // Aradu.Q0D8B // Aradu.T7UUH // Aradu.TH86V // Araip.Z1EXY // Araip.WT3SV // Araip.82L4V // Aradu.3GN04 // Araip.D9UVA // Araip.UGG4B // Aradu.1UT3Z // Araip.US6ZQ // Aradu.…
GO:0005215	F	transporter activity	79	1321	1774	38484	0.015	0.67	// Araip.AQN9K // Araip.MS6FQ // Aradu.W7K9Z // Araip.51SEI // Araip.48RKH // Aradu.FAJ70 // Aradu.0GB26 // Aradu.7B5LR // Aradu.W63FK // Aradu.A1STR // Aradu.76H6A // Araip.H4AJ0 // Araip.I2FQ2 // Araip.QE1LN // Aradu.IS6P7 // Aradu.ZP2LZ // Aradu.QA3D9 // Aradu.TBP46 // Aradu.L2RSA // Aradu.2ZP0Z // Aradu.XT75Q // Aradu.I27F7 // Aradu.R5UY0 // Araip.Q0QAQ // Aradu.42JCX // Aradu.LYE3Y // Aradu.…	// Araip.JVG8J // Araip.DV61U // Araip.4D1A3 // Aradu.66N0Z // Aradu.T5RWU // Araip.R90BF // Araip.SW31Z // Araip.6Y0I9 // Araip.G23J4 // Araip.33RWI // Araip.FC5PA // Aradu.N9RDH // Araip.4SP4E // Araip.88ZCR // Araip.191UR // Araip.1FV4W // Araip.3T2GY // Aradu.UH80N // Araip.FBT0Z // Aradu.K10TZ // Aradu.31FSG // Aradu.PJ77P // Araip.JI3LS // Araip.8A8CL // Aradu.7DW66 // Aradu.ZLR01 // Araip.…
GO:0003700	F	transcription factor activity	77	1321	949	38484	1.9e-11	1.9e-08	// Araip.V48CN // Aradu.KG41H // Araip.30XFU // Araip.L8K4F // Aradu.560A1 // Araip.ML4Q2 // Aradu.K41I0 // Araip.MRS42 // Aradu.43K0P // Aradu.MZX0S // Aradu.ME4LN // Aradu.NK24P // Aradu.I8GKQ // Araip.6Z4YF // Araip.X5TTH // Araip.ZRX6N // Araip.T3D3V // Araip.0W448 // Aradu.YNN2E // Aradu.W71G4 // Aradu.D252Q // Araip.0GM4I // Aradu.QYV19 // Araip.B07N1 // Araip.33EMF // Aradu.E9V4C // Aradu.…	// Araip.HW40V // Aradu.8U64A // Araip.4S76P // Aradu.RZ9Z0 // Araip.A8VCA // Aradu.A0SEF // Aradu.PM5NX // Aradu.ED224 // Aradu.FQ6XD // Araip.K3GK4 // Araip.M90ED // Aradu.X3DNX // Aradu.U00EF // Aradu.Q0D8B // Aradu.T7UUH // Aradu.TH86V // Araip.Z1EXY // Araip.WT3SV // Araip.82L4V // Aradu.3GN04 // Araip.D9UVA // Araip.UGG4B // Aradu.1UT3Z // Aradu.R12NH // Aradu.Y02KH // Araip.UGV6F // Araip.…
GO:0016818	F	hydrolase activity, acting on acid anhydrides, in phosphorus-containing anhydrides	75	1321	1879	38484	0.11	1	// Aradu.X9NV4 // Aradu.RB04H // Araip.QX3XQ // Aradu.G6ZRZ // Aradu.1L99Z // Aradu.VY6JK // Aradu.IS6P7 // Araip.PCB4M // Aradu.QMU6X // Aradu.X2Y6W // Aradu.VD77L // Araip.H4AJ0 // Aradu.1IM7V // Araip.VS98X // Araip.Y3YQU // Araip.K4VGI // Aradu.M1A8C // Aradu.R7TTV // Aradu.Z753H // Aradu.ZFX80 // Araip.9B2HY // Araip.LA28K // Araip.P7KNR // Aradu.YV0F0 // Aradu.M2Y4Q // Aradu.08GEE // Aradu.…	// Aradu.Y6P6G // Araip.NR5KZ // Aradu.6Z600 // Araip.LBS0B // Araip.86CPI // Aradu.96480 // Araip.X90BH // Aradu.V5TGT // Aradu.264TN // Aradu.18R1J // Aradu.C42LD // Aradu.PJ77P // Araip.1N42Z // Aradu.D6SVB // Araip.6C0N9 // Aradu.KS9RJ // Araip.D9JD7 // Araip.BNK4F // Aradu.5S0GX // Aradu.J807R // Aradu.Y6XWN // Araip.FMA28 // Aradu.U7X01 // Araip.Z5NVH // Aradu.BG9P4 // Araip.T0L79 // Aradu.…
GO:0016817	F	hydrolase activity, acting on acid anhydrides	75	1321	1879	38484	0.11	1	// Aradu.X9NV4 // Aradu.RB04H // Araip.QX3XQ // Aradu.G6ZRZ // Aradu.1L99Z // Aradu.VY6JK // Aradu.IS6P7 // Araip.PCB4M // Aradu.QMU6X // Aradu.X2Y6W // Aradu.VD77L // Araip.H4AJ0 // Aradu.1IM7V // Araip.VS98X // Araip.Y3YQU // Araip.K4VGI // Aradu.M1A8C // Aradu.R7TTV // Aradu.Z753H // Aradu.ZFX80 // Araip.9B2HY // Araip.LA28K // Araip.P7KNR // Aradu.YV0F0 // Aradu.M2Y4Q // Aradu.08GEE // Aradu.…	// Aradu.Y6P6G // Araip.NR5KZ // Aradu.6Z600 // Araip.LBS0B // Araip.86CPI // Aradu.96480 // Araip.X90BH // Aradu.V5TGT // Aradu.264TN // Aradu.18R1J // Aradu.C42LD // Aradu.PJ77P // Araip.1N42Z // Aradu.D6SVB // Araip.6C0N9 // Aradu.KS9RJ // Araip.D9JD7 // Araip.BNK4F // Aradu.5S0GX // Aradu.J807R // Aradu.Y6XWN // Araip.FMA28 // Aradu.U7X01 // Araip.Z5NVH // Aradu.BG9P4 // Araip.T0L79 // Aradu.…
GO:0016462	F	pyrophosphatase activity	75	1321	1878	38484	0.11	1	// Aradu.X9NV4 // Aradu.RB04H // Araip.QX3XQ // Aradu.G6ZRZ // Aradu.1L99Z // Aradu.VY6JK // Aradu.IS6P7 // Araip.PCB4M // Aradu.QMU6X // Aradu.X2Y6W // Aradu.VD77L // Araip.H4AJ0 // Aradu.1IM7V // Araip.VS98X // Araip.Y3YQU // Araip.K4VGI // Aradu.M1A8C // Aradu.R7TTV // Aradu.Z753H // Aradu.ZFX80 // Araip.9B2HY // Araip.LA28K // Araip.P7KNR // Aradu.YV0F0 // Aradu.M2Y4Q // Aradu.08GEE // Aradu.…	// Aradu.Y6P6G // Araip.NR5KZ // Aradu.6Z600 // Araip.LBS0B // Araip.86CPI // Aradu.96480 // Araip.X90BH // Aradu.V5TGT // Aradu.264TN // Aradu.18R1J // Aradu.C42LD // Aradu.PJ77P // Araip.1N42Z // Aradu.D6SVB // Araip.6C0N9 // Aradu.KS9RJ // Araip.D9JD7 // Araip.BNK4F // Aradu.5S0GX // Aradu.J807R // Aradu.Y6XWN // Araip.FMA28 // Aradu.U7X01 // Araip.Z5NVH // Aradu.BG9P4 // Araip.T0L79 // Aradu.…
GO:0017111	F	nucleoside-triphosphatase activity	74	1321	1844	38484	0.1	1	// Aradu.X9NV4 // Aradu.RB04H // Araip.QX3XQ // Aradu.G6ZRZ // Aradu.1L99Z // Aradu.VY6JK // Aradu.IS6P7 // Araip.PCB4M // Aradu.THV7P // Aradu.X2Y6W // Aradu.VD77L // Araip.H4AJ0 // Aradu.1IM7V // Araip.VS98X // Araip.Y3YQU // Araip.K4VGI // Aradu.M1A8C // Aradu.R7TTV // Aradu.Z753H // Aradu.ZFX80 // Araip.9B2HY // Araip.LA28K // Araip.P7KNR // Aradu.YV0F0 // Aradu.M2Y4Q // Aradu.08GEE // Aradu.…	// Aradu.Y6P6G // Araip.NR5KZ // Aradu.6Z600 // Araip.LBS0B // Araip.86CPI // Aradu.96480 // Araip.X90BH // Aradu.V5TGT // Aradu.264TN // Aradu.18R1J // Aradu.C42LD // Araip.1N42Z // Aradu.D6SVB // Araip.6C0N9 // Aradu.KS9RJ // Araip.D9JD7 // Araip.BNK4F // Aradu.5S0GX // Aradu.J807R // Aradu.Y6XWN // Araip.FMA28 // Aradu.U7X01 // Araip.Z5NVH // Aradu.BG9P4 // Araip.T0L79 // Aradu.NI98G // Araip.…
GO:0005506	F	iron ion binding	65	1321	1194	38484	0.00032	0.053	// Aradu.EF37G // Araip.9ZC59 // Araip.51AE7 // Aradu.3KJ9A // Aradu.DA245 // Araip.WX8L5 // Araip.B3AHS // Araip.SGA37 // Aradu.G99LQ // Araip.ZD9NB // Aradu.XEA0F // Aradu.Q0ZWM // Araip.A7YPK // Aradu.AS232 // Araip.2YY4D // Aradu.GBC91 // Araip.55EZJ // Araip.HWV62 // Araip.L4RII // Araip.ET7IL // Araip.G2Y3C // Araip.3S762 // Aradu.VF4U3 // Aradu.6KR5S // Araip.S7EMP // Araip.SB04G // Aradu.…	// Araip.4XB1Y // Aradu.W0L41 // Araip.RJ07Z // Araip.3J4UV // Aradu.NKS8G // Araip.BM50M // Araip.6V837 // Araip.18CW0 // Araip.43TSN // Araip.4Y1GF // Araip.T8GZM // Aradu.UFI55 // Aradu.8HV1H // Araip.BKI6W // Araip.TS2QL // Araip.NR8NL // Aradu.QHA6Y // Aradu.J8U59 // Araip.I0093 // Araip.SB04G // Aradu.TC9Z0 // Aradu.QN7H1 // Aradu.K5XM1 // Araip.K56RN // Araip.FIG1J // Aradu.QY6CA // Araip.…
GO:0022857	F	transmembrane transporter activity	58	1321	1308	38484	0.034	1	// Araip.AQN9K // Araip.MS6FQ // Aradu.W7K9Z // Araip.51SEI // Araip.QE1LN // Aradu.FAJ70 // Aradu.0GB26 // Aradu.W63FK // Araip.PCB4M // Aradu.76H6A // Araip.H4AJ0 // Araip.I2FQ2 // Aradu.IS6P7 // Aradu.ZP2LZ // Aradu.QA3D9 // Araip.NF9ZR // Aradu.CGP4R // Aradu.L9ISE // Aradu.XT75Q // Aradu.I27F7 // Aradu.R5UY0 // Araip.Q0QAQ // Aradu.LYE3Y // Aradu.S94TG // Aradu.P635R // Araip.MMB4Q // Araip.…	// Araip.GS20D // Araip.MS6FQ // Araip.DV61U // Aradu.ZC0SW // Araip.XVQ2M // Araip.HS41C // Araip.JVG8J // Aradu.66N0Z // Aradu.T5RWU // Araip.MW8SS // Araip.R90BF // Araip.SW31Z // Araip.MLI5M // Araip.T42NE // Araip.GYY1Z // Araip.T97LZ // Araip.MS5EY // Aradu.D0Z1K // Aradu.5AE5D // Araip.PX6UV // Aradu.MN6BD // Aradu.S8N9R // Araip.G23J4 // Aradu.R4LMM // Araip.53YXG // Aradu.7CJ16 // Araip.…
GO:0008270	F	zinc ion binding	57	1321	3300	38484	1	1	// Araip.B18UN // Araip.4F18W // Araip.X14PQ // Aradu.TI2CX // Araip.WT1Z7 // Aradu.ZT2KF // Araip.H1ZPF // Aradu.N1U0V // Araip.HD55C // Aradu.23R92 // Araip.EFA16 // Araip.PEK5S // Aradu.E6ID0 // Araip.3ZN37 // Aradu.QX6TK // Aradu.CS27R // Araip.VYF9M // Araip.F4CVW // Araip.VHD9K // Aradu.YNN2E // Araip.HK1HU // Aradu.D252Q // Aradu.PH3JT // Araip.Y3X5F // Araip.3IF3A // Araip.3X1VK // Araip.…	// Araip.6U9BD // Araip.K96U9 // Araip.M3BFQ // Aradu.Y7C7J // Aradu.7L15H // Araip.4A8BF // Araip.YL9AF // Araip.K9GMS // Araip.UT4IL // Aradu.2KR68 // Araip.T2XRD // Aradu.HG5LF // Araip.XX9VH // Aradu.H1RTI // Araip.8V6NC // Araip.R2TGS // Aradu.RA028 // Araip.9Z2SX // Araip.L69HC // Aradu.C1EEJ // Aradu.S6LVZ // Aradu.U4RIV // Aradu.HB73U // Araip.S84YY // Aradu.7M1P4 // Araip.N10LM // Aradu.…
GO:0020037	F	heme binding	52	1321	907	38484	0.00036	0.053	// Aradu.EF37G // Araip.9ZC59 // Araip.51AE7 // Aradu.3KJ9A // Aradu.DA245 // Araip.WX8L5 // Araip.P3DTL // Araip.ZD9NB // Aradu.XEA0F // Araip.SW6SF // Araip.2YY4D // Aradu.GBC91 // Araip.55EZJ // Araip.HWV62 // Aradu.PR2BP // Araip.ET7IL // Araip.G2Y3C // Araip.3S762 // Aradu.VF4U3 // Aradu.6KR5S // Araip.S7EMP // Araip.SB04G // Aradu.DAV01 // Araip.FB651 // Aradu.LSL3G // Araip.Y3A2A // Aradu.…	// Aradu.W0L41 // Aradu.NKS8G // Aradu.8HV1H // Araip.3J4UV // Aradu.QZK14 // Araip.6V837 // Araip.18CW0 // Araip.43TSN // Araip.4Y1GF // Araip.T8GZM // Aradu.UFI55 // Araip.BKI6W // Araip.TS2QL // Araip.NR8NL // Aradu.QHA6Y // Aradu.J8U59 // Araip.I0093 // Araip.SB04G // Aradu.TC9Z0 // Aradu.QN7H1 // Aradu.K5XM1 // Araip.LA90I // Araip.FIG1J // Araip.93CKA // Araip.IG21E // Aradu.X9PNA // Aradu.…
GO:0046906	F	tetrapyrrole binding	52	1321	946	38484	0.00092	0.1	// Aradu.EF37G // Araip.9ZC59 // Araip.51AE7 // Aradu.3KJ9A // Aradu.DA245 // Araip.WX8L5 // Araip.P3DTL // Araip.ZD9NB // Aradu.XEA0F // Araip.SW6SF // Araip.2YY4D // Aradu.GBC91 // Araip.55EZJ // Araip.HWV62 // Aradu.PR2BP // Araip.ET7IL // Araip.G2Y3C // Araip.3S762 // Aradu.VF4U3 // Aradu.6KR5S // Araip.S7EMP // Araip.SB04G // Aradu.DAV01 // Araip.FB651 // Aradu.LSL3G // Araip.Y3A2A // Aradu.…	// Aradu.W0L41 // Aradu.NKS8G // Aradu.8HV1H // Araip.3J4UV // Aradu.QZK14 // Aradu.L3X78 // Araip.6V837 // Araip.18CW0 // Araip.43TSN // Araip.4Y1GF // Araip.T8GZM // Aradu.UFI55 // Araip.BKI6W // Araip.TS2QL // Araip.NR8NL // Aradu.QHA6Y // Aradu.J8U59 // Araip.I0093 // Araip.SB04G // Aradu.TC9Z0 // Aradu.QN7H1 // Aradu.K5XM1 // Araip.LA90I // Araip.FIG1J // Araip.93CKA // Araip.IG21E // Aradu.…
GO:0043565	F	sequence-specific DNA binding	49	1321	664	38484	9.9e-07	0.00025	// Araip.93MF9 // Araip.30XFU // Araip.ML4Q2 // Aradu.Q3HQI // Aradu.43K0P // Aradu.I8GKQ // Araip.X5TTH // Aradu.E9V4C // Aradu.YNN2E // Aradu.W71G4 // Aradu.D252Q // Araip.7T7AZ // Araip.B07N1 // Aradu.XGA9X // Araip.0W448 // Araip.D0M9M // Araip.609AA // Araip.0GM4I // Aradu.U9IPR // Aradu.I609F // Aradu.J8CE9 // Aradu.KG41H // Aradu.MZX0S // Aradu.Z3DCJ // Araip.UP1EH // Aradu.Z7FDS // Araip.…	// Araip.HW40V // Aradu.RZ9Z0 // Araip.7T7AZ // Aradu.PM5NX // Aradu.ED224 // Aradu.FQ6XD // Araip.M90ED // Aradu.X3DNX // Aradu.U00EF // Aradu.YH9QH // Aradu.V6S85 // Aradu.TH86V // Araip.5KR1P // Araip.Z1EXY // Araip.D0M9M // Aradu.3GN04 // Aradu.1UT3Z // Aradu.R12NH // Aradu.XGA9X // Araip.UGV6F // Aradu.3A7SE // Aradu.9ND07 // Araip.B194V // Araip.K80UC // Araip.44RH2 // Aradu.7CE6B // Aradu.…
GO:0022891	F	substrate-specific transmembrane transporter activity	49	1321	1092	38484	0.04	1	// Araip.51SEI // Araip.QE1LN // Aradu.FAJ70 // Aradu.W63FK // Araip.PCB4M // Aradu.76H6A // Araip.H4AJ0 // Araip.I2FQ2 // Aradu.IS6P7 // Aradu.ZP2LZ // Aradu.QA3D9 // Araip.NF9ZR // Aradu.CGP4R // Aradu.HW67P // Aradu.XT75Q // Aradu.I27F7 // Aradu.PC4II // Araip.Q0QAQ // Aradu.LYE3Y // Aradu.S94TG // Aradu.P635R // Araip.MMB4Q // Araip.YRD27 // Aradu.XDK6H // Araip.UDD03 // Aradu.ZN5ZV // Araip.…	// Araip.GS20D // Araip.JVG8J // Araip.DV61U // Aradu.ZC0SW // Araip.XVQ2M // Araip.HS41C // Aradu.66N0Z // Aradu.T5RWU // Araip.R90BF // Araip.SW31Z // Araip.MLI5M // Araip.T42NE // Araip.GYY1Z // Araip.MS5EY // Aradu.D0Z1K // Aradu.5AE5D // Araip.PX6UV // Aradu.MN6BD // Aradu.S8N9R // Aradu.R4LMM // Araip.53YXG // Aradu.7CJ16 // Araip.33RWI // Aradu.PC4II // Aradu.N9RDH // Aradu.E33TJ // Araip.…
GO:0022892	F	substrate-specific transporter activity	49	1321	1161	38484	0.089	1	// Araip.51SEI // Araip.QE1LN // Aradu.FAJ70 // Aradu.W63FK // Araip.PCB4M // Aradu.76H6A // Araip.H4AJ0 // Araip.I2FQ2 // Aradu.IS6P7 // Aradu.ZP2LZ // Aradu.QA3D9 // Araip.NF9ZR // Aradu.CGP4R // Aradu.HW67P // Aradu.XT75Q // Aradu.I27F7 // Aradu.PC4II // Araip.Q0QAQ // Aradu.LYE3Y // Aradu.S94TG // Aradu.P635R // Araip.MMB4Q // Araip.YRD27 // Aradu.XDK6H // Araip.UDD03 // Aradu.ZN5ZV // Araip.…	// Araip.GS20D // Araip.CAX6Y // Araip.DV61U // Aradu.ZC0SW // Araip.XVQ2M // Araip.HS41C // Araip.JVG8J // Aradu.66N0Z // Aradu.T5RWU // Araip.R90BF // Araip.SW31Z // Araip.MLI5M // Araip.T42NE // Araip.GYY1Z // Araip.MS5EY // Aradu.D0Z1K // Aradu.5AE5D // Araip.PX6UV // Aradu.MN6BD // Araip.Z865I // Aradu.R4LMM // Araip.53YXG // Aradu.7CJ16 // Araip.33RWI // Aradu.PC4II // Aradu.GVC2W // Aradu.…
GO:0048037	F	cofactor binding	47	1321	1121	38484	0.1	1	// Araip.D7DEK // Aradu.UJ5WJ // Araip.RT6FK // Aradu.HES8F // Aradu.H0G14 // Aradu.I3YXT // Aradu.JFD8S // Araip.L1RL7 // Araip.RMU5T // Araip.Z7A9P // Araip.A7YPK // Aradu.9R9X3 // Aradu.7W9JR // Aradu.U8IBL // Araip.TQV21 // Araip.220UP // Araip.BNH2T // Araip.UA29Z // Araip.KJ4AU // Aradu.0C9TU // Aradu.KF6LM // Aradu.E70EA // Araip.0214S // Araip.JZ063 // Aradu.X306H // Aradu.EM688 // Araip.…	// Aradu.6V13C // Aradu.GB8CM // Araip.U907A // Aradu.632MM // Araip.NE7CK // Araip.MCQ0L // Aradu.KST3G // Araip.M6J1J // Araip.N272T // Araip.DKI8Z // Araip.5804B // Araip.PAE7Y // Aradu.P21CX // Araip.86Z3I // Araip.ZD8Z8 // Aradu.HPI5N // Aradu.VQ5U1 // Aradu.F688H // Aradu.86TI4 // Aradu.JY1UA // Aradu.V4C8J // Araip.KJ4AU // Aradu.DS91R // Aradu.H1RA6 // Aradu.SHF2C // Araip.KL3B6 // Aradu.…
GO:0016788	F	hydrolase activity, acting on ester bonds	36	1321	928	38484	0.25	1	// Aradu.NA3JC // Aradu.YH03P // Aradu.1L6HR // Araip.3FK8B // Aradu.S073D // Araip.N548I // Araip.K90VM // Aradu.356M1 // Aradu.569K2 // Aradu.M1A8C // Araip.56E8T // Araip.PB3YQ // Aradu.RM381 // Aradu.UDE9J // Araip.7JX0P // Aradu.5K7BE // Aradu.5R97S // Aradu.70NBC // Aradu.LA6PH // Aradu.J45JW // Araip.E9XPB // Araip.MC1F8 // Aradu.B6HXN // Aradu.ZX8II // Araip.H7632 // Araip.P5P82 // Aradu.…	// Araip.M3BYW // Aradu.HY2PA // Araip.PK6CY // Araip.S8M2R // Aradu.1L6HR // Aradu.9FE11 // Araip.BSU8L // Aradu.791RE // Araip.06AAT // Aradu.WX9EY // Araip.PUF78 // Araip.2290W // Araip.76RRN // Aradu.SKI52 // Aradu.C5XQX // Araip.GSF2H // Araip.B6C9G // Araip.R1AWD // Aradu.YVW15 // Aradu.YS103 // Aradu.AA1T2 // Aradu.B3TXI // Aradu.N7F34 // Araip.P9BJY // Araip.Z0CZV // Araip.WL151 // Araip.…
GO:0070011	F	peptidase activity, acting on L-amino acid peptides	36	1321	1361	38484	0.95	1	// Araip.YRL80 // Aradu.UNE34 // Araip.P7XZ0 // Araip.KRR3N // Aradu.D2UEN // Araip.NKJ54 // Araip.S0S72 // Aradu.9L1PV // Aradu.7L2S4 // Aradu.E0LF3 // Aradu.MM1X2 // Araip.YU0R1 // Aradu.A4LBS // Araip.TJ1W0 // Aradu.1C5Z6 // Aradu.4W4JU // Aradu.W51GD // Aradu.KE1F9 // Aradu.38T8A // Araip.L3SN7 // Aradu.HM0P2 // Aradu.TNF33 // Aradu.FT5QT // Aradu.L65IQ // Aradu.41FVK // Araip.129VM // Araip.…	// Aradu.9A5U9 // Araip.T8CW4 // Araip.HH9QA // Araip.DE8UL // Araip.7X85Q // Araip.3LL8X // Araip.D1KQ3 // Aradu.W4XL4 // Aradu.KWK0X // Araip.9V34D // Araip.K9XF4 // Aradu.RYT34 // Araip.58WXB // Aradu.Z3HA7 // Aradu.8WJ1L // Araip.ITE5C // Araip.Q3Y6U // Aradu.44KEY // Aradu.P21CX // Araip.CLP93 // Araip.EXH9P // Araip.I6ZEN // Araip.N002B // Araip.Q03WN // Araip.PK5IZ // Araip.CWN9L // Aradu.…
GO:0008233	F	peptidase activity	36	1321	1388	38484	0.97	1	// Araip.YRL80 // Aradu.UNE34 // Araip.P7XZ0 // Araip.KRR3N // Aradu.D2UEN // Araip.NKJ54 // Araip.S0S72 // Aradu.9L1PV // Aradu.7L2S4 // Aradu.E0LF3 // Aradu.MM1X2 // Araip.YU0R1 // Aradu.A4LBS // Araip.TJ1W0 // Aradu.1C5Z6 // Aradu.4W4JU // Aradu.W51GD // Aradu.KE1F9 // Aradu.38T8A // Araip.L3SN7 // Aradu.HM0P2 // Aradu.TNF33 // Aradu.FT5QT // Aradu.L65IQ // Aradu.41FVK // Araip.129VM // Araip.…	// Araip.NY531 // Araip.K9XF4 // Araip.A3H9Q // Araip.FD1FI // Aradu.NEL01 // Araip.EXH9P // Araip.PK5IZ // Aradu.18R1J // Araip.ADD8R // Araip.7EC8V // Araip.NKQ1H // Aradu.BTE5M // Aradu.2CS02 // Araip.ASZ2S // Araip.Y0HFI // Aradu.VF6U4 // Aradu.K0BKL // Araip.BPN13 // Aradu.NTC2N // Aradu.HFK2H // Araip.AE7EH // Aradu.IS1M1 // Araip.HUY3C // Araip.S85UY // Aradu.G6KEZ // Araip.Q75U4 // Araip.…
GO:0015075	F	ion transmembrane transporter activity	33	1321	829	38484	0.22	1	// Araip.QE1LN // Aradu.FAJ70 // Aradu.W63FK // Araip.PCB4M // Aradu.76H6A // Araip.H4AJ0 // Araip.I2FQ2 // Aradu.IS6P7 // Aradu.HW67P // Aradu.I27F7 // Aradu.PC4II // Araip.Q0QAQ // Aradu.LYE3Y // Aradu.S94TG // Araip.YRD27 // Aradu.XDK6H // Araip.UDD03 // Araip.M9WZJ // Aradu.V9VEN // Aradu.A1STR // Araip.N4RJ5 // Aradu.ZJ7LY // Aradu.79YD1 // Aradu.QV0NG // Aradu.9G6FH // Aradu.GF3NG // Araip.…	// Araip.GS20D // Araip.JVG8J // Araip.DV61U // Araip.HS41C // Aradu.66N0Z // Aradu.T5RWU // Araip.R90BF // Araip.SW31Z // Aradu.D0Z1K // Aradu.0J86C // Araip.PX6UV // Aradu.MN6BD // Aradu.S8N9R // Araip.53YXG // Aradu.7CJ16 // Araip.33RWI // Aradu.PC4II // Aradu.N9RDH // Aradu.E33TJ // Araip.88ZCR // Araip.UZ085 // Aradu.R6ZKE // Araip.Q0ZQ7 // Aradu.ZA3DU // Aradu.WJA5G // Araip.0I82K // Araip.…
GO:0050662	F	coenzyme binding	33	1321	788	38484	0.15	1	// Aradu.UJ5WJ // Araip.RT6FK // Aradu.HES8F // Aradu.H0G14 // Aradu.I3YXT // Araip.L1RL7 // Araip.8TB4E // Araip.Z7A9P // Araip.A7YPK // Aradu.7W9JR // Aradu.U8IBL // Araip.TQV21 // Araip.220UP // Araip.BNH2T // Araip.UA29Z // Araip.KJ4AU // Aradu.0C9TU // Aradu.KF6LM // Aradu.E70EA // Araip.JZ063 // Araip.S6Q95 // Aradu.UZ2DQ // Aradu.W3UAF // Aradu.A3N3V // Aradu.4X1GI // Araip.M99F1 // Aradu.…	// Aradu.6V13C // Aradu.GB8CM // Araip.U907A // Aradu.632MM // Araip.MCQ0L // Aradu.KST3G // Araip.M6J1J // Araip.DKI8Z // Araip.5804B // Araip.PAE7Y // Aradu.P21CX // Araip.86Z3I // Araip.ZD8Z8 // Aradu.86TI4 // Aradu.DS91R // Araip.Y53ZR // Aradu.SHF2C // Araip.KL3B6 // Araip.7F3I4 // Aradu.UQ5FW // Aradu.RY2KR // Aradu.9B4VR // Araip.5ZJ1R // Araip.7Q03W // Aradu.1JK1L // Araip.CW1SE // Araip.…
GO:0016887	F	ATPase activity	32	1321	775	38484	0.17	1	// Aradu.X9NV4 // Aradu.G6ZRZ // Aradu.08GEE // Aradu.82IUF // Aradu.IS6P7 // Araip.PCB4M // Araip.H4AJ0 // Araip.Y3YQU // Araip.PPF36 // Aradu.M1A8C // Araip.1H7DX // Aradu.LYE3Y // Araip.U6FMT // Araip.VC2H5 // Araip.M7L7S // Aradu.EZU9P // Aradu.V9VEN // Aradu.AAS86 // Aradu.2AL0N // Araip.LA28K // Araip.N4RJ5 // Aradu.JPL2X // Aradu.B80WC // Aradu.5H0S7 // Aradu.UP4F5 // Aradu.D61LL // Araip.…	// Araip.GS20D // Araip.UIM6D // Araip.55A1G // Araip.HS41C // Araip.YP1ST // Aradu.409XI // Araip.D1KQ3 // Aradu.524PX // Aradu.XJM2L // Araip.WN11J // Araip.J1FKK // Araip.WX11R // Araip.53YXG // Aradu.264TN // Aradu.18R1J // Araip.UZ085 // Araip.TGP2Z // Aradu.C42LD // Aradu.G8VJM // Araip.1N42Z // Aradu.25J3J // Araip.C2BCS // Araip.Y0MZZ // Araip.0R4B3 // Aradu.KS9RJ // Aradu.V9PTU // Araip.…
GO:0003682	F	chromatin binding	31	1321	616	38484	0.025	0.96	// Araip.W7HYQ // Aradu.VP5WD // Araip.76FEY // Araip.B6VRK // Aradu.60TXP // Araip.SV2MR // Araip.Q9PAY // Aradu.NI44V // Araip.9ZT6A // Aradu.RQH3E // Aradu.LB6JY // Araip.4J9YV // Aradu.G7UXI // Aradu.N4Y9K // Aradu.F8RAG // Araip.77WYN // Araip.WS15M // Araip.Q1JDY // Aradu.I4JWW // Araip.EX7BP // Aradu.DF8UA // Araip.9P5VU // Aradu.KLU2C // Araip.KHB2Z // Araip.H8W0G // Araip.MJ3JY // Araip.…	// Araip.N1GGK // Aradu.IX9G9 // Araip.U9KHW // Araip.AU0RS // Araip.PH7X0 // Araip.J8PPF // Aradu.4XH5K // Araip.U7ZVD // Araip.ZG61K // Araip.M0P25 // Aradu.QS902 // Aradu.BVL00 // Aradu.BWW57 // Araip.PUS3S // Aradu.60KCI // Aradu.K44IT // Aradu.B62EN // Aradu.R8T8C // Araip.JIJ0Q // Aradu.90QVH // Aradu.ER3NJ // Aradu.X6G84 // Aradu.A6V6U // Aradu.QAZ4U // Araip.K44DW // Araip.R9J0M // Araip.…
GO:0022804	F	active transmembrane transporter activity	28	1321	532	38484	0.019	0.82	// Araip.AQN9K // Araip.MS6FQ // Aradu.W7K9Z // Araip.PCB4M // Araip.H4AJ0 // Aradu.IS6P7 // Aradu.CGP4R // Aradu.L9ISE // Aradu.R5UY0 // Araip.Q0QAQ // Aradu.LYE3Y // Aradu.S94TG // Araip.YRD27 // Aradu.XDK6H // Araip.N54TA // Aradu.V9VEN // Araip.QE1LN // Aradu.L8QZK // Araip.N4RJ5 // Araip.GF8DK // Aradu.9G6FH // Aradu.0JC72 // Aradu.Z7F9J // Araip.T68FX // Aradu.D61LL // Araip.8VU19 // Araip.…	// Araip.GS20D // Araip.MS6FQ // Araip.HS41C // Aradu.T5RWU // Araip.R90BF // Araip.T97LZ // Araip.6Y0I9 // Araip.PX6UV // Aradu.MN6BD // Aradu.S8N9R // Araip.G23J4 // Araip.53YXG // Aradu.R5UY0 // Araip.UZ085 // Araip.Q0ZQ7 // Aradu.ZA3DU // Araip.FBT0Z // Aradu.PJ77P // Araip.JI3LS // Araip.IC6BW // Aradu.XI4NY // Aradu.7L12D // Aradu.5AX5T // Araip.Y0MZZ // Araip.0R4B3 // Araip.2AZ3I // Araip.…
GO:0005509	F	calcium ion binding	25	1321	531	38484	0.074	1	// Aradu.LJC5T // Araip.KU06I // Aradu.Y8LHL // Aradu.L1HGF // Araip.I2FQ2 // Araip.AZ4FD // Aradu.569K2 // Aradu.3WL67 // Araip.U0AUG // Aradu.XBR45 // Araip.RT5CP // Aradu.P4874 // Aradu.B353U // Aradu.GJN8J // Araip.V50JD // Aradu.4P8D3 // Araip.89U7Q // Araip.WW4BP // Araip.P620U // Araip.G4DKZ // Aradu.B0F0Q // Aradu.XA41R // Aradu.D31R9 // Araip.CIZ6F // Aradu.1BA76	// Aradu.DG7AI // Araip.VPV02 // Araip.PW5ES // Aradu.JP0K2 // Aradu.IAV3N // Araip.RPP1M // Aradu.Q8UNU // Araip.2EE1I // Aradu.N446Y // Aradu.PJH5B // Araip.LL7UR // Araip.S2BMK // Araip.2G27W // Araip.X6QTM // Araip.727WD // Araip.J1GQC // Araip.GMN62 // Araip.TRI3E // Araip.1X4PI // Aradu.VN0S9 // Aradu.J19J0 // Aradu.H122Q // Aradu.S3MQ8 // Aradu.97P7B // Aradu.FB2F2 // Aradu.6B67D // Araip.…
GO:0046983	F	protein dimerization activity	24	1321	935	38484	0.94	1	// Aradu.5Q1VY // Aradu.LXV06 // Araip.N59L2 // Aradu.938TW // Aradu.I29MY // Aradu.NTN47 // Araip.JE9KX // Araip.Z8IAR // Aradu.99532 // Araip.RAG9J // Aradu.K087N // Araip.33EMF // Aradu.J80PY // Aradu.YG73I // Aradu.I609F // Aradu.0G0TP // Aradu.38JU0 // Aradu.DP2D5 // Aradu.S0KU9 // Aradu.XA7KS // Aradu.C3MS1 // Aradu.T3S5X // Aradu.NS10G // Aradu.RB7BN	// Araip.F7MEE // Araip.QH648 // Araip.FR9A2 // Aradu.0H1MY // Araip.438GZ // Araip.PTT9P // Aradu.2N3K8 // Araip.E31CJ // Araip.53XXU // Aradu.Y6TV9 // Araip.WJ7G8 // Araip.E3E4E // Araip.3M7QV // Aradu.DAM1C // Aradu.TH86V // Aradu.U0HC6 // Araip.Z2LTK // Araip.T9DPL // Aradu.PF1EJ // Aradu.X0I6L // Aradu.YE87J // Aradu.G9YML // Araip.FV3I5 // Aradu.3GN04 // Araip.K9E65 // Araip.EK85J // Aradu.…
GO:0030246	F	carbohydrate binding	23	1321	340	38484	0.0019	0.18	// Aradu.4R69H // Araip.RK7QB // Araip.1I6F9 // Aradu.L86SE // Aradu.DB6JJ // Aradu.MVM7E // Aradu.S7TZT // Araip.W3RN5 // Aradu.9YK5E // Araip.81A8L // Aradu.945VS // Araip.73WZS // Araip.ZPY1F // Araip.PH9U4 // Aradu.9C9ZX // Aradu.L0S59 // Araip.82VVP // Aradu.RWI1K // Araip.54LLW // Araip.X2YQI // Aradu.1AP46 // Aradu.63V1S // Aradu.0G8MU	// Araip.HKY4A // Araip.20CID // Araip.A0CQ3 // Aradu.FHW89 // Araip.XM7CZ // Araip.E0DX5 // Araip.HUM38 // Aradu.MH1AP // Aradu.52L7X // Aradu.60C6S // Araip.K9GMS // Aradu.JA6ZA // Araip.6IK4X // Araip.HXI6D // Aradu.82KWN // Araip.M4K9W // Aradu.45B7A // Araip.T4ETY // Araip.A35MH // Araip.1R400 // Aradu.CQ85M // Araip.B4NZ9 // Aradu.15BQ1 // Aradu.D1N5P // Araip.ALD60 // Araip.9D3W1 // Aradu.…
GO:0030234	F	enzyme regulator activity	23	1321	471	38484	0.062	1	// Araip.B9NAQ // Aradu.1L6HR // Aradu.LA8W4 // Araip.ID15H // Araip.FN71S // Aradu.QVD5S // Aradu.ZV9U0 // Araip.PB3YQ // Aradu.RM381 // Aradu.UDE9J // Araip.7QT5G // Aradu.J45JW // Araip.E9XPB // Araip.V73AP // Aradu.GS29Q // Aradu.WU1XZ // Araip.QZ06Q // Aradu.X8MF9 // Araip.IIT7G // Araip.W3HL3 // Araip.1E680 // Aradu.MJ134 // Araip.JQ4PF	// Aradu.W1AF4 // Aradu.HY2PA // Araip.Y0N1S // Araip.BSU8L // Aradu.LA8W4 // Aradu.VP08J // Araip.KW504 // Araip.76RRN // Araip.ZGL25 // Aradu.KZ2JX // Aradu.FG7FZ // Aradu.1E8ZG // Araip.T8YPZ // Aradu.FJ32V // Aradu.R8N63 // Aradu.BMJ7K // Aradu.S4XSK // Araip.JL074 // Aradu.AM9MC // Aradu.XD1PV // Aradu.N57TR // Aradu.1L6HR // Aradu.5LP7F // Araip.FPP8C // Araip.07H1P // Aradu.F4NYD // Aradu.…
GO:0008324	F	cation transmembrane transporter activity	22	1321	654	38484	0.57	1	// Aradu.FAJ70 // Araip.PCB4M // Aradu.76H6A // Araip.H4AJ0 // Araip.I2FQ2 // Aradu.IS6P7 // Aradu.XT75Q // Aradu.PC4II // Araip.Q0QAQ // Aradu.LYE3Y // Araip.YRD27 // Aradu.9G6FH // Aradu.XDK6H // Araip.UDD03 // Aradu.V9VEN // Araip.N4RJ5 // Araip.37R5L // Araip.T68FX // Aradu.D61LL // Araip.8VU19 // Aradu.I27F7 // Aradu.ZPB6A	// Araip.GS20D // Araip.JVG8J // Araip.HS41C // Araip.R90BF // Araip.SW31Z // Araip.PX6UV // Aradu.MN6BD // Aradu.S8N9R // Araip.53YXG // Aradu.9N0XD // Aradu.PC4II // Aradu.N9RDH // Aradu.E33TJ // Araip.88ZCR // Araip.UZ085 // Araip.Q0ZQ7 // Aradu.ZA3DU // Aradu.RLI2U // Araip.0I82K // Araip.8A8CL // Aradu.7DW66 // Araip.Y0MZZ // Araip.0R4B3 // Araip.PKP01 // Aradu.H79FI // Araip.MSE9J // Araip.…
GO:0016798	F	hydrolase activity, acting on glycosyl bonds	21	1321	300	38484	0.0019	0.18	// Araip.9T02K // Aradu.M93S5 // Aradu.09QQW // Araip.238IA // Araip.89U7Q // Aradu.4196P // Araip.183TE // Aradu.L1HGF // Aradu.BR4VK // Araip.VSW8G // Aradu.TVX63 // Aradu.D4FDN // Araip.914CH // Aradu.R2K02 // Araip.9BD0E // Araip.RZ2UN // Aradu.7Q0XD // Araip.4S1KN // Araip.WMP7D // Araip.983RG // Araip.ZQ78E	// Araip.YCB0N // Aradu.NB8XZ // Araip.20CID // Aradu.PP8DI // Araip.I4ZNA // Araip.JPG9U // Araip.EDC64 // Araip.L9LN0 // Araip.57P4D // Aradu.K2ZWU // Araip.28YBL // Araip.Z6BHD // Araip.3X8WE // Aradu.214XN // Araip.6X3SV // Aradu.DG6US // Aradu.SH1QV // Aradu.L1DPX // Aradu.K0Y9B // Araip.I8KT3 // Araip.DF691 // Aradu.V0CGL // Aradu.8N0H3 // Aradu.FYP9T // Araip.UL14Y // Araip.JD3QC // Aradu.…
GO:0017171	F	serine hydrolase activity	21	1321	410	38484	0.048	1	// Aradu.A4LBS // Araip.Z7SA4 // Araip.129VM // Araip.P7XZ0 // Aradu.4W4JU // Araip.TJ1W0 // Araip.L3SN7 // Aradu.FT5QT // Aradu.D2UEN // Aradu.TNF33 // Aradu.HM0P2 // Aradu.KE1F9 // Aradu.E0LF3 // Aradu.WTA1F // Aradu.38T8A // Araip.NKJ54 // Aradu.MM1X2 // Aradu.9L1PV // Araip.IBG9Y // Aradu.74HRM // Araip.JHL1F	// Aradu.9A5U9 // Araip.73M67 // Araip.DE8UL // Araip.7X85Q // Araip.3LL8X // Araip.D1KQ3 // Aradu.W4XL4 // Aradu.8WJ1L // Araip.W65MZ // Aradu.44KEY // Araip.7942Z // Araip.N002B // Araip.Z1VW2 // Araip.98KTC // Araip.PE5QA // Araip.NM5LZ // Aradu.ZK8BL // Araip.DQ9PJ // Aradu.4UY6C // Aradu.0VF1H // Araip.Y0HFI // Aradu.XKU8A // Aradu.VF6U4 // Araip.00HCH // Aradu.DP0S5 // Aradu.K0BKL // Araip.…
GO:0008236	F	serine-type peptidase activity	21	1321	410	38484	0.048	1	// Aradu.A4LBS // Araip.Z7SA4 // Araip.129VM // Araip.P7XZ0 // Aradu.4W4JU // Araip.TJ1W0 // Araip.L3SN7 // Aradu.FT5QT // Aradu.D2UEN // Aradu.TNF33 // Aradu.HM0P2 // Aradu.KE1F9 // Aradu.E0LF3 // Aradu.WTA1F // Aradu.38T8A // Araip.NKJ54 // Aradu.MM1X2 // Aradu.9L1PV // Araip.IBG9Y // Aradu.74HRM // Araip.JHL1F	// Aradu.9A5U9 // Araip.73M67 // Araip.DE8UL // Araip.7X85Q // Araip.3LL8X // Araip.D1KQ3 // Aradu.W4XL4 // Aradu.8WJ1L // Araip.W65MZ // Aradu.44KEY // Araip.7942Z // Araip.N002B // Araip.Z1VW2 // Araip.98KTC // Araip.PE5QA // Araip.NM5LZ // Aradu.ZK8BL // Araip.DQ9PJ // Aradu.4UY6C // Aradu.0VF1H // Araip.Y0HFI // Aradu.XKU8A // Aradu.VF6U4 // Araip.00HCH // Aradu.DP0S5 // Aradu.K0BKL // Araip.…
GO:0016757	F	transferase activity, transferring glycosyl groups	20	1321	462	38484	0.18	1	// Aradu.7Q819 // Aradu.60HKM // Araip.ZEV2T // Araip.35A56 // Araip.PU78I // Aradu.JW82A // Aradu.CTP8M // Araip.Y6X2Y // Aradu.D6JKJ // Araip.I0HKJ // Aradu.EV762 // Araip.ETU2Y // Araip.2F6X3 // Aradu.XZP9V // Araip.UU0IK // Araip.TIZ51 // Araip.0214S // Aradu.EF677 // Araip.2H071 // Araip.W3RN5	// Araip.L0CPF // Araip.6W2BB // Araip.Y0VXW // Araip.NE7CK // Araip.K9XAG // Araip.68K5U // Aradu.GQT7W // Araip.UAX0Q // Araip.F1THK // Araip.52LTS // Araip.Z35UT // Aradu.Z1W3W // Araip.2W24M // Aradu.5G6X0 // Aradu.C0NTR // Araip.9NQ1F // Araip.FXZ9G // Araip.5Y8KI // Araip.WNH0X // Aradu.GA4QJ // Aradu.JS0R2 // Araip.PK4KZ // Araip.9R732 // Aradu.RT35T // Aradu.F8TG9 // Aradu.9AB3B // Aradu.…
GO:0004175	F	endopeptidase activity	20	1321	606	38484	0.6	1	// Araip.FZ0HF // Aradu.A4LBS // Araip.L3SN7 // Araip.129VM // Aradu.HM0P2 // Aradu.4W4JU // Araip.TJ1W0 // Aradu.1C5Z6 // Aradu.W51GD // Aradu.41FVK // Aradu.XAE1D // Aradu.E0LF3 // Aradu.38T8A // Araip.L49IE // Aradu.7L2S4 // Araip.S0S72 // Aradu.9L1PV // Araip.IBG9Y // Aradu.74HRM // Aradu.MM1X2	// Araip.HSZ5V // Araip.3LL8X // Araip.D1KQ3 // Aradu.W4XL4 // Aradu.B15A4 // Araip.K9XF4 // Aradu.RYT34 // Aradu.8WJ1L // Araip.ITE5C // Aradu.7L2S4 // Araip.7942Z // Araip.PA2WZ // Aradu.Y7IVD // Araip.H4Q3I // Araip.ADD8R // Araip.Q87ZI // Araip.NKQ1H // Aradu.M5317 // Araip.PE5QA // Aradu.ZK8BL // Araip.DQ9PJ // Aradu.K2B5B // Araip.T8HZM // Araip.S903N // Aradu.4UY6C // Aradu.577TS // Aradu.…
GO:0004553	F	hydrolase activity, hydrolyzing O-glycosyl compounds	19	1321	272	38484	0.0031	0.26	// Araip.9T02K // Aradu.M93S5 // Araip.238IA // Araip.89U7Q // Aradu.4196P // Araip.183TE // Aradu.L1HGF // Aradu.BR4VK // Araip.VSW8G // Aradu.TVX63 // Aradu.D4FDN // Araip.914CH // Aradu.R2K02 // Araip.RZ2UN // Aradu.7Q0XD // Araip.4S1KN // Araip.WMP7D // Araip.983RG // Araip.ZQ78E	// Araip.YCB0N // Aradu.NB8XZ // Araip.20CID // Aradu.PP8DI // Araip.I4ZNA // Araip.JPG9U // Araip.EDC64 // Araip.L9LN0 // Araip.57P4D // Aradu.K2ZWU // Araip.28YBL // Araip.Z6BHD // Araip.3X8WE // Aradu.214XN // Araip.6X3SV // Aradu.DG6US // Aradu.SH1QV // Aradu.L1DPX // Araip.I8KT3 // Araip.DF691 // Aradu.V0CGL // Aradu.8N0H3 // Aradu.FYP9T // Araip.JD3QC // Aradu.C0ZT2 // Aradu.AP5ZW // Araip.…
GO:0016829	F	lyase activity	19	1321	563	38484	0.56	1	// Aradu.G7F8E // Araip.4F18W // Aradu.93LBV // Aradu.NL2WD // Araip.BSJ6S // Aradu.07VYH // Araip.D20UJ // Aradu.XT75Q // Aradu.J9V4P // Araip.CM5I1 // Araip.WUT0T // Araip.P8SRT // Aradu.H5W76 // Aradu.62PY8 // Aradu.H2SP1 // Araip.23XFA // Araip.D6V1K // Aradu.K4APN // Araip.0U07W	// Araip.E5HJE // Araip.3M61S // Araip.0N4BX // Araip.Q3U4F // Araip.4D2JT // Araip.J0B0X // Aradu.I9RLC // Araip.ZNB8V // Aradu.A336V // Aradu.LJ2UC // Aradu.5N3KM // Araip.EQK69 // Aradu.B8GCY // Aradu.PU456 // Araip.T85A3 // Araip.V8UX9 // Araip.78UAV // Araip.7RE1X // Aradu.M98WD // Aradu.M1ANR // Araip.6H3FU // Araip.3H65R // Araip.3C500 // Aradu.V5JUH // Araip.Z929U // Araip.IA30F // Aradu.…
GO:0005198	F	structural molecule activity	19	1321	1042	38484	1	1	// Aradu.43FMJ // Aradu.07ZE9 // Araip.ZB5LG // Aradu.3GX6J // Araip.UGA40 // Aradu.8L8L4 // Araip.WWK4F // Aradu.A4HFE // Aradu.N89M1 // Aradu.MU3LB // Araip.8PA0T // Araip.ZVM3R // Araip.YV6NV // Aradu.LW83G // Araip.YWL1T // Aradu.A4D5T // Aradu.S8XWY // Araip.KF79G // Araip.17BET	// Aradu.ZC8B7 // Aradu.MTG8I // Aradu.S2S5Y // Aradu.U3TSP // Aradu.9ES8Y // Araip.3A1FX // Araip.YQL6A // Aradu.04DD4 // Araip.2R8F4 // Aradu.UQQ1M // Aradu.0LF45 // Araip.XV6VX // Aradu.SJ8I0 // Araip.L7BE9 // Araip.T2VSF // Aradu.TW959 // Araip.130CD // Araip.HCZ7U // Araip.Y2RY2 // Araip.33H23 // Aradu.M4GP4 // Araip.6C81J // Araip.YCW2C // Aradu.95964 // Aradu.KV8S5 // Aradu.A4HFE // Aradu.…
GO:0015291	F	secondary active transmembrane transporter activity	18	1321	310	38484	0.023	0.93	// Araip.AQN9K // Araip.MS6FQ // Aradu.Z7F9J // Araip.8VU19 // Araip.T68FX // Aradu.L8QZK // Araip.QE1LN // Aradu.R5UY0 // Araip.Q0QAQ // Aradu.S94TG // Aradu.W7K9Z // Araip.YRD27 // Aradu.XDK6H // Araip.N54TA // Araip.F5TH8 // Aradu.L9ISE // Aradu.0JC72 // Aradu.9G6FH	// Araip.W43MJ // Araip.MS6FQ // Aradu.2RC64 // Araip.99NVB // Aradu.MN6BD // Aradu.ZRV6N // Aradu.WEB9R // Aradu.T5RWU // Araip.R90BF // Araip.K2FBC // Araip.TZ8YL // Araip.ND5LY // Aradu.U2T5A // Araip.HI4H2 // Araip.T97LZ // Araip.6Y0I9 // Araip.PX6UV // Araip.2AZ3I // Araip.Y99KD // Aradu.6P0LY // Aradu.94XUM // Aradu.S8N9R // Aradu.Z7F9J // Araip.G23J4 // Araip.38N9T // Araip.34I60 // Aradu.…
GO:0016853	F	isomerase activity	18	1321	319	38484	0.029	0.99	// Araip.Y957G // Aradu.VLW89 // Aradu.F0W17 // Araip.V3N9B // Araip.VHD9K // Aradu.CN21Z // Aradu.32LC7 // Araip.BNH2T // Aradu.52DEQ // Aradu.9YK5E // Araip.Y9YMZ // Aradu.MH9NW // Araip.9HV2M // Aradu.E70EA // Aradu.6Q0K6 // Aradu.V17TH // Araip.X2YQI // Araip.ML9SJ	// Aradu.HR1QJ // Araip.2MV7J // Araip.C00SG // Araip.D5HYW // Araip.6W03Z // Aradu.XJ6TW // Araip.65SLH // Araip.Q8X8N // Araip.BP9MY // Aradu.U97SP // Aradu.ZXF4D // Araip.V284D // Aradu.2UC0C // Araip.GMK4M // Aradu.UAK7Q // Aradu.K1K3V // Aradu.5NX6V // Aradu.772NM // Aradu.ZXQ99 // Araip.BB9CE // Araip.SB6R7 // Aradu.W4FQN // Aradu.6N08G // Araip.MJU6Y // Aradu.35VDR // Araip.GG6PR // Araip.…
GO:0016758	F	transferase activity, transferring hexosyl groups	18	1321	375	38484	0.1	1	// Aradu.7Q819 // Aradu.60HKM // Araip.ZEV2T // Araip.35A56 // Araip.PU78I // Aradu.JW82A // Aradu.CTP8M // Araip.Y6X2Y // Araip.I0HKJ // Aradu.EV762 // Araip.ETU2Y // Araip.2F6X3 // Araip.UU0IK // Araip.TIZ51 // Araip.0214S // Aradu.EF677 // Araip.2H071 // Araip.W3RN5	// Araip.L0CPF // Araip.Y0VXW // Araip.NE7CK // Araip.K9XAG // Araip.68K5U // Aradu.GQT7W // Araip.UAX0Q // Araip.F1THK // Araip.52LTS // Araip.Z35UT // Aradu.Y5NIC // Aradu.5G6X0 // Araip.9NQ1F // Araip.FXZ9G // Araip.5Y8KI // Araip.WNH0X // Araip.PK4KZ // Aradu.RT35T // Aradu.F8TG9 // Aradu.ALM1L // Aradu.7Q819 // Araip.CU3D7 // Araip.J7B7U // Aradu.KQV51 // Aradu.KGM18 // Aradu.ZZ5R5 // Aradu.…
GO:0042578	F	phosphoric ester hydrolase activity	18	1321	353	38484	0.065	1	// Aradu.NA3JC // Araip.MC1F8 // Aradu.B6HXN // Aradu.ZX8II // Aradu.569K2 // Araip.H7632 // Araip.P5P82 // Aradu.5K7BE // Araip.N548I // Aradu.7YA73 // Aradu.3I0JC // Araip.K90VM // Aradu.5R97S // Aradu.CT2LH // Aradu.3V096 // Aradu.G8H5M // Araip.WTW2C // Araip.L7Z6B	// Araip.PK6CY // Araip.S8M2R // Aradu.791RE // Aradu.82P2N // Araip.PUF78 // Araip.2290W // Aradu.SKI52 // Araip.B6C9G // Aradu.B3TXI // Aradu.212BQ // Araip.P9BJY // Araip.RGK4C // Araip.A48MR // Araip.YJE3C // Araip.IA04P // Aradu.FPH08 // Araip.H7632 // Aradu.06HG0 // Araip.QYG0F // Araip.AGN62 // Araip.MYU90 // Araip.U9Y4R // Aradu.16C3P // Araip.1H1H0 // Araip.H5TL1 // Araip.SBT5M // Araip.…
GO:0004857	F	enzyme inhibitor activity	16	1321	242	38484	0.01	0.58	// Araip.E9XPB // Araip.7QT5G // Aradu.UDE9J // Araip.1E680 // Aradu.1L6HR // Aradu.ZV9U0 // Aradu.LA8W4 // Aradu.J45JW // Aradu.GS29Q // Aradu.RM381 // Araip.FN71S // Araip.W3HL3 // Araip.JQ4PF // Araip.QZ06Q // Aradu.MJ134 // Araip.PB3YQ	// Araip.DI532 // Aradu.HY2PA // Aradu.4FT3I // Aradu.KZ2JX // Araip.BSU8L // Aradu.1R3I6 // Aradu.U4EKF // Araip.8C4ZH // Aradu.SS4KQ // Aradu.V91T8 // Araip.X04AD // Aradu.ZV9U0 // Araip.76RRN // Araip.12S7M // Araip.TM3M4 // Araip.PBL7E // Araip.ZGL25 // Araip.XZL7Y // Araip.Y0N1S // Aradu.VXN35 // Araip.M2SQ3 // Aradu.J7GLM // Aradu.88EH5 // Araip.3B5EA // Araip.T8YPZ // Araip.45F3X // Araip.…
GO:0019842	F	vitamin binding	16	1321	343	38484	0.14	1	// Araip.D7DEK // Aradu.EM688 // Aradu.9R9X3 // Aradu.V8MCV // Aradu.JFD8S // Araip.WGE5V // Araip.RMU5T // Araip.VA90H // Araip.P8SRT // Aradu.J9V4P // Aradu.93LBV // Araip.EZ4VM // Araip.26FIE // Araip.0214S // Aradu.62W74 // Aradu.X306H	// Aradu.NL964 // Araip.M6J1J // Araip.N272T // Aradu.HPI5N // Araip.93XAK // Aradu.JY1UA // Aradu.V4C8J // Araip.31342 // Araip.PK9XV // Araip.I4ZZA // Araip.YR35J // Araip.YWI3V // Araip.3H65R // Aradu.D7ILP // Araip.N74EU // Aradu.93LBV // Aradu.I4J3Q // Araip.T9R11 // Araip.RMU5T // Aradu.H1QS5 // Aradu.8E49T // Aradu.9Z0KG // Aradu.YU82F // Araip.0Y594 // Araip.PYL7B // Aradu.E13L7 // Araip.…
GO:0003723	F	RNA binding	16	1321	835	38484	1	1	// Araip.Y957G // Aradu.4NJ9R // Aradu.356M1 // Araip.5RQ6Z // Araip.3FK8B // Araip.YV6NV // Aradu.NB73M // Aradu.P2ENM // Araip.059D8 // Araip.AY7YU // Aradu.74N2Q // Araip.20E0I // Araip.7XQ1I // Aradu.M1A8C // Aradu.TTU00 // Aradu.A4D5T	// Aradu.L5QDE // Aradu.D7PPK // Araip.E9ALR // Aradu.110FT // Aradu.U3TSP // Aradu.8KF0B // Araip.S4KNL // Aradu.C9QKD // Aradu.KA2N1 // Araip.2R8F4 // Araip.XV6VX // Aradu.R8MP8 // Araip.L7BE9 // Aradu.01M0I // Araip.V7QPL // Araip.33H23 // Aradu.W9DC5 // Araip.29I5D // Araip.T95FT // Aradu.S2A7Z // Araip.LBW0X // Araip.ZA0JC // Araip.98IV4 // Araip.6Q19X // Araip.8K2W2 // Aradu.ZG9B2 // Araip.…
GO:0015297	F	antiporter activity	15	1321	248	38484	0.026	0.96	// Araip.AQN9K // Araip.MS6FQ // Aradu.W7K9Z // Araip.8VU19 // Araip.T68FX // Aradu.L8QZK // Aradu.R5UY0 // Araip.Q0QAQ // Aradu.9G6FH // Araip.YRD27 // Aradu.XDK6H // Araip.N54TA // Araip.F5TH8 // Aradu.L9ISE // Aradu.0JC72	// Araip.W43MJ // Araip.MS6FQ // Aradu.2RC64 // Araip.99NVB // Aradu.6P0LY // Araip.R90BF // Araip.K2FBC // Araip.2AZ3I // Aradu.U2T5A // Araip.HI4H2 // Araip.T97LZ // Araip.6Y0I9 // Araip.PX6UV // Aradu.ZT7SC // Araip.2Q9MF // Aradu.S8N9R // Araip.G23J4 // Araip.38N9T // Araip.34I60 // Aradu.R5UY0 // Araip.I0SI9 // Aradu.9G6FH // Aradu.HP39D // Araip.S8VV8 // Aradu.Z0PKA // Araip.3LM74 // Aradu.…
GO:0016874	F	ligase activity	15	1321	526	38484	0.8	1	// Araip.UX8AJ // Aradu.50C9M // Aradu.463X7 // Araip.LG2HZ // Aradu.4QD6E // Aradu.AZ3DS // Aradu.B4D3A // Aradu.0JT6M // Araip.LLR5T // Araip.NB6VC // Aradu.3N314 // Araip.91947 // Araip.4I8QR // Aradu.Q350M // Araip.4CP0D	// Araip.0A9XP // Araip.5B4P4 // Aradu.J36YA // Araip.PLU2V // Araip.4SN9W // Araip.TNU5T // Araip.40IWR // Araip.S7ANW // Araip.8Z1AD // Aradu.Q5Q2B // Aradu.8N1HX // Araip.98IV4 // Araip.GQ1YV // Aradu.DDG3L // Aradu.A9CNL // Araip.LU4T9 // Aradu.B8Y6C // Araip.0B1SG // Araip.YXB6F // Aradu.M6IGU // Araip.M9DFJ // Araip.RT308 // Aradu.UC2R1 // Araip.SM4TB // Aradu.Q01FG // Aradu.2M0W2 // Araip.…
GO:0004674	F	protein serine/threonine kinase activity	15	1321	384	38484	0.34	1	// Araip.C0Q51 // Araip.ZY14U // Araip.7T2ZY // Araip.19YRX // Araip.I6C5W // Araip.F6KFZ // Araip.WMP7D // Araip.Q81PN // Aradu.60IB6 // Araip.F0D74 // Araip.NZ8KT // Aradu.1AP46 // Araip.20NUY // Araip.LC1B6 // Aradu.1H2D4	// Araip.R3U3U // Araip.VPV02 // Aradu.31VER // Aradu.KQ2C0 // Aradu.4DF7V // Aradu.GZ0CM // Aradu.73EZ4 // Araip.SEJ0X // Aradu.8QX2U // Aradu.X00D6 // Araip.EII3L // Aradu.60IB6 // Araip.H279I // Aradu.UPE5A // Araip.ZY14U // Aradu.H122Q // Araip.Z3B7G // Araip.95WQJ // Aradu.N1UIU // Araip.C0Q51 // Araip.UFA1S // Araip.HU753 // Araip.8C32J // Araip.ZN2A5 // Aradu.X29NW // Araip.B3PL0 // Aradu.…
GO:0030170	F	pyridoxal phosphate binding	14	1321	274	38484	0.094	1	// Araip.D7DEK // Aradu.EM688 // Aradu.9R9X3 // Aradu.V8MCV // Aradu.JFD8S // Araip.WGE5V // Araip.RMU5T // Aradu.62W74 // Araip.P8SRT // Aradu.J9V4P // Aradu.93LBV // Araip.EZ4VM // Araip.0214S // Aradu.X306H	// Araip.V7E0G // Araip.D7DEK // Aradu.HER0W // Araip.A2H0N // Aradu.N0LVM // Aradu.02IGP // Aradu.V4C8J // Araip.MC19H // Araip.RZV8N // Araip.EZ4VM // Araip.WHJ1H // Araip.V3B0A // Aradu.EMA8S // Aradu.AL80D // Aradu.JQ7JG // Araip.N272T // Araip.02P6R // Aradu.VW3L1 // Aradu.HPI5N // Araip.MG896 // Araip.9M15N // Araip.164TB // Aradu.JY1UA // Aradu.ZE3IA // Araip.NLJ4B // Aradu.GFJ3S // Araip.…
GO:0070279	F	vitamin B6 binding	14	1321	274	38484	0.094	1	// Araip.D7DEK // Aradu.EM688 // Aradu.9R9X3 // Aradu.V8MCV // Aradu.JFD8S // Araip.WGE5V // Araip.RMU5T // Aradu.62W74 // Araip.P8SRT // Aradu.J9V4P // Aradu.93LBV // Araip.EZ4VM // Araip.0214S // Aradu.X306H	// Araip.V7E0G // Araip.D7DEK // Aradu.HER0W // Araip.A2H0N // Aradu.N0LVM // Aradu.02IGP // Aradu.V4C8J // Araip.MC19H // Araip.RZV8N // Araip.EZ4VM // Araip.WHJ1H // Araip.V3B0A // Aradu.EMA8S // Aradu.AL80D // Aradu.JQ7JG // Araip.N272T // Araip.02P6R // Aradu.VW3L1 // Aradu.HPI5N // Araip.MG896 // Araip.9M15N // Araip.164TB // Aradu.JY1UA // Aradu.ZE3IA // Araip.NLJ4B // Aradu.GFJ3S // Araip.…
GO:0016791	F	phosphatase activity	13	1321	215	38484	0.036	1	// Aradu.NA3JC // Araip.MC1F8 // Aradu.B6HXN // Aradu.ZX8II // Aradu.5K7BE // Araip.N548I // Aradu.7YA73 // Aradu.3I0JC // Araip.K90VM // Aradu.5R97S // Aradu.CT2LH // Aradu.3V096 // Araip.WTW2C	// Araip.PK6CY // Araip.S8M2R // Aradu.EEP0U // Araip.06AAT // Araip.K0HCY // Aradu.G3AR6 // Araip.PUF78 // Aradu.9L9TA // Araip.ME59K // Aradu.2ML3S // Aradu.BT3SQ // Aradu.B3TXI // Araip.P9BJY // Araip.A48MR // Araip.WTW2C // Araip.YJE3C // Araip.KU01P // Aradu.LF7M7 // Aradu.XJZ89 // Aradu.A9F8B // Araip.K90VM // Araip.W4D46 // Araip.M254V // Araip.VG3KL // Araip.DN1XY // Aradu.3I0JC // Aradu.…
GO:0043531	F	ADP binding	13	1321	813	38484	1	1	// Araip.64470 // Araip.R4Z67 // Araip.GD26H // Araip.UGA40 // Araip.953C6 // Araip.WVC78 // Araip.7QT79 // Araip.FGW3H // Araip.UZF4Z // Araip.58W0E // Araip.K4VGI // Aradu.R7TTV // Aradu.44QYZ	// Araip.83LYV // Aradu.PYS2I // Araip.NF503 // Aradu.5R8JC // Aradu.GNP91 // Araip.YI8W9 // Araip.S2E2N // Aradu.A30P3 // Aradu.56HGP // Araip.G1NKU // Araip.WL5P9 // Araip.009SU // Araip.PL634 // Araip.L51CJ // Aradu.2R7GN // Araip.HIJ0X // Araip.9TC2B // Aradu.1A4KM // Araip.2S7GD // Araip.80ISG // Araip.93EB9 // Aradu.TJ7VE // Araip.NEH1G // Araip.UGA40 // Araip.LK6RI // Araip.RTK8G // Araip.…
GO:0050660	F	FAD binding	13	1321	258	38484	0.11	1	// Araip.RT6FK // Aradu.HES8F // Aradu.UZ2DQ // Aradu.I3YXT // Aradu.GQ9NY // Araip.L1RL7 // Araip.Z7A9P // Araip.KJ4AU // Araip.ZXC56 // Aradu.56ICC // Aradu.4X1GI // Aradu.KF6LM // Araip.H3PA0	// Aradu.DVQ9A // Araip.VB5WD // Araip.N2BJ2 // Aradu.251QA // Aradu.6MW2E // Araip.Q71DN // Aradu.642R3 // Araip.23NEF // Araip.0P466 // Araip.MCQ0L // Araip.E7HBP // Aradu.97LA5 // Araip.DKI8Z // Araip.5804B // Aradu.D6X0K // Aradu.3AF5S // Araip.HF2GR // Araip.ZD8Z8 // Araip.ZDP8D // Araip.Z9C8C // Aradu.JQ81V // Araip.6Q19X // Araip.RE8JQ // Araip.HTL68 // Aradu.N3WAJ // Aradu.KF6LM // Araip.…
GO:0004252	F	serine-type endopeptidase activity	12	1321	240	38484	0.13	1	// Aradu.A4LBS // Araip.129VM // Aradu.HM0P2 // Aradu.4W4JU // Araip.IBG9Y // Araip.L3SN7 // Aradu.74HRM // Aradu.38T8A // Aradu.9L1PV // Araip.TJ1W0 // Aradu.E0LF3 // Aradu.MM1X2	// Aradu.752JK // Aradu.N98FX // Araip.84C8F // Araip.3LL8X // Aradu.R3US5 // Aradu.W4XL4 // Araip.5L9EW // Araip.QW6I9 // Aradu.8WJ1L // Aradu.IV3UN // Araip.77QU1 // Aradu.LF76F // Araip.7942Z // Araip.T6EEB // Aradu.K329F // Araip.TJ1W0 // Araip.RB3EK // Araip.69RAL // Araip.Y91XD // Aradu.AUP8N // Aradu.4UY6C // Araip.R9908 // Araip.X40X6 // Aradu.J13DP // Araip.CYK8B // Araip.PSH31 // Araip.…
GO:0016746	F	transferase activity, transferring acyl groups	12	1321	252	38484	0.16	1	// Aradu.ILC9H // Aradu.82M2C // Araip.PA8M2 // Aradu.54FFT // Aradu.0L9GE // Aradu.R77UT // Aradu.9KZ2C // Araip.Q7M7G // Araip.7BF1X // Araip.VC3BC // Araip.3S8HT // Aradu.UU4C2	// Aradu.M0VKX // Aradu.2W51Q // Araip.0XA60 // Aradu.82M2C // Araip.VAS61 // Aradu.L2JLA // Aradu.VLR60 // Aradu.91B5A // Aradu.TP8FN // Aradu.ILC9H // Aradu.MF82K // Aradu.AQ5JR // Aradu.KM1JG // Araip.QY9P8 // Araip.20KQW // Araip.S8FK3 // Aradu.FXQ56 // Araip.L1QD7 // Aradu.W4F5R // Araip.T7VUE // Araip.JHT8J // Aradu.3MV5M // Araip.5CF96 // Aradu.UM9AF // Araip.Q2Z6R // Araip.A69R7 // Aradu.…
GO:0016879	F	ligase activity, forming carbon-nitrogen bonds	12	1321	346	38484	0.53	1	// Araip.UX8AJ // Aradu.50C9M // Aradu.463X7 // Araip.LG2HZ // Aradu.4QD6E // Aradu.AZ3DS // Aradu.B4D3A // Aradu.3N314 // Araip.4CP0D // Araip.NB6VC // Araip.91947 // Aradu.Q350M	// Araip.0A9XP // Araip.5B4P4 // Aradu.J36YA // Araip.4SN9W // Araip.TNU5T // Araip.40IWR // Araip.S7ANW // Araip.8Z1AD // Araip.GQ1YV // Aradu.DDG3L // Araip.LU4T9 // Araip.0B1SG // Aradu.M6IGU // Araip.M9DFJ // Aradu.UC2R1 // Araip.J2JYZ // Aradu.50C9M // Aradu.QJ7XC // Aradu.P2KMP // Araip.S5A8A // Aradu.2B732 // Araip.73AZP // Araip.BI95U // Aradu.G88H9 // Araip.I7QC8 // Aradu.MA01V // Aradu.…
GO:0019001	F	guanyl nucleotide binding	12	1321	552	38484	0.97	1	// Araip.RDQ71 // Aradu.SL05Q // Aradu.VY6JK // Aradu.M2Y4Q // Aradu.8L8L4 // Araip.WWK4F // Aradu.X2Y6W // Araip.UZF4Z // Aradu.MU3LB // Araip.YWL1T // Aradu.S8XWY // Aradu.Z753H	// Araip.D43FQ // Aradu.Y6P6G // Aradu.F360A // Araip.I0EMG // Araip.18EH0 // Araip.E0ESL // Aradu.X9ZNE // Araip.60J6J // Araip.A06AV // Aradu.TA4YU // Aradu.39R56 // Araip.T6H8P // Aradu.P56QG // Araip.WWK4F // Aradu.SUC3V // Aradu.D6SVB // Aradu.5521Q // Araip.6C0N9 // Aradu.92CC5 // Aradu.8JX0L // Araip.24N70 // Aradu.SE8TR // Aradu.G5RK1 // Araip.JVY0J // Araip.T0L79 // Araip.PXU5X // Aradu.…
GO:0032561	F	guanyl ribonucleotide binding	12	1321	537	38484	0.96	1	// Araip.RDQ71 // Aradu.SL05Q // Aradu.VY6JK // Aradu.M2Y4Q // Aradu.8L8L4 // Araip.WWK4F // Aradu.X2Y6W // Araip.UZF4Z // Aradu.MU3LB // Araip.YWL1T // Aradu.S8XWY // Aradu.Z753H	// Araip.D43FQ // Aradu.Y6P6G // Aradu.F360A // Araip.I0EMG // Araip.18EH0 // Araip.E0ESL // Aradu.X9ZNE // Araip.60J6J // Araip.A06AV // Aradu.3572D // Aradu.39R56 // Araip.T6H8P // Aradu.P56QG // Araip.WWK4F // Aradu.SUC3V // Aradu.D6SVB // Aradu.5521Q // Araip.6C0N9 // Aradu.92CC5 // Aradu.8JX0L // Araip.24N70 // Aradu.SE8TR // Aradu.G5RK1 // Araip.JVY0J // Araip.T0L79 // Araip.PXU5X // Aradu.…
GO:0060089	F	molecular transducer activity	12	1321	238	38484	0.12	1	// Araip.26FIE // Aradu.79YD1 // Aradu.HW67P // Aradu.R8CQU // Araip.BH6DK // Aradu.J2BV7 // Aradu.G6IAK // Aradu.NG7DJ // Araip.9H8RU // Aradu.8Y5FN // Aradu.CAI0E // Araip.C6UA0	// Aradu.AJZ98 // Araip.93WG4 // Araip.J8PPF // Araip.K62H2 // Aradu.66N0Z // Araip.AZ4PD // Araip.DV61U // Araip.7AL8W // Aradu.H8T23 // Araip.7Y47H // Aradu.E7FN7 // Aradu.CAI0E // Araip.S41HQ // Araip.2M651 // Aradu.KUT09 // Aradu.YUY1S // Araip.L0EG5 // Aradu.UYZ93 // Araip.TEJ1Y // Araip.U4Z8Q // Aradu.11S89 // Aradu.9CP6U // Araip.HD5TK // Araip.CSN9P // Araip.M2XX0 // Araip.US6ZQ // Araip.…
GO:0005525	F	GTP binding	12	1321	537	38484	0.96	1	// Araip.RDQ71 // Aradu.SL05Q // Aradu.VY6JK // Aradu.M2Y4Q // Aradu.8L8L4 // Araip.WWK4F // Aradu.X2Y6W // Araip.UZF4Z // Aradu.MU3LB // Araip.YWL1T // Aradu.S8XWY // Aradu.Z753H	// Araip.D43FQ // Aradu.Y6P6G // Aradu.F360A // Araip.I0EMG // Araip.18EH0 // Araip.E0ESL // Aradu.X9ZNE // Araip.60J6J // Araip.A06AV // Aradu.3572D // Aradu.39R56 // Araip.T6H8P // Aradu.P56QG // Araip.WWK4F // Aradu.SUC3V // Aradu.D6SVB // Aradu.5521Q // Araip.6C0N9 // Aradu.92CC5 // Aradu.8JX0L // Araip.24N70 // Aradu.SE8TR // Aradu.G5RK1 // Araip.JVY0J // Araip.T0L79 // Araip.PXU5X // Aradu.…
GO:0004871	F	signal transducer activity	12	1321	238	38484	0.12	1	// Araip.26FIE // Aradu.79YD1 // Aradu.HW67P // Aradu.R8CQU // Araip.BH6DK // Aradu.J2BV7 // Aradu.G6IAK // Aradu.NG7DJ // Araip.9H8RU // Aradu.8Y5FN // Aradu.CAI0E // Araip.C6UA0	// Aradu.AJZ98 // Araip.93WG4 // Araip.J8PPF // Araip.K62H2 // Aradu.66N0Z // Araip.AZ4PD // Araip.DV61U // Araip.7AL8W // Aradu.H8T23 // Araip.7Y47H // Aradu.E7FN7 // Aradu.CAI0E // Araip.S41HQ // Araip.2M651 // Aradu.KUT09 // Aradu.YUY1S // Araip.L0EG5 // Aradu.UYZ93 // Araip.TEJ1Y // Araip.U4Z8Q // Aradu.11S89 // Aradu.9CP6U // Araip.HD5TK // Araip.CSN9P // Araip.M2XX0 // Araip.US6ZQ // Araip.…
GO:0016762	F	xyloglucan:xyloglucosyl transferase activity	11	1321	52	38484	1.3e-06	0.00027	// Araip.ZEV2T // Araip.35A56 // Araip.PU78I // Araip.UU0IK // Aradu.CTP8M // Araip.I0HKJ // Aradu.EV762 // Araip.Y6X2Y // Aradu.EF677 // Araip.2H071 // Araip.ETU2Y	// Araip.Y6X2Y // Araip.PG5E1 // Aradu.Y1TID // Aradu.750CN // Araip.I0HKJ // Aradu.P6ZPS // Araip.WY1NK // Araip.ZSY8U // Aradu.9G32G // Araip.EWB8P // Araip.ETU2Y // Aradu.54URP // Aradu.IZ7V8 // Araip.BKC0D // Araip.1WD2C // Araip.PU78I // Araip.UR5GQ // Araip.UAX0Q // Aradu.CTP8M // Araip.M80A5 // Araip.HCA5S // Aradu.RA8CW // Araip.2H071 // Araip.9Z9MC // Aradu.AA5UH // Aradu.KQV51 // Araip.…
GO:0016684	F	oxidoreductase activity, acting on peroxide as acceptor	11	1321	267	38484	0.31	1	// Aradu.XEA0F // Aradu.VF4U3 // Aradu.U3RTW // Aradu.BNR06 // Aradu.DAV01 // Araip.SW6SF // Araip.N79SI // Araip.Y3A2A // Araip.WW4BP // Araip.RT5CP // Aradu.YY51Q	// Aradu.N2X0I // Aradu.J7KPQ // Aradu.BC27H // Araip.GIZ0F // Araip.VFT2D // Araip.43TSN // Aradu.X4C6L // Aradu.R6A9X // Araip.LQT1B // Araip.77JHK // Aradu.2W676 // Aradu.X4HEP // Araip.BKI6W // Araip.XM51W // Aradu.QHA6Y // Araip.Q0191 // Aradu.IF4E5 // Aradu.61ES3 // Araip.I0093 // Aradu.WP30A // Araip.SPY8U // Araip.ZEN1Y // Aradu.4U4LS // Araip.DY3YQ // Araip.93CKA // Aradu.21285 // Aradu.…
GO:0004091	F	carboxylesterase activity	11	1321	319	38484	0.54	1	// Araip.E9XPB // Aradu.RM381 // Aradu.UDE9J // Araip.1E680 // Aradu.1L6HR // Aradu.S073D // Aradu.YH03P // Araip.7JX0P // Aradu.J45JW // Aradu.MJ134 // Araip.PB3YQ	// Araip.GVH2B // Aradu.HY2PA // Aradu.4FT3I // Aradu.N57TR // Araip.9Q46C // Araip.SV5JG // Araip.BSU8L // Araip.D3BJQ // Araip.5TB63 // Aradu.8328R // Araip.KWZ75 // Araip.PLU2V // Aradu.B3PY4 // Aradu.V91T8 // Aradu.Q4ANM // Araip.G801U // Araip.X04AD // Araip.1BL7S // Araip.GSF2H // Araip.TM3M4 // Araip.A9FLA // Aradu.H0Q64 // Aradu.YVW15 // Aradu.VIF27 // Araip.XZL7Y // Aradu.AA1T2 // Aradu.…
GO:0008415	F	acyltransferase activity	11	1321	206	38484	0.1	1	// Aradu.ILC9H // Araip.PA8M2 // Aradu.54FFT // Aradu.0L9GE // Aradu.R77UT // Aradu.9KZ2C // Araip.Q7M7G // Araip.7BF1X // Araip.VC3BC // Araip.3S8HT // Aradu.UU4C2	// Aradu.M0VKX // Aradu.2W51Q // Aradu.L2JLA // Aradu.VLR60 // Aradu.5CR2H // Aradu.ILC9H // Aradu.MF82K // Aradu.AQ5JR // Aradu.KM1JG // Araip.QY9P8 // Araip.20KQW // Araip.S8FK3 // Aradu.FXQ56 // Araip.L1QD7 // Aradu.W4F5R // Araip.T7VUE // Aradu.UM9AF // Araip.Q2Z6R // Araip.A69R7 // Aradu.YC13W // Araip.K0TQW // Araip.L6TBA // Aradu.JRG58 // Araip.CGA2X // Araip.GL0PH // Aradu.E7DEE // Aradu.…
GO:0016747	F	transferase activity, transferring acyl groups other than amino-acyl groups	11	1321	213	38484	0.12	1	// Aradu.ILC9H // Araip.PA8M2 // Aradu.54FFT // Aradu.0L9GE // Aradu.R77UT // Aradu.9KZ2C // Araip.Q7M7G // Araip.7BF1X // Araip.VC3BC // Araip.3S8HT // Aradu.UU4C2	// Aradu.M0VKX // Aradu.2W51Q // Aradu.L2JLA // Aradu.VLR60 // Aradu.91B5A // Aradu.5CR2H // Aradu.ILC9H // Aradu.MF82K // Aradu.AQ5JR // Aradu.KM1JG // Araip.QY9P8 // Araip.20KQW // Araip.S8FK3 // Aradu.FXQ56 // Araip.L1QD7 // Aradu.W4F5R // Araip.T7VUE // Aradu.3MV5M // Araip.5CF96 // Aradu.UM9AF // Araip.Q2Z6R // Araip.A69R7 // Aradu.YC13W // Araip.K0TQW // Araip.L6TBA // Aradu.JRG58 // Araip.…
GO:0016209	F	antioxidant activity	11	1321	302	38484	0.46	1	// Aradu.XEA0F // Aradu.VF4U3 // Aradu.U3RTW // Aradu.BNR06 // Aradu.DAV01 // Araip.SW6SF // Araip.N79SI // Araip.Y3A2A // Araip.WW4BP // Araip.RT5CP // Aradu.YY51Q	// Aradu.N2X0I // Aradu.J7KPQ // Aradu.BC27H // Araip.GIZ0F // Araip.VFT2D // Araip.IZZ7G // Araip.43TSN // Aradu.X4C6L // Aradu.R6A9X // Araip.JC79F // Araip.LQT1B // Araip.77JHK // Araip.5XM5S // Aradu.2W676 // Aradu.X4HEP // Araip.BKI6W // Araip.XM51W // Aradu.QHA6Y // Araip.Q0191 // Aradu.IF4E5 // Aradu.61ES3 // Araip.I0093 // Aradu.WP30A // Aradu.W21UW // Araip.SPY8U // Araip.ZEN1Y // Aradu.…
GO:0022890	F	inorganic cation transmembrane transporter activity	11	1321	362	38484	0.7	1	// Aradu.I27F7 // Aradu.FAJ70 // Aradu.PC4II // Aradu.XT75Q // Aradu.LYE3Y // Araip.PCB4M // Aradu.76H6A // Aradu.ZPB6A // Araip.H4AJ0 // Araip.UDD03 // Aradu.IS6P7	// Araip.JVG8J // Araip.4D1A3 // Araip.SW31Z // Aradu.PC4II // Aradu.N9RDH // Aradu.E33TJ // Araip.88ZCR // Araip.UZ085 // Aradu.RLI2U // Araip.8A8CL // Araip.0R4B3 // Araip.MSE9J // Araip.45KKN // Araip.BL74U // Aradu.P6CBV // Aradu.JMV7E // Araip.NP2NQ // Aradu.FAJ70 // Aradu.WX3Q6 // Aradu.BF0R9 // Araip.Z7NW6 // Araip.A7D5G // Araip.S59F9 // Araip.KY5IH // Aradu.W0WNS // Aradu.LYE3Y // Aradu.…
GO:0046873	F	metal ion transmembrane transporter activity	11	1321	248	38484	0.24	1	// Aradu.I27F7 // Aradu.FAJ70 // Aradu.PC4II // Aradu.LYE3Y // Araip.PCB4M // Aradu.76H6A // Araip.H4AJ0 // Araip.I2FQ2 // Araip.UDD03 // Aradu.IS6P7 // Araip.37R5L	// Araip.JVG8J // Aradu.W9XJY // Aradu.4E6CL // Araip.I0GRJ // Araip.YRI89 // Araip.0R4B3 // Araip.D6I6N // Araip.SW31Z // Araip.GU8AC // Araip.IT4EA // Aradu.49Y5V // Araip.3VU90 // Araip.Z8MC4 // Araip.27JTJ // Aradu.IVB9H // Aradu.C1S3R // Aradu.TI7E8 // Araip.CIA8W // Aradu.PC4II // Aradu.8C0WH // Aradu.581PV // Aradu.B1KF0 // Aradu.E33TJ // Araip.440P9 // Araip.UZ085 // Araip.H6IA7 // Aradu.…
GO:0004601	F	peroxidase activity	11	1321	267	38484	0.31	1	// Aradu.XEA0F // Aradu.VF4U3 // Aradu.U3RTW // Aradu.BNR06 // Aradu.DAV01 // Araip.SW6SF // Araip.N79SI // Araip.Y3A2A // Araip.WW4BP // Araip.RT5CP // Aradu.YY51Q	// Aradu.N2X0I // Aradu.J7KPQ // Aradu.BC27H // Araip.GIZ0F // Araip.VFT2D // Araip.43TSN // Aradu.X4C6L // Aradu.R6A9X // Araip.LQT1B // Araip.77JHK // Aradu.2W676 // Aradu.X4HEP // Araip.BKI6W // Araip.XM51W // Aradu.QHA6Y // Araip.Q0191 // Aradu.IF4E5 // Aradu.61ES3 // Araip.I0093 // Aradu.WP30A // Araip.SPY8U // Araip.ZEN1Y // Aradu.4U4LS // Araip.DY3YQ // Araip.93CKA // Aradu.21285 // Aradu.…
GO:0016614	F	oxidoreductase activity, acting on CH-OH group of donors	11	1321	367	38484	0.72	1	// Araip.RT6FK // Araip.TQV21 // Aradu.UZ2DQ // Aradu.I3YXT // Araip.KJ4AU // Araip.ZXC56 // Araip.FD3D0 // Aradu.4X1GI // Aradu.0C9TU // Araip.JZ063 // Aradu.UL8XP	// Aradu.GB8CM // Araip.MCQ0L // Araip.35MI7 // Araip.DKI8Z // Araip.5804B // Aradu.15FCW // Araip.ZD8Z8 // Aradu.86TI4 // Aradu.0C9TU // Araip.7F3I4 // Araip.5ZJ1R // Araip.7Q03W // Aradu.1JK1L // Aradu.2XN5R // Aradu.2P8EW // Aradu.PWW5S // Araip.2E6W6 // Araip.10CFZ // Araip.7G7CH // Aradu.N8RFP // Araip.7EN7C // Araip.A62WX // Araip.XJ990 // Araip.8ES6S // Araip.W6ST8 // Aradu.50C7L // Araip.…
GO:0042802	F	identical protein binding	10	1321	121	38484	0.0092	0.57	// Aradu.A4LBS // Araip.129VM // Aradu.4W4JU // Araip.IBG9Y // Aradu.74HRM // Aradu.38T8A // Aradu.9L1PV // Araip.TJ1W0 // Aradu.E0LF3 // Aradu.MM1X2	// Araip.K62H2 // Aradu.N98FX // Araip.PYI9U // Araip.K797H // Aradu.IV3UN // Aradu.Q1TIK // Aradu.66UC2 // Araip.TJ1W0 // Araip.69RAL // Araip.85DUV // Aradu.AUP8N // Aradu.R6QWA // Aradu.J13DP // Araip.CYK8B // Aradu.E3ZED // Araip.PSH31 // Aradu.Y3TY0 // Aradu.UW723 // Araip.VBR6T // Aradu.D7ZWV // Araip.Y91XD // Araip.H4W9A // Araip.7P350 // Araip.00HCH // Aradu.29QNA // Aradu.74HRM // Aradu.…
GO:0015267	F	channel activity	10	1321	129	38484	0.014	0.65	// Aradu.A1STR // Aradu.79YD1 // Aradu.HW67P // Aradu.ZJ7LY // Aradu.W63FK // Aradu.QV0NG // Araip.I2FQ2 // Aradu.GF3NG // Araip.M9WZJ // Araip.37R5L	// Araip.DV61U // Aradu.66N0Z // Aradu.13B2D // Araip.MPI7G // Araip.Z642F // Araip.M268M // Araip.R0L1R // Aradu.7CJ16 // Araip.EVS5T // Aradu.T7RQJ // Aradu.EWH58 // Aradu.R6ZKE // Araip.N7PPQ // Aradu.6K9TY // Araip.W427S // Aradu.ZJ7LY // Araip.B43EH // Araip.75JSS // Aradu.7DW66 // Aradu.BQ1IT // Aradu.HPZ7S // Aradu.TG4FV // Araip.Y2UYT // Aradu.Q0PGE // Araip.E2AI3 // Araip.37R5L // Aradu.…
GO:0005216	F	ion channel activity	10	1321	129	38484	0.014	0.65	// Aradu.A1STR // Aradu.79YD1 // Aradu.HW67P // Aradu.ZJ7LY // Aradu.W63FK // Aradu.QV0NG // Araip.I2FQ2 // Aradu.GF3NG // Araip.M9WZJ // Araip.37R5L	// Araip.DV61U // Aradu.66N0Z // Aradu.13B2D // Araip.MPI7G // Araip.Z642F // Araip.M268M // Araip.R0L1R // Aradu.7CJ16 // Araip.EVS5T // Aradu.T7RQJ // Aradu.EWH58 // Aradu.R6ZKE // Araip.N7PPQ // Aradu.6K9TY // Araip.W427S // Aradu.ZJ7LY // Araip.B43EH // Araip.75JSS // Aradu.7DW66 // Aradu.BQ1IT // Aradu.HPZ7S // Aradu.TG4FV // Araip.Y2UYT // Aradu.Q0PGE // Araip.E2AI3 // Araip.37R5L // Aradu.…
GO:0022838	F	substrate-specific channel activity	10	1321	129	38484	0.014	0.65	// Aradu.A1STR // Aradu.79YD1 // Aradu.HW67P // Aradu.ZJ7LY // Aradu.W63FK // Aradu.QV0NG // Araip.I2FQ2 // Aradu.GF3NG // Araip.M9WZJ // Araip.37R5L	// Araip.DV61U // Aradu.66N0Z // Aradu.13B2D // Araip.MPI7G // Araip.Z642F // Araip.M268M // Araip.R0L1R // Aradu.7CJ16 // Araip.EVS5T // Aradu.T7RQJ // Aradu.EWH58 // Aradu.R6ZKE // Araip.N7PPQ // Aradu.6K9TY // Araip.W427S // Aradu.ZJ7LY // Araip.B43EH // Araip.75JSS // Aradu.7DW66 // Aradu.BQ1IT // Aradu.HPZ7S // Aradu.TG4FV // Araip.Y2UYT // Aradu.Q0PGE // Araip.E2AI3 // Araip.37R5L // Aradu.…
GO:0022803	F	passive transmembrane transporter activity	10	1321	129	38484	0.014	0.65	// Aradu.A1STR // Aradu.79YD1 // Aradu.HW67P // Aradu.ZJ7LY // Aradu.W63FK // Aradu.QV0NG // Araip.I2FQ2 // Aradu.GF3NG // Araip.M9WZJ // Araip.37R5L	// Araip.DV61U // Aradu.66N0Z // Aradu.13B2D // Araip.MPI7G // Araip.Z642F // Araip.M268M // Araip.R0L1R // Aradu.7CJ16 // Araip.EVS5T // Aradu.T7RQJ // Aradu.EWH58 // Aradu.R6ZKE // Araip.N7PPQ // Aradu.6K9TY // Araip.W427S // Aradu.ZJ7LY // Araip.B43EH // Araip.75JSS // Aradu.7DW66 // Aradu.BQ1IT // Aradu.HPZ7S // Aradu.TG4FV // Araip.Y2UYT // Aradu.Q0PGE // Araip.E2AI3 // Araip.37R5L // Aradu.…
GO:0003924	F	GTPase activity	10	1321	319	38484	0.66	1	// Araip.RDQ71 // Aradu.Z753H // Aradu.VY6JK // Aradu.M2Y4Q // Aradu.8L8L4 // Araip.WWK4F // Aradu.X2Y6W // Aradu.MU3LB // Araip.YWL1T // Aradu.S8XWY	// Aradu.Y6P6G // Aradu.AJZ98 // Araip.A9IDM // Araip.G4FYK // Araip.D6WXF // Aradu.H9LRG // Aradu.W3YJN // Araip.2FX35 // Aradu.E1BWZ // Aradu.Z8KTC // Araip.69F5Y // Aradu.F360A // Araip.PX6B7 // Araip.0DA6J // Aradu.8K8HF // Aradu.GU21D // Araip.86CPI // Araip.S41HQ // Araip.H57FF // Aradu.0P8B7 // Aradu.6S5ZL // Aradu.9M1GG // Aradu.QP9WR // Araip.J19JD // Araip.75VG7 // Araip.AA1CY // Araip.…
GO:0016667	F	oxidoreductase activity, acting on sulfur group of donors	10	1321	204	38484	0.17	1	// Araip.V3N9B // Aradu.YY7CG // Aradu.8I027 // Aradu.Y1LYG // Araip.V7U9F // Araip.4ZW3T // Aradu.XQ1XQ // Araip.F41IP // Araip.S7PUT // Aradu.B5TNQ	// Araip.M3H80 // Aradu.910RR // Araip.SZ4VC // Aradu.XJ6TW // Araip.65SLH // Araip.Q71DN // Aradu.W48TA // Aradu.8I585 // Araip.7BB5W // Aradu.YFR3R // Aradu.J19IQ // Araip.TD953 // Araip.EYS9M // Araip.F7999 // Araip.0CL7X // Aradu.4M7RM // Araip.V4GNP // Araip.5037D // Aradu.BH9NG // Araip.B72LY // Araip.25L65 // Araip.X6683 // Araip.U7F06 // Aradu.Y4W78 // Araip.T4AMJ // Aradu.WZ2NF // Aradu.…
GO:0042623	F	ATPase activity, coupled	10	1321	454	38484	0.95	1	// Aradu.V9VEN // Aradu.D61LL // Araip.5RQ6Z // Araip.N4RJ5 // Aradu.IS6P7 // Aradu.LYE3Y // Araip.PCB4M // Araip.H4AJ0 // Aradu.03NM5 // Aradu.M1A8C	// Araip.GS20D // Araip.UIM6D // Araip.HS41C // Araip.YP1ST // Araip.D1KQ3 // Araip.53YXG // Aradu.18R1J // Araip.UZ085 // Aradu.C42LD // Araip.1N42Z // Araip.Y0MZZ // Araip.0R4B3 // Aradu.KS9RJ // Aradu.V9PTU // Araip.45KKN // Aradu.3Z6PL // Aradu.SC5U0 // Aradu.P6CBV // Aradu.D51RM // Araip.A23RQ // Araip.RP4NC // Aradu.9S6SJ // Aradu.DL5VG // Araip.64YQQ // Araip.P4Q3J // Aradu.AN6BF // Aradu.…
GO:0008092	F	cytoskeletal protein binding	10	1321	292	38484	0.55	1	// Aradu.ZFX80 // Aradu.8J5I0 // Araip.965G6 // Araip.P7KNR // Aradu.61HSA // Aradu.AI6BS // Araip.AY7UQ // Araip.W9QHP // Aradu.S46KB // Aradu.FA8EI	// Aradu.DRU4H // Araip.QU4D9 // Araip.7MD3E // Araip.NR5KZ // Araip.ZGB0B // Aradu.W4N8R // Aradu.X1N8U // Aradu.6Z600 // Araip.L9EA0 // Aradu.VWF4F // Araip.Z1N03 // Araip.71AFM // Araip.T8Q01 // Aradu.M6HNT // Aradu.VX1FR // Araip.YX9Q9 // Araip.X4QTV // Aradu.06L51 // Aradu.4329L // Araip.K1HLW // Araip.X90BH // Aradu.T2VBJ // Araip.AMQ90 // Araip.W7PK1 // Araip.F8HH2 // Araip.230EN // Araip.…
GO:0016616	F	oxidoreductase activity, acting on the CH-OH group of donors, NAD or NADP as acceptor	10	1321	337	38484	0.72	1	// Araip.RT6FK // Araip.TQV21 // Aradu.UZ2DQ // Aradu.0C9TU // Araip.KJ4AU // Araip.ZXC56 // Araip.FD3D0 // Aradu.4X1GI // Araip.JZ063 // Aradu.UL8XP	// Aradu.UG27L // Aradu.DVQ9A // Araip.VB5WD // Araip.VI6GW // Araip.BQ3YH // Aradu.90MFE // Aradu.GB8CM // Araip.06KKE // Aradu.V5JUH // Aradu.642R3 // Araip.E335X // Araip.AI2UW // Araip.SQ4TV // Araip.NB53C // Araip.866FF // Araip.35MI7 // Aradu.Z3MEQ // Araip.5804B // Aradu.2Q9YT // Araip.QU06Y // Araip.EQC7X // Araip.1K60N // Araip.7CU0A // Araip.PXS4I // Araip.ZD8Z8 // Aradu.R9UNN // Aradu.…
GO:0015238	F	drug transmembrane transporter activity	9	1321	123	38484	0.027	0.96	// Araip.AQN9K // Araip.MS6FQ // Aradu.W7K9Z // Aradu.L9ISE // Aradu.L8QZK // Aradu.R5UY0 // Araip.N54TA // Araip.F5TH8 // Aradu.0JC72	// Araip.U2U19 // Araip.MS6FQ // Araip.K2FBC // Araip.2AZ3I // Araip.HI4H2 // Araip.T97LZ // Araip.6Y0I9 // Araip.G23J4 // Araip.38N9T // Araip.34I60 // Aradu.R5UY0 // Araip.S8VV8 // Araip.3LM74 // Araip.F7NGT // Araip.83N9U // Araip.FBT0Z // Araip.UC596 // Araip.GLA2R // Aradu.XI4NY // Aradu.PKD6Q // Aradu.7L12D // Aradu.5AX5T // Araip.DV2MX // Araip.2JU3R // Araip.00P1B // Aradu.X9922 // Araip.…
GO:0016701	F	oxidoreductase activity, acting on single donors with incorporation of molecular oxygen	9	1321	124	38484	0.028	0.97	// Araip.L9MEB // Araip.DBZ8H // Aradu.G99LQ // Araip.K56RN // Aradu.99F66 // Aradu.AS232 // Aradu.TU51C // Aradu.J0RCG // Araip.J5SXF	// Aradu.FXP12 // Aradu.E5M95 // Araip.2KP3T // Araip.70G92 // Araip.BM50M // Araip.3Z0Q8 // Aradu.W07KG // Araip.XAQ5Y // Aradu.QWV43 // Aradu.SK1BS // Araip.EH6F9 // Araip.EV8J4 // Araip.19RI9 // Aradu.TJL9X // Aradu.KZX2M // Araip.K56RN // Aradu.WX5KP // Araip.Q7EYZ // Araip.V6S4N // Araip.D6PZJ // Aradu.G99LQ // Araip.5F6MD // Araip.E99Y9 // Aradu.YAV0V // Aradu.0Z4A3 // Aradu.99F66 // Aradu.…
GO:0016830	F	carbon-carbon lyase activity	9	1321	194	38484	0.23	1	// Araip.0U07W // Aradu.NL2WD // Araip.BSJ6S // Aradu.XT75Q // Aradu.H5W76 // Aradu.J9V4P // Aradu.H2SP1 // Araip.23XFA // Aradu.62PY8	// Araip.V7E0G // Araip.C1VZN // Araip.GJ91G // Aradu.UG27L // Araip.0N4BX // Araip.PZ1BD // Aradu.26WH0 // Aradu.PFE1Y // Araip.KS8W2 // Araip.65TK3 // Araip.Y6V6D // Araip.E5HJE // Araip.NKX5E // Aradu.NL2WD // Araip.MG896 // Araip.N9U9T // Aradu.B8GCY // Araip.Q352V // Araip.V8UX9 // Araip.D7597 // Araip.Q6NUV // Araip.X1JEV // Aradu.2GH9Y // Araip.PJ16E // Araip.Q2MYI // Araip.ZR190 // Araip.…
GO:0009055	F	electron carrier activity	9	1321	292	38484	0.67	1	// Aradu.0E2DC // Araip.L1RL7 // Aradu.8I027 // Aradu.6JM4W // Aradu.56ICC // Aradu.K0FM3 // Araip.S7PUT // Araip.LB5HI // Aradu.B5TNQ	// Aradu.D87LJ // Aradu.910RR // Araip.3JL07 // Aradu.VVQ2N // Aradu.M5QA3 // Aradu.W48TA // Aradu.8I585 // Araip.Q3DRI // Araip.P25KR // Araip.AKH01 // Aradu.JJ913 // Araip.S2947 // Aradu.9SJ9X // Aradu.LVA6M // Araip.G60FY // Araip.PAL72 // Aradu.HSX85 // Araip.770A4 // Aradu.7V4FP // Aradu.Y5S5R // Araip.Z6I73 // Araip.I7GAF // Aradu.JUW7B // Aradu.G4HIE // Araip.D054C // Araip.G74R4 // Araip.…
GO:0016702	F	oxidoreductase activity, acting on single donors with incorporation of molecular oxygen, incorporation of two atoms of oxygen	8	1321	86	38484	0.0096	0.57	// Araip.L9MEB // Araip.DBZ8H // Aradu.G99LQ // Araip.K56RN // Aradu.99F66 // Aradu.AS232 // Aradu.TU51C // Aradu.J0RCG	// Aradu.FXP12 // Araip.2KP3T // Aradu.WX5KP // Aradu.G99LQ // Aradu.W07KG // Aradu.QWV43 // Aradu.SK1BS // Araip.19RI9 // Aradu.TJL9X // Aradu.KZX2M // Araip.K56RN // Araip.Q7EYZ // Araip.V6S4N // Araip.D6PZJ // Araip.5F6MD // Araip.E99Y9 // Aradu.YAV0V // Aradu.951UC // Aradu.99F66 // Araip.UP18N // Araip.Q8LFT // Araip.GV48H // Aradu.610GW // Araip.C0YUJ // Aradu.FM0YX // Aradu.S1X34 // Araip.…
GO:0051213	F	dioxygenase activity	8	1321	86	38484	0.0096	0.57	// Araip.L9MEB // Araip.DBZ8H // Aradu.G99LQ // Araip.K56RN // Aradu.99F66 // Aradu.AS232 // Aradu.TU51C // Aradu.J0RCG	// Aradu.FXP12 // Araip.2KP3T // Aradu.WX5KP // Aradu.G99LQ // Aradu.W07KG // Aradu.QWV43 // Aradu.SK1BS // Araip.19RI9 // Aradu.TJL9X // Aradu.KZX2M // Araip.K56RN // Araip.Q7EYZ // Araip.V6S4N // Araip.D6PZJ // Araip.5F6MD // Araip.E99Y9 // Aradu.YAV0V // Aradu.951UC // Aradu.99F66 // Araip.UP18N // Araip.Q8LFT // Araip.GV48H // Aradu.610GW // Araip.C0YUJ // Aradu.FM0YX // Aradu.S1X34 // Araip.…
GO:0030599	F	pectinesterase activity	8	1321	198	38484	0.37	1	// Araip.E9XPB // Aradu.RM381 // Aradu.UDE9J // Araip.1E680 // Aradu.1L6HR // Aradu.J45JW // Aradu.MJ134 // Araip.PB3YQ	// Aradu.HY2PA // Aradu.4FT3I // Araip.9Q46C // Araip.BSU8L // Aradu.1R3I6 // Aradu.U4EKF // Aradu.8328R // Araip.KWZ75 // Aradu.V91T8 // Araip.G801U // Araip.X04AD // Araip.76RRN // Araip.TM3M4 // Araip.A9FLA // Aradu.945F4 // Araip.XZL7Y // Aradu.9I7HH // Aradu.VXN35 // Araip.Z0CZV // Aradu.J7GLM // Araip.3B5EA // Araip.T8YPZ // Araip.45F3X // Araip.3CP6N // Araip.MP34A // Aradu.R8N63 // Araip.…
GO:0003774	F	motor activity	8	1321	218	38484	0.47	1	// Aradu.ZFX80 // Araip.965G6 // Aradu.8J5I0 // Araip.P7KNR // Aradu.AI6BS // Araip.AY7UQ // Araip.W9QHP // Aradu.S46KB	// Aradu.DF84I // Aradu.L4E7U // Araip.7MD3E // Araip.NR5KZ // Araip.XK3WT // Aradu.X1N8U // Araip.R6SL8 // Aradu.6Z600 // Araip.L9EA0 // Aradu.TSJ2P // Aradu.Y7DS7 // Aradu.M6HNT // Aradu.VX1FR // Araip.YX9Q9 // Aradu.06L51 // Aradu.96480 // Araip.K1HLW // Araip.X90BH // Aradu.T2VBJ // Araip.9EQ48 // Araip.4K088 // Araip.WA0Y9 // Araip.Q94B9 // Aradu.IM42U // Aradu.N0271 // Araip.IWQ5Y // Araip.…
GO:0003777	F	microtubule motor activity	8	1321	162	38484	0.2	1	// Aradu.ZFX80 // Araip.965G6 // Aradu.8J5I0 // Araip.P7KNR // Aradu.AI6BS // Araip.AY7UQ // Araip.W9QHP // Aradu.S46KB	// Araip.7MD3E // Araip.NR5KZ // Aradu.X1N8U // Aradu.6Z600 // Araip.L9EA0 // Aradu.M6HNT // Aradu.VX1FR // Araip.YX9Q9 // Aradu.06L51 // Aradu.96480 // Araip.K1HLW // Araip.X90BH // Aradu.T2VBJ // Araip.W7PK1 // Araip.Q94B9 // Aradu.IM42U // Aradu.N0271 // Araip.IWQ5Y // Araip.S6N05 // Araip.KK73W // Araip.ZU6FE // Aradu.33RZ4 // Araip.GA3C8 // Araip.DE3ZB // Aradu.B0A4N // Aradu.KYS97 // Araip.…
GO:0008289	F	lipid binding	8	1321	208	38484	0.42	1	// Aradu.B4FEF // Araip.220UP // Araip.Q3H1S // Aradu.VWQ48 // Aradu.TA7RE // Araip.0E4ZE // Araip.CW7EC // Aradu.03ENG	// Araip.FR2GZ // Aradu.EJN3Y // Araip.B7ND2 // Araip.3F7N8 // Aradu.Z4U0Y // Aradu.V26BD // Aradu.SCC75 // Araip.82WCU // Aradu.TV5GQ // Araip.4A1JG // Araip.TM8D8 // Araip.PF1MQ // Araip.MX9CS // Aradu.117B0 // Araip.RPP1M // Araip.X9BIG // Araip.Z762D // Araip.Z1EXY // Aradu.X3R2Q // Araip.M6MIV // Aradu.VA62W // Araip.E6C1Q // Aradu.VC8KM // Aradu.0772R // Araip.R8WRM // Araip.VL0BG // Araip.…
GO:0003735	F	structural constituent of ribosome	8	1321	882	38484	1	1	// Araip.UGA40 // Aradu.43FMJ // Aradu.A4HFE // Araip.17BET // Araip.YV6NV // Aradu.N89M1 // Aradu.A4D5T // Araip.KF79G	// Aradu.ZC8B7 // Aradu.MTG8I // Aradu.S2S5Y // Aradu.U3TSP // Aradu.9ES8Y // Araip.3A1FX // Araip.YQL6A // Aradu.04DD4 // Araip.2R8F4 // Aradu.UQQ1M // Aradu.0LF45 // Araip.XV6VX // Aradu.SJ8I0 // Araip.L7BE9 // Araip.T2VSF // Aradu.TW959 // Araip.130CD // Araip.HCZ7U // Araip.Y2RY2 // Araip.33H23 // Araip.6C81J // Araip.YCW2C // Aradu.95964 // Aradu.KV8S5 // Aradu.A4HFE // Aradu.1Z1BT // Araip.…
GO:0016741	F	transferase activity, transferring one-carbon groups	8	1321	678	38484	1	1	// Araip.7AS29 // Aradu.36SI6 // Aradu.CLF8Y // Aradu.X66TP // Aradu.X306H // Araip.UDU9G // Aradu.GRE8B // Aradu.0G0TP	// Araip.CPB88 // Araip.M3BFQ // Araip.EBE31 // Araip.7P2V7 // Aradu.X66TP // Aradu.FC4WK // Aradu.0H1MY // Araip.II5DM // Araip.525WX // Araip.N272T // Aradu.Y6TV9 // Araip.E3E4E // Araip.Q7KE2 // Araip.18J4Y // Aradu.5I7XV // Aradu.M72UM // Araip.VAV3K // Aradu.PF1EJ // Aradu.YE87J // Aradu.G9YML // Araip.SD7CB // Araip.PK9XV // Aradu.GMY4S // Araip.A9YY2 // Aradu.36SI6 // Araip.22D3C // Araip.…
GO:0004180	F	carboxypeptidase activity	8	1321	120	38484	0.056	1	// Araip.P7XZ0 // Aradu.TNF33 // Aradu.D2UEN // Aradu.WTA1F // Aradu.KE1F9 // Araip.NKJ54 // Araip.Z7SA4 // Araip.JHL1F	// Araip.DE8UL // Araip.7X85Q // Aradu.T554L // Aradu.K0SK7 // Araip.NKJ54 // Araip.W65MZ // Aradu.44KEY // Aradu.Z2IH6 // Araip.IPE7X // Araip.N002B // Araip.Q22YR // Araip.KJ84C // Araip.EV6KP // Aradu.AT32N // Araip.98KTC // Aradu.269AF // Aradu.K9I7H // Aradu.SDL7M // Araip.74XU6 // Aradu.1N8DM // Aradu.F7D9L // Aradu.0VF1H // Aradu.4A1WF // Aradu.BZ66H // Araip.A9FRU // Aradu.4F030 // Aradu.…
GO:0004185	F	serine-type carboxypeptidase activity	8	1321	115	38484	0.045	1	// Araip.P7XZ0 // Aradu.TNF33 // Aradu.D2UEN // Aradu.WTA1F // Aradu.KE1F9 // Araip.NKJ54 // Araip.Z7SA4 // Araip.JHL1F	// Araip.DE8UL // Araip.7X85Q // Aradu.T554L // Aradu.K0SK7 // Araip.NKJ54 // Araip.W65MZ // Aradu.44KEY // Aradu.Z2IH6 // Araip.IPE7X // Araip.N002B // Araip.Q22YR // Araip.KJ84C // Araip.EV6KP // Aradu.AT32N // Araip.98KTC // Aradu.269AF // Aradu.K9I7H // Aradu.SDL7M // Araip.74XU6 // Aradu.1N8DM // Aradu.F7D9L // Aradu.0VF1H // Aradu.4A1WF // Aradu.BZ66H // Araip.A9FRU // Aradu.4F030 // Aradu.…
GO:0070008	F	serine-type exopeptidase activity	8	1321	125	38484	0.067	1	// Araip.P7XZ0 // Aradu.TNF33 // Aradu.D2UEN // Aradu.WTA1F // Aradu.KE1F9 // Araip.NKJ54 // Araip.Z7SA4 // Araip.JHL1F	// Araip.DE8UL // Araip.7X85Q // Aradu.T554L // Aradu.K0SK7 // Araip.NKJ54 // Araip.W65MZ // Aradu.44KEY // Aradu.Z2IH6 // Araip.IPE7X // Araip.N002B // Araip.Q22YR // Araip.KJ84C // Araip.RB3EK // Araip.EV6KP // Aradu.AT32N // Araip.98KTC // Aradu.269AF // Araip.F91RT // Aradu.K9I7H // Aradu.SDL7M // Araip.74XU6 // Aradu.1N8DM // Aradu.F7D9L // Aradu.0VF1H // Aradu.4A1WF // Aradu.BZ66H // Araip.…
GO:0008168	F	methyltransferase activity	8	1321	672	38484	1	1	// Araip.7AS29 // Aradu.36SI6 // Aradu.CLF8Y // Aradu.X66TP // Aradu.X306H // Araip.UDU9G // Aradu.GRE8B // Aradu.0G0TP	// Araip.CPB88 // Araip.M3BFQ // Araip.EBE31 // Araip.7P2V7 // Aradu.X66TP // Aradu.FC4WK // Aradu.0H1MY // Araip.II5DM // Araip.525WX // Araip.N272T // Aradu.Y6TV9 // Araip.E3E4E // Araip.Q7KE2 // Araip.18J4Y // Aradu.5I7XV // Aradu.M72UM // Araip.VAV3K // Aradu.PF1EJ // Aradu.YE87J // Aradu.G9YML // Araip.SD7CB // Araip.PK9XV // Aradu.GMY4S // Araip.A9YY2 // Aradu.36SI6 // Araip.22D3C // Araip.…
GO:0008238	F	exopeptidase activity	8	1321	174	38484	0.25	1	// Araip.P7XZ0 // Aradu.TNF33 // Aradu.D2UEN // Aradu.WTA1F // Aradu.KE1F9 // Araip.NKJ54 // Araip.Z7SA4 // Araip.JHL1F	// Araip.W43MJ // Araip.DE8UL // Araip.7X85Q // Aradu.RBF27 // Aradu.D8WVG // Aradu.T554L // Aradu.K0SK7 // Araip.2Y3RU // Araip.NKJ54 // Aradu.6QW61 // Araip.W65MZ // Aradu.44KEY // Aradu.Z2IH6 // Araip.IPE7X // Araip.N002B // Araip.Q22YR // Araip.PK5IZ // Araip.KJ84C // Araip.RB3EK // Araip.EV6KP // Aradu.T5EDJ // Aradu.R9GGQ // Araip.2B3BK // Araip.6ZX2I // Araip.Z1VW2 // Araip.98KTC // Aradu.…
GO:0031406	F	carboxylic acid binding	8	1321	115	38484	0.045	1	// Araip.KXM2M // Araip.TQV21 // Araip.220UP // Araip.04X9B // Araip.VA90H // Aradu.9P432 // Araip.26FIE // Aradu.JMD12	// Araip.FR2GZ // Araip.E1DFT // Araip.U29VB // Aradu.8479S // Aradu.I67GN // Aradu.BP6V6 // Aradu.00HGB // Araip.A192R // Araip.DY3YQ // Aradu.9P432 // Aradu.50IM9 // Araip.42IVV // Araip.WM4R3 // Araip.YWI3V // Aradu.UR0SD // Aradu.PX1XB // Araip.J2FIH // Aradu.M2WJ5 // Araip.292V4 // Araip.C1RZ2 // Araip.26FIE // Aradu.LRS2W // Aradu.EY98F // Araip.A2FBL // Araip.XLT7E // Aradu.HG75V // Araip.…
GO:0008017	F	microtubule binding	8	1321	204	38484	0.4	1	// Aradu.ZFX80 // Araip.965G6 // Aradu.8J5I0 // Araip.P7KNR // Aradu.AI6BS // Araip.AY7UQ // Araip.W9QHP // Aradu.S46KB	// Aradu.DRU4H // Araip.7MD3E // Araip.NR5KZ // Aradu.W4N8R // Aradu.X1N8U // Aradu.6Z600 // Araip.L9EA0 // Aradu.M6HNT // Aradu.VX1FR // Araip.YX9Q9 // Araip.X4QTV // Aradu.06L51 // Araip.K1HLW // Araip.X90BH // Aradu.T2VBJ // Araip.W7PK1 // Araip.Q94B9 // Aradu.IM42U // Araip.Z5022 // Aradu.N0271 // Aradu.APR5V // Araip.IWQ5Y // Araip.S6N05 // Araip.IBQ2J // Araip.KK73W // Araip.ZU6FE // Aradu.…
GO:0015631	F	tubulin binding	8	1321	204	38484	0.4	1	// Aradu.ZFX80 // Araip.965G6 // Aradu.8J5I0 // Araip.P7KNR // Aradu.AI6BS // Araip.AY7UQ // Araip.W9QHP // Aradu.S46KB	// Aradu.DRU4H // Araip.7MD3E // Araip.NR5KZ // Aradu.W4N8R // Aradu.X1N8U // Aradu.6Z600 // Araip.L9EA0 // Aradu.M6HNT // Aradu.VX1FR // Araip.YX9Q9 // Araip.X4QTV // Aradu.06L51 // Araip.K1HLW // Araip.X90BH // Aradu.T2VBJ // Araip.W7PK1 // Araip.Q94B9 // Aradu.IM42U // Araip.Z5022 // Aradu.N0271 // Aradu.APR5V // Araip.IWQ5Y // Araip.S6N05 // Araip.IBQ2J // Araip.KK73W // Araip.ZU6FE // Aradu.…
GO:0015399	F	primary active transmembrane transporter activity	7	1321	177	38484	0.41	1	// Aradu.V9VEN // Aradu.D61LL // Araip.N4RJ5 // Aradu.LYE3Y // Araip.PCB4M // Araip.H4AJ0 // Aradu.IS6P7	// Araip.GS20D // Aradu.3D1TM // Araip.V26H1 // Araip.HS41C // Araip.SM231 // Aradu.IPN47 // Araip.08L1N // Aradu.JR9SL // Aradu.F9WBR // Araip.EM3T8 // Araip.5T49A // Araip.L2SP3 // Araip.3VU90 // Araip.Z1QJG // Aradu.D1WS1 // Aradu.C1S3R // Araip.53YXG // Araip.1R9HQ // Araip.CC90S // Aradu.ZRX72 // Aradu.V5DI4 // Araip.UZ085 // Aradu.6C55N // Araip.2B884 // Araip.94ZTD // Aradu.196BE // Aradu.…
GO:0019829	F	cation-transporting ATPase activity	7	1321	132	38484	0.17	1	// Aradu.V9VEN // Aradu.D61LL // Araip.N4RJ5 // Aradu.LYE3Y // Araip.PCB4M // Araip.H4AJ0 // Aradu.IS6P7	// Araip.GS20D // Araip.HS41C // Araip.SM231 // Aradu.IPN47 // Araip.08L1N // Araip.EM3T8 // Araip.5T49A // Araip.3VU90 // Aradu.D1WS1 // Aradu.C1S3R // Araip.53YXG // Araip.1R9HQ // Aradu.ZRX72 // Aradu.V5DI4 // Araip.UZ085 // Aradu.6C55N // Araip.2B884 // Araip.94ZTD // Aradu.196BE // Araip.5VE9R // Araip.Y0MZZ // Araip.0R4B3 // Araip.78XZ4 // Araip.KA8RP // Araip.45KKN // Aradu.D61LL // Aradu.…
GO:0015082	F	di-, tri-valent inorganic cation transmembrane transporter activity	7	1321	145	38484	0.23	1	// Aradu.I27F7 // Aradu.LYE3Y // Araip.PCB4M // Aradu.76H6A // Araip.H4AJ0 // Araip.UDD03 // Aradu.IS6P7	// Araip.JVG8J // Araip.YRI89 // Araip.D6I6N // Araip.SW31Z // Araip.IT4EA // Aradu.49Y5V // Araip.3VU90 // Araip.27JTJ // Aradu.IVB9H // Aradu.C1S3R // Araip.CIA8W // Aradu.8C0WH // Aradu.581PV // Araip.0P41J // Araip.440P9 // Araip.UDD03 // Aradu.H3SAK // Araip.2B884 // Araip.V9JLA // Araip.94ZTD // Aradu.3C7YP // Aradu.196BE // Aradu.AM8Z8 // Aradu.FJ2P6 // Aradu.Q25BI // Araip.95NWN // Araip.…
GO:0015405	F	P-P-bond-hydrolysis-driven transmembrane transporter activity	7	1321	177	38484	0.41	1	// Aradu.V9VEN // Aradu.D61LL // Araip.N4RJ5 // Aradu.LYE3Y // Araip.PCB4M // Araip.H4AJ0 // Aradu.IS6P7	// Araip.GS20D // Aradu.3D1TM // Araip.V26H1 // Araip.HS41C // Araip.SM231 // Aradu.IPN47 // Araip.08L1N // Aradu.JR9SL // Aradu.F9WBR // Araip.EM3T8 // Araip.5T49A // Araip.L2SP3 // Araip.3VU90 // Araip.Z1QJG // Aradu.D1WS1 // Aradu.C1S3R // Araip.53YXG // Araip.1R9HQ // Araip.CC90S // Aradu.ZRX72 // Aradu.V5DI4 // Araip.UZ085 // Aradu.6C55N // Araip.2B884 // Araip.94ZTD // Aradu.196BE // Aradu.…
GO:0042625	F	ATPase activity, coupled to transmembrane movement of ions	7	1321	132	38484	0.17	1	// Aradu.V9VEN // Aradu.D61LL // Araip.N4RJ5 // Aradu.LYE3Y // Araip.PCB4M // Araip.H4AJ0 // Aradu.IS6P7	// Araip.GS20D // Araip.HS41C // Araip.SM231 // Aradu.IPN47 // Araip.08L1N // Araip.EM3T8 // Araip.5T49A // Araip.3VU90 // Aradu.D1WS1 // Aradu.C1S3R // Araip.53YXG // Araip.1R9HQ // Aradu.ZRX72 // Aradu.V5DI4 // Araip.UZ085 // Aradu.6C55N // Araip.2B884 // Araip.94ZTD // Aradu.196BE // Araip.5VE9R // Araip.Y0MZZ // Araip.0R4B3 // Araip.78XZ4 // Araip.KA8RP // Araip.45KKN // Aradu.D61LL // Aradu.…
GO:0042626	F	ATPase activity, coupled to transmembrane movement of substances	7	1321	132	38484	0.17	1	// Aradu.V9VEN // Aradu.D61LL // Araip.N4RJ5 // Aradu.LYE3Y // Araip.PCB4M // Araip.H4AJ0 // Aradu.IS6P7	// Araip.GS20D // Araip.HS41C // Araip.SM231 // Aradu.IPN47 // Araip.08L1N // Araip.EM3T8 // Araip.5T49A // Araip.3VU90 // Aradu.D1WS1 // Aradu.C1S3R // Araip.53YXG // Araip.1R9HQ // Aradu.ZRX72 // Aradu.V5DI4 // Araip.UZ085 // Aradu.6C55N // Araip.2B884 // Araip.94ZTD // Aradu.196BE // Araip.5VE9R // Araip.Y0MZZ // Araip.0R4B3 // Araip.78XZ4 // Araip.KA8RP // Araip.45KKN // Aradu.D61LL // Aradu.…
GO:0008234	F	cysteine-type peptidase activity	7	1321	558	38484	1	1	// Araip.YU0R1 // Araip.YRL80 // Aradu.UNE34 // Araip.KRR3N // Aradu.XAE1D // Aradu.L65IQ // Araip.FE1BT	// Araip.HH9QA // Araip.NY531 // Araip.I97MI // Aradu.KWK0X // Aradu.39DM5 // Araip.K9XF4 // Araip.A3H9Q // Araip.58WXB // Aradu.Z3HA7 // Aradu.S9RF3 // Araip.EXH9P // Araip.I6ZEN // Araip.5RR1P // Araip.Q03WN // Araip.CWN9L // Araip.GH7S8 // Araip.JM6K2 // Araip.U08IH // Aradu.BTE5M // Araip.ACQ8M // Aradu.2CS02 // Araip.X5N6Z // Araip.S903N // Aradu.78DJA // Aradu.6EL9J // Araip.PRY9G // Araip.…
GO:0004518	F	nuclease activity	7	1321	215	38484	0.61	1	// Araip.5RQ6Z // Araip.3FK8B // Aradu.356M1 // Aradu.M1A8C // Aradu.LA6PH // Aradu.70NBC // Araip.56E8T	// Aradu.5739Z // Aradu.WX9EY // Araip.3FK8B // Aradu.VRG79 // Araip.DS1QH // Aradu.MP5DF // Araip.72BD2 // Araip.DXE3Z // Aradu.N94TC // Araip.U8QGY // Araip.YPU6N // Aradu.VP9HL // Aradu.80EW1 // Aradu.C5XQX // Araip.V3W18 // Araip.4C8C1 // Aradu.C510I // Aradu.TG3XC // Aradu.LDI07 // Araip.K4U0Q // Araip.H244F // Aradu.IJ1L1 // Araip.F0U2M // Aradu.753F2 // Araip.91BE2 // Araip.05XXN // Aradu.…
GO:0030695	F	GTPase regulator activity	7	1321	160	38484	0.31	1	// Araip.B9NAQ // Araip.V73AP // Araip.IIT7G // Aradu.X8MF9 // Aradu.WU1XZ // Araip.ID15H // Aradu.QVD5S	// Aradu.AK14P // Aradu.4XL4D // Aradu.X07AI // Aradu.00Z8E // Araip.K1692 // Aradu.X8MF9 // Araip.T8Q01 // Aradu.P9JVV // Aradu.QVD5S // Aradu.VP08J // Araip.KW504 // Aradu.Y54CT // Araip.59LK4 // Araip.J9YK7 // Aradu.FPZ0Y // Aradu.C6I59 // Araip.75U2F // Araip.59YT6 // Aradu.1E8ZG // Araip.N3W3L // Aradu.SCX7V // Araip.Y7GV4 // Araip.V73AP // Aradu.QUJ7R // Araip.V58M8 // Aradu.S4XSK // Araip.…
GO:0005083	F	small GTPase regulator activity	7	1321	158	38484	0.3	1	// Araip.B9NAQ // Araip.V73AP // Araip.IIT7G // Aradu.X8MF9 // Aradu.WU1XZ // Araip.ID15H // Aradu.QVD5S	// Aradu.AK14P // Aradu.4XL4D // Aradu.X07AI // Aradu.00Z8E // Araip.K1692 // Aradu.X8MF9 // Araip.T8Q01 // Aradu.P9JVV // Aradu.QVD5S // Aradu.VP08J // Araip.KW504 // Aradu.Y54CT // Araip.59LK4 // Araip.J9YK7 // Aradu.FPZ0Y // Aradu.C6I59 // Araip.75U2F // Aradu.1E8ZG // Araip.N3W3L // Aradu.SCX7V // Araip.Y7GV4 // Araip.V73AP // Aradu.QUJ7R // Araip.V58M8 // Aradu.S4XSK // Araip.HP1ES // Araip.…
GO:0043492	F	ATPase activity, coupled to movement of substances	7	1321	132	38484	0.17	1	// Aradu.V9VEN // Aradu.D61LL // Araip.N4RJ5 // Aradu.LYE3Y // Araip.PCB4M // Araip.H4AJ0 // Aradu.IS6P7	// Araip.GS20D // Araip.HS41C // Araip.SM231 // Aradu.IPN47 // Araip.08L1N // Araip.EM3T8 // Araip.5T49A // Araip.3VU90 // Aradu.D1WS1 // Aradu.C1S3R // Araip.53YXG // Araip.1R9HQ // Aradu.ZRX72 // Aradu.V5DI4 // Araip.UZ085 // Aradu.6C55N // Araip.2B884 // Araip.94ZTD // Aradu.196BE // Araip.5VE9R // Araip.Y0MZZ // Araip.0R4B3 // Araip.78XZ4 // Araip.KA8RP // Araip.45KKN // Aradu.D61LL // Aradu.…
GO:0016820	F	hydrolase activity, acting on acid anhydrides, catalyzing transmembrane movement of substances	7	1321	132	38484	0.17	1	// Aradu.V9VEN // Aradu.D61LL // Araip.N4RJ5 // Aradu.LYE3Y // Araip.PCB4M // Araip.H4AJ0 // Aradu.IS6P7	// Araip.GS20D // Araip.HS41C // Araip.SM231 // Aradu.IPN47 // Araip.08L1N // Araip.EM3T8 // Araip.5T49A // Araip.3VU90 // Aradu.D1WS1 // Aradu.C1S3R // Araip.53YXG // Araip.1R9HQ // Aradu.ZRX72 // Aradu.V5DI4 // Araip.UZ085 // Aradu.6C55N // Araip.2B884 // Araip.94ZTD // Aradu.196BE // Araip.5VE9R // Araip.Y0MZZ // Araip.0R4B3 // Araip.78XZ4 // Araip.KA8RP // Araip.45KKN // Aradu.D61LL // Aradu.…
GO:0060589	F	nucleoside-triphosphatase regulator activity	7	1321	177	38484	0.41	1	// Araip.B9NAQ // Araip.V73AP // Araip.IIT7G // Aradu.X8MF9 // Aradu.WU1XZ // Araip.ID15H // Aradu.QVD5S	// Aradu.AK14P // Aradu.4XL4D // Aradu.X07AI // Aradu.00Z8E // Araip.K1692 // Aradu.X8MF9 // Araip.T8Q01 // Aradu.P9JVV // Aradu.QVD5S // Aradu.VP08J // Araip.KW504 // Aradu.Y54CT // Araip.59LK4 // Araip.J9YK7 // Aradu.66UC2 // Aradu.FPZ0Y // Aradu.C6I59 // Araip.75U2F // Araip.59YT6 // Aradu.1E8ZG // Aradu.R6QWA // Araip.N3W3L // Aradu.SCX7V // Araip.Y7GV4 // Araip.V73AP // Aradu.QUJ7R // Araip.…
GO:0005507	F	copper ion binding	7	1321	288	38484	0.87	1	// Aradu.D0CN9 // Aradu.LZ48I // Aradu.0E2DC // Araip.H4AJ0 // Aradu.6JM4W // Aradu.K0FM3 // Araip.1S5XZ	// Aradu.FWN9T // Araip.JI0I7 // Araip.3JL07 // Aradu.VVQ2N // Aradu.IP5YT // Araip.0R4B3 // Aradu.KN9XB // Aradu.NZU3I // Araip.Q1RER // Araip.Q3DRI // Araip.P25KR // Araip.AKH01 // Aradu.289SI // Araip.T7GHK // Araip.2FR4G // Aradu.NY6HS // Araip.PAL72 // Aradu.C0CGE // Araip.Z6I73 // Araip.CPD6U // Araip.I7GAF // Araip.4S8L2 // Aradu.C07R4 // Araip.S4CS4 // Araip.R7H4U // Aradu.36PGB // Araip.…
GO:0016160	F	amylase activity	6	1321	32	38484	0.00069	0.088	// Araip.183TE // Aradu.R2K02 // Aradu.M93S5 // Araip.89U7Q // Aradu.L1HGF // Araip.ZQ78E	// Araip.YCB0N // Araip.RYA88 // Aradu.AP5ZW // Aradu.690FP // Aradu.GVF2D // Araip.5U1FU // Aradu.L1HGF // Aradu.ZVZ4G // Araip.68VZC // Araip.67F6M // Aradu.FYP9T // Aradu.M93S5 // Araip.VL9RM // Araip.183TE // Aradu.AM7A8 // Araip.MD98T // Aradu.R0WSE // Araip.5ZJ5X // Araip.PI1LJ // Araip.89U7Q // Araip.XFE0G // Aradu.X0QRY // Araip.2WN0Z // Aradu.A6XWX // Aradu.ERN5M // Araip.QY42Z // Aradu.…
GO:0004568	F	chitinase activity	6	1321	43	38484	0.0034	0.26	// Aradu.4196P // Araip.WMP7D // Aradu.BR4VK // Araip.914CH // Araip.983RG // Araip.4S1KN	// Araip.20CID // Araip.6D2Y5 // Aradu.4196P // Araip.MBZ77 // Araip.57P4D // Aradu.BR4VK // Araip.92ABC // Aradu.E2KJV // Araip.4S1KN // Araip.H4V79 // Aradu.77XML // Aradu.C0ZT2 // Aradu.A2QA1 // Araip.T81Z0 // Aradu.H0PJH // Araip.914CH // Aradu.3K682 // Araip.KA397 // Aradu.V0CGL // Aradu.M15HC // Aradu.R48AD // Aradu.T04DC // Araip.A5UXT // Aradu.W9SJN // Aradu.F64Z1 // Araip.983RG // Araip.…
GO:0004190	F	aspartic-type endopeptidase activity	6	1321	186	38484	0.62	1	// Aradu.1C5Z6 // Araip.FZ0HF // Araip.L49IE // Aradu.W51GD // Aradu.41FVK // Araip.S0S72	// Araip.KBU2Q // Aradu.I1X13 // Araip.B7TTA // Aradu.M5317 // Aradu.GGN27 // Araip.Q896X // Aradu.KZG41 // Aradu.NEL01 // Araip.ITE5C // Aradu.47XL4 // Aradu.P21CX // Aradu.UB13R // Araip.GH0UH // Araip.03RBH // Araip.FZ0HF // Araip.36J4Y // Araip.FHQ6L // Aradu.37C4I // Araip.W5SAQ // Araip.KDI4V // Araip.GS8E3 // Aradu.23UFR // Araip.2S126 // Aradu.ZYN4B // Aradu.J8AD5 // Araip.85WAE // Aradu.…
GO:0016597	F	amino acid binding	6	1321	71	38484	0.035	1	// Araip.KXM2M // Araip.TQV21 // Araip.04X9B // Araip.VA90H // Aradu.9P432 // Aradu.JMD12	// Araip.PUL3B // Aradu.MA8XX // Araip.E1DFT // Araip.U29VB // Aradu.4Y1KN // Aradu.FBG4E // Araip.KT9B5 // Araip.66MK2 // Araip.0I565 // Araip.H17UL // Aradu.UR0SD // Araip.EBH0J // Araip.VAX9L // Aradu.S94GV // Araip.W4S5H // Aradu.I67GN // Aradu.98QDW // Araip.A77RF // Aradu.MN6GR // Araip.N4SBU // Araip.A192R // Aradu.FEU0W // Araip.7F9AX // Araip.RN6JS // Araip.U9YQ5 // Aradu.M6SLA // Aradu.…
GO:0070001	F	aspartic-type peptidase activity	6	1321	186	38484	0.62	1	// Aradu.1C5Z6 // Araip.FZ0HF // Araip.L49IE // Aradu.W51GD // Aradu.41FVK // Araip.S0S72	// Araip.KBU2Q // Aradu.I1X13 // Araip.B7TTA // Aradu.M5317 // Aradu.GGN27 // Araip.Q896X // Aradu.KZG41 // Aradu.NEL01 // Araip.ITE5C // Aradu.47XL4 // Aradu.P21CX // Aradu.UB13R // Araip.GH0UH // Araip.03RBH // Araip.FZ0HF // Araip.36J4Y // Araip.FHQ6L // Aradu.37C4I // Araip.W5SAQ // Araip.KDI4V // Araip.GS8E3 // Aradu.23UFR // Araip.2S126 // Aradu.ZYN4B // Aradu.J8AD5 // Araip.85WAE // Aradu.…
GO:0016881	F	acid-amino acid ligase activity	6	1321	287	38484	0.93	1	// Aradu.B4D3A // Araip.LG2HZ // Aradu.4QD6E // Aradu.AZ3DS // Aradu.3N314 // Araip.4CP0D	// Aradu.NS08D // Aradu.8PH35 // Araip.5B4P4 // Aradu.66DLZ // Aradu.M0XAT // Aradu.K6KQ4 // Araip.J2JYZ // Aradu.J36YA // Araip.91WJ2 // Araip.F9RU1 // Araip.FW6PM // Araip.LP8FF // Aradu.QT618 // Araip.4SN9W // Aradu.5358D // Araip.40IWR // Araip.GDQ5V // Araip.J68DX // Aradu.MJ2SD // Araip.CDM9V // Araip.8Z1AD // Araip.66GXB // Aradu.Q5Q2B // Araip.40X0M // Aradu.P2KMP // Aradu.PN8WS // Araip.…
GO:0016835	F	carbon-oxygen lyase activity	6	1321	259	38484	0.88	1	// Araip.4F18W // Aradu.07VYH // Araip.CM5I1 // Araip.WUT0T // Aradu.K4APN // Araip.D6V1K	// Aradu.8479S // Aradu.0C0YF // Aradu.3UY0R // Araip.3M61S // Araip.N68CY // Aradu.07VYH // Araip.Q3U4F // Araip.HEP99 // Araip.I0V01 // Araip.2T0SC // Aradu.JVB3U // Aradu.I9RLC // Araip.JX0VW // Aradu.D3TRX // Araip.ZNB8V // Aradu.A336V // Araip.ZVV00 // Araip.GIQ9Q // Araip.WH4VG // Araip.GDZ55 // Aradu.15REA // Aradu.SCL14 // Araip.UL14Y // Aradu.5N3KM // Araip.2FA6F // Araip.EQK69 // Aradu.…
GO:0015300	F	solute:solute antiporter activity	6	1321	125	38484	0.26	1	// Araip.T68FX // Araip.8VU19 // Araip.Q0QAQ // Aradu.9G6FH // Araip.YRD27 // Aradu.XDK6H	// Aradu.2RC64 // Araip.99NVB // Aradu.6P0LY // Araip.R90BF // Aradu.U2T5A // Araip.PX6UV // Aradu.ZT7SC // Araip.2Q9MF // Aradu.S8N9R // Araip.I0SI9 // Aradu.9G6FH // Aradu.HP39D // Aradu.XDK6H // Aradu.Z5U1L // Aradu.A2PE3 // Aradu.ANS8T // Araip.Q0ZQ7 // Aradu.V03DR // Aradu.Q67RD // Aradu.16UB8 // Araip.UW84M // Aradu.96IDX // Aradu.IS9ZH // Aradu.B9JN3 // Aradu.EQL5I // Aradu.GNV5R // Aradu.…
GO:0004866	F	endopeptidase inhibitor activity	6	1321	76	38484	0.047	1	// Aradu.GS29Q // Araip.QZ06Q // Aradu.LA8W4 // Araip.FN71S // Aradu.ZV9U0 // Araip.JQ4PF	// Araip.DI532 // Araip.31ZB6 // Aradu.6A07N // Araip.67Z7X // Araip.FN71S // Aradu.T355I // Araip.8C4ZH // Aradu.LA8W4 // Aradu.SS43X // Araip.BLF65 // Aradu.WTS4M // Araip.342YB // Araip.YG208 // Aradu.D039U // Aradu.ZV9U0 // Aradu.V912X // Araip.KA1U3 // Aradu.BMJ7K // Aradu.W1AF4 // Aradu.QNA2V // Aradu.6Q29H // Araip.QZ06Q // Aradu.KZ2JX // Araip.Y0N1S // Araip.Q40RL // Araip.M2SQ3 // Aradu.…
GO:0051287	F	NAD or NADH binding	6	1321	169	38484	0.52	1	// Araip.TQV21 // Araip.UA29Z // Aradu.A3N3V // Araip.FD3D0 // Aradu.0C9TU // Araip.JZ063	// Aradu.SR3CA // Aradu.413LK // Araip.E335X // Araip.A0TQ5 // Aradu.05H4H // Aradu.058P4 // Aradu.86TI4 // Araip.RM8Z7 // Araip.Y53ZR // Aradu.0C9TU // Aradu.1PN83 // Araip.X8PDQ // Araip.KK7VF // Araip.N3W37 // Aradu.S89VI // Araip.7Q03W // Aradu.1JK1L // Araip.3J46L // Aradu.QBK5E // Araip.TC95B // Araip.EK1EL // Araip.G34L7 // Araip.2MA0U // Araip.CJ7Y1 // Araip.B89IP // Araip.UKH21 // Araip.…
GO:0043176	F	amine binding	6	1321	73	38484	0.04	1	// Araip.KXM2M // Araip.TQV21 // Araip.04X9B // Araip.VA90H // Aradu.9P432 // Aradu.JMD12	// Araip.PUL3B // Aradu.MA8XX // Araip.E1DFT // Araip.U29VB // Aradu.4Y1KN // Aradu.FBG4E // Araip.KT9B5 // Araip.66MK2 // Araip.0I565 // Araip.H17UL // Aradu.UR0SD // Araip.EBH0J // Araip.VAX9L // Aradu.S94GV // Araip.W4S5H // Aradu.I67GN // Aradu.98QDW // Araip.A77RF // Aradu.MN6GR // Araip.N4SBU // Araip.A192R // Aradu.FEU0W // Araip.7F9AX // Aradu.B24NU // Araip.RN6JS // Araip.U9YQ5 // Aradu.…
GO:0015299	F	solute:hydrogen antiporter activity	6	1321	99	38484	0.13	1	// Araip.T68FX // Araip.8VU19 // Araip.Q0QAQ // Aradu.9G6FH // Araip.YRD27 // Aradu.XDK6H	// Aradu.2RC64 // Araip.99NVB // Aradu.6P0LY // Araip.R90BF // Araip.PX6UV // Aradu.ZT7SC // Aradu.S8N9R // Araip.I0SI9 // Aradu.9G6FH // Aradu.HP39D // Aradu.XDK6H // Aradu.Z5U1L // Aradu.A2PE3 // Araip.Q0ZQ7 // Aradu.V03DR // Aradu.16UB8 // Araip.UW84M // Aradu.96IDX // Aradu.IS9ZH // Aradu.GNV5R // Aradu.50HDN // Araip.QH6BR // Aradu.16W66 // Aradu.E61FK // Aradu.GC3CE // Araip.PN6DH // Araip.…
GO:0015298	F	solute:cation antiporter activity	6	1321	99	38484	0.13	1	// Araip.T68FX // Araip.8VU19 // Araip.Q0QAQ // Aradu.9G6FH // Araip.YRD27 // Aradu.XDK6H	// Aradu.2RC64 // Araip.99NVB // Aradu.6P0LY // Araip.R90BF // Araip.PX6UV // Aradu.ZT7SC // Aradu.S8N9R // Araip.I0SI9 // Aradu.9G6FH // Aradu.HP39D // Aradu.XDK6H // Aradu.Z5U1L // Aradu.A2PE3 // Araip.Q0ZQ7 // Aradu.V03DR // Aradu.16UB8 // Araip.UW84M // Aradu.96IDX // Aradu.IS9ZH // Aradu.GNV5R // Aradu.50HDN // Araip.QH6BR // Aradu.16W66 // Aradu.E61FK // Aradu.GC3CE // Araip.PN6DH // Araip.…
GO:0030414	F	peptidase inhibitor activity	6	1321	76	38484	0.047	1	// Aradu.GS29Q // Araip.QZ06Q // Aradu.LA8W4 // Araip.FN71S // Aradu.ZV9U0 // Araip.JQ4PF	// Araip.DI532 // Araip.31ZB6 // Aradu.6A07N // Araip.67Z7X // Araip.FN71S // Aradu.T355I // Araip.8C4ZH // Aradu.LA8W4 // Aradu.SS43X // Araip.BLF65 // Aradu.WTS4M // Araip.342YB // Araip.YG208 // Aradu.D039U // Aradu.ZV9U0 // Aradu.V912X // Araip.KA1U3 // Aradu.BMJ7K // Aradu.W1AF4 // Aradu.QNA2V // Aradu.6Q29H // Araip.QZ06Q // Aradu.KZ2JX // Araip.Y0N1S // Araip.Q40RL // Araip.M2SQ3 // Aradu.…
GO:0050661	F	NADP or NADPH binding	6	1321	123	38484	0.25	1	// Aradu.HES8F // Aradu.GQ9NY // Aradu.A3N3V // Aradu.KF6LM // Araip.H3PA0 // Aradu.UL8XP	// Aradu.K7W3I // Araip.SQ4TV // Aradu.D6X0K // Aradu.3AF5S // Araip.A54J6 // Aradu.U8582 // Araip.3A27H // Araip.A6HCZ // Aradu.RY2KR // Araip.5ZJ1R // Aradu.PX1XB // Araip.NZ168 // Araip.TC95B // Araip.RYA49 // Aradu.LH2YP // Aradu.03HGK // Aradu.G19H7 // Araip.44WZX // Aradu.2P8EW // Araip.PC1NJ // Aradu.TWB6I // Araip.7YD67 // Araip.86FX8 // Araip.YPF2X // Aradu.GQ9NY // Aradu.WLL49 // Aradu.…
GO:0015035	F	protein disulfide oxidoreductase activity	6	1321	145	38484	0.38	1	// Araip.V3N9B // Aradu.YY7CG // Aradu.8I027 // Araip.4ZW3T // Araip.S7PUT // Aradu.B5TNQ	// Araip.M3H80 // Aradu.910RR // Araip.SZ4VC // Aradu.XJ6TW // Araip.65SLH // Aradu.W48TA // Aradu.8I585 // Araip.7BB5W // Aradu.YFR3R // Aradu.772NM // Araip.EYS9M // Araip.F7999 // Araip.0CL7X // Aradu.4M7RM // Araip.5037D // Aradu.BH9NG // Araip.B72LY // Araip.25L65 // Araip.X6683 // Araip.TP2V4 // Aradu.Y4W78 // Aradu.027FB // Aradu.8I027 // Aradu.4YZ2K // Araip.KG47K // Aradu.H8DAJ // Araip.…
GO:0015036	F	disulfide oxidoreductase activity	6	1321	149	38484	0.41	1	// Araip.V3N9B // Aradu.YY7CG // Aradu.8I027 // Araip.4ZW3T // Araip.S7PUT // Aradu.B5TNQ	// Araip.M3H80 // Aradu.910RR // Araip.SZ4VC // Aradu.XJ6TW // Araip.65SLH // Aradu.W48TA // Aradu.8I585 // Araip.7BB5W // Aradu.YFR3R // Aradu.772NM // Araip.EYS9M // Araip.F7999 // Araip.0CL7X // Aradu.4M7RM // Araip.5037D // Aradu.BH9NG // Araip.B72LY // Araip.25L65 // Araip.X6683 // Araip.TP2V4 // Aradu.Y4W78 // Aradu.027FB // Aradu.8I027 // Aradu.4YZ2K // Araip.KG47K // Aradu.H8DAJ // Araip.…
GO:0005200	F	structural constituent of cytoskeleton	5	1321	34	38484	0.0058	0.42	// Araip.YWL1T // Aradu.8L8L4 // Araip.WWK4F // Aradu.S8XWY // Aradu.MU3LB	// Araip.5ZR70 // Araip.J67M0 // Aradu.GZ01V // Aradu.62EY9 // Araip.JAV1F // Aradu.F2V98 // Aradu.JR4KW // Aradu.AD6QD // Aradu.IJU49 // Araip.YWL1T // Araip.UI5T6 // Araip.9B97P // Araip.WWK4F // Aradu.D6SVB // Araip.1K0LY // Aradu.JA4E1 // Aradu.V5M8K // Araip.EL2NI // Araip.LKG7G // Araip.VD0S9 // Araip.D3YID // Aradu.YU4F3 // Araip.JS37Z // Aradu.AG70H // Aradu.C0A2F // Aradu.J8XFK // Aradu.…
GO:0003993	F	acid phosphatase activity	5	1321	67	38484	0.081	1	// Aradu.7YA73 // Aradu.3V096 // Aradu.5K7BE // Araip.WTW2C // Aradu.5R97S	// Araip.WTW2C // Araip.1IZ9E // Araip.P6G60 // Aradu.E2DS0 // Aradu.1GV6W // Aradu.DZ6IG // Aradu.KRS56 // Aradu.EEP0U // Aradu.3X7SX // Araip.83S01 // Aradu.WWM41 // Araip.LZI6G // Araip.QD7IJ // Aradu.5K7BE // Araip.TN0VE // Araip.NH848 // Araip.U3V28 // Aradu.A2F1I // Araip.87H0B // Aradu.4J3R3 // Araip.P9BJY // Araip.EQB9T // Aradu.GA66V // Aradu.50JXX // Aradu.5Z6H3 // Araip.A48MR // Aradu.…
GO:0008483	F	transaminase activity	5	1321	67	38484	0.081	1	// Araip.EZ4VM // Araip.DQ8EI // Aradu.348PZ // Aradu.JFD8S // Araip.WGE5V	// Aradu.LX7AK // Aradu.FQ1XF // Araip.WEU8D // Araip.GFA2F // Aradu.B8U61 // Araip.I71NT // Aradu.JFD8S // Aradu.NF4A3 // Aradu.X1Y61 // Aradu.H1QS5 // Araip.JX92W // Araip.F09QG // Aradu.YU82F // Aradu.3Y7QG // Aradu.3W0JX // Araip.0WM4W // Aradu.DL5AX // Araip.54EQT // Araip.DBB99 // Aradu.348PZ // Araip.76LR9 // Araip.DQ8EI // Aradu.KCP9Z // Araip.02P6R // Aradu.ZE3IA // Aradu.48NPB // Araip.…
GO:0004842	F	ubiquitin-protein ligase activity	5	1321	152	38484	0.6	1	// Aradu.B4D3A // Aradu.3N314 // Araip.LG2HZ // Aradu.AZ3DS // Araip.4CP0D	// Aradu.NS08D // Araip.5B4P4 // Araip.2T8M6 // Aradu.J36YA // Araip.LG2HZ // Araip.LP8FF // Araip.2R6Y0 // Araip.4SN9W // Aradu.PUZ74 // Araip.8Z1AD // Aradu.PN8WS // Aradu.B1AM6 // Araip.GQ1YV // Araip.QH6X0 // Aradu.DDG3L // Araip.0B1SG // Aradu.XI086 // Aradu.M6IGU // Aradu.STJ5J // Aradu.JR8JR // Aradu.A8AWS // Aradu.22C3R // Aradu.AZ3DS // Aradu.MU45L // Aradu.CP61L // Aradu.HX9PW // Aradu.…
GO:0016779	F	nucleotidyltransferase activity	5	1321	469	38484	1	1	// Araip.9W5SC // Aradu.4GR15 // Araip.74J1S // Aradu.C2JFU // Araip.HIE89	// Araip.7V7IU // Aradu.S2S5Y // Aradu.4FY9C // Araip.U0MB3 // Aradu.9AR70 // Araip.74J1S // Araip.RT2SG // Araip.K116F // Araip.04C4D // Aradu.Y1FF6 // Araip.1U1PJ // Araip.512LN // Aradu.Z0HFV // Aradu.A7LBJ // Aradu.RA8SN // Aradu.0K8SM // Araip.TQ462 // Aradu.M0C63 // Aradu.B74MT // Araip.NHN1D // Araip.B379H // Araip.PKK04 // Araip.16HZH // Aradu.D0J64 // Aradu.HIC8T // Araip.895WI // Aradu.…
GO:0016410	F	N-acyltransferase activity	5	1321	99	38484	0.25	1	// Aradu.ILC9H // Araip.7BF1X // Aradu.R77UT // Araip.PA8M2 // Aradu.UU4C2	// Aradu.5CR2H // Aradu.ILC9H // Aradu.MF82K // Aradu.KM1JG // Aradu.Z0DB5 // Araip.20KQW // Araip.S8FK3 // Aradu.W4F5R // Aradu.UM9AF // Araip.Q2Z6R // Araip.A69R7 // Aradu.YC13W // Aradu.36LCY // Araip.E0V6P // Aradu.HS5Y0 // Araip.2Q3AI // Aradu.29AEB // Aradu.S9QGV // Araip.XXG73 // Aradu.33LXX // Aradu.VLR60 // Araip.K0TQW // Aradu.E4N51 // Araip.L76R8 // Aradu.THY55 // Aradu.R77UT // Aradu.…
GO:0010181	F	FMN binding	5	1321	110	38484	0.33	1	// Araip.ZTF4L // Aradu.H0G14 // Aradu.U8IBL // Araip.A7YPK // Araip.S6Q95	// Araip.S2HQW // Aradu.H0G14 // Aradu.9GX0M // Aradu.KST3G // Aradu.808LA // Aradu.JA3W7 // Araip.QJ6XF // Aradu.X0HV8 // Aradu.JP3EF // Aradu.H6GQU // Araip.WJ3VJ // Aradu.ZK7M3 // Araip.CW1SE // Aradu.QBK5E // Aradu.D87J1 // Araip.H6WCB // Araip.G34L7 // Araip.76E63 // Araip.KA3V7 // Araip.RGB10 // Aradu.G2CUK // Aradu.4RG0R // Aradu.DW8EP // Araip.DMC67 // Aradu.R0IMB // Araip.L681J // Aradu.…
GO:0004386	F	helicase activity	5	1321	459	38484	1	1	// Aradu.M1A8C // Aradu.1L99Z // Araip.5RQ6Z // Araip.VS98X // Aradu.YV0F0	// Araip.UIM6D // Araip.YP1ST // Araip.8RS63 // Aradu.17EG7 // Aradu.WM9ZG // Aradu.C42LD // Araip.545DL // Aradu.WN1TE // Araip.1N42Z // Aradu.KS9RJ // Aradu.V9PTU // Araip.8C4MU // Aradu.3Z6PL // Aradu.SC5U0 // Aradu.U7X01 // Aradu.D51RM // Araip.A23RQ // Araip.RP4NC // Aradu.D9M4W // Aradu.9S6SJ // Aradu.4VU7R // Araip.D37IR // Aradu.13S52 // Aradu.DL5VG // Araip.5FR1Z // Araip.64YQQ // Aradu.…
GO:0016407	F	acetyltransferase activity	5	1321	121	38484	0.4	1	// Aradu.ILC9H // Araip.7BF1X // Aradu.R77UT // Araip.PA8M2 // Aradu.UU4C2	// Aradu.5CR2H // Aradu.ILC9H // Aradu.MF82K // Aradu.KM1JG // Aradu.Z0DB5 // Araip.20KQW // Araip.S8FK3 // Aradu.FXQ56 // Araip.L1QD7 // Araip.66UUH // Aradu.UM9AF // Araip.Q2Z6R // Araip.A69R7 // Aradu.YC13W // Aradu.36LCY // Araip.E0V6P // Araip.GL0PH // Aradu.HS5Y0 // Araip.2Q3AI // Aradu.29AEB // Aradu.S9QGV // Araip.XXG73 // Aradu.623Y7 // Aradu.33LXX // Aradu.VLR60 // Araip.K0TQW // Aradu.…
GO:0008509	F	anion transmembrane transporter activity	5	1321	103	38484	0.28	1	// Araip.M9WZJ // Aradu.Z7F9J // Aradu.S94TG // Araip.QE1LN // Aradu.A1STR	// Araip.Y9H0E // Araip.2Q9MF // Aradu.T5RWU // Araip.4W2MM // Araip.ND5LY // Aradu.U2T5A // Araip.Z642F // Aradu.D0Z1K // Aradu.3SF0M // Aradu.4CC75 // Araip.33RWI // Aradu.6NT0X // Aradu.T7RQJ // Araip.F0EJ7 // Aradu.F5JYA // Aradu.D7MSN // Aradu.R6ZKE // Araip.RAD53 // Aradu.ANS8T // Araip.PJ8VB // Aradu.LX8BH // Araip.QE1LN // Aradu.WJA5G // Aradu.Q67RD // Araip.FL100 // Araip.02IFK // Araip.…
GO:0008762	F	UDP-N-acetylmuramate dehydrogenase activity	5	1321	77	38484	0.13	1	// Aradu.UZ2DQ // Araip.KJ4AU // Araip.ZXC56 // Araip.RT6FK // Aradu.4X1GI	// Araip.8ES6S // Araip.A8MGW // Aradu.DVQ9A // Araip.VB5WD // Araip.RT6FK // Araip.T0PQU // Aradu.FC9G2 // Araip.GR2J9 // Aradu.50C7L // Aradu.642R3 // Aradu.RK7DP // Aradu.Z2LGB // Araip.E7HBP // Aradu.26N74 // Aradu.97LA5 // Araip.DKI8Z // Araip.5804B // Aradu.D11TE // Araip.P9UJB // Aradu.ZY66V // Araip.H8BE8 // Araip.C8V77 // Aradu.09SAF // Araip.ZD8Z8 // Araip.UXJ4N // Aradu.7J2XB // Araip.…
GO:0016836	F	hydro-lyase activity	5	1321	104	38484	0.29	1	// Araip.WUT0T // Aradu.07VYH // Araip.4F18W // Aradu.K4APN // Araip.CM5I1	// Aradu.8479S // Aradu.0C0YF // Araip.3M61S // Araip.BMG4F // Aradu.07VYH // Araip.HEP99 // Aradu.V5JUH // Aradu.JVB3U // Araip.JX0VW // Aradu.A336V // Aradu.17HPD // Araip.T85A3 // Araip.WUT0T // Araip.LP8AE // Araip.78UAV // Araip.7RE1X // Aradu.FC5JP // Aradu.J6I5C // Araip.I0V01 // Aradu.K4APN // Aradu.2P8EW // Aradu.1P7F8 // Araip.QD757 // Aradu.5DD09 // Aradu.BT8XK // Araip.CGA2T // Aradu.…
GO:0016831	F	carboxy-lyase activity	5	1321	130	38484	0.46	1	// Araip.BSJ6S // Aradu.H5W76 // Aradu.62PY8 // Aradu.H2SP1 // Aradu.J9V4P	// Araip.V7E0G // Araip.0N4BX // Araip.PZ1BD // Aradu.26WH0 // Aradu.PFE1Y // Araip.65TK3 // Araip.Y6V6D // Araip.NKX5E // Araip.MG896 // Aradu.B8GCY // Araip.Q352V // Araip.V8UX9 // Araip.Q6NUV // Araip.X1JEV // Aradu.2GH9Y // Araip.Q2MYI // Araip.3H65R // Araip.EJ1UY // Araip.IQB8N // Araip.6YH6X // Aradu.J9V4P // Araip.94NYA // Aradu.2V0PF // Araip.N3S8A // Araip.C3PGN // Araip.PT1EL // Araip.…
GO:0019787	F	small conjugating protein ligase activity	5	1321	160	38484	0.65	1	// Aradu.B4D3A // Aradu.3N314 // Araip.LG2HZ // Aradu.AZ3DS // Araip.4CP0D	// Aradu.NS08D // Araip.5B4P4 // Araip.2T8M6 // Aradu.J36YA // Araip.LG2HZ // Araip.LP8FF // Araip.2R6Y0 // Araip.4SN9W // Aradu.PUZ74 // Araip.8Z1AD // Araip.66GXB // Araip.40X0M // Aradu.PN8WS // Aradu.B1AM6 // Araip.GQ1YV // Araip.QH6X0 // Aradu.DDG3L // Araip.0B1SG // Aradu.XI086 // Aradu.M6IGU // Aradu.STJ5J // Aradu.JR8JR // Aradu.A8AWS // Aradu.22C3R // Aradu.AZ3DS // Aradu.MU45L // Aradu.…
GO:0004519	F	endonuclease activity	5	1321	91	38484	0.2	1	// Araip.3FK8B // Aradu.M1A8C // Aradu.356M1 // Araip.5RQ6Z // Araip.56E8T	// Araip.NQT94 // Araip.3FK8B // Araip.V3W18 // Aradu.AGS84 // Aradu.TG3XC // Aradu.LDI07 // Araip.K4U0Q // Araip.H244F // Araip.WL151 // Araip.56TAV // Aradu.W1LKZ // Araip.VEU15 // Araip.7RV9C // Araip.TBT76 // Araip.JI06A // Aradu.QW806 // Aradu.G8VJM // Aradu.X574D // Araip.FP4H9 // Araip.8TI0S // Araip.0XV9H // Aradu.H7D0S // Aradu.U3XGI // Aradu.356M1 // Araip.IM8QI // Araip.FZ58C // Araip.…
GO:0022836	F	gated channel activity	5	1321	90	38484	0.2	1	// Araip.M9WZJ // Aradu.79YD1 // Aradu.HW67P // Aradu.A1STR // Araip.37R5L	// Araip.DV61U // Aradu.66N0Z // Aradu.13B2D // Araip.MPI7G // Araip.Z642F // Araip.M268M // Aradu.7CJ16 // Araip.EVS5T // Aradu.T7RQJ // Aradu.EWH58 // Aradu.R6ZKE // Araip.N7PPQ // Aradu.6K9TY // Araip.W427S // Aradu.D6KKP // Aradu.7DW66 // Aradu.HPZ7S // Aradu.TG4FV // Araip.Y2UYT // Araip.R0L1R // Araip.37R5L // Aradu.79YD1 // Aradu.Z87VK // Araip.Y4YUV // Araip.Y6SH4 // Araip.L73J1 // Araip.…
GO:0008194	F	UDP-glycosyltransferase activity	5	1321	203	38484	0.83	1	// Aradu.7Q819 // Aradu.60HKM // Aradu.JW82A // Araip.2F6X3 // Araip.TIZ51	// Aradu.GKF95 // Araip.L0CPF // Araip.Z4GMI // Araip.MK8EH // Aradu.A050J // Araip.8GH41 // Araip.65AV8 // Araip.IN81X // Araip.K9XAG // Aradu.B8U1W // Araip.74V81 // Araip.M7HZK // Araip.JZF5S // Aradu.GQT7W // Aradu.L5GC6 // Aradu.1WK0W // Aradu.BU4E6 // Araip.ZHH5I // Aradu.P9ER9 // Aradu.F8E8Y // Araip.F1THK // Aradu.T7RQJ // Araip.Z35UT // Aradu.Y5NIC // Aradu.FGZ7G // Aradu.32ETH // Araip.…
GO:0016769	F	transferase activity, transferring nitrogenous groups	5	1321	67	38484	0.081	1	// Araip.EZ4VM // Araip.DQ8EI // Aradu.348PZ // Aradu.JFD8S // Araip.WGE5V	// Aradu.LX7AK // Aradu.FQ1XF // Araip.WEU8D // Araip.GFA2F // Aradu.B8U61 // Araip.I71NT // Aradu.JFD8S // Aradu.NF4A3 // Aradu.X1Y61 // Aradu.H1QS5 // Araip.JX92W // Araip.F09QG // Aradu.YU82F // Aradu.3Y7QG // Aradu.3W0JX // Araip.0WM4W // Aradu.DL5AX // Araip.54EQT // Araip.DBB99 // Aradu.348PZ // Araip.76LR9 // Araip.DQ8EI // Aradu.KCP9Z // Araip.02P6R // Aradu.ZE3IA // Aradu.48NPB // Araip.…
GO:0004721	F	phosphoprotein phosphatase activity	5	1321	108	38484	0.31	1	// Aradu.NA3JC // Aradu.3I0JC // Araip.K90VM // Aradu.ZX8II // Aradu.CT2LH	// Araip.PK6CY // Araip.WID3K // Araip.PUF78 // Aradu.B3TXI // Aradu.XJZ89 // Aradu.75AY8 // Araip.K90VM // Araip.W4D46 // Aradu.Q2ZPW // Aradu.N3E1R // Aradu.HP9LA // Aradu.3I0JC // Araip.Y7I76 // Aradu.CT2LH // Araip.6M87Y // Araip.QYG0F // Araip.U9Y4R // Araip.1H1H0 // Araip.8VK7X // Aradu.6BY4N // Araip.C1Y5Y // Araip.JEE46 // Aradu.KA3HG // Araip.VF8KB // Araip.VBT3F // Araip.FB5WA // Aradu.…
GO:0008080	F	N-acetyltransferase activity	5	1321	97	38484	0.24	1	// Aradu.ILC9H // Araip.7BF1X // Aradu.R77UT // Araip.PA8M2 // Aradu.UU4C2	// Aradu.5CR2H // Aradu.ILC9H // Aradu.MF82K // Aradu.KM1JG // Aradu.Z0DB5 // Araip.20KQW // Araip.S8FK3 // Aradu.W4F5R // Aradu.UM9AF // Araip.Q2Z6R // Araip.A69R7 // Aradu.YC13W // Aradu.36LCY // Araip.E0V6P // Aradu.HS5Y0 // Araip.2Q3AI // Aradu.29AEB // Aradu.S9QGV // Araip.XXG73 // Aradu.33LXX // Aradu.VLR60 // Araip.K0TQW // Aradu.E4N51 // Araip.L76R8 // Aradu.THY55 // Aradu.R77UT // Aradu.…
p.VVZ0N // Aradu.65Q25 // Araip.FB0AM // Aradu.NC61W // Aradu.YC3RY // Araip.M7SF9 // Aradu.ZH4KA // Aradu.Y288S // Araip.PX0QP // Araip.XMM29 // Aradu.SC131 // Aradu.9Q62W // Araip.BG07C // Aradu.6K5DV // Araip.LH5AE // Araip.6F7K8 // Aradu.WQY6T // Aradu.7IM7T // Araip.07BW1 // Aradu.8U1PN // Araip.W82XK // Aradu.Y0UPL // Araip.2R7TR // Aradu.22C3R // Aradu.3P75R // Aradu.3BA5T // Aradu.859SE /…
p.7B62E // Aradu.APE93 // Aradu.LQA0K // Aradu.D11TE // Aradu.4R4U4 // Araip.7Q22D // Araip.2EA83 // Araip.S32XT // Araip.4XY55 // Araip.PA2WZ // Aradu.M15HC // Aradu.4Z3ES // Araip.A3V01 // Araip.V50JD // Araip.T7TLE // Aradu.MEV99 // Aradu.B887K // Araip.X8LEZ // Aradu.56ZVJ // Aradu.FV6YV // Araip.AG0F8 // Araip.MV3TP // Aradu.I50V0 // Aradu.TG162 // Araip.B3KL1 // Araip.HNS14 // Aradu.J6D51 /…
// Araip.VX70C // Aradu.B6G6H // Araip.A8NDA // Araip.84W5E // Araip.7G9YB // Araip.1G3RP // Araip.V7EVF // Araip.V7L8V // Aradu.XQ5N2 // Araip.R6SL8 // Araip.V1WXX // Aradu.H21KT // Araip.YZI83 // Araip.VFT6J // Araip.HLT5M // Araip.21QMU // Aradu.UQ5DH // Araip.IQE81 // Araip.RZ5RS // Aradu.E0ZXZ // Araip.GJS6W // Araip.999ML // Aradu.8Y4W7 // Araip.KA465 // Araip.26FXN // Aradu.XTE0X // Araip.…
du.XQH1P // Aradu.H7PBF // Aradu.40X7J // Araip.CC13V // Aradu.ZN122 // Araip.TW2ID // Araip.NT1DR // Aradu.GEV37 // Araip.8V78P // Aradu.2AU2Z // Araip.3V9HH // Araip.AJE2H // Araip.PIM18 // Aradu.66EP8 // Aradu.VM6LR // Aradu.VZ7GL // Aradu.M3ASF // Araip.M3R0P // Araip.P5G7K // Araip.60KBF // Araip.V3BC8 // Araip.LKG7G // Aradu.B633M // Araip.YJ9H2 // Aradu.69Z0K // Araip.IX4AV // Araip.ZZJ4C …
p.J1274 // Araip.RK5VL // Aradu.D9TV4 // Aradu.82ABY // Aradu.FWH9H // Aradu.A1STR // Araip.YBI64 // Aradu.G59X3 // Araip.28ENR // Aradu.TG31C // Araip.K8IRF // Aradu.C28QC // Araip.CI33Y // Aradu.2NP64 // Araip.65YKZ // Aradu.1I2B8 // Aradu.C442U // Araip.FDN2A // Aradu.6R3YG // Araip.J12VF // Araip.5W8PI // Araip.EFH12 // Araip.4G53A // Araip.P9UJB // Araip.F3DK3 // Araip.TWL6Y // Aradu.XF675 /…
// Araip.A6LQQ // Aradu.EI99W // Aradu.5NN3C // Aradu.HU8ZS // Araip.IEF2F // Araip.H14U9 // Araip.141EY // Araip.GC64A // Aradu.Q5XDE // Araip.Y8WFU // Araip.XB6CG // Aradu.ARU8D // Araip.JZN7C // Araip.C4GMC // Araip.2DP86 // Araip.TTF3S // Araip.QN926 // Araip.RI301 // Araip.T5FAC // Araip.8M2Q8 // Aradu.19W8X // Aradu.UY6CA // Araip.SSB2A // Araip.3IT47 // Aradu.MFR63 // Aradu.0M2KF // Araip.…
p.6IX1X // Aradu.JRF9J // Aradu.E9NV7 // Aradu.FW9WM // Aradu.8A22P // Aradu.1011L // Aradu.MH2R6 // Araip.HB0PG // Araip.D3BJQ // Araip.KA465 // Araip.G0N76 // Araip.C8BSP // Araip.L77XA // Araip.K9GMS // Aradu.N35DA // Aradu.72CUM // Aradu.PUX5Q // Araip.KNX34 // Aradu.P5HL2 // Aradu.CLA4P // Aradu.0K464 // Aradu.1D8YF // Aradu.ZU8HW // Araip.ZV22A // Aradu.LF7M7 // Aradu.Q0BWX // Araip.K611L /…
// Aradu.UNE34 // Aradu.FQP0C // Araip.I0JE4 // Araip.LLM72 // Araip.5ZR88 // Araip.49HM2 // Aradu.S14MB // Aradu.THX61 // Araip.DMW0Y // Aradu.Z63A6 // Aradu.EG92C // Aradu.DV3N6 // Aradu.S2KMX // Araip.09N6L // Aradu.BA701 // Araip.95A8A // Araip.29YPW // Aradu.J45JW // Araip.Z15YQ // Aradu.3XA1Q // Araip.S9NSP // Araip.5U1FU // Aradu.PZB3C // Aradu.80WBV // Aradu.U4S3Y // Aradu.CJY86 // Araip.…
p.HKC53 // Araip.1ZJ86 // Aradu.SKS95 // Araip.T2VEW // Araip.EB319 // Araip.U4S44 // Araip.0D2JJ // Aradu.J623L // Araip.VWS2E // Aradu.Z17B7 // Aradu.X1031 // Aradu.63LBE // Araip.D0E4F // Araip.93AXA // Araip.IPI3A // Aradu.62ZMB // Araip.ZSM85 // Araip.L104A // Araip.1QE3Q // Araip.E7J8H // Araip.PY3ZK // Araip.174R1 // Aradu.3GX0M // Aradu.XHG9S // Araip.NXL7B // Aradu.V9ZMC // Araip.J4EUR /…
p.TGU04 // Araip.T2D4X // Aradu.CE1MY // Araip.V9LL2 // Araip.50LES // Araip.B20QH // Araip.X5LQU // Aradu.B17TN // Araip.C1Y5Y // Araip.GZK3F // Aradu.7KC0A // Aradu.4704D // Aradu.7JG8Z // Araip.3H60I // Aradu.W7ZLK // Aradu.Z9N69 // Araip.J34CB // Aradu.398CK // Aradu.GV44J // Araip.RMV12 // Araip.49T7Y // Araip.71JDZ // Araip.7KT8S // Araip.SLV3H // Araip.PV72A // Aradu.7Q04A // Aradu.FVV4I /…
u.TG31C // Aradu.VC8KM // Araip.K8IRF // Aradu.3F1JQ // Araip.M6U7J // Aradu.CPP65 // Aradu.C28QC // Araip.CI33Y // Araip.YZI83 // Araip.S1MYM // Araip.VFT6J // Araip.HLT5M // Aradu.YC25B // Aradu.EDA5Q // Aradu.BDN4J // Aradu.HM1JQ // Aradu.2NP64 // Aradu.UQ5DH // Araip.RDT17 // Araip.59XJS // Aradu.6251X // Aradu.ITC2N // Araip.RZ5RS // Aradu.ELE7V // Aradu.C442U // Araip.YJC1H // Aradu.FAP0S /…
// Aradu.M1TDE // Araip.3Y6FF // Araip.V4CJV // Aradu.Q9ST3 // Aradu.WDP9S // Aradu.W0TET // Aradu.939SY // Araip.HA1DH // Aradu.JTL52 // Araip.FXZ38 // Araip.C4GMC // Aradu.T2X3V // Aradu.6E2N9 // Araip.ELF28 // Aradu.FXJ6T // Aradu.NQN34 // Araip.Y3RYK // Aradu.IZB79 // Araip.HU753 // Araip.WKL9X // Araip.22V3H // Araip.2DP86 // Araip.C1PNV // Araip.0S6VM // Araip.K7EZ3 // Araip.9M8Z9 // Aradu.…
p.D43FQ // Araip.L6WEG // Aradu.17EG7 // Aradu.TSJ2P // Aradu.KQ2C0 // Aradu.D15YQ // Aradu.WLR0U // Aradu.2SF5Z // Aradu.WM9ZG // Araip.B5SV0 // Araip.Z02UH // Araip.WWK4F // Araip.JRF6F // Araip.J8YUW // Aradu.82T1B // Aradu.L2TQ2 // Aradu.SHH9J // Aradu.QL5ZF // Araip.WL5P9 // Aradu.X99FI // Aradu.G8W87 // Araip.F0D74 // Araip.SPD56 // Aradu.8CP6L // Araip.H5GIN // Araip.9Z0P5 // Araip.WCB6Y /…
// Araip.P6R21 // Aradu.4WH7N // Aradu.IM7TN // Araip.70PT3 // Araip.86XAN // Aradu.EH1GZ // Araip.W0CFB // Aradu.YM4KE // Araip.RU3FR // Araip.1K0LY // Araip.DN91M // Aradu.P0CUQ // Aradu.V05DH // Aradu.18HYX // Aradu.NA9YP // Aradu.76MVK // Araip.0Y2KA // Araip.P42EJ // Aradu.FN5H7 // Araip.HYG8V // Araip.68E98 // Aradu.C1NT8 // Aradu.AEH7T // Araip.NR5KZ // Araip.9WV22 // Aradu.60C6S // Araip.…
p.D43FQ // Araip.L6WEG // Aradu.17EG7 // Aradu.TSJ2P // Aradu.KQ2C0 // Aradu.D15YQ // Aradu.WLR0U // Aradu.2SF5Z // Aradu.WM9ZG // Araip.B5SV0 // Araip.Z02UH // Araip.WWK4F // Araip.JRF6F // Araip.J8YUW // Aradu.82T1B // Aradu.L2TQ2 // Aradu.SHH9J // Aradu.QL5ZF // Araip.WL5P9 // Aradu.X99FI // Aradu.G8W87 // Araip.F0D74 // Araip.SPD56 // Aradu.8CP6L // Araip.H5GIN // Araip.9Z0P5 // Araip.WCB6Y /…
// Araip.P6R21 // Aradu.4WH7N // Aradu.IM7TN // Araip.70PT3 // Araip.86XAN // Aradu.EH1GZ // Araip.W0CFB // Aradu.YM4KE // Araip.RU3FR // Araip.1K0LY // Araip.DN91M // Aradu.P0CUQ // Aradu.V05DH // Aradu.18HYX // Aradu.NA9YP // Aradu.76MVK // Araip.0Y2KA // Araip.P42EJ // Aradu.FN5H7 // Araip.HYG8V // Araip.68E98 // Aradu.C1NT8 // Aradu.AEH7T // Araip.NR5KZ // Araip.9WV22 // Aradu.60C6S // Araip.…
p.UT12F // Aradu.9NA8Q // Aradu.DF84I // Aradu.EJ4IQ // Araip.0P466 // Araip.AFP2R // Araip.T1X5V // Aradu.N2IL4 // Aradu.8T260 // Araip.BPV5T // Araip.VK9DV // Aradu.I5G92 // Aradu.E9NV7 // Araip.Y6133 // Araip.KS3A6 // Aradu.U2NBF // Aradu.VRB77 // Araip.7PD4P // Aradu.CH84G // Araip.F3F2F // Aradu.4E6CL // Aradu.YPX3B // Araip.E5ASS // Aradu.JKK33 // Aradu.NQ2AE // Aradu.9B6U7 // Araip.S2MSL /…
// Aradu.Z4ST8 // Aradu.RS6VM // Aradu.RM7WY // Araip.CF9CR // Araip.1TL1J // Araip.QE12A // Araip.GV51N // Aradu.CKU4P // Araip.LA28K // Aradu.JK6CF // Aradu.RU1MG // Aradu.MI2NK // Aradu.5RB03 // Araip.VEU5Q // Aradu.X1RIB // Aradu.8GK1W // Aradu.5XQ31 // Araip.X0MWQ // Araip.RC9RM // Araip.38ZXY // Araip.JF5F7 // Aradu.QKQ8N // Aradu.18BJC // Araip.YX9Q9 // Aradu.UYZ93 // Araip.T0P1U // Araip.…
u.PWY6M // Araip.SI8I8 // Aradu.SGN54 // Araip.Q5DB1 // Araip.9B2HY // Araip.42LGY // Araip.D9MIN // Aradu.5N8JV // Aradu.XI1G8 // Araip.QJ6DW // Araip.P0CYG // Aradu.86EN3 // Aradu.KB518 // Aradu.2U7C1 // Aradu.4C339 // Araip.B16CX // Araip.UT12F // Aradu.9NA8Q // Aradu.DF84I // Aradu.EJ4IQ // Araip.0P466 // Araip.AFP2R // Araip.T1X5V // Aradu.N2IL4 // Aradu.8T260 // Araip.BPV5T // Araip.VK9DV /…
// Araip.YG8RE // Aradu.X00QW // Aradu.4SM4Z // Araip.AVR8T // Araip.04WFP // Araip.Z7XRR // Aradu.USC0M // Araip.RB9NR // Aradu.8Q4X6 // Aradu.Z2LGB // Araip.DY7BJ // Aradu.A60ME // Aradu.N5UYC // Aradu.ZFX80 // Aradu.C7MSM // Aradu.IP2GS // Araip.88TVT // Araip.UJ6CM // Aradu.694KT // Aradu.E3TX0 // Araip.6D8ZK // Aradu.T9EI4 // Aradu.A8RZ6 // Araip.CTN4W // Araip.BKJ61 // Araip.B1M7Z // Aradu.…
p.TWL6Y // Araip.999ML // Aradu.64NDC // Araip.ZZ7ZP // Aradu.1C52J // Aradu.8Y4W7 // Araip.IX7QU // Araip.IF6H8 // Araip.K9TUR // Aradu.3T5V1 // Araip.LLH7Y // Aradu.V2M80 // Aradu.W5M0Q // Aradu.XTE0X // Araip.74A7G // Araip.X6XJD // Araip.GCV0S // Araip.84ACM // Aradu.AP4D1 // Araip.HD8AG // Aradu.V5VA4 // Aradu.X6LF1 // Aradu.2D3LB // Araip.I8I2U // Araip.3D0KN // Aradu.9GN4P // Araip.IE0US /…
// Araip.S5S44 // Araip.337EV // Aradu.GV5M0 // Araip.FS9KX // Araip.FZ21Q // Aradu.MUX41 // Aradu.M59E5 // Araip.CEP7H // Aradu.F0RC5 // Aradu.AR6MW // Aradu.RQN8I // Araip.WKM6P // Aradu.Z7XZ9 // Araip.X3G6P // Aradu.RI7MX // Aradu.60HKM // Araip.W46SJ // Araip.24JYL // Aradu.BW225 // Aradu.W4PG1 // Aradu.NF4QL // Aradu.LRZ4G // Araip.4M6WV // Aradu.0Z25V // Aradu.WHW2J // Aradu.DAS60 // Araip.…
p.ZH461 // Araip.F49MZ // Aradu.9BY1S // Araip.Z394L // Araip.W11PN // Aradu.C4479 // Aradu.EWP9T // Araip.J8RHK // Araip.9J3I9 // Araip.7I0KV // Aradu.WM0X2 // Araip.Y65VY // Aradu.ZH9NQ // Araip.YF1BG // Aradu.9R7J6 // Aradu.DDQ1E // Araip.SR6HQ // Aradu.TBA7T // Araip.CW9M8 // Aradu.NH17S // Aradu.J4HT4 // Araip.D6PZJ // Araip.HD4IU // Aradu.UFI9S // Araip.885L0 // Araip.Z70WP // Aradu.A5LLA /…
p.E4FSH // Aradu.LM4IS // Araip.S85UY // Aradu.000JC // Aradu.61HSA // Aradu.I3T1H // Aradu.ZU8HW // Araip.36FG9 // Aradu.BBG0S // Araip.S5B0I // Aradu.HZL2S // Aradu.YX5KQ // Aradu.C74HT // Aradu.38ERD // Araip.FWA1T // Araip.XA728 // Araip.H6A1Q // Aradu.AU7A2 // Aradu.YM3QI // Araip.F3NWG // Aradu.458VC // Aradu.W4RCD // Araip.FV8JY // Aradu.3IY7B // Aradu.T2VBJ // Aradu.BY4US // Aradu.C6KKN /…
// Aradu.HYT44 // Araip.LD6DX // Aradu.14D84 // Aradu.9X7I9 // Aradu.N09A5 // Araip.K4VGI // Aradu.C8CH8 // Araip.2WR75 // Araip.W6TR0 // Aradu.DJ22Q // Aradu.RJA7P // Araip.FP7ST // Araip.A20X4 // Aradu.YV5U9 // Aradu.H3HAD // Araip.Z3QMV // Aradu.G0DW8 // Aradu.06L51 // Araip.65ZUC // Aradu.79H33 // Araip.ULZ9V // Araip.W59UJ // Araip.43U91 // Aradu.P56V8 // Araip.L4YLM // Aradu.B1W2E // Aradu.…
du.66MNC // Aradu.8ZT7E // Araip.BT6B4 // Araip.F92RX // Araip.Y9WEE // Aradu.BDH44 // Araip.BVG2F // Araip.QG2L0 // Araip.SPR0P // Aradu.46TFL // Aradu.Q97WU // Aradu.6T1KT // Araip.647BE // Aradu.VQE1R // Araip.60VMW // Araip.5LE78 // Araip.Z4IHF // Araip.Q865J // Aradu.RM7WY // Aradu.SL2ND // Aradu.XHV2S // Aradu.27XB8 // Araip.43ZBQ // Araip.KWB60 // Aradu.4I70C // Araip.G4XYW // Araip.5HT4Y …
p.K8VXX // Araip.ER0G1 // Aradu.F8VV9 // Aradu.X99FI // Araip.K5S58 // Aradu.G8W87 // Aradu.8CP6L // Aradu.K3YEA // Araip.V8P82 // Araip.H5GIN // Aradu.RVU0N // Araip.9Z0P5 // Aradu.6EN8W // Aradu.22650 // Araip.D6MSX // Araip.4YR0R // Araip.7AS29 // Aradu.6PX5N // Araip.8Z22U // Aradu.13D06 // Araip.Z865I // Araip.08VK1 // Aradu.8J2JE // Araip.A9GHS // Araip.YW88N // Aradu.33LL3 // Araip.05VDY /…
// Araip.2UA97 // Araip.A5ZJ4 // Aradu.Y1DM8 // Aradu.T3MSJ // Araip.G2GUM // Aradu.S7D0B // Araip.K9WPJ // Araip.L7HAD // Araip.XS400 // Araip.ZMG0J // Aradu.P92VH // Aradu.4Z7N1 // Aradu.K50UT // Aradu.W7NE9 // Araip.PP40A // Araip.E29KU // Aradu.N1Z7I // Araip.M8HBP // Aradu.R3JN6 // Araip.LZI6G // Aradu.0M8MM // Aradu.U4XDJ // Araip.70GRX // Aradu.GI0SK // Araip.P6R21 // Aradu.301P6 // Aradu.…
ip.44ZRM // Aradu.Z9WFG // Araip.GT0MC // Araip.91ECR // Araip.W0S2T // Araip.Z7J16 // Araip.BPR1L // Aradu.4Q6HC // Aradu.T4XZ8 // Araip.332V3 // Araip.83G9Z // Aradu.SG4XX // Araip.2L6E3 // Aradu.31IXM // Araip.HWV62 // Araip.XAE7K // Aradu.QQB0D // Aradu.FF4D5 // Aradu.QP9WR // Aradu.S9VTT // Araip.CV4V1 // Araip.KZF9I // Aradu.IM42U // Aradu.300HC // Aradu.5QT85 // Aradu.64B2V // Aradu.6Y13G …
1 // Aradu.5A3FQ // Araip.5ZP6H // Aradu.YZ2FS // Aradu.TL35C // Aradu.X4VGS // Araip.LL7YV // Araip.JQ9KB // Araip.9FY7N // Araip.HJ37G // Aradu.A0NLR // Araip.P2MP0 // Araip.2FY3N // Araip.LKW41 // Aradu.W20TC // Aradu.K1HGS // Aradu.FVV4I // Araip.D9NTI // Araip.2W893 // Araip.XK59I // Aradu.58BQI // Araip.TA810 // Aradu.N0271 // Aradu.Q00GR // Aradu.0L20U // Araip.B4S6A // Aradu.69XBZ // Arad…
aip.D5C8X // Araip.B69DN // Araip.BX1V3 // Araip.5MT98 // Araip.9B0RG // Araip.A1YHK // Aradu.EH06D // Araip.15K3T // Aradu.8P8CW // Araip.ZH3CP // Aradu.3T7HX // Aradu.97Y2Q // Aradu.R8I1W // Aradu.8764I // Araip.8K93P // Aradu.Z197N // Aradu.52L7X // Aradu.JL7G4 // Aradu.I7KNY // Araip.ZW17J // Aradu.178XP // Araip.78E4M // Aradu.QS26M // Araip.7K04X // Araip.J25TU // Araip.W2F3I // Aradu.AGI0B…
QG // Araip.97MHJ // Araip.F5SY9 // Araip.066L2 // Aradu.BE76B // Aradu.4L5WB // Araip.4DP2E // Araip.A5H9W // Aradu.G7BKV // Araip.LNY0I // Aradu.G4UVK // Araip.LY8H2 // Aradu.F3K4J // Araip.74F08 // Araip.06M22 // Araip.WRI31 // Aradu.T0YTZ // Aradu.0T2FP // Araip.908CT // Araip.8052H // Araip.71B39 // Araip.WI17V // Araip.KVM2C // Araip.6UD2K // Aradu.SMK8M // Aradu.YA89L // Araip.Y40XM // Ara…
radu.WS82F // Araip.7DQ34 // Aradu.D36RX // Aradu.MF9WN // Aradu.L5UNP // Araip.8U7AE // Araip.Q2TP3 // Araip.F87BT // Araip.B1350 // Araip.EVN55 // Aradu.BCF6N // Aradu.9S6P6 // Araip.7T7AZ // Aradu.F0FER // Araip.FT6MX // Aradu.Y3XGB // Aradu.95Z4F // Aradu.L2I30 // Aradu.251QA // Aradu.1HQ4L // Aradu.CTJ5Z // Araip.3P5TL // Araip.R08RK // Aradu.GTJ2E // Araip.GS4GH // Aradu.RLB9U // Aradu.FPA7…
0GP // Araip.QS7JY // Araip.0CR6R // Aradu.FCN11 // Araip.9A5DM // Aradu.XF8VR // Araip.FPC2I // Aradu.SRT4E // Aradu.Y1X7Z // Araip.HSC8N // Aradu.M2Y4Q // Aradu.VB6WV // Araip.XT6EH // Araip.M4B3A // Aradu.Z2ANL // Aradu.87KA0 // Aradu.S1HRU // Araip.PE2EE // Araip.31UJ1 // Aradu.LUK4A // Aradu.U9TJA // Aradu.F5JK8 // Aradu.82VY6 // Araip.21ZIL // Araip.Q9AXS // Araip.DT1LC // Araip.FZ6IJ // Ar…
Aradu.EQW26 // Aradu.C5WCI // Araip.F1TBY // Araip.31NKT // Aradu.BF15X // Araip.LV1NA // Araip.GS771 // Aradu.Z4K97 // Aradu.RZY5Q // Aradu.853TS // Araip.N68CY // Aradu.FU6A6 // Aradu.3E691 // Araip.X7QQD // Araip.V2R6Y // Aradu.5AE6D // Aradu.X6VZP // Araip.F0RXE // Araip.S5AVW // Aradu.W9W4G // Aradu.88KLW // Aradu.IS3BT // Aradu.UX37F // Aradu.4ME26 // Araip.0B1Y9 // Araip.XB1GI // Araip.XMU…
5K9V // Araip.GWA4Z // Araip.ZKY1K // Aradu.TR2FS // Araip.XM3Y9 // Aradu.Q7VQG // Araip.58NZP // Araip.YHM48 // Araip.L2AZX // Aradu.SS6EF // Aradu.KHJ4B // Aradu.469PA // Araip.HIL9C // Aradu.Q606U // Araip.ID1ZZ // Araip.ZCG46 // Aradu.6C1Z1 // Aradu.A67CC // Aradu.AG70H // Aradu.4D3N6 // Araip.65QZN // Aradu.1M4VG // Aradu.QS9PE // Aradu.EM2BW // Araip.V7KNI // Aradu.F42D3 // Aradu.3Q3ML // A…
Aradu.2WS3X // Araip.TUA24 // Aradu.6L2YS // Araip.XS6NP // Aradu.92V04 // Aradu.2V8U8 // Aradu.KX502 // Araip.CR3I5 // Araip.TTB9E // Aradu.ZJ2NT // Araip.B7IZU // Aradu.48ATB // Araip.QHS45 // Aradu.50R4M // Aradu.CW450 // Araip.966V4 // Aradu.V7B43 // Araip.RDQ71 // Aradu.3KT8P // Araip.9GV3W // Araip.TF5MZ // Araip.DT24B // Aradu.QIJ2V // Aradu.I7V1B // Aradu.0M659 // Araip.JG1MS // Aradu.R7Y…
p.V84EU // Aradu.U83FP // Araip.CRY2M // Aradu.K67E4 // Aradu.G4IDA // Aradu.BS4CZ // Aradu.57KNQ // Aradu.YH34G // Aradu.MTG8I // Aradu.17EG7 // Araip.DEH65 // Araip.33H23 // Araip.A1FFI // Aradu.WM9ZG // Araip.B5SV0 // Araip.WA4G7 // Aradu.8U9GC // Aradu.V4VHC // Aradu.Z0HFV // Araip.0WD88 // Aradu.7CE6B // Araip.1022A // Aradu.K4BJE // Aradu.82T1B // Araip.K8VXX // Araip.ER0G1 // Aradu.P6BWD /…
// Araip.D8U36 // Aradu.Z5XFZ // Araip.74YUV // Aradu.00XL9 // Araip.8IF0M // Araip.MU34N // Araip.L05NW // Aradu.W9F1F // Araip.7V77F // Aradu.YIQ80 // Araip.A2DKM // Araip.ZPF62 // Aradu.DRN6A // Aradu.91DIX // Araip.R6HI8 // Aradu.IFN67 // Aradu.I4JWW // Aradu.PRW6A // Aradu.Y6WCA // Aradu.5UP8X // Aradu.CM60U // Aradu.XI02L // Araip.QP35G // Araip.X9MCL // Araip.AR1XP // Aradu.MTB7U // Aradu.…
u.QKQ8N // Araip.I42EZ // Aradu.53A4D // Aradu.DLI1Q // Araip.Y8HCT // Araip.S5S44 // Araip.FZ21Q // Aradu.MUX41 // Aradu.M59E5 // Araip.CEP7H // Aradu.AR6MW // Araip.WKM6P // Aradu.Z7XZ9 // Aradu.RI7MX // Araip.W46SJ // Araip.24JYL // Aradu.BW225 // Aradu.0W71J // Aradu.NF4QL // Aradu.LRZ4G // Aradu.0Z25V // Aradu.M9CBS // Araip.L4E3J // Aradu.S8Y3J // Aradu.21REK // Araip.B4YMH // Aradu.3NS9N /…
u.MJ2TN // Araip.CKG9P // Aradu.KN9WR // Aradu.FL0YZ // Araip.9T2TT // Araip.V0H7B // Aradu.L7RAQ // Araip.BXW9V // Araip.YR3S7 // Aradu.I62QK // Aradu.U6UTS // Aradu.L9QRL // Aradu.PYT22 // Araip.M0R6W // Aradu.RIH0Y // Araip.QFI9Z // Araip.I7LKY // Araip.VY3ZX // Araip.C69IZ // Araip.4Y44Z // Aradu.Q0UNZ // Aradu.1Z30Z // Araip.KAR50 // Araip.KW1YW // Araip.09P45 // Araip.J3LMW // Aradu.36NL9 /…
// Aradu.V57PI // Aradu.X5GZZ // Aradu.DWZ8T // Araip.3H844 // Araip.7E4DK // Aradu.TYU1B // Araip.TT0DL // Araip.6I2P8 // Araip.E8TE0 // Aradu.D0JNL // Aradu.23XWK // Araip.6FW03 // Aradu.353YW // Araip.F6UPB // Araip.WKQ5G // Araip.LQ3KM // Araip.T9LT0 // Araip.UDP1H // Aradu.FM0LQ // Aradu.KL0UA // Araip.008T3 // Aradu.DDQ1E // Aradu.NH17S // Araip.Y205N // Aradu.R0A9L // Aradu.UFI9S // Aradu.…
u.052CR // Aradu.8567N // Aradu.8V2W5 // Araip.XXT0L // Aradu.X5Y05 // Araip.FM4II // Aradu.V20DR // Araip.J2E7N // Aradu.UN0WS // Araip.38ZUN // Aradu.VV83I // Aradu.WHI5H // Aradu.A0Y0F // Aradu.D1T1G // Aradu.ENP37 // Araip.P57FD // Araip.HGD34 // Aradu.UP9E4 // Aradu.D33UF // Aradu.T1R1P // Aradu.A0ELT // Aradu.RI2HJ // Araip.WIW54 // Araip.L91K6 // Araip.XY0Z1 // Aradu.4K1X7 // Aradu.57KNQ /…
// Araip.A4LPT // Aradu.68CEE // Aradu.1K1CT // Araip.AY7UQ // Aradu.8ZH5E // Aradu.FII5X // Aradu.IZ5IN // Aradu.WZ0NF // Aradu.Q51NH // Aradu.71U5F // Aradu.L50L9 // Araip.PP40A // Aradu.2123V // Aradu.194H8 // Aradu.A9LTU // Aradu.58UG1 // Aradu.AJ4ZH // Araip.NI28Z // Aradu.X9VB6 // Araip.V6CTV // Araip.T61X4 // Aradu.U4XDJ // Aradu.AVH2T // Aradu.ZJT5U // Araip.UM7BZ // Araip.0301B // Araip.…
u.20C0X // Araip.59E1I // Araip.L8EL7 // Araip.85TQF // Araip.FM4II // Araip.M3K7N // Araip.0J4UH // Araip.BSU8F // Araip.R3U3U // Araip.CB2CZ // Aradu.G7BKV // Aradu.97WXZ // Aradu.G4UVK // Araip.XS0HR // Aradu.QD5DS // Araip.CCB6D // Araip.A6VYR // Araip.NNQ15 // Aradu.H4AN4 // Araip.QL6FG // Araip.82B50 // Aradu.S3MT3 // Aradu.15JH1 // Araip.95YZC // Araip.6IB22 // Araip.4263U // Araip.Y894W /…
u.E3EHQ // Aradu.MD6SD // Aradu.94E63 // Aradu.7YB6B // Aradu.H0LHH // Aradu.9T74D // Araip.03DIX // Aradu.54BXB // Araip.K1XAI // Aradu.K9SIM // Aradu.U1F3Q // Araip.RR9ZH // Araip.C2Z2B // Araip.SMI0D // Aradu.ZR6BX // Aradu.6FX3T // Araip.5S6SM // Araip.HVS58 // Araip.V7E0G // Araip.CG0SE // Araip.K0HCY // Aradu.W1SE7 // Aradu.8XX6M // Aradu.X8R94 // Araip.LD88I // Araip.LA8CL // Aradu.T0F0W /…
// Aradu.VBF9Q // Aradu.E1CUK // Araip.67PSS // Araip.V7FVT // Aradu.QW3N6 // Aradu.F64Z1 // Aradu.D1CUJ // Araip.N7E8V // Araip.5W6MS // Aradu.ZI9JN // Aradu.MZ0IC // Araip.IF6H8 // Araip.T9J4F // Araip.17Z7K // Araip.6C4D5 // Aradu.M3VDL // Aradu.CZL81 // Araip.HC9B9 // Aradu.63X21 // Araip.X7R9Y // Aradu.C5DXV // Araip.34I8K // Aradu.XT4D2 // Araip.IYZ3X // Araip.YK125 // Aradu.JJ913 // Aradu.…
du.VB6WV // Araip.VVZ0N // Aradu.II3F3 // Aradu.2H2I5 // Araip.Y8SUJ // Aradu.D7PPK // Aradu.K2ZWU // Aradu.Q42UT // Aradu.X9DDA // Aradu.NX0TK // Araip.P7GLW // Araip.W0MG3 // Araip.SR92D // Aradu.3ZF76 // Aradu.G23Y9 // Aradu.V84QG // Aradu.GMU6R // Aradu.L1RYW // Araip.T7ZBU // Aradu.TG3XC // Araip.MZ34X // Aradu.CB17K // Aradu.G6NRQ // Araip.Q6GZP // Aradu.Y7A6L // Araip.T1F9U // Araip.RF8AZ …
9 // Aradu.2M3LR // Aradu.XI0YT // Aradu.Q6HUU // Araip.YW5U3 // Araip.MIM63 // Aradu.I261M // Araip.921HJ // Araip.ATI1Y // Araip.29FLU // Aradu.STU0X // Aradu.2M0JM // Aradu.LA0XT // Aradu.7N61X // Aradu.0L0BV // Aradu.Q7508 // Aradu.V1YHS // Araip.8L7QK // Aradu.E62NC // Araip.MIN7F // Aradu.M6Q79 // Aradu.2J9A4 // Araip.IN0F4 // Araip.8C7AS // Aradu.S9TH6 // Araip.I2TWR // Araip.B6Q3S // Arai…
adu.3Y76Q // Aradu.48H3K // Aradu.3GX0M // Aradu.D6YSS // Araip.MD8YR // Araip.R01M1 // Araip.E7R80 // Araip.QPC3V // Araip.Z54F6 // Araip.9J3I9 // Araip.66UNV // Araip.QMT9K // Aradu.7N4FV // Araip.VDJ8E // Aradu.ZH9NQ // Aradu.3B046 // Araip.B845V // Aradu.TV00S // Araip.1PN26 // Aradu.DDQ1E // Araip.D1T4J // Araip.U7YDL // Aradu.X5D50 // Aradu.NH17S // Aradu.L8GQF // Aradu.N47AG // Aradu.V5V1W…
1P // Araip.9LS3L // Aradu.42RHP // Araip.RVF4P // Araip.IU8YU // Araip.LS3Z2 // Araip.2WN0Z // Aradu.ES65V // Aradu.5BW4X // Araip.N7IIM // Aradu.3N4PQ // Aradu.U64PV // Aradu.ASG4G // Araip.PPF36 // Araip.W0PJR // Araip.EX8PA // Aradu.MX3T7 // Aradu.EA1ZG // Aradu.T00FF // Aradu.X2DSP // Aradu.H1ZYW // Araip.050BY // Araip.E8L7Q // Aradu.F0EVB // Aradu.C70ST // Aradu.XRH0S // Aradu.88Z6K // Ara…
raip.ZIE7L // Aradu.ZSF7K // Araip.09PL0 // Araip.4WK7Z // Aradu.HX3NM // Araip.AQR58 // Araip.G6RF9 // Aradu.DU822 // Aradu.1N0XE // Araip.90Q1T // Araip.N346R // Araip.1DI2L // Aradu.77FAE // Araip.U880P // Araip.Y9Y5W // Aradu.S28UE // Aradu.YL5TI // Aradu.5S25K // Araip.BJ6RI // Aradu.YQP8S // Araip.AP70G // Araip.67JIL // Araip.P3DZD // Aradu.599LW // Araip.L5SS4 // Araip.UZW4Z // Araip.PWS7…
u.B7Z5E // Araip.IUY1V // Araip.IBB26 // Aradu.P2LEZ // Araip.WN5LY // Aradu.3TT1Y // Araip.A2UQA // Aradu.MJ2TN // Araip.CKG9P // Aradu.KN9WR // Aradu.FL0YZ // Araip.9T2TT // Araip.V0H7B // Aradu.L7RAQ // Araip.BXW9V // Araip.YR3S7 // Aradu.I62QK // Aradu.U6UTS // Aradu.L9QRL // Aradu.PYT22 // Araip.M0R6W // Araip.8466X // Aradu.RIH0Y // Araip.QFI9Z // Araip.I7LKY // Araip.VY3ZX // Araip.C69IZ /…
// Araip.62X8T // Araip.N3G6M // Aradu.QWB8T // Aradu.87SDL // Araip.NB9KK // Araip.50JTJ // Araip.FQ4RG // Araip.MD98T // Aradu.1YP56 // Araip.4VW3W // Araip.N9ZCQ // Aradu.C17BW // Araip.32WN1 // Aradu.V57PI // Aradu.X5GZZ // Aradu.DWZ8T // Araip.3H844 // Araip.7E4DK // Aradu.TYU1B // Araip.TT0DL // Araip.6I2P8 // Araip.E8TE0 // Aradu.D0JNL // Aradu.23XWK // Araip.6FW03 // Aradu.353YW // Araip.…
p.UT12F // Aradu.9NA8Q // Aradu.DF84I // Aradu.EJ4IQ // Araip.0P466 // Araip.AFP2R // Araip.T1X5V // Aradu.N2IL4 // Aradu.8T260 // Araip.BPV5T // Araip.VK9DV // Aradu.I5G92 // Aradu.E9NV7 // Araip.Y6133 // Araip.KS3A6 // Aradu.U2NBF // Aradu.VRB77 // Araip.7PD4P // Aradu.CH84G // Araip.F3F2F // Aradu.4E6CL // Aradu.YPX3B // Araip.E5ASS // Aradu.JKK33 // Aradu.NQ2AE // Aradu.9B6U7 // Araip.S2MSL /…
// Aradu.Z4ST8 // Aradu.RS6VM // Aradu.RM7WY // Araip.CF9CR // Araip.1TL1J // Araip.QE12A // Araip.GV51N // Aradu.CKU4P // Araip.LA28K // Aradu.JK6CF // Aradu.RU1MG // Aradu.MI2NK // Aradu.5RB03 // Araip.VEU5Q // Aradu.X1RIB // Aradu.8GK1W // Aradu.5XQ31 // Araip.X0MWQ // Araip.RC9RM // Araip.38ZXY // Araip.JF5F7 // Aradu.QKQ8N // Aradu.18BJC // Araip.YX9Q9 // Aradu.UYZ93 // Araip.T0P1U // Araip.…
p.G0W1M // Araip.KH6VD // Araip.W4VCQ // Aradu.0I740 // Aradu.JZB0C // Araip.ET82K // Aradu.P7BMP // Araip.A1YHK // Aradu.F6C6R // Araip.MHL7X // Araip.BJ3QY // Aradu.R9ZBJ // Aradu.QNZ9U // Araip.9J75V // Araip.LT30A // Araip.ZGJ19 // Araip.6D01Y // Aradu.7Q1J6 // Araip.V1KHR // Araip.GA6S0 // Aradu.93WPA // Araip.V2B09 // Araip.LA96X // Aradu.8L4GI // Araip.D2SBD // Aradu.V019K // Araip.ST5UW /…
// Aradu.NZU3I // Araip.IT341 // Aradu.X3B1J // Aradu.E2A5J // Aradu.4V3WP // Araip.KF0IU // Araip.Q0F1R // Aradu.T9YMT // Araip.2Z8TE // Araip.70XBK // Aradu.6AL72 // Aradu.3A1ZC // Aradu.1M3XN // Araip.QT1N2 // Araip.4QP2D // Aradu.39N7S // Araip.L18IM // Aradu.K44T9 // Araip.BNX3S // Aradu.33XI8 // Araip.CW7EF // Aradu.SA3GU // Aradu.I022X // Araip.BZ5XN // Araip.6N7QF // Aradu.E6ID0 // Araip.…
u.GC1UL // Araip.NGU0E // Araip.0Y5M9 // Araip.HCG04 // Aradu.4EB0K // Aradu.QT6LK // Araip.M20GZ // Aradu.YF55S // Aradu.T1Q4B // Araip.U7X66 // Araip.P6VI6 // Araip.NCW51 // Aradu.M1RQT // Araip.UF9PL // Aradu.QF1YA // Araip.D2NW8 // Araip.MQ9Y8 // Aradu.GJB7M // Aradu.58ANJ // Aradu.CAT7T // Aradu.S5QNF // Aradu.1T6RD // Araip.BJ28Z // Aradu.C014Z // Araip.7B5M6 // Araip.8Z4K7 // Aradu.W7F6J /…
p.IUY1V // Araip.IBB26 // Aradu.P2LEZ // Araip.WN5LY // Aradu.3TT1Y // Araip.A2UQA // Aradu.MJ2TN // Araip.CKG9P // Aradu.KN9WR // Aradu.FL0YZ // Araip.9T2TT // Araip.V0H7B // Aradu.L7RAQ // Araip.BXW9V // Araip.YR3S7 // Aradu.I62QK // Aradu.U6UTS // Aradu.L9QRL // Aradu.PYT22 // Araip.M0R6W // Araip.8466X // Aradu.RIH0Y // Araip.QFI9Z // Araip.I7LKY // Araip.VY3ZX // Araip.C69IZ // Araip.4Y44Z /…
// Aradu.QWB8T // Aradu.87SDL // Araip.NB9KK // Araip.50JTJ // Araip.FQ4RG // Araip.MD98T // Aradu.1YP56 // Araip.4VW3W // Araip.N9ZCQ // Aradu.C17BW // Araip.32WN1 // Aradu.V57PI // Aradu.X5GZZ // Aradu.DWZ8T // Araip.3H844 // Araip.7E4DK // Aradu.TYU1B // Araip.TT0DL // Araip.6I2P8 // Araip.E8TE0 // Aradu.D0JNL // Aradu.23XWK // Araip.6FW03 // Aradu.353YW // Araip.F6UPB // Araip.WKQ5G // Araip.…

## Sheet: cellular compartments
GO:0044464	C	cell part	302	1321	9446	38484	0.88	1	// Araip.MS6FQ // Araip.5CH0R // Aradu.4NJ9R // Aradu.M62SP // Aradu.1L6HR // Aradu.J6P55 // Aradu.07VYH // Aradu.82P95 // Araip.I0HKJ // Araip.I15G1 // Aradu.RJH06 // Araip.N2TWA // Aradu.ISV8J // Aradu.GF3NG // Aradu.Q3HQI // Aradu.ZP2LZ // Aradu.51M0L // Aradu.CAI0E // Araip.YU0R1 // Araip.1H7DX // Aradu.NTQ7W // Aradu.2ZP0Z // Aradu.YV0F0 // Aradu.R5UY0 // Araip.PPF36 // Aradu.A4HFE // Aradu.…	// Aradu.EV3XY // Araip.4D1A3 // Araip.JVG8J // Aradu.ANI3L // Araip.7AL8W // Araip.Y0VXW // Aradu.7B3CD // Aradu.X3DNX // Araip.CG25P // Araip.33RWI // Araip.88ZCR // Araip.191UR // Araip.GQ1YV // Aradu.FJ32V // Araip.8IP9E // Araip.K8LIV // Aradu.K10TZ // Araip.JI3LS // Araip.LPJ84 // Araip.8A8CL // Aradu.D6SVB // Aradu.9YL2F // Araip.6C0N9 // Araip.SW31Z // Araip.694KK // Aradu.0V15P // Aradu.…
GO:0005623	C	cell	302	1321	9446	38484	0.88	1	// Araip.MS6FQ // Araip.5CH0R // Aradu.4NJ9R // Aradu.M62SP // Aradu.1L6HR // Aradu.J6P55 // Aradu.07VYH // Aradu.82P95 // Araip.I0HKJ // Araip.I15G1 // Aradu.RJH06 // Araip.N2TWA // Aradu.ISV8J // Aradu.GF3NG // Aradu.Q3HQI // Aradu.ZP2LZ // Aradu.51M0L // Aradu.CAI0E // Araip.YU0R1 // Araip.1H7DX // Aradu.NTQ7W // Aradu.2ZP0Z // Aradu.YV0F0 // Aradu.R5UY0 // Araip.PPF36 // Aradu.A4HFE // Aradu.…	// Aradu.EV3XY // Araip.4D1A3 // Araip.JVG8J // Aradu.ANI3L // Araip.7AL8W // Araip.Y0VXW // Aradu.7B3CD // Aradu.X3DNX // Araip.CG25P // Araip.33RWI // Araip.88ZCR // Araip.191UR // Araip.GQ1YV // Aradu.FJ32V // Araip.8IP9E // Araip.K8LIV // Aradu.K10TZ // Araip.JI3LS // Araip.LPJ84 // Araip.8A8CL // Aradu.D6SVB // Aradu.9YL2F // Araip.6C0N9 // Araip.SW31Z // Araip.694KK // Aradu.0V15P // Aradu.…
GO:0016020	C	membrane	187	1321	4575	38484	0.014	0.52	// Araip.MS6FQ // Aradu.82P95 // Aradu.YAN03 // Aradu.J6P55 // Aradu.XS7EJ // Aradu.RJH06 // Araip.N2TWA // Aradu.ZP2LZ // Aradu.51M0L // Aradu.CAI0E // Araip.1H7DX // Aradu.2ZP0Z // Aradu.R5UY0 // Araip.PPF36 // Araip.MMB4Q // Aradu.XDK6H // Araip.M14D6 // Araip.XXG9Q // Araip.ZVM3R // Aradu.M8A70 // Araip.QE1LN // Aradu.A2ZJG // Aradu.WU8B9 // Aradu.JPL2X // Aradu.ZJ7LY // Aradu.79YD1 // Araip.…	// Araip.L0CPF // Araip.DV61U // Araip.Q4NCY // Aradu.CI3I2 // Araip.4D1A3 // Aradu.EU0BW // Aradu.66N0Z // Aradu.T5RWU // Araip.R90BF // Aradu.9B60Q // Araip.7AL8W // Araip.Y0VXW // Aradu.ED8I5 // Araip.QY9AP // Araip.6Y0I9 // Aradu.MVE3X // Aradu.0J86C // Araip.I1QS9 // Araip.18EH0 // Araip.QSV79 // Araip.V6D67 // Araip.Y45KL // Araip.G23J4 // Araip.33RWI // Aradu.FCT9K // Araip.FC5PA // Aradu.…
GO:0005622	C	intracellular	117	1321	5516	38484	1	1	// Araip.5CH0R // Aradu.4NJ9R // Aradu.07VYH // Araip.I15G1 // Aradu.ISV8J // Aradu.43K0P // Araip.YU0R1 // Aradu.NTQ7W // Aradu.2ZP0Z // Aradu.YV0F0 // Aradu.A4HFE // Araip.M13HY // Aradu.WU8B9 // Aradu.AI6BS // Araip.ZVM3R // Aradu.0GH1S // Aradu.TP255 // Araip.YV6NV // Aradu.75D3M // Araip.WWK4F // Aradu.AZ3DS // Araip.R7SCV // Araip.M2V13 // Araip.IRM4P // Araip.90YM8 // Aradu.I609F // Aradu.…	// Aradu.EV3XY // Araip.4D1A3 // Aradu.ANI3L // Araip.7AL8W // Aradu.7B3CD // Aradu.X3DNX // Araip.CG25P // Araip.GQ1YV // Aradu.FJ32V // Araip.K8LIV // Aradu.D6SVB // Aradu.S28JQ // Araip.694KK // Aradu.QJ7XC // Araip.XN0TT // Aradu.J8XFK // Araip.37FC1 // Aradu.7AZ8Z // Araip.F3CGD // Araip.7U3HG // Aradu.G8P6Y // Aradu.B3C9X // Araip.GN6XE // Aradu.07ZE9 // Araip.C2LER // Aradu.H9Y7S // Araip.…
GO:0044424	C	intracellular part	100	1321	5028	38484	1	1	// Araip.5CH0R // Aradu.4NJ9R // Aradu.07VYH // Araip.I15G1 // Aradu.ISV8J // Aradu.43K0P // Aradu.2ZP0Z // Aradu.YV0F0 // Aradu.A4HFE // Araip.M13HY // Aradu.WU8B9 // Aradu.AI6BS // Araip.ZVM3R // Aradu.0GH1S // Aradu.TP255 // Araip.YV6NV // Aradu.75D3M // Araip.WWK4F // Aradu.AZ3DS // Araip.R7SCV // Araip.M2V13 // Araip.IRM4P // Araip.90YM8 // Aradu.8L8L4 // Araip.EDF1T // Aradu.G7F8E // Aradu.…	// Aradu.4WT7F // Aradu.ZC8B7 // Aradu.QTG2U // Aradu.C4ADH // Araip.4D1A3 // Araip.NR5KZ // Aradu.U3TSP // Araip.Q2TP3 // Araip.1SI1M // Aradu.6Z600 // Aradu.ANI3L // Araip.7AL8W // Araip.2R8F4 // Aradu.JP0K2 // Aradu.LV6Z4 // Aradu.7B3CD // Araip.686TC // Araip.Y6RST // Araip.130CD // Aradu.N1DAK // Araip.47NV6 // Araip.Y2RY2 // Aradu.X3DNX // Araip.CG25P // Araip.X90BH // Araip.YCW2C // Aradu.…
GO:0044425	C	membrane part	93	1321	2342	38484	0.094	1	// Araip.LXC6U // Aradu.XS7EJ // Aradu.ZP2LZ // Aradu.51M0L // Araip.1H7DX // Aradu.34QFB // Araip.MMB4Q // Aradu.XDK6H // Araip.M14D6 // Araip.UDD03 // Aradu.M8A70 // Araip.QE1LN // Aradu.WU8B9 // Aradu.JPL2X // Araip.T68FX // Araip.LN55K // Aradu.D61LL // Araip.38R19 // Araip.51SEI // Araip.FP1WW // Araip.DML9Y // Aradu.FXB1F // Araip.X2AP6 // Aradu.Q97KS // Aradu.5U8FQ // Aradu.Y8LHL // Araip.…	// Aradu.C1NT8 // Araip.1842Y // Aradu.CI3I2 // Aradu.66N0Z // Aradu.T5RWU // Araip.R90BF // Araip.7AL8W // Araip.SW31Z // Araip.QY9AP // Aradu.NEL01 // Araip.LBS0B // Araip.QSV79 // Araip.V6D67 // Araip.33RWI // Araip.57LQ6 // Aradu.NMS6W // Araip.727WD // Aradu.T0Z7E // Araip.7EC8V // Aradu.C1GCA // Aradu.VD3WH // Aradu.31FSG // Araip.W1HNL // Araip.JIF1Y // Araip.U1PCD // Aradu.Z12H4 // Aradu.…
GO:0031224	C	intrinsic to membrane	86	1321	1977	38484	0.02	0.61	// Araip.LXC6U // Aradu.XS7EJ // Aradu.ZP2LZ // Aradu.51M0L // Araip.1H7DX // Aradu.34QFB // Araip.MMB4Q // Aradu.XDK6H // Araip.M14D6 // Araip.UDD03 // Aradu.M8A70 // Araip.QE1LN // Aradu.JPL2X // Araip.T68FX // Araip.LN55K // Aradu.D61LL // Araip.38R19 // Araip.51SEI // Araip.FP1WW // Araip.DML9Y // Aradu.FXB1F // Araip.X2AP6 // Aradu.Q97KS // Aradu.5U8FQ // Araip.PCB4M // Aradu.JQ8WR // Araip.…	// Aradu.CI3I2 // Aradu.66N0Z // Aradu.T5RWU // Araip.R90BF // Araip.SW31Z // Aradu.NEL01 // Araip.LBS0B // Araip.QSV79 // Araip.V6D67 // Araip.33RWI // Aradu.4E354 // Aradu.NMS6W // Araip.7EC8V // Aradu.C1GCA // Aradu.VD3WH // Aradu.31FSG // Araip.W1HNL // Araip.JIF1Y // Aradu.Z12H4 // Aradu.ZLR01 // Aradu.IX4YQ // Araip.694KK // Araip.ASZ2S // Araip.KX6TX // Araip.9SH43 // Aradu.BL57L // Aradu.…
GO:0016021	C	integral to membrane	84	1321	1940	38484	0.023	0.61	// Aradu.LJC5T // Aradu.Q97KS // Araip.51SEI // Aradu.8Y5FN // Araip.VC2H5 // Araip.NYT7M // Aradu.IS6P7 // Aradu.XS7EJ // Araip.PCB4M // Aradu.JQ8WR // Aradu.TQU1R // Araip.H4AJ0 // Aradu.5U8FQ // Aradu.D0QB6 // Araip.8Y88R // Aradu.ZP2LZ // Aradu.51M0L // Aradu.QA3D9 // Araip.NF9ZR // Aradu.XR1NY // Araip.826U2 // Araip.UK2C9 // Araip.1H7DX // Araip.U0AUG // Aradu.I27F7 // Aradu.0GB26 // Araip.…	// Aradu.CI3I2 // Aradu.66N0Z // Aradu.T5RWU // Araip.R90BF // Araip.SW31Z // Aradu.NEL01 // Araip.LBS0B // Araip.QSV79 // Araip.33RWI // Aradu.4E354 // Aradu.NMS6W // Araip.7EC8V // Aradu.C1GCA // Aradu.VD3WH // Aradu.31FSG // Araip.W1HNL // Araip.JIF1Y // Aradu.Z12H4 // Aradu.ZLR01 // Aradu.IX4YQ // Araip.694KK // Araip.ASZ2S // Araip.KX6TX // Araip.9SH43 // Aradu.BL57L // Aradu.VF6U4 // Araip.…
GO:0043229	C	intracellular organelle	82	1321	3730	38484	1	1	// Aradu.C0D4L // Araip.5CH0R // Aradu.B353U // Araip.V48CN // Aradu.Y8LHL // Araip.74ZFI // Araip.30XFU // Araip.I15G1 // Araip.HK1HU // Aradu.ISV8J // Araip.AY7UQ // Aradu.I29MY // Aradu.Q3HQI // Aradu.43K0P // Araip.2Z354 // Aradu.W71G4 // Araip.KF79G // Araip.EDF1T // Aradu.ZFX80 // Aradu.N89M1 // Aradu.2ZP0Z // Araip.P7KNR // Aradu.YV0F0 // Aradu.YNN2E // Araip.ZC6G8 // Aradu.43FMJ // Aradu.…	// Aradu.4WT7F // Aradu.QTG2U // Aradu.C4ADH // Araip.4D1A3 // Araip.NR5KZ // Aradu.U3TSP // Araip.60Q0E // Aradu.8KF0B // Aradu.6Z600 // Aradu.ANI3L // Araip.7AL8W // Araip.2R8F4 // Aradu.JP0K2 // Aradu.LV6Z4 // Aradu.7B3CD // Araip.686TC // Aradu.MVE3X // Araip.130CD // Aradu.N1DAK // Araip.47NV6 // Araip.Y2RY2 // Aradu.X3DNX // Araip.CG25P // Araip.X90BH // Araip.YCW2C // Aradu.H4EJP // Aradu.…
GO:0043226	C	organelle	82	1321	3730	38484	1	1	// Aradu.C0D4L // Araip.5CH0R // Aradu.B353U // Araip.V48CN // Aradu.Y8LHL // Araip.74ZFI // Araip.30XFU // Araip.I15G1 // Araip.HK1HU // Aradu.ISV8J // Araip.AY7UQ // Aradu.I29MY // Aradu.Q3HQI // Aradu.43K0P // Araip.2Z354 // Aradu.W71G4 // Araip.KF79G // Araip.EDF1T // Aradu.ZFX80 // Aradu.N89M1 // Aradu.2ZP0Z // Araip.P7KNR // Aradu.YV0F0 // Aradu.YNN2E // Araip.ZC6G8 // Aradu.43FMJ // Aradu.…	// Aradu.4WT7F // Aradu.QTG2U // Aradu.C4ADH // Araip.4D1A3 // Araip.NR5KZ // Aradu.U3TSP // Araip.60Q0E // Aradu.8KF0B // Aradu.6Z600 // Aradu.ANI3L // Araip.7AL8W // Araip.2R8F4 // Aradu.JP0K2 // Aradu.LV6Z4 // Aradu.7B3CD // Araip.686TC // Aradu.MVE3X // Araip.130CD // Aradu.N1DAK // Araip.47NV6 // Araip.Y2RY2 // Aradu.X3DNX // Araip.CG25P // Araip.X90BH // Araip.YCW2C // Aradu.H4EJP // Aradu.…
GO:0043227	C	membrane-bounded organelle	52	1321	2273	38484	1	1	// Araip.5CH0R // Araip.V48CN // Araip.74ZFI // Araip.30XFU // Araip.HK1HU // Araip.9H8RU // Aradu.43K0P // Araip.2Z354 // Araip.ZC6G8 // Araip.EDF1T // Aradu.2ZP0Z // Aradu.YV0F0 // Aradu.YNN2E // Aradu.W71G4 // Aradu.07ZE9 // Araip.33EMF // Araip.M13HY // Aradu.Q3HQI // Araip.ZVM3R // Aradu.0GH1S // Aradu.XU2Q6 // Araip.7AS29 // Aradu.TP255 // Araip.BNQ7D // Araip.Z7CL1 // Aradu.75D3M // Aradu.…	// Aradu.4WT7F // Aradu.QTG2U // Aradu.C4ADH // Araip.4D1A3 // Araip.60Q0E // Aradu.ANI3L // Araip.7AL8W // Aradu.JP0K2 // Aradu.LV6Z4 // Aradu.7B3CD // Aradu.MVE3X // Araip.47NV6 // Aradu.X3DNX // Araip.CG25P // Araip.SPA3D // Aradu.5S87X // Araip.1FV4W // Aradu.YIV0C // Araip.UGV6F // Araip.8F7RT // Araip.Q2F4W // Aradu.2DT79 // Araip.7S93G // Araip.IRM4P // Aradu.QG0BG // Aradu.3V9VW // Araip.…
GO:0043231	C	intracellular membrane-bounded organelle	51	1321	2241	38484	1	1	// Araip.5CH0R // Araip.V48CN // Araip.74ZFI // Araip.30XFU // Araip.HK1HU // Araip.9H8RU // Aradu.43K0P // Araip.2Z354 // Araip.ZC6G8 // Araip.EDF1T // Aradu.2ZP0Z // Aradu.YV0F0 // Aradu.YNN2E // Aradu.W71G4 // Aradu.07ZE9 // Araip.33EMF // Araip.M13HY // Aradu.Q3HQI // Araip.ZVM3R // Aradu.0GH1S // Aradu.XU2Q6 // Araip.7AS29 // Aradu.TP255 // Araip.BNQ7D // Araip.Z7CL1 // Aradu.75D3M // Aradu.…	// Aradu.4WT7F // Aradu.QTG2U // Aradu.C4ADH // Araip.M3BFQ // Araip.60Q0E // Aradu.ANI3L // Araip.7AL8W // Aradu.JP0K2 // Aradu.LV6Z4 // Aradu.7B3CD // Aradu.MVE3X // Araip.47NV6 // Aradu.X3DNX // Araip.CG25P // Araip.SPA3D // Aradu.5S87X // Araip.1FV4W // Aradu.YIV0C // Araip.UGV6F // Araip.8F7RT // Araip.Q2F4W // Aradu.2DT79 // Araip.7S93G // Araip.IRM4P // Aradu.QG0BG // Aradu.3V9VW // Araip.…
GO:0032991	C	macromolecular complex	48	1321	2760	38484	1	1	// Aradu.C0D4L // Aradu.4NJ9R // Araip.V48CN // Aradu.Y8LHL // Aradu.43FMJ // Araip.I15G1 // Aradu.ISV8J // Araip.AY7UQ // Araip.LLR5T // Aradu.I29MY // Araip.KF79G // Aradu.ZFX80 // Aradu.UZX8A // Araip.P7KNR // Aradu.YV0F0 // Aradu.B4D3A // Aradu.S46KB // Aradu.07ZE9 // Aradu.A4HFE // Araip.LG2HZ // Aradu.WU8B9 // Aradu.AI6BS // Araip.ZVM3R // Araip.YV6NV // Araip.YWL1T // Aradu.A4D5T // Aradu.…	// Aradu.ZC8B7 // Araip.NR5KZ // Aradu.U3TSP // Aradu.8KF0B // Aradu.6Z600 // Araip.N1XQS // Araip.2R8F4 // Araip.QY9AP // Araip.130CD // Araip.Y2RY2 // Aradu.96480 // Aradu.4W071 // Araip.X90BH // Araip.YCW2C // Aradu.A8JWX // Araip.GQ1YV // Araip.727WD // Aradu.FJ32V // Aradu.YIV0C // Araip.QZ47Q // Araip.JIF1Y // Araip.Q2F4W // Araip.MA0US // Aradu.I6CBB // Aradu.D6SVB // Aradu.2DT79 // Aradu.…
GO:0044422	C	organelle part	38	1321	1532	38484	0.99	1	// Aradu.C0D4L // Araip.V48CN // Aradu.Y8LHL // Aradu.XU2Q6 // Araip.I15G1 // Aradu.ISV8J // Araip.AY7UQ // Aradu.I29MY // Araip.KF79G // Aradu.ZFX80 // Aradu.2ZP0Z // Araip.P7KNR // Aradu.YV0F0 // Aradu.S46KB // Aradu.07ZE9 // Araip.2Z354 // Aradu.AI6BS // Araip.ZVM3R // Araip.YWL1T // Aradu.B353U // Aradu.S8XWY // Aradu.TP255 // Aradu.8J5I0 // Araip.WWK4F // Araip.R7SCV // Aradu.P6GJ2 // Araip.…	// Araip.4D1A3 // Araip.NR5KZ // Aradu.6Z600 // Araip.7AL8W // Araip.2R8F4 // Aradu.MVE3X // Araip.Y2RY2 // Aradu.96480 // Araip.X90BH // Araip.727WD // Aradu.YIV0C // Araip.Q2F4W // Aradu.D6SVB // Aradu.2DT79 // Araip.7S93G // Araip.D9JD7 // Araip.AW9H3 // Araip.BNK4F // Araip.R9LWW // Aradu.2649Q // Aradu.9AB3B // Araip.AI5IG // Aradu.BI7T6 // Aradu.C0359 // Aradu.6H5JS // Aradu.SJ887 // Araip.…
GO:0044446	C	intracellular organelle part	38	1321	1532	38484	0.99	1	// Aradu.C0D4L // Araip.V48CN // Aradu.Y8LHL // Aradu.XU2Q6 // Araip.I15G1 // Aradu.ISV8J // Araip.AY7UQ // Aradu.I29MY // Araip.KF79G // Aradu.ZFX80 // Aradu.2ZP0Z // Araip.P7KNR // Aradu.YV0F0 // Aradu.S46KB // Aradu.07ZE9 // Araip.2Z354 // Aradu.AI6BS // Araip.ZVM3R // Araip.YWL1T // Aradu.B353U // Aradu.S8XWY // Aradu.TP255 // Aradu.8J5I0 // Araip.WWK4F // Araip.R7SCV // Aradu.P6GJ2 // Araip.…	// Araip.4D1A3 // Araip.NR5KZ // Aradu.6Z600 // Araip.7AL8W // Araip.2R8F4 // Aradu.MVE3X // Araip.Y2RY2 // Aradu.96480 // Araip.X90BH // Araip.727WD // Aradu.YIV0C // Araip.Q2F4W // Aradu.D6SVB // Aradu.2DT79 // Araip.7S93G // Araip.D9JD7 // Araip.AW9H3 // Araip.BNK4F // Araip.R9LWW // Aradu.2649Q // Aradu.9AB3B // Araip.AI5IG // Aradu.BI7T6 // Aradu.C0359 // Aradu.6H5JS // Aradu.SJ887 // Araip.…
GO:0005634	C	nucleus	38	1321	1632	38484	1	1	// Araip.5CH0R // Araip.V48CN // Araip.74ZFI // Araip.30XFU // Araip.HK1HU // Aradu.43K0P // Araip.ZC6G8 // Aradu.YV0F0 // Aradu.YNN2E // Aradu.W71G4 // Araip.33EMF // Araip.M13HY // Aradu.Q3HQI // Aradu.U9IPR // Araip.7AS29 // Aradu.TP255 // Araip.BNQ7D // Araip.Z7CL1 // Aradu.Z7FDS // Araip.YYW3B // Araip.M2V13 // Aradu.ZF1LK // Aradu.NTQ7W // Araip.I5D0R // Aradu.QM4PI // Araip.IRM4P // Araip.…	// Aradu.4WT7F // Aradu.QTG2U // Aradu.C4ADH // Araip.M3BFQ // Araip.60Q0E // Aradu.ANI3L // Aradu.EV3XY // Aradu.LV6Z4 // Aradu.7B3CD // Araip.47NV6 // Aradu.X3DNX // Araip.CG25P // Araip.E0V6P // Aradu.5S87X // Araip.1FV4W // Aradu.YIV0C // Araip.UGV6F // Araip.Q2F4W // Aradu.2DT79 // Araip.IRM4P // Aradu.QG0BG // Araip.AW9H3 // Araip.694KK // Aradu.SH4VE // Araip.90YM8 // Aradu.QJ7XC // Araip.…
GO:0043234	C	protein complex	37	1321	1681	38484	1	1	// Aradu.C0D4L // Araip.V48CN // Aradu.Y8LHL // Araip.I15G1 // Aradu.ISV8J // Araip.AY7UQ // Araip.DQK56 // Aradu.ZFX80 // Aradu.UZX8A // Araip.P7KNR // Aradu.YV0F0 // Aradu.B4D3A // Aradu.S46KB // Aradu.07ZE9 // Araip.LG2HZ // Aradu.WU8B9 // Aradu.AI6BS // Araip.ZVM3R // Araip.YWL1T // Aradu.B353U // Aradu.S8XWY // Aradu.8J5I0 // Araip.WWK4F // Aradu.AZ3DS // Araip.R7SCV // Araip.ZP5QD // Aradu.…	// Araip.NR5KZ // Aradu.6Z600 // Araip.N1XQS // Araip.QY9AP // Aradu.96480 // Araip.X90BH // Araip.GQ1YV // Araip.727WD // Aradu.FJ32V // Aradu.YIV0C // Araip.JIF1Y // Araip.MA0US // Aradu.D6SVB // Aradu.XD1PV // Araip.C9SN6 // Araip.7S93G // Araip.55Y3Y // Araip.D5WHX // Araip.D9JD7 // Araip.AW9H3 // Araip.BNK4F // Araip.R9LWW // Aradu.2649Q // Aradu.CG4KR // Aradu.BI7T6 // Aradu.C0359 // Araip.…
GO:0005737	C	cytoplasm	33	1321	2435	38484	1	1	// Aradu.4NJ9R // Aradu.07VYH // Aradu.43FMJ // Aradu.QMU6X // Araip.9H8RU // Araip.LLR5T // Araip.KF79G // Aradu.2ZP0Z // Aradu.XT75Q // Aradu.07ZE9 // Aradu.A4HFE // Araip.2Z354 // Araip.ZVM3R // Araip.YV6NV // Aradu.A4D5T // Aradu.XU2Q6 // Araip.17BET // Araip.D0YN7 // Araip.UGA40 // Aradu.75D3M // Araip.ZP5QD // Aradu.WU1XZ // Aradu.P6GJ2 // Aradu.N89M1 // Araip.G4DKZ // Aradu.XA41R // Aradu.…	// Aradu.ZC8B7 // Aradu.U3TSP // Aradu.8KF0B // Araip.7AL8W // Araip.2R8F4 // Aradu.JP0K2 // Araip.QY9AP // Aradu.MVE3X // Araip.130CD // Araip.Y2RY2 // Aradu.Q8UNU // Aradu.4W071 // Araip.YCW2C // Aradu.A8JWX // Araip.60EAB // Araip.NU1NN // Araip.J5V2B // Araip.1FV4W // Aradu.A616C // Araip.K8LIV // Araip.QZ47Q // Aradu.Y43LN // Aradu.I6CBB // Araip.UE0CZ // Aradu.NZ9G2 // Araip.C9SN6 // Aradu.…
GO:0043232	C	intracellular non-membrane-bounded organelle	28	1321	1561	38484	1	1	// Aradu.C0D4L // Aradu.43FMJ // Araip.I15G1 // Aradu.ISV8J // Araip.AY7UQ // Aradu.I29MY // Araip.KF79G // Aradu.ZFX80 // Araip.P7KNR // Aradu.YV0F0 // Aradu.S46KB // Aradu.A4HFE // Aradu.AI6BS // Araip.YV6NV // Araip.YWL1T // Aradu.A4D5T // Aradu.S8XWY // Aradu.8J5I0 // Araip.UGA40 // Araip.WWK4F // Araip.R7SCV // Araip.W9QHP // Aradu.N89M1 // Aradu.EVU80 // Araip.965G6 // Aradu.MU3LB // Aradu.…	// Araip.NR5KZ // Aradu.U3TSP // Aradu.8KF0B // Aradu.6Z600 // Araip.2R8F4 // Araip.130CD // Araip.Y2RY2 // Aradu.96480 // Aradu.4W071 // Araip.X90BH // Araip.YCW2C // Araip.QZ47Q // Araip.Q2F4W // Aradu.I6CBB // Aradu.D6SVB // Aradu.2DT79 // Aradu.0HI4R // Araip.D9JD7 // Araip.BNK4F // Araip.R9LWW // Araip.USK4J // Araip.AI5IG // Aradu.BI7T6 // Araip.37FC1 // Aradu.6H5JS // Araip.L6Z75 // Araip.…
GO:0043228	C	non-membrane-bounded organelle	28	1321	1561	38484	1	1	// Aradu.C0D4L // Aradu.43FMJ // Araip.I15G1 // Aradu.ISV8J // Araip.AY7UQ // Aradu.I29MY // Araip.KF79G // Aradu.ZFX80 // Araip.P7KNR // Aradu.YV0F0 // Aradu.S46KB // Aradu.A4HFE // Aradu.AI6BS // Araip.YV6NV // Araip.YWL1T // Aradu.A4D5T // Aradu.S8XWY // Aradu.8J5I0 // Araip.UGA40 // Araip.WWK4F // Araip.R7SCV // Araip.W9QHP // Aradu.N89M1 // Aradu.EVU80 // Araip.965G6 // Aradu.MU3LB // Aradu.…	// Araip.NR5KZ // Aradu.U3TSP // Aradu.8KF0B // Aradu.6Z600 // Araip.2R8F4 // Araip.130CD // Araip.Y2RY2 // Aradu.96480 // Aradu.4W071 // Araip.X90BH // Araip.YCW2C // Araip.QZ47Q // Araip.Q2F4W // Aradu.I6CBB // Aradu.D6SVB // Aradu.2DT79 // Aradu.0HI4R // Araip.D9JD7 // Araip.BNK4F // Araip.R9LWW // Araip.USK4J // Araip.AI5IG // Aradu.BI7T6 // Araip.37FC1 // Aradu.6H5JS // Araip.L6Z75 // Araip.…
GO:0044444	C	cytoplasmic part	27	1321	1856	38484	1	1	// Aradu.4NJ9R // Aradu.XU2Q6 // Aradu.43FMJ // Araip.9H8RU // Araip.LLR5T // Araip.KF79G // Aradu.2ZP0Z // Aradu.XT75Q // Aradu.07ZE9 // Aradu.A4HFE // Araip.2Z354 // Araip.ZVM3R // Araip.YV6NV // Aradu.A4D5T // Araip.UGA40 // Aradu.75D3M // Araip.ZP5QD // Aradu.P6GJ2 // Aradu.N89M1 // Araip.G4DKZ // Aradu.XA41R // Aradu.0JT6M // Araip.17BET // Araip.WEV6I // Aradu.UEG36 // Araip.4I8QR // Araip.…	// Aradu.ZC8B7 // Aradu.U3TSP // Aradu.8KF0B // Araip.7AL8W // Araip.2R8F4 // Aradu.JP0K2 // Araip.QY9AP // Aradu.MVE3X // Araip.130CD // Araip.Y2RY2 // Aradu.Q8UNU // Aradu.4W071 // Araip.YCW2C // Aradu.A616C // Araip.K8LIV // Araip.QZ47Q // Aradu.I6CBB // Araip.UE0CZ // Aradu.NZ9G2 // Araip.C9SN6 // Araip.7S93G // Araip.ASZ2S // Aradu.WZ0NF // Araip.USK4J // Aradu.9AB3B // Aradu.CG4KR // Araip.…
GO:0005576	C	extracellular region	26	1321	242	38484	4.1e-07	7.8e-05	// Aradu.LZ48I // Araip.Y6X2Y // Araip.UU0IK // Aradu.S2SYE // Aradu.LA8W4 // Aradu.MR104 // Araip.2H071 // Araip.R7ESZ // Araip.KW8S2 // Araip.PU78I // Aradu.CTP8M // Araip.QXV0R // Aradu.V7R7T // Aradu.D0CN9 // Araip.D3XQ7 // Aradu.YA6WS // Aradu.EV762 // Araip.I0HKJ // Aradu.7L2S4 // Aradu.V8XMS // Aradu.EF677 // Araip.ZEV2T // Aradu.CS1KJ // Araip.35A56 // Aradu.D2VN6 // Araip.ETU2Y	// Aradu.I1I1C // Araip.KC908 // Araip.YCD42 // Aradu.G5ZWH // Araip.PG5E1 // Aradu.S2SYE // Aradu.NZU3I // Aradu.LA8W4 // Aradu.KH5IZ // Araip.ZSY8U // Araip.ED5JD // Aradu.78HGD // Araip.Q3Y6U // Aradu.NY6HS // Araip.ATN36 // Aradu.E1MX8 // Aradu.I0MJX // Araip.L7P2A // Araip.UAX0Q // Aradu.GL74G // Araip.9Z9MC // Araip.86EDZ // Araip.0N0ZT // Araip.EY77X // Aradu.AA5UH // Araip.UU0IK // Araip.…
GO:0005618	C	cell wall	18	1321	215	38484	0.00053	0.033	// Aradu.CTP8M // Aradu.RM381 // Araip.ZEV2T // Aradu.UDE9J // Araip.35A56 // Araip.PU78I // Araip.UU0IK // Aradu.1L6HR // Araip.Y6X2Y // Araip.I0HKJ // Aradu.EV762 // Aradu.E0LF3 // Araip.E9XPB // Araip.ETU2Y // Aradu.J45JW // Aradu.EF677 // Araip.2H071 // Araip.PB3YQ	// Aradu.HY2PA // Aradu.4FT3I // Araip.9Q46C // Araip.PG5E1 // Aradu.U4EKF // Araip.I0HKJ // Aradu.8328R // Araip.KWZ75 // Aradu.V91T8 // Araip.ZSY8U // Araip.G801U // Araip.3JS0F // Araip.ATN36 // Araip.A9FLA // Aradu.H0Q64 // Aradu.945F4 // Araip.XZL7Y // Araip.UAX0Q // Aradu.VXN35 // Araip.Z0CZV // Araip.3B5EA // Araip.T8YPZ // Araip.45F3X // Araip.3CP6N // Aradu.ZZ3IQ // Araip.BSU8L // Araip.…
GO:0030312	C	external encapsulating structure	18	1321	220	38484	0.0007	0.033	// Aradu.CTP8M // Aradu.RM381 // Araip.ZEV2T // Aradu.UDE9J // Araip.35A56 // Araip.PU78I // Araip.UU0IK // Aradu.1L6HR // Araip.Y6X2Y // Araip.I0HKJ // Aradu.EV762 // Aradu.E0LF3 // Araip.E9XPB // Araip.ETU2Y // Aradu.J45JW // Aradu.EF677 // Araip.2H071 // Araip.PB3YQ	// Aradu.HY2PA // Aradu.4FT3I // Araip.9Q46C // Araip.PG5E1 // Aradu.U4EKF // Araip.I0HKJ // Aradu.8328R // Araip.KWZ75 // Aradu.V91T8 // Araip.ZSY8U // Araip.G801U // Araip.3JS0F // Araip.ATN36 // Aradu.6I2E7 // Aradu.H0Q64 // Aradu.945F4 // Araip.XZL7Y // Araip.UAX0Q // Aradu.VXN35 // Araip.Z0CZV // Araip.3B5EA // Araip.T8YPZ // Araip.45F3X // Araip.3CP6N // Aradu.ZZ3IQ // Araip.BSU8L // Araip.…
GO:0044430	C	cytoskeletal part	18	1321	401	38484	0.15	1	// Aradu.C0D4L // Aradu.ZFX80 // Aradu.S46KB // Araip.965G6 // Aradu.8J5I0 // Araip.P7KNR // Aradu.MU3LB // Aradu.8L8L4 // Araip.WWK4F // Araip.I15G1 // Aradu.AI6BS // Aradu.ISV8J // Araip.AY7UQ // Araip.W9QHP // Araip.R7SCV // Araip.YWL1T // Aradu.EVU80 // Aradu.S8XWY	// Aradu.SA7AK // Araip.7MD3E // Araip.NR5KZ // Araip.VR494 // Aradu.6Z600 // Aradu.TSJ2P // Aradu.ISV8J // Aradu.96480 // Araip.X90BH // Aradu.T2VBJ // Araip.BW6MW // Aradu.33RZ4 // Aradu.RD1EJ // Araip.WWK4F // Aradu.D6SVB // Araip.R6SL8 // Araip.F92FW // Aradu.E733Q // Araip.K1HLW // Araip.D9JD7 // Aradu.N7DXE // Araip.BNK4F // Araip.R9LWW // Araip.6UD2K // Aradu.86DUH // Araip.ZZD46 // Aradu.…
GO:0005856	C	cytoskeleton	18	1321	450	38484	0.29	1	// Aradu.C0D4L // Aradu.ZFX80 // Aradu.S46KB // Araip.965G6 // Aradu.8J5I0 // Araip.P7KNR // Aradu.MU3LB // Aradu.8L8L4 // Araip.WWK4F // Araip.I15G1 // Aradu.AI6BS // Aradu.ISV8J // Araip.AY7UQ // Araip.W9QHP // Araip.R7SCV // Araip.YWL1T // Aradu.EVU80 // Aradu.S8XWY	// Aradu.SA7AK // Araip.7MD3E // Araip.NR5KZ // Araip.VR494 // Aradu.6Z600 // Aradu.TSJ2P // Aradu.ISV8J // Aradu.96480 // Araip.X90BH // Aradu.T2VBJ // Araip.BW6MW // Aradu.33RZ4 // Aradu.RD1EJ // Araip.WWK4F // Aradu.D6SVB // Araip.R6SL8 // Araip.F92FW // Aradu.E733Q // Araip.K1HLW // Araip.D9JD7 // Aradu.N7DXE // Araip.BNK4F // Araip.R9LWW // Araip.6UD2K // Aradu.86DUH // Araip.ZZD46 // Aradu.…
GO:0015630	C	microtubule cytoskeleton	16	1321	271	38484	0.027	0.61	// Aradu.ZFX80 // Aradu.8J5I0 // Araip.965G6 // Araip.P7KNR // Aradu.S46KB // Aradu.MU3LB // Aradu.8L8L4 // Araip.WWK4F // Araip.I15G1 // Aradu.AI6BS // Araip.AY7UQ // Araip.W9QHP // Araip.R7SCV // Araip.YWL1T // Aradu.EVU80 // Aradu.S8XWY	// Aradu.M3S97 // Araip.7MD3E // Aradu.09XI6 // Araip.NR5KZ // Araip.H5LMW // Araip.67C1Y // Aradu.AF8HB // Aradu.6Z600 // Araip.L9EA0 // Araip.I15G1 // Aradu.62EY9 // Araip.69F5Y // Aradu.AD6QD // Aradu.M6HNT // Aradu.VX1FR // Araip.YX9Q9 // Araip.5YM0R // Araip.4JD4I // Araip.C3AMC // Aradu.96480 // Araip.K1HLW // Araip.HF3EC // Araip.X90BH // Aradu.T2VBJ // Aradu.QP9WR // Araip.W7PK1 // Aradu.…
GO:0048046	C	apoplast	12	1321	100	38484	0.00018	0.016	// Aradu.D0CN9 // Araip.ZEV2T // Araip.35A56 // Araip.PU78I // Araip.UU0IK // Aradu.CTP8M // Araip.I0HKJ // Aradu.EV762 // Araip.Y6X2Y // Aradu.EF677 // Araip.2H071 // Araip.ETU2Y	// Araip.PG5E1 // Araip.I0HKJ // Aradu.NZU3I // Aradu.XKW8P // Araip.ZSY8U // Aradu.NY6HS // Araip.ATN36 // Araip.UR5GQ // Araip.UAX0Q // Araip.86EDZ // Aradu.77ZLW // Aradu.AA5UH // Araip.B7XG7 // Aradu.D0CN9 // Araip.B4NZS // Aradu.EV762 // Araip.7JN11 // Aradu.RT35T // Aradu.L18IX // Aradu.G39DJ // Aradu.NAI9H // Araip.66N5R // Araip.F26WX // Aradu.I23XS // Aradu.KQV51 // Aradu.9G32G // Araip.…
GO:0005875	C	microtubule associated complex	10	1321	189	38484	0.12	1	// Aradu.ZFX80 // Aradu.8J5I0 // Araip.965G6 // Araip.P7KNR // Aradu.S46KB // Araip.I15G1 // Aradu.AI6BS // Araip.AY7UQ // Araip.W9QHP // Aradu.EVU80	// Araip.7MD3E // Araip.NR5KZ // Aradu.X1N8U // Aradu.AF8HB // Aradu.6Z600 // Araip.L9EA0 // Araip.I15G1 // Araip.NG0LV // Aradu.M6HNT // Aradu.VX1FR // Araip.YX9Q9 // Araip.5YM0R // Araip.C3AMC // Aradu.96480 // Araip.K1HLW // Araip.HF3EC // Araip.X90BH // Aradu.T2VBJ // Araip.W7PK1 // Araip.Q94B9 // Araip.4F2GB // Aradu.N0271 // Aradu.APR5V // Araip.IWQ5Y // Araip.S6N05 // Araip.KK73W // Araip.…
GO:0031090	C	organelle membrane	10	1321	368	38484	0.81	1	// Aradu.2ZP0Z // Aradu.XU2Q6 // Aradu.07ZE9 // Araip.2Z354 // Aradu.ZPB6A // Araip.9H8RU // Aradu.P6GJ2 // Araip.ZVM3R // Araip.WEV6I // Aradu.UEG36	// Aradu.MN6BD // Araip.7AL8W // Araip.X3QJ8 // Aradu.MVE3X // Araip.4D1A3 // Aradu.MQF7Y // Aradu.FD74L // Aradu.2ZP0Z // Araip.G74R4 // Aradu.YB9HI // Aradu.C1GCA // Araip.JG8AN // Araip.WF4P7 // Aradu.8AQ25 // Aradu.F9JAF // Araip.K98ZJ // Araip.DK9DJ // Araip.B25XR // Araip.C0HWJ // Araip.ASZ2S // Aradu.TTI87 // Araip.49UUM // Araip.DL9JE // Araip.6GA5Z // Aradu.9AB3B // Aradu.C0359 // Araip.…
GO:0030529	C	ribonucleoprotein complex	10	1321	998	38484	1	1	// Aradu.TP255 // Aradu.4NJ9R // Araip.UGA40 // Aradu.43FMJ // Aradu.A4HFE // Araip.17BET // Araip.YV6NV // Aradu.N89M1 // Aradu.A4D5T // Araip.KF79G	// Aradu.ZC8B7 // Aradu.MTG8I // Aradu.S2S5Y // Aradu.U3TSP // Aradu.9ES8Y // Araip.3A1FX // Araip.YQL6A // Aradu.04DD4 // Araip.2R8F4 // Aradu.UQQ1M // Aradu.0LF45 // Araip.XV6VX // Aradu.SJ8I0 // Araip.L7BE9 // Araip.T2VSF // Aradu.TW959 // Araip.130CD // Araip.HCZ7U // Araip.Y2RY2 // Araip.33H23 // Araip.6C81J // Araip.YCW2C // Aradu.95964 // Araip.MN36N // Aradu.KV8S5 // Aradu.A4HFE // Aradu.…
GO:0005871	C	kinesin complex	8	1321	155	38484	0.17	1	// Aradu.ZFX80 // Araip.965G6 // Aradu.8J5I0 // Araip.P7KNR // Aradu.AI6BS // Araip.AY7UQ // Araip.W9QHP // Aradu.S46KB	// Araip.7MD3E // Araip.NR5KZ // Aradu.X1N8U // Aradu.6Z600 // Araip.L9EA0 // Aradu.M6HNT // Aradu.VX1FR // Araip.YX9Q9 // Araip.5YM0R // Aradu.96480 // Araip.K1HLW // Araip.X90BH // Aradu.T2VBJ // Araip.W7PK1 // Araip.Q94B9 // Aradu.AI6BS // Aradu.N0271 // Araip.IWQ5Y // Araip.S6N05 // Araip.KK73W // Araip.ZU6FE // Aradu.33RZ4 // Araip.GA3C8 // Araip.DE3ZB // Aradu.B0A4N // Aradu.KYS97 // Araip.…
GO:0005840	C	ribosome	8	1321	883	38484	1	1	// Araip.UGA40 // Aradu.43FMJ // Aradu.A4HFE // Araip.17BET // Araip.YV6NV // Aradu.N89M1 // Aradu.A4D5T // Araip.KF79G	// Aradu.ZC8B7 // Aradu.MTG8I // Aradu.S2S5Y // Aradu.U3TSP // Aradu.9ES8Y // Araip.3A1FX // Araip.YQL6A // Aradu.04DD4 // Araip.2R8F4 // Aradu.UQQ1M // Aradu.0LF45 // Araip.XV6VX // Aradu.SJ8I0 // Araip.L7BE9 // Araip.T2VSF // Aradu.TW959 // Araip.130CD // Araip.HCZ7U // Araip.Y2RY2 // Araip.33H23 // Araip.6C81J // Araip.YCW2C // Aradu.95964 // Aradu.KV8S5 // Aradu.A4HFE // Aradu.1Z1BT // Araip.…
GO:0005874	C	microtubule	6	1321	68	38484	0.029	0.61	// Aradu.MU3LB // Aradu.8L8L4 // Araip.WWK4F // Araip.R7SCV // Araip.YWL1T // Aradu.S8XWY	// Aradu.J2IBJ // Aradu.JR4KW // Araip.F92FW // Aradu.9I80K // Araip.5ZR70 // Araip.67C1Y // Araip.EM257 // Aradu.W3YJN // Aradu.2Z8XP // Araip.69F5Y // Araip.J67M0 // Araip.41QAX // Araip.DQ2EG // Aradu.GZ01V // Aradu.62EY9 // Araip.JAV1F // Araip.VS6HJ // Aradu.F2V98 // Aradu.QP9WR // Aradu.VG2T5 // Aradu.A6UKY // Aradu.V5M8K // Aradu.AD6QD // Aradu.8L3X2 // Araip.15ZIV // Araip.M4GEB // Araip.…
GO:0034357	C	photosynthetic membrane	5	1321	227	38484	0.89	1	// Aradu.ZPB6A // Aradu.WU8B9 // Aradu.B353U // Aradu.UZX8A // Aradu.Y8LHL	// Aradu.9U9IN // Aradu.DG7AI // Araip.4D1A3 // Aradu.413LK // Aradu.2DC8X // Aradu.15W25 // Araip.MS2FI // Araip.I4VBR // Araip.A33IU // Araip.PE9PU // Aradu.798ZL // Araip.62MB6 // Aradu.7V4FP // Araip.S9YKB // Aradu.CZ2CM // Aradu.QN7H1 // Araip.PA84Q // Araip.G74R4 // Aradu.WU8B9 // Araip.K6SC9 // Aradu.V4UNF // Araip.727WD // Aradu.VI60E // Araip.4A998 // Araip.NQ4GG // Aradu.KJ041 // Aradu.…
GO:0044429	C	mitochondrial part	5	1321	147	38484	0.57	1	// Araip.2Z354 // Aradu.UEG36 // Aradu.XU2Q6 // Aradu.2ZP0Z // Aradu.XT75Q	// Araip.5ZU5I // Aradu.Y6LY6 // Aradu.MVE3X // Araip.H8TGQ // Aradu.VHJ0W // Araip.74KY3 // Araip.DJ2ZW // Aradu.MQF7Y // Araip.9EY5G // Aradu.2ZP0Z // Aradu.1K45L // Araip.G1IUV // Araip.FMV0I // Araip.7NS5L // Araip.VHE1B // Araip.IG5LE // Aradu.E7L5G // Araip.X4V46 // Aradu.YB9HI // Araip.DQG9G // Araip.IX0TZ // Araip.GM32M // Araip.GUR5P // Araip.0E3QE // Aradu.MLU60 // Aradu.8AQ25 // Aradu.…
GO:0000151	C	ubiquitin ligase complex	5	1321	138	38484	0.51	1	// Aradu.B4D3A // Aradu.3N314 // Araip.LG2HZ // Aradu.AZ3DS // Araip.4CP0D	// Aradu.QBL3J // Araip.5B4P4 // Aradu.EY5U3 // Araip.79FKI // Aradu.J36YA // Aradu.IMB5P // Araip.4SN9W // Araip.8G6TI // Araip.HL9RM // Aradu.PN8WS // Aradu.1CT0J // Aradu.B1AM6 // Araip.GQ1YV // Aradu.DDG3L // Aradu.XI086 // Aradu.YIV0C // Aradu.M6IGU // Aradu.JR8JR // Aradu.A8AWS // Aradu.AZ3DS // Araip.N1XQS // Araip.AF18Q // Aradu.HX9PW // Araip.72DQ8 // Araip.D5WHX // Aradu.U6WKW // Aradu.…
GO:0009579	C	thylakoid	5	1321	233	38484	0.9	1	// Aradu.ZPB6A // Aradu.WU8B9 // Aradu.B353U // Aradu.UZX8A // Aradu.Y8LHL	// Aradu.9U9IN // Aradu.DG7AI // Araip.R6SG9 // Araip.4D1A3 // Aradu.413LK // Aradu.2DC8X // Aradu.15W25 // Araip.MS2FI // Araip.I4VBR // Araip.A33IU // Araip.PE9PU // Aradu.798ZL // Araip.62MB6 // Aradu.7V4FP // Araip.S9YKB // Aradu.CZ2CM // Aradu.QN7H1 // Araip.PA84Q // Araip.G74R4 // Aradu.WU8B9 // Araip.K6SC9 // Aradu.V4UNF // Araip.727WD // Aradu.VI60E // Araip.4A998 // Araip.NQ4GG // Aradu.…
GO:0031975	C	envelope	5	1321	169	38484	0.69	1	// Araip.2Z354 // Aradu.UEG36 // Aradu.XU2Q6 // Aradu.2ZP0Z // Aradu.XT75Q	// Araip.5ZU5I // Araip.SS61C // Araip.S7U5R // Araip.B2GAR // Aradu.Y6LY6 // Aradu.MVE3X // Araip.H8TGQ // Aradu.VHJ0W // Araip.B8YL1 // Araip.74KY3 // Aradu.M434X // Aradu.MQF7Y // Araip.9EY5G // Aradu.2ZP0Z // Aradu.6I2E7 // Araip.FMV0I // Aradu.91FNQ // Araip.7NS5L // Araip.VHE1B // Araip.IG5LE // Aradu.E7L5G // Araip.X4V46 // Aradu.98L07 // Aradu.FIN7S // Araip.S7FL3 // Araip.GM32M // Araip.…
GO:0012505	C	endomembrane system	5	1321	233	38484	0.9	1	// Araip.WEV6I // Araip.9H8RU // Aradu.07ZE9 // Araip.ZVM3R // Aradu.P6GJ2	// Araip.VX608 // Aradu.CJP5L // Aradu.CU6BX // Araip.RD7M9 // Aradu.MN6BD // Aradu.95TME // Araip.MK53L // Araip.P259V // Aradu.IBY74 // Aradu.Q8BYL // Araip.7AL8W // Araip.K98ZJ // Aradu.98K4P // Araip.SS61C // Aradu.6CP8H // Araip.X3QJ8 // Araip.5TZ98 // Araip.Y99KD // Araip.JZF5S // Aradu.BB5NG // Araip.T7KDL // Aradu.S55BQ // Aradu.T1JCL // Araip.YA3QS // Aradu.K6SHY // Araip.ZVM3R // Araip.…
GO:0005739	C	mitochondrion	5	1321	169	38484	0.69	1	// Araip.2Z354 // Aradu.UEG36 // Aradu.XU2Q6 // Aradu.2ZP0Z // Aradu.XT75Q	// Araip.5ZU5I // Aradu.Y6LY6 // Aradu.MVE3X // Araip.H8TGQ // Aradu.VHJ0W // Araip.74KY3 // Araip.DJ2ZW // Aradu.MQF7Y // Araip.9EY5G // Aradu.2ZP0Z // Aradu.1K45L // Araip.G1IUV // Araip.FMV0I // Araip.B6QWV // Araip.7NS5L // Aradu.JX3PU // Araip.IG5LE // Aradu.E7L5G // Araip.X4V46 // Aradu.YB9HI // Araip.DQG9G // Araip.IX0TZ // Araip.50ZEB // Araip.GM32M // Araip.GUR5P // Araip.246YY // Aradu.…
GO:0005740	C	mitochondrial envelope	5	1321	125	38484	0.43	1	// Araip.2Z354 // Aradu.UEG36 // Aradu.XU2Q6 // Aradu.2ZP0Z // Aradu.XT75Q	// Araip.5ZU5I // Aradu.Y6LY6 // Aradu.MVE3X // Araip.H8TGQ // Aradu.VHJ0W // Aradu.N2WYB // Araip.DJ2ZW // Aradu.MQF7Y // Araip.9EY5G // Aradu.2ZP0Z // Aradu.1K45L // Araip.FMV0I // Araip.7NS5L // Araip.VHE1B // Araip.IG5LE // Aradu.E7L5G // Araip.X4V46 // Aradu.YB9HI // Araip.S7FL3 // Araip.GM32M // Araip.GUR5P // Araip.0E3QE // Aradu.MLU60 // Aradu.8AQ25 // Araip.571BV // Araip.6GA5Z // Aradu.…
GO:0031967	C	organelle envelope	5	1321	164	38484	0.67	1	// Araip.2Z354 // Aradu.UEG36 // Aradu.XU2Q6 // Aradu.2ZP0Z // Aradu.XT75Q	// Araip.5ZU5I // Araip.SS61C // Araip.S7U5R // Araip.B2GAR // Aradu.Y6LY6 // Aradu.MVE3X // Araip.H8TGQ // Aradu.VHJ0W // Araip.B8YL1 // Araip.74KY3 // Aradu.M434X // Aradu.MQF7Y // Araip.9EY5G // Aradu.2ZP0Z // Aradu.1K45L // Araip.FMV0I // Araip.7NS5L // Araip.VHE1B // Araip.IG5LE // Aradu.E7L5G // Araip.X4V46 // Aradu.98L07 // Aradu.FIN7S // Araip.S7FL3 // Araip.GM32M // Araip.GUR5P // Araip.…
u.A1STR // Araip.VC2H5 // Araip.RZ87P // Araip.Z2A7C // Aradu.T8C1S // Aradu.T4ZK9 // Aradu.9C1FB // Araip.Q6F18 // Aradu.E4FA8 // Araip.XM3Y9 // Araip.U8LVY // Araip.FUY4P // Aradu.VJ1BE // Aradu.59W5J // Araip.89WE8 // Aradu.0FG6K // Aradu.PRD5G // Aradu.MEG9G // Araip.K65JZ // Aradu.4VP01 // Araip.L2SP3 // Aradu.GFH4R // Araip.U5NBJ // Araip.0BN4Y // Aradu.9G6FH // Araip.Q2C6W // Araip.IZW7B /…
// Araip.Z8ALS // Aradu.6NR6S // Araip.GL06B // Araip.38IU5 // Aradu.6BH4S // Aradu.UP3E6 // Aradu.K573F // Araip.RX5DE // Aradu.CGP4R // Aradu.V9MBP // Araip.G1ISM // Araip.VU8GK // Aradu.SXR6U // Araip.GW6DK // Aradu.1G0GY // Aradu.FHT7B // Araip.2Z354 // Aradu.7C3KS // Araip.S3IU8 // Aradu.64FTH // Araip.G4LHX // Araip.LF2ME // Aradu.B353U // Araip.FP1A1 // Araip.Z9E6P // Araip.TV92J // Araip.…
u.C0R7D // Aradu.8HT8M // Araip.YIA5X // Araip.XJ3H8 // Aradu.0C0YF // Aradu.413LK // Araip.Z2M00 // Aradu.KD8G9 // Aradu.XJ6TW // Araip.YPT7C // Aradu.15W25 // Aradu.D4WBJ // Aradu.Y7DS7 // Araip.LP8FF // Araip.D5TXM // Aradu.H531T // Araip.Z4EB4 // Araip.D5TXG // Aradu.ZMN8D // Araip.P048V // Aradu.Q4G7J // Aradu.WNV5J // Araip.H9MP3 // Araip.041LG // Aradu.HU4PF // Aradu.054NK // Aradu.53K59 /…
// Aradu.A739R // Araip.RD7M9 // Aradu.EW5Z2 // Araip.HV78V // Aradu.S8XWY // Araip.VR4NX // Araip.KQB7B // Aradu.X7YUA // Aradu.SNN00 // Araip.R7BA0 // Aradu.QZ653 // Aradu.Y2N03 // Aradu.9JN6B // Aradu.JDP66 // Aradu.D4Z1U // Araip.DG5TF // Aradu.C5SSW // Araip.EZP99 // Araip.Z7H22 // Aradu.5456Y // Aradu.6E81Q // Araip.E1GNI // Aradu.56DPU // Aradu.Z6EK7 // Araip.I2MCD // Aradu.15MGK // Araip.…
p.07W64 // Araip.0637R // Aradu.DDR40 // Aradu.6T298 // Araip.MX7R3 // Araip.441FD // Araip.WR8UF // Aradu.84JJL // Araip.WNQ95 // Aradu.9CT06 // Araip.SV4D7 // Araip.6IE3Z // Aradu.CX8YW // Araip.GYY1Z // Aradu.VG5D2 // Araip.CBB88 // Araip.ZP7QC // Araip.MW1BH // Aradu.0M659 // Araip.NUB09 // Araip.88NZ3 // Aradu.2RC64 // Araip.8R261 // Aradu.413LK // Araip.I4VBR // Aradu.ZN3HL // Aradu.8L9C6 /…
u.M496V // Araip.FY8VC // Araip.S5QSK // Aradu.926CB // Aradu.6I4EW // Aradu.MT2Y0 // Araip.Y00HL // Araip.NWR2P // Aradu.6Y81Q // Araip.R0KZE // Aradu.914KV // Araip.D1F84 // Aradu.QW43Y // Araip.5ZR70 // Aradu.71B33 // Araip.GVT5I // Araip.FDB5S // Aradu.8G53Y // Araip.A0N2Y // Araip.H0IV1 // Araip.T33HM // Araip.5583C // Aradu.0J8PV // Araip.2EL99 // Aradu.GL4AA // Aradu.JU5JF // Aradu.751D4 /…
// Aradu.Z3R4T // Aradu.S55BQ // Aradu.4A8AD // Araip.PQA2W // Araip.7A2RC // Araip.5MP9C // Aradu.AZ206 // Araip.D1TXC // Aradu.I5Y34 // Aradu.81GPB // Araip.V6F37 // Araip.2RL0N // Araip.5Z2JS // Aradu.IRH1H // Aradu.RQ9JK // Aradu.0Y28S // Araip.P5QZT // Aradu.Y66P0 // Araip.C52XC // Aradu.D6DD4 // Aradu.0V3TN // Araip.Y8FDH // Araip.2ZN3C // Aradu.1Y87X // Aradu.FKD86 // Araip.NF9ZR // Araip.…
ip.179L2 // Aradu.YMZ5A // Aradu.3S2U0 // Aradu.KUB07 // Araip.UYL8S // Aradu.96DV9 // Araip.Z0CZV // Aradu.GT2DG // Araip.W1ASW // Araip.GE0Q6 // Araip.7C73C // Araip.WDG41 // Aradu.MP583 // Aradu.E90WK // Araip.E8JSK // Aradu.U302W // Aradu.I9RLC // Aradu.VBL2F // Araip.TS98M // Araip.ZM731 // Aradu.Z7D3Q // Aradu.Q3XZJ // Araip.45LGU // Aradu.IFT85 // Aradu.TLX0Z // Aradu.AT0C1 // Aradu.E1BWZ …
S // Araip.BHQ3P // Aradu.V2WNX // Aradu.64GLS // Aradu.US4U0 // Aradu.98VQZ // Araip.A70P4 // Araip.L70ZM // Araip.P8FX2 // Aradu.A90PK // Aradu.16W66 // Araip.70IEK // Araip.H48JL // Aradu.83ZPC // Araip.P6LSC // Aradu.RFQ9Z // Araip.572XZ // Araip.JH2G7 // Araip.JM3P0 // Araip.3ZN37 // Araip.E6Q2M // Araip.FLC8C // Araip.1QE2Q // Araip.NKQ1H // Araip.NUQ0V // Araip.X4QTV // Aradu.Q0D8B // Arad…
u.M496V // Araip.FY8VC // Araip.S5QSK // Aradu.926CB // Aradu.6I4EW // Aradu.MT2Y0 // Araip.Y00HL // Araip.NWR2P // Aradu.6Y81Q // Araip.R0KZE // Aradu.914KV // Araip.D1F84 // Aradu.QW43Y // Araip.5ZR70 // Aradu.71B33 // Araip.GVT5I // Araip.FDB5S // Aradu.8G53Y // Araip.A0N2Y // Araip.H0IV1 // Araip.T33HM // Araip.5583C // Aradu.0J8PV // Araip.2EL99 // Aradu.GL4AA // Aradu.JU5JF // Aradu.751D4 /…
// Aradu.Z3R4T // Aradu.S55BQ // Aradu.4A8AD // Araip.PQA2W // Araip.7A2RC // Araip.5MP9C // Aradu.AZ206 // Araip.D1TXC // Aradu.I5Y34 // Aradu.81GPB // Araip.V6F37 // Araip.2RL0N // Araip.5Z2JS // Aradu.IRH1H // Aradu.RQ9JK // Aradu.0Y28S // Araip.P5QZT // Aradu.Y66P0 // Araip.C52XC // Aradu.D6DD4 // Aradu.0V3TN // Araip.Y8FDH // Araip.2ZN3C // Aradu.1Y87X // Aradu.FKD86 // Araip.NF9ZR // Araip.…
ip.179L2 // Aradu.YMZ5A // Aradu.3S2U0 // Aradu.KUB07 // Araip.UYL8S // Aradu.96DV9 // Araip.Z0CZV // Aradu.GT2DG // Araip.W1ASW // Araip.GE0Q6 // Araip.7C73C // Araip.WDG41 // Aradu.MP583 // Aradu.E90WK // Araip.E8JSK // Aradu.U302W // Aradu.I9RLC // Aradu.VBL2F // Araip.TS98M // Araip.ZM731 // Aradu.Z7D3Q // Aradu.Q3XZJ // Araip.45LGU // Aradu.IFT85 // Aradu.TLX0Z // Aradu.AT0C1 // Aradu.E1BWZ …
S // Araip.BHQ3P // Aradu.V2WNX // Aradu.64GLS // Aradu.US4U0 // Aradu.98VQZ // Araip.A70P4 // Araip.L70ZM // Araip.P8FX2 // Aradu.A90PK // Aradu.16W66 // Araip.70IEK // Araip.H48JL // Aradu.83ZPC // Araip.P6LSC // Aradu.RFQ9Z // Araip.572XZ // Araip.JH2G7 // Araip.JM3P0 // Araip.3ZN37 // Araip.E6Q2M // Araip.FLC8C // Araip.1QE2Q // Araip.NKQ1H // Araip.NUQ0V // Araip.X4QTV // Aradu.Q0D8B // Arad…
p.L9LEV // Araip.4CU64 // Araip.SVY57 // Aradu.XNC7S // Araip.BLG7E // Araip.4A18K // Araip.G2GUM // Aradu.NTQ7W // Araip.Y2FFL // Araip.7PD4P // Araip.KXV0D // Aradu.TW5JZ // Araip.62C84 // Aradu.9K4DA // Araip.YX2BB // Araip.PD45N // Araip.QPV9T // Aradu.8PY3G // Araip.X5Q84 // Aradu.M167P // Aradu.576NJ // Araip.7B70S // Araip.Q0T25 // Aradu.EB16E // Aradu.4GY0H // Araip.L12RP // Aradu.FWD57 /…
u.KJ3ZV // Araip.DU07C // Araip.0C8GZ // Aradu.C8IKV // Araip.BSZ17 // Araip.L24NA // Araip.GNX8T // Araip.2U3AF // Araip.2L6GF // Araip.D6G4F // Araip.68EGF // Aradu.8E2VW // Araip.RD9MC // Aradu.P5027 // Aradu.HIB8Q // Aradu.GZ996 // Araip.W3YWM // Aradu.4IR6I // Araip.IJ273 // Araip.IZH0X // Araip.5NX36 // Aradu.H7NCN // Aradu.U6Y5X // Aradu.4W071 // Araip.MW082 // Araip.YGS65 // Araip.62J0I /…
u.3127Y // Aradu.XER67 // Araip.86AI0 // Araip.TE2GJ // Aradu.EF42L // Aradu.KL6KV // Araip.5FS2U // Araip.E8531 // Aradu.J9QD5 // Aradu.PI5HS // Aradu.K3VD2 // Aradu.CUQ4Q // Aradu.45CR1 // Aradu.CKV49 // Aradu.UZ2FF // Aradu.N9CVY // Araip.ZC43U // Araip.UMC1H // Araip.M7PQD // Aradu.Q1RYU // Aradu.CU6BX // Aradu.8II80 // Araip.MS2FI // Araip.GL9W5 // Aradu.0YT1E // Araip.ZU6FE // Araip.IVV13 /…
// Araip.I5D0R // Aradu.A9F8B // Aradu.Q0CSK // Aradu.5T32R // Aradu.S1UIQ // Araip.YQN5Y // Araip.378EP // Aradu.P3N99 // Araip.G1J68 // Araip.V2UYE // Araip.M6ZJI // Araip.0427K // Aradu.VX7C5 // Araip.TCH3N // Araip.WCG28 // Aradu.16RDZ // Aradu.3GD1H // Aradu.X51AF // Araip.YXB6F // Araip.T88GG // Araip.B8T00 // Aradu.UN3US // Araip.77WC5 // Araip.IM69H // Aradu.AHY43 // Aradu.3882E // Aradu.…
p.TD5L2 // Aradu.KMW4A // Aradu.RFN6Q // Araip.A2DKM // Araip.PZU1E // Aradu.ME4MM // Aradu.J31ZQ // Aradu.Q7IXG // Aradu.I6I4A // Aradu.PRW6A // Araip.NJ3UQ // Aradu.Y6WCA // Araip.9T0HK // Araip.16HZH // Aradu.5Z6DY // Aradu.MYH00 // Araip.D4LH7 // Araip.SMI4I // Aradu.5S8J3 // Araip.4A4BU // Aradu.E7MSQ // Aradu.A9RVD // Aradu.6Q6K7 // Araip.13WQP // Aradu.AS2MG // Araip.37K80 // Araip.U7IR9 /…
u.KJ3ZV // Araip.DU07C // Araip.0C8GZ // Aradu.C8IKV // Araip.BSZ17 // Araip.L24NA // Araip.GNX8T // Araip.2U3AF // Araip.2L6GF // Araip.D6G4F // Araip.68EGF // Aradu.8E2VW // Araip.RD9MC // Aradu.P5027 // Aradu.HIB8Q // Aradu.GZ996 // Araip.W3YWM // Aradu.4IR6I // Araip.IJ273 // Araip.IZH0X // Araip.5NX36 // Aradu.H7NCN // Aradu.U6Y5X // Aradu.4W071 // Araip.MW082 // Araip.YGS65 // Araip.62J0I /…
p.PP8U0 // Araip.K9BQM // Araip.20HUP // Aradu.1N8XR // Aradu.B3M1Z // Araip.61SU1 // Aradu.IHS7Y // Aradu.H9I5J // Aradu.A5ZY3 // Araip.Y6RP6 // Aradu.N2WYB // Aradu.JV4TN // Araip.8KH9W // Aradu.JU9J9 // Aradu.AXZ18 // Araip.P77AZ // Aradu.JN9JX // Araip.NM49E // Araip.66LDX // Aradu.WGD8V // Aradu.F52BW // Araip.V1PYY // Araip.I7LKY // Aradu.FW8U0 // Aradu.ITC2N // Araip.BUS9U // Araip.N4V6K /…
u.YSC1Z // Araip.N82YT // Aradu.Y4PLR // Araip.HSM8L // Araip.4WI7D // Araip.29PSV // Aradu.Y1K8W // Araip.A4TGA // Araip.MLC5R // Aradu.4E6H2 // Araip.EZP99 // Araip.CCT6I // Araip.K2R0R // Aradu.E90WK // Aradu.W3SRB // Araip.7V7CM // Aradu.U302W // Aradu.W19UD // Aradu.W1QH8 // Araip.N3IH7 // Araip.MQ9M9 // Aradu.Q1T2L // Araip.Y00HL // Aradu.J1Y0V // Aradu.TLX0Z // Aradu.M0PP9 // Aradu.Q3XZJ /…
