# Supplementary material for: Transcriptomic Analysis Reveals the High-Oleic Acid Feedback Regulating the Homologous Gene Expression of Stearoyl-ACP Desaturase 2 (SAD2) in Peanuts
Source: Int J Mol Sci. 2019 Jun 25;20(12):3091. doi: 10.3390/ijms20123091 (PMC6628111; doi:10.3390/ijms20123091)
Supplement: Supplementary file 1 [file ijms-20-03091-s001.zip › SP files/SP Table6.xls]

## Sheet: All KEGG 
Table S6. KEGG enrichment analysis of all DEGs.
#Term	Input number
Plant hormone signal transduction	31
Starch and sucrose metabolism	29
Phenylpropanoid biosynthesis	27
Plant-pathogen interaction	25
Phenylalanine metabolism	18
Amino sugar and nucleotide sugar metabolism	16
Carotenoid biosynthesis	12
Galactose metabolism	12
Fatty acid metabolism	12
Carbon fixation in photosynthetic organisms	11
Flavonoid biosynthesis	9
Ubiquinone and other terpenoid-quinone biosynthesis	9
Alanine, aspartate and glutamate metabolism	9
Diterpenoid biosynthesis	8
Bile secretion	8
Glyoxylate and dicarboxylate metabolism	8
Cutin, suberine and wax biosynthesis	7
Nitrogen metabolism	7
ABC transporters	7
Photosynthesis	7
Photosynthesis - antenna proteins	6
Biosynthesis of unsaturated fatty acids	6
Gap junction	6
Stilbenoid, diarylheptanoid and gingerol biosynthesis	5
Pathogenic Escherichia coli infection	5
Other types of O-glycan biosynthesis	4
Brassinosteroid biosynthesis	4
Taurine and hypotaurine metabolism	4
Novobiocin biosynthesis	3
D-Glutamine and D-glutamate metabolism	2

## Sheet: 20DAF
H176-1vs.L70-1
#Term	Database	ID	Input number	Background number	P-Value	Corrected P-Value	Input
Plant-pathogen interaction	KEGG PATHWAY	ko04626	15	231	3.79227e-05	0.00637101	Araip.MQB8Q|Araip.U037H|XLOC_015011|Aradu.YA97R|Aradu.7K02I|Araip.E3ZYM|XLOC_070564|Aradu.B0F0Q|XLOC_070563|Aradu.4P8D3|Aradu.D31R9|Araip.KU06I|Araip.CIZ6F|XLOC_131537|Aradu.P4874
Flavonoid biosynthesis	KEGG PATHWAY	ko00941	6	55	0.000743151	0.0443106	Aradu.36SI6|Araip.J2AQK|Aradu.CLF8Y|Araip.8TB4E|Aradu.LZ0RH|Aradu.UQP4Y
Stilbenoid, diarylheptanoid and gingerol biosynthesis	KEGG PATHWAY	ko00945	4	20	0.000791261	0.0443106	Aradu.36SI6|Aradu.UQP4Y|Aradu.CLF8Y|Araip.J2AQK
Carotenoid biosynthesis	KEGG PATHWAY	ko00906	5	46	0.00208626	0.0723446	Aradu.Q3FM7|Aradu.EF37G|Aradu.1V1I5|Araip.MNC08|Araip.9ZC59
Cutin, suberine and wax biosynthesis	KEGG PATHWAY	ko00073	4	28	0.00239407	0.0723446	Aradu.LSL3G|Aradu.I3YXT|Araip.2YY4D|Araip.Y2X13
Amino sugar and nucleotide sugar metabolism	KEGG PATHWAY	ko00520	10	184	0.00258374	0.0723446	Araip.VHD9K|Aradu.7W9JR|Aradu.C2JFU|Aradu.4196P|Araip.RZ2UN|Aradu.BR4VK|Aradu.UJ5WJ|Araip.FD3D0|Araip.983RG|Araip.LMR7U
Carbon fixation in photosynthetic organisms	KEGG PATHWAY	ko00710	7	101	0.00320625	0.07695	Aradu.J33DL|Araip.P5P82|Araip.JZ063|Aradu.A3N3V|Aradu.0C9TU|Aradu.62PY8|Aradu.G8H5M
Phenylpropanoid biosynthesis	KEGG PATHWAY	ko00940	10	223	0.00918775	0.192943	Aradu.36SI6|Aradu.QE1MY|Aradu.UQP4Y|Aradu.CLF8Y|Araip.U6BJT|Aradu.DAV01|Aradu.X96SI|Araip.WT1Z7|Araip.D27C5|Araip.J2AQK
Starch and sucrose metabolism	KEGG PATHWAY	ko00500	12	306	0.0120363	0.224678	Araip.ZXR6U|Araip.XJD82|Araip.LMR7U|Aradu.C2JFU|Aradu.JW82A|Aradu.QE1MY|Aradu.27C7S|Aradu.UJ5WJ|Araip.FD3D0|Araip.D27C5|Araip.0214S|Aradu.7W9JR
Circadian rhythm	KEGG PATHWAY	ko04710	3	34	0.0277976	0.463169	Araip.I6C5W|Aradu.9W61Z|Aradu.XT75Q
Toxoplasmosis	KEGG PATHWAY	ko05145	7	165	0.0346477	0.463169	Araip.KU06I|Aradu.D31R9|Aradu.4P8D3|Aradu.RER3E|Araip.M3X7P|Araip.CIZ6F|Aradu.P4874
Phenylalanine metabolism	KEGG PATHWAY	ko00360	6	133	0.0382858	0.463169	Aradu.36SI6|Aradu.CLF8Y|Araip.U6BJT|Aradu.DAV01|Aradu.X96SI|Araip.EZ4VM
Hypertrophic cardiomyopathy (HCM)	KEGG PATHWAY	ko05410	2	16	0.0400477	0.463169	Araip.I6C5W|Aradu.9W61Z
Ubiquinone and other terpenoid-quinone biosynthesis	KEGG PATHWAY	ko00130	4	71	0.0447688	0.463169	Araip.EZ4VM|Aradu.A6XGF|Araip.U6BJT|Aradu.X96SI
Methane metabolism	KEGG PATHWAY	ko00680	5	104	0.0453704	0.463169	Aradu.9R9X3|Aradu.KE4QA|Aradu.X306H|Araip.TQV21|Aradu.G8H5M
Insulin signaling pathway	KEGG PATHWAY	ko04910	6	140	0.0467275	0.463169	Aradu.9W61Z|XLOC_131537|Araip.I6C5W|Araip.DQK56|Araip.0214S|Aradu.G8H5M
Galactose metabolism	KEGG PATHWAY	ko00052	5	105	0.0468683	0.463169	Aradu.27C7S|Araip.LBU7J|Araip.XJD82|Aradu.F2QXB|Araip.EW2ZU
Circadian rhythm - plant	KEGG PATHWAY	ko04712	4	79	0.0607465	0.528614	Aradu.61FJ2|Aradu.LZ0RH|Araip.BH6DK|Aradu.G6IAK
Taurine and hypotaurine metabolism	KEGG PATHWAY	ko00430	2	21	0.0625057	0.528614	Aradu.99F66|Araip.DBZ8H
Chemical carcinogenesis	KEGG PATHWAY	ko05204	4	80	0.0629302	0.528614	Aradu.V4NFM|Aradu.D1CQS|Araip.P3ATM|Aradu.T56CX
Metabolism of xenobiotics by cytochrome P450	KEGG PATHWAY	ko00980	4	85	0.0744564	0.544288	Aradu.V4NFM|Aradu.D1CQS|Araip.P3ATM|Aradu.T56CX
Synaptic vesicle cycle	KEGG PATHWAY	ko04721	4	86	0.0768814	0.544288	Araip.WYW75|Araip.2I1EM|Aradu.612YH|Aradu.76UYG
Regulation of autophagy	KEGG PATHWAY	ko04140	3	53	0.0777554	0.544288	Araip.I6C5W|Aradu.9W61Z|Araip.69PD3
Adipocytokine signaling pathway	KEGG PATHWAY	ko04920	3	53	0.0777554	0.544288	Araip.I6C5W|Araip.5UJ5P|Aradu.9W61Z
Carbon metabolism	KEGG PATHWAY	ko01200	11	378	0.0892942	0.597086	Aradu.9R9X3|Araip.TQV21|Aradu.J33DL|Araip.P5P82|Aradu.62PY8|Aradu.A3N3V|Aradu.KE4QA|Aradu.X306H|Aradu.0C9TU|Araip.JZ063|Aradu.G8H5M
Drug metabolism - cytochrome P450	KEGG PATHWAY	ko00982	4	93	0.0949371	0.597086	Aradu.V4NFM|Aradu.D1CQS|Araip.P3ATM|Aradu.T56CX
Cysteine and methionine metabolism	KEGG PATHWAY	ko00270	5	131	0.0959602	0.597086	Araip.EZ4VM|Aradu.EM688|Araip.32J5S|Aradu.ILB9Z|Araip.RMU5T
Salivary secretion	KEGG PATHWAY	ko04970	1	5	0.102139	0.60941	XLOC_131537
Glutathione metabolism	KEGG PATHWAY	ko00480	5	135	0.105196	0.60941	Aradu.V4NFM|Aradu.D1CQS|Aradu.NV91Q|Aradu.T56CX|Araip.P3ATM
Thyroid hormone synthesis	KEGG PATHWAY	ko04918	2	30	0.110567	0.619175	Aradu.G6ZA5|Araip.WYM3Y
Glycine, serine and threonine metabolism	KEGG PATHWAY	ko00260	4	101	0.117768	0.638228	Aradu.9R9X3|Aradu.KE4QA|Aradu.X306H|Araip.TQV21
Pathogenic Escherichia coli infection	KEGG PATHWAY	ko05130	2	33	0.12821	0.642326	Araip.YWL1T|Aradu.S8XWY
Olfactory transduction	KEGG PATHWAY	ko04740	1	7	0.133818	0.642326	XLOC_131537
Phototransduction - fly	KEGG PATHWAY	ko04745	1	7	0.133818	0.642326	XLOC_131537
Gastric acid secretion	KEGG PATHWAY	ko04971	1	7	0.133818	0.642326	XLOC_131537
Phototransduction	KEGG PATHWAY	ko04744	1	8	0.149237	0.696438	XLOC_131537
Novobiocin biosynthesis	KEGG PATHWAY	ko00401	1	9	0.164382	0.746382	Araip.EZ4VM
Diterpenoid biosynthesis	KEGG PATHWAY	ko00904	2	40	0.171514	0.758271	Araip.NS97H|Araip.KVM2C
C5-Branched dibasic acid metabolism	KEGG PATHWAY	ko00660	1	10	0.179258	0.762951	Araip.WUT0T
Glyoxylate and dicarboxylate metabolism	KEGG PATHWAY	ko00630	3	81	0.188428	0.762951	Aradu.J33DL|Aradu.9R9X3|Aradu.X306H
Antigen processing and presentation	KEGG PATHWAY	ko04612	3	81	0.188428	0.762951	Aradu.XA41R|Araip.MQB8Q|Aradu.RER3E
Prion diseases	KEGG PATHWAY	ko05020	2	43	0.190738	0.762951	Aradu.G6ZA5|Araip.WYM3Y
Monoterpenoid biosynthesis	KEGG PATHWAY	ko00902	1	12	0.208222	0.771465	Araip.UBP04
SNARE interactions in vesicular transport	KEGG PATHWAY	ko04130	2	46	0.210228	0.771465	Araip.WYW75|Araip.2I1EM
NOD-like receptor signaling pathway	KEGG PATHWAY	ko04621	2	46	0.210228	0.771465	Araip.MQB8Q|Araip.U037H
Fructose and mannose metabolism	KEGG PATHWAY	ko00051	3	86	0.211234	0.771465	Araip.LMR7U|Araip.VHD9K|Aradu.G8H5M
Cyanoamino acid metabolism	KEGG PATHWAY	ko00460	3	88	0.220521	0.77812	Araip.D27C5|Aradu.QE1MY|Aradu.X306H
Protein digestion and absorption	KEGG PATHWAY	ko04974	1	13	0.22232	0.77812	Araip.I5GFF
Phagosome	KEGG PATHWAY	ko04145	3	90	0.229889	0.788192	Aradu.XA41R|Araip.YWL1T|Aradu.S8XWY
Oxytocin signaling pathway	KEGG PATHWAY	ko04921	3	91	0.234601	0.788259	Araip.I6C5W|Aradu.9W61Z|XLOC_131537
Estrogen signaling pathway	KEGG PATHWAY	ko04915	3	92	0.23933	0.78838	Araip.MQB8Q|XLOC_131537|Aradu.RER3E
Gap junction	KEGG PATHWAY	ko04540	2	52	0.249694	0.806703	Araip.YWL1T|Aradu.S8XWY
Inflammatory mediator regulation of TRP channels	KEGG PATHWAY	ko04750	1	18	0.28914	0.916518	XLOC_131537
Photosynthesis - antenna proteins	KEGG PATHWAY	ko00196	1	20	0.314235	0.941348	Aradu.L9MZU
Photosynthesis	KEGG PATHWAY	ko00195	2	64	0.328761	0.941348	Aradu.ZPB6A|Aradu.UZX8A
Pertussis	KEGG PATHWAY	ko05133	3	111	0.331124	0.941348	Araip.M3X7P|Aradu.KIU7A|XLOC_131537
Zeatin biosynthesis	KEGG PATHWAY	ko00908	1	22	0.338447	0.941348	Araip.ZXC56
Mineral absorption	KEGG PATHWAY	ko04978	1	23	0.350232	0.941348	Aradu.N8FJN
Protein export	KEGG PATHWAY	ko03060	2	68	0.354708	0.941348	Aradu.G6ZA5|Araip.WYM3Y
Plant hormone signal transduction	KEGG PATHWAY	ko04075	7	318	0.358313	0.941348	Araip.NJ9I8|Araip.21M04|Aradu.7Q9WK|Araip.M13HY|Aradu.A24RB|Aradu.XUD70|Aradu.1LZ8T
Valine, leucine and isoleucine biosynthesis	KEGG PATHWAY	ko00290	1	25	0.373176	0.941348	Araip.WUT0T
Notch signaling pathway	KEGG PATHWAY	ko04330	1	27	0.395312	0.941348	Araip.WB197
mTOR signaling pathway	KEGG PATHWAY	ko04150	2	76	0.40544	0.941348	Araip.I6C5W|Aradu.9W61Z
Nicotinate and nicotinamide metabolism	KEGG PATHWAY	ko00760	1	28	0.406086	0.941348	Araip.D0YN7
Isoquinoline alkaloid biosynthesis	KEGG PATHWAY	ko00950	1	28	0.406086	0.941348	Araip.EZ4VM
Peroxisome	KEGG PATHWAY	ko04146	3	129	0.417963	0.941348	Aradu.9R9X3|Araip.5UJ5P|Araip.Y2X13
Phenylalanine, tyrosine and tryptophan biosynthesis	KEGG PATHWAY	ko00400	2	81	0.436165	0.941348	Araip.EZ4VM|Araip.0U07W
Alanine, aspartate and glutamate metabolism	KEGG PATHWAY	ko00250	2	81	0.436165	0.941348	Araip.D0YN7|Aradu.9R9X3
Linoleic acid metabolism	KEGG PATHWAY	ko00591	1	31	0.437272	0.941348	Aradu.G99LQ
Endocytosis	KEGG PATHWAY	ko04144	5	244	0.455907	0.941348	Araip.FH0QI|Aradu.RER3E|Aradu.WU1XZ|Araip.IIT7G|Araip.HBU9S
Tropane, piperidine and pyridine alkaloid biosynthesis	KEGG PATHWAY	ko00960	1	34	0.466824	0.941348	Araip.EZ4VM
Circadian entrainment	KEGG PATHWAY	ko04713	1	34	0.466824	0.941348	XLOC_131537
Pyruvate metabolism	KEGG PATHWAY	ko00620	3	140	0.46926	0.941348	Aradu.62PY8|Araip.JZ063|Aradu.0C9TU
Glycolysis / Gluconeogenesis	KEGG PATHWAY	ko00010	4	194	0.469892	0.941348	Araip.X2YQI|Aradu.KE4QA|Aradu.62PY8|Aradu.G8H5M
Amphetamine addiction	KEGG PATHWAY	ko05031	1	35	0.476327	0.941348	XLOC_131537
One carbon pool by folate	KEGG PATHWAY	ko00670	1	35	0.476327	0.941348	Aradu.X306H
Regulation of actin cytoskeleton	KEGG PATHWAY	ko04810	2	88	0.477687	0.941348	Araip.FH0QI|Aradu.KIU7A
FoxO signaling pathway	KEGG PATHWAY	ko04068	2	89	0.483466	0.941348	Araip.I6C5W|Aradu.9W61Z
Fatty acid elongation	KEGG PATHWAY	ko00062	1	37	0.494829	0.941348	Aradu.J6P55
Phosphatidylinositol signaling system	KEGG PATHWAY	ko04070	2	91	0.494905	0.941348	Araip.FH0QI|XLOC_131537
PI3K-Akt signaling pathway	KEGG PATHWAY	ko04151	3	146	0.496379	0.941348	Araip.I6C5W|Araip.MQB8Q|Aradu.9W61Z
Legionellosis	KEGG PATHWAY	ko05134	2	92	0.500563	0.941348	Aradu.RER3E|Aradu.Z753H
Alcoholism	KEGG PATHWAY	ko05034	2	93	0.506181	0.941348	Araip.WB197|XLOC_131537
Non-alcoholic fatty liver disease (NAFLD)	KEGG PATHWAY	ko04932	2	94	0.511758	0.941348	Araip.I6C5W|Aradu.9W61Z
AMPK signaling pathway	KEGG PATHWAY	ko04152	3	150	0.514069	0.941348	Araip.I6C5W|Aradu.9W61Z|Aradu.G8H5M
Fc gamma R-mediated phagocytosis	KEGG PATHWAY	ko04666	2	95	0.517293	0.941348	Araip.FH0QI|Aradu.KIU7A
Glycerolipid metabolism	KEGG PATHWAY	ko00561	2	97	0.528238	0.941348	Aradu.L86SE|Araip.81A8L
Rap1 signaling pathway	KEGG PATHWAY	ko04015	1	41	0.529899	0.941348	XLOC_131537
Nucleotide excision repair	KEGG PATHWAY	ko03420	3	154	0.531423	0.941348	Aradu.SG9C9|Aradu.81HXK|Araip.3SJ63
Bile secretion	KEGG PATHWAY	ko04976	1	43	0.546512	0.941348	Aradu.B80WC
GABAergic synapse	KEGG PATHWAY	ko04727	1	44	0.554598	0.941348	Araip.I5GFF
Sphingolipid metabolism	KEGG PATHWAY	ko00600	1	45	0.56254	0.941348	Aradu.FUM6Z
p53 signaling pathway	KEGG PATHWAY	ko04115	1	46	0.570341	0.941348	Araip.3SJ63
ABC transporters	KEGG PATHWAY	ko02010	1	46	0.570341	0.941348	Aradu.B80WC
PPAR signaling pathway	KEGG PATHWAY	ko03320	1	46	0.570341	0.941348	Araip.5UJ5P
Various types of N-glycan biosynthesis	KEGG PATHWAY	ko00513	1	48	0.585528	0.941348	Araip.W3RN5
Vascular smooth muscle contraction	KEGG PATHWAY	ko04270	1	48	0.585528	0.941348	XLOC_131537
Mismatch repair	KEGG PATHWAY	ko03430	2	109	0.590305	0.941348	Aradu.SG9C9|Aradu.81HXK
Transcriptional misregulation in cancer	KEGG PATHWAY	ko05202	1	49	0.59292	0.941348	Araip.WB197
Glioma	KEGG PATHWAY	ko05214	1	50	0.60018	0.941348	XLOC_131537
Ether lipid metabolism	KEGG PATHWAY	ko00565	1	50	0.60018	0.941348	Aradu.FUM6Z
Chronic myeloid leukemia	KEGG PATHWAY	ko05220	1	50	0.60018	0.941348	Araip.WB197
Protein processing in endoplasmic reticulum	KEGG PATHWAY	ko04141	5	290	0.605383	0.941348	Aradu.XA41R|Araip.MQB8Q|Aradu.G6ZA5|Araip.WYM3Y|Aradu.RER3E
Lysine degradation	KEGG PATHWAY	ko00310	1	51	0.607311	0.941348	Aradu.2J2GA
Biosynthesis of unsaturated fatty acids	KEGG PATHWAY	ko01040	1	51	0.607311	0.941348	Aradu.AV1HQ
Melanogenesis	KEGG PATHWAY	ko04916	1	51	0.607311	0.941348	XLOC_131537
Chagas disease (American trypanosomiasis)	KEGG PATHWAY	ko05142	2	116	0.623614	0.941348	Aradu.XA41R|Araip.M3X7P
Homologous recombination	KEGG PATHWAY	ko03440	2	119	0.637236	0.941348	Aradu.SG9C9|Aradu.81HXK
Pathways in cancer	KEGG PATHWAY	ko05200	2	119	0.637236	0.941348	Araip.MQB8Q|Araip.WB197
Biosynthesis of amino acids	KEGG PATHWAY	ko01230	6	364	0.646986	0.941348	Araip.0U07W|Araip.TQV21|Araip.WUT0T|Aradu.KE4QA|Aradu.X306H|Araip.EZ4VM
N-Glycan biosynthesis	KEGG PATHWAY	ko00510	1	58	0.6538	0.941348	Aradu.B7Y20
Calcium signaling pathway	KEGG PATHWAY	ko04020	1	58	0.6538	0.941348	XLOC_131537
Dopaminergic synapse	KEGG PATHWAY	ko04728	1	61	0.672004	0.941348	XLOC_131537
Axon guidance	KEGG PATHWAY	ko04360	1	62	0.677857	0.941348	Aradu.KIU7A
Fatty acid metabolism	KEGG PATHWAY	ko01212	2	129	0.67985	0.941348	Araip.5UJ5P|Aradu.AV1HQ
Fanconi anemia pathway	KEGG PATHWAY	ko03460	2	130	0.683879	0.941348	Aradu.SG9C9|Aradu.81HXK
Measles	KEGG PATHWAY	ko05162	2	132	0.691813	0.941348	Araip.M3X7P|Aradu.RER3E
GnRH signaling pathway	KEGG PATHWAY	ko04912	1	66	0.700246	0.941348	XLOC_131537
DNA replication	KEGG PATHWAY	ko03030	2	137	0.710931	0.941348	Aradu.SG9C9|Aradu.81HXK
Ascorbate and aldarate metabolism	KEGG PATHWAY	ko00053	1	72	0.730952	0.941348	Araip.FD3D0
Long-term potentiation	KEGG PATHWAY	ko04720	1	72	0.730952	0.941348	XLOC_131537
Tyrosine metabolism	KEGG PATHWAY	ko00350	1	72	0.730952	0.941348	Araip.EZ4VM
Neurotrophin signaling pathway	KEGG PATHWAY	ko04722	2	146	0.742841	0.941348	Araip.M3X7P|XLOC_131537
Adrenergic signaling in cardiomyocytes	KEGG PATHWAY	ko04261	1	75	0.745107	0.941348	XLOC_131537
Prostate cancer	KEGG PATHWAY	ko05215	1	75	0.745107	0.941348	Araip.MQB8Q
Hepatitis B	KEGG PATHWAY	ko05161	1	77	0.754129	0.941348	Araip.3SJ63
Glutamatergic synapse	KEGG PATHWAY	ko04724	1	78	0.75852	0.941348	Araip.I5GFF
Terpenoid backbone biosynthesis	KEGG PATHWAY	ko00900	1	78	0.75852	0.941348	Aradu.CXJ5P
Ribosome	KEGG PATHWAY	ko03010	4	285	0.758841	0.941348	Araip.YV6NV|Aradu.N89M1|Aradu.A4D5T|Araip.17BET
2-Oxocarboxylic acid metabolism	KEGG PATHWAY	ko01210	1	79	0.762833	0.941348	Araip.WUT0T
Ras signaling pathway	KEGG PATHWAY	ko04014	1	80	0.767068	0.941348	XLOC_131537
Fatty acid biosynthesis	KEGG PATHWAY	ko00061	1	81	0.771229	0.941348	Araip.5UJ5P
alpha-Linolenic acid metabolism	KEGG PATHWAY	ko00592	1	83	0.779328	0.941348	Aradu.H0G14
NF-kappa B signaling pathway	KEGG PATHWAY	ko04064	1	85	0.787141	0.941348	Araip.M3X7P
cGMP-PKG signaling pathway	KEGG PATHWAY	ko04022	1	85	0.787141	0.941348	XLOC_131537
Citrate cycle (TCA cycle)	KEGG PATHWAY	ko00020	1	87	0.794679	0.941348	Aradu.62PY8
RNA degradation	KEGG PATHWAY	ko03018	2	163	0.794931	0.941348	Aradu.74N2Q|Aradu.2AL0N
Pentose phosphate pathway	KEGG PATHWAY	ko00030	1	88	0.798347	0.941348	Aradu.G8H5M
Influenza A	KEGG PATHWAY	ko05164	2	167	0.805749	0.941348	Araip.M3X7P|Aradu.RER3E
cAMP signaling pathway	KEGG PATHWAY	ko04024	1	92	0.812378	0.941348	XLOC_131537
Apoptosis	KEGG PATHWAY	ko04210	1	92	0.812378	0.941348	Araip.M3X7P
Fatty acid degradation	KEGG PATHWAY	ko00071	1	95	0.822258	0.941348	Araip.5UJ5P
MAPK signaling pathway	KEGG PATHWAY	ko04010	1	96	0.825435	0.941348	Aradu.RER3E
Leishmaniasis	KEGG PATHWAY	ko05140	1	97	0.828555	0.941348	Araip.M3X7P
Thyroid hormone signaling pathway	KEGG PATHWAY	ko04919	1	97	0.828555	0.941348	Araip.WB197
Inositol phosphate metabolism	KEGG PATHWAY	ko00562	1	97	0.828555	0.941348	Araip.FH0QI
Spliceosome	KEGG PATHWAY	ko03040	3	249	0.828776	0.941348	Aradu.RER3E|Aradu.TP255|Araip.VS98X
Progesterone-mediated oocyte maturation	KEGG PATHWAY	ko04914	1	100	0.837586	0.941348	Araip.MQB8Q
Tuberculosis	KEGG PATHWAY	ko05152	2	181	0.839719	0.941348	Araip.M3X7P|XLOC_131537
MicroRNAs in cancer	KEGG PATHWAY	ko05206	1	101	0.840489	0.941348	Aradu.B80WC
Toll-like receptor signaling pathway	KEGG PATHWAY	ko04620	1	107	0.856854	0.945625	Araip.M3X7P
Lysosome	KEGG PATHWAY	ko04142	1	108	0.859414	0.945625	Araip.VC3BC
Pyrimidine metabolism	KEGG PATHWAY	ko00240	2	193	0.86446	0.945625	Aradu.C510V|Araip.SU4JK
Pentose and glucuronate interconversions	KEGG PATHWAY	ko00040	1	111	0.866823	0.945625	Araip.FD3D0
Choline metabolism in cancer	KEGG PATHWAY	ko05231	1	114	0.873842	0.947132	Araip.FH0QI
Epstein-Barr virus infection	KEGG PATHWAY	ko05169	2	220	0.907843	0.977677	Aradu.RER3E|Araip.WB197
Alzheimer's disease	KEGG PATHWAY	ko05010	1	137	0.916723	0.977789	XLOC_131537
HTLV-I infection	KEGG PATHWAY	ko05166	1	145	0.927933	0.977789	Aradu.XA41R
Glycerophospholipid metabolism	KEGG PATHWAY	ko00564	1	145	0.927933	0.977789	Araip.VC3BC
Oxidative phosphorylation	KEGG PATHWAY	ko00190	1	154	0.938755	0.977789	Aradu.QMU6X
Oocyte meiosis	KEGG PATHWAY	ko04114	1	164	0.948889	0.977789	XLOC_131537
Ubiquitin mediated proteolysis	KEGG PATHWAY	ko04120	1	165	0.949805	0.977789	Araip.3SJ63
Huntington's disease	KEGG PATHWAY	ko05016	1	167	0.951589	0.977789	Araip.WB197
Viral carcinogenesis	KEGG PATHWAY	ko05203	1	172	0.955777	0.977789	Araip.WB197
mRNA surveillance pathway	KEGG PATHWAY	ko03015	1	178	0.960328	0.977789	Aradu.74N2Q
Cell cycle	KEGG PATHWAY	ko04110	1	199	0.97288	0.984601	Araip.WB197
Purine metabolism	KEGG PATHWAY	ko00230	1	241	0.98734	0.988647	Aradu.B1UPD
RNA transport	KEGG PATHWAY	ko03013	1	247	0.988647	0.988647	Aradu.74N2Q

## Sheet: 30DAF
H176-2vs.L70-2
Vitamin B6 metabolism	KEGG PATHWAY	ko00750	2	20	0.00204323	0.0600436	Araip.MC1F8|Aradu.B6HXN
Galactose metabolism	KEGG PATHWAY	ko00052	3	105	0.00442994	0.0600436	Aradu.27C7S|Araip.XJD82|Aradu.S7TZT
Cysteine and methionine metabolism	KEGG PATHWAY	ko00270	3	131	0.00804286	0.0600436	Aradu.62W74|Araip.D7DEK|Araip.32J5S
Bile secretion	KEGG PATHWAY	ko04976	2	43	0.00836976	0.0600436	Aradu.JPL2X|Araip.1H7DX
ABC transporters	KEGG PATHWAY	ko02010	2	46	0.00948057	0.0600436	Aradu.JPL2X|Araip.1H7DX
Carotenoid biosynthesis	KEGG PATHWAY	ko00906	2	46	0.00948057	0.0600436	Aradu.Q3FM7|Aradu.75D3M
Starch and sucrose metabolism	KEGG PATHWAY	ko00500	4	306	0.0149611	0.0812171	Aradu.27C7S|Aradu.QE1MY|Araip.XJD82|Aradu.S7TZT
NF-kappa B signaling pathway	KEGG PATHWAY	ko04064	2	85	0.0291395	0.127221	Araip.M3X7P|Aradu.R8J0X
Apoptosis	KEGG PATHWAY	ko04210	2	92	0.0335875	0.127221	Araip.M3X7P|Aradu.R8J0X
Leishmaniasis	KEGG PATHWAY	ko05140	2	97	0.0369166	0.127221	Araip.M3X7P|Aradu.R8J0X
Glycine, serine and threonine metabolism	KEGG PATHWAY	ko00260	2	101	0.0396676	0.127221	Aradu.KE4QA|Aradu.8BA60
Methane metabolism	KEGG PATHWAY	ko00680	2	104	0.0417806	0.127221	Aradu.KE4QA|Aradu.8BA60
Toll-like receptor signaling pathway	KEGG PATHWAY	ko04620	2	107	0.0439351	0.127221	Araip.M3X7P|Aradu.R8J0X
Pertussis	KEGG PATHWAY	ko05133	2	111	0.046871	0.127221	Araip.M3X7P|Aradu.R8J0X
Chagas disease (American trypanosomiasis)	KEGG PATHWAY	ko05142	2	116	0.0506392	0.128286	Araip.M3X7P|Aradu.R8J0X
Photosynthesis - antenna proteins	KEGG PATHWAY	ko00196	1	20	0.062291	0.14169	Aradu.J9JP2
Measles	KEGG PATHWAY	ko05162	2	132	0.0633878	0.14169	Araip.M3X7P|Aradu.R8J0X
Neurotrophin signaling pathway	KEGG PATHWAY	ko04722	2	146	0.0753306	0.159031	Araip.M3X7P|Aradu.R8J0X
Toxoplasmosis	KEGG PATHWAY	ko05145	2	165	0.0925678	0.179445	Araip.M3X7P|Aradu.R8J0X
Influenza A	KEGG PATHWAY	ko05164	2	167	0.0944445	0.179445	Araip.M3X7P|Aradu.R8J0X
Tuberculosis	KEGG PATHWAY	ko05152	2	181	0.107881	0.195213	Araip.M3X7P|Aradu.R8J0X
Glycolysis / Gluconeogenesis	KEGG PATHWAY	ko00010	2	194	0.120786	0.20863	Aradu.KE4QA|Aradu.8BA60
Biosynthesis of unsaturated fatty acids	KEGG PATHWAY	ko01040	1	51	0.147321	0.238776	Aradu.AV1HQ
Phenylpropanoid biosynthesis	KEGG PATHWAY	ko00940	2	223	0.150806	0.238776	Aradu.QE1MY|Aradu.BNR06
Protein export	KEGG PATHWAY	ko03060	1	68	0.190678	0.289831	Aradu.4NJ9R
Circadian rhythm - plant	KEGG PATHWAY	ko04712	1	79	0.217568	0.312953	Aradu.NG7DJ
Alanine, aspartate and glutamate metabolism	KEGG PATHWAY	ko00250	1	81	0.222361	0.312953	Aradu.50C9M
Cyanoamino acid metabolism	KEGG PATHWAY	ko00460	1	88	0.238912	0.324238	Aradu.QE1MY
MicroRNAs in cancer	KEGG PATHWAY	ko05206	1	101	0.268735	0.352135	Araip.1H7DX
Lysosome	KEGG PATHWAY	ko04142	1	108	0.284313	0.356573	Araip.VC3BC
Pentose and glucuronate interconversions	KEGG PATHWAY	ko00040	1	111	0.290889	0.356573	Aradu.G3DHZ
Biosynthesis of amino acids	KEGG PATHWAY	ko01230	2	364	0.308232	0.366025	Aradu.KE4QA|Aradu.8BA60
Carbon metabolism	KEGG PATHWAY	ko01200	2	378	0.324007	0.366242	Aradu.KE4QA|Aradu.8BA60
Fatty acid metabolism	KEGG PATHWAY	ko01212	1	129	0.329113	0.366242	Aradu.AV1HQ
Phenylalanine metabolism	KEGG PATHWAY	ko00360	1	133	0.337328	0.366242	Aradu.BNR06
Glycerophospholipid metabolism	KEGG PATHWAY	ko00564	1	145	0.361382	0.381459	Araip.VC3BC
Ribosome	KEGG PATHWAY	ko03010	1	285	0.585776	0.601608	Araip.YV6NV
Plant hormone signal transduction	KEGG PATHWAY	ko04075	1	318	0.626114	0.626114	Araip.C6UA0

## Sheet: 40DAF
H176-3vs.L70-3
Brassinosteroid biosynthesis	KEGG PATHWAY	ko00905	2	12	0.00686297	0.66216	Aradu.8J509|Araip.55EZJ
Cutin, suberine and wax biosynthesis	KEGG PATHWAY	ko00073	2	28	0.0298572	0.66216	Aradu.GX9JC|Aradu.EP6I4
Cysteine and methionine metabolism	KEGG PATHWAY	ko00270	4	131	0.0341478	0.66216	Aradu.62W74|Araip.D7DEK|Araip.32J5S|Araip.RMU5T
Circadian rhythm	KEGG PATHWAY	ko04710	2	34	0.0417528	0.66216	Araip.I6C5W|Aradu.XT75Q
Diterpenoid biosynthesis	KEGG PATHWAY	ko00904	2	40	0.0551065	0.66216	Araip.7E4DK|Araip.D6V1K
Leishmaniasis	KEGG PATHWAY	ko05140	3	97	0.0619879	0.66216	Araip.M3X7P|Aradu.R8J0X|Araip.AT3RC
Toll-like receptor signaling pathway	KEGG PATHWAY	ko04620	3	107	0.07762	0.66216	Araip.M3X7P|Aradu.R8J0X|Araip.AT3RC
Biosynthesis of unsaturated fatty acids	KEGG PATHWAY	ko01040	2	51	0.0827688	0.66216	Araip.31Q5V|Aradu.AV1HQ
Pertussis	KEGG PATHWAY	ko05133	3	111	0.0843114	0.66216	Araip.M3X7P|Aradu.R8J0X|Araip.AT3RC
Tryptophan metabolism	KEGG PATHWAY	ko00380	2	54	0.0909196	0.66216	Aradu.HES8F|Aradu.GQ9NY
Chagas disease (American trypanosomiasis)	KEGG PATHWAY	ko05142	3	116	0.0930089	0.66216	Araip.M3X7P|Aradu.R8J0X|Araip.AT3RC
Glycolysis / Gluconeogenesis	KEGG PATHWAY	ko00010	4	194	0.104778	0.66216	Aradu.9G3ZE|Aradu.KE4QA|Aradu.9YK5E|Aradu.8BA60
Protein digestion and absorption	KEGG PATHWAY	ko04974	1	13	0.119204	0.66216	Araip.I5GFF
beta-Alanine metabolism	KEGG PATHWAY	ko00410	2	67	0.128604	0.66216	Araip.T62CA|Aradu.7A6EX
Hypertrophic cardiomyopathy (HCM)	KEGG PATHWAY	ko05410	1	16	0.142847	0.66216	Araip.I6C5W
Phenylpropanoid biosynthesis	KEGG PATHWAY	ko00940	4	223	0.149932	0.66216	Araip.Y3A2A|Aradu.QE1MY|Araip.J2AQK|Araip.N7P6W
Neurotrophin signaling pathway	KEGG PATHWAY	ko04722	3	146	0.151982	0.66216	Araip.M3X7P|Aradu.R8J0X|Araip.AT3RC
mTOR signaling pathway	KEGG PATHWAY	ko04150	2	76	0.156452	0.66216	Araip.I6C5W|Araip.AT3RC
Glutamatergic synapse	KEGG PATHWAY	ko04724	2	78	0.162789	0.66216	Araip.I5GFF|Araip.AT3RC
Stilbenoid, diarylheptanoid and gingerol biosynthesis	KEGG PATHWAY	ko00945	1	20	0.173392	0.66216	Araip.J2AQK
alpha-Linolenic acid metabolism	KEGG PATHWAY	ko00592	2	83	0.178822	0.66216	Aradu.9G3ZE|Aradu.AS232
Riboflavin metabolism	KEGG PATHWAY	ko00740	1	21	0.180857	0.66216	Aradu.CI747
NF-kappa B signaling pathway	KEGG PATHWAY	ko04064	2	85	0.185302	0.66216	Araip.M3X7P|Aradu.R8J0X
Toxoplasmosis	KEGG PATHWAY	ko05145	3	165	0.194089	0.66216	Araip.M3X7P|Aradu.R8J0X|Araip.AT3RC
FoxO signaling pathway	KEGG PATHWAY	ko04068	2	89	0.198359	0.66216	Araip.I6C5W|Araip.AT3RC
Influenza A	KEGG PATHWAY	ko05164	3	167	0.198682	0.66216	Araip.M3X7P|Aradu.R8J0X|Araip.AT3RC
Oxytocin signaling pathway	KEGG PATHWAY	ko04921	2	91	0.204929	0.66216	Araip.I6C5W|Araip.AT3RC
Apoptosis	KEGG PATHWAY	ko04210	2	92	0.208223	0.66216	Araip.M3X7P|Aradu.R8J0X
Aldosterone-regulated sodium reabsorption	KEGG PATHWAY	ko04960	1	25	0.210054	0.66216	Araip.AT3RC
Tuberculosis	KEGG PATHWAY	ko05152	3	181	0.231504	0.66216	Araip.M3X7P|Aradu.R8J0X|Araip.AT3RC
Glycine, serine and threonine metabolism	KEGG PATHWAY	ko00260	2	101	0.238077	0.66216	Aradu.KE4QA|Aradu.8BA60
Methane metabolism	KEGG PATHWAY	ko00680	2	104	0.248085	0.66216	Aradu.KE4QA|Aradu.8BA60
Linoleic acid metabolism	KEGG PATHWAY	ko00591	1	31	0.25192	0.66216	Aradu.AS232
MAPK signaling pathway - fly	KEGG PATHWAY	ko04013	1	31	0.25192	0.66216	Araip.AT3RC
Serotonergic synapse	KEGG PATHWAY	ko04726	1	34	0.272017	0.66216	Araip.AT3RC
Circadian entrainment	KEGG PATHWAY	ko04713	1	34	0.272017	0.66216	Araip.AT3RC
Dorso-ventral axis formation	KEGG PATHWAY	ko04320	1	34	0.272017	0.66216	Araip.AT3RC
Platelet activation	KEGG PATHWAY	ko04611	1	35	0.278596	0.66216	Araip.AT3RC
Fc epsilon RI signaling pathway	KEGG PATHWAY	ko04664	1	35	0.278596	0.66216	Araip.AT3RC
Cholinergic synapse	KEGG PATHWAY	ko04725	1	36	0.285116	0.66216	Araip.AT3RC
Thyroid cancer	KEGG PATHWAY	ko05216	1	36	0.285116	0.66216	Araip.AT3RC
Acute myeloid leukemia	KEGG PATHWAY	ko05221	1	37	0.291577	0.66216	Araip.AT3RC
TNF signaling pathway	KEGG PATHWAY	ko04668	1	37	0.291577	0.66216	Araip.AT3RC
Shigellosis	KEGG PATHWAY	ko05131	1	38	0.29798	0.66216	Araip.AT3RC
Bladder cancer	KEGG PATHWAY	ko05219	1	38	0.29798	0.66216	Araip.AT3RC
Arginine and proline metabolism	KEGG PATHWAY	ko00330	2	121	0.304839	0.66216	Araip.T62CA|Aradu.7A6EX
Long-term depression	KEGG PATHWAY	ko04730	1	40	0.310614	0.66216	Araip.AT3RC
Salmonella infection	KEGG PATHWAY	ko05132	1	40	0.310614	0.66216	Araip.AT3RC
Non-small cell lung cancer	KEGG PATHWAY	ko05223	1	40	0.310614	0.66216	Araip.AT3RC
Prolactin signaling pathway	KEGG PATHWAY	ko04917	1	40	0.310614	0.66216	Araip.AT3RC
Signaling pathways regulating pluripotency of stem cells	KEGG PATHWAY	ko04550	1	41	0.316846	0.66216	Araip.AT3RC
Rap1 signaling pathway	KEGG PATHWAY	ko04015	1	41	0.316846	0.66216	Araip.AT3RC
Melanoma	KEGG PATHWAY	ko05218	1	42	0.323021	0.66216	Araip.AT3RC
Retrograde endocannabinoid signaling	KEGG PATHWAY	ko04723	1	43	0.329142	0.66216	Araip.AT3RC
Renal cell carcinoma	KEGG PATHWAY	ko05211	1	43	0.329142	0.66216	Araip.AT3RC
Prion diseases	KEGG PATHWAY	ko05020	1	43	0.329142	0.66216	Araip.AT3RC
Fatty acid metabolism	KEGG PATHWAY	ko01212	2	129	0.331335	0.66216	Araip.31Q5V|Aradu.AV1HQ
Adherens junction	KEGG PATHWAY	ko04520	1	44	0.335207	0.66216	Araip.AT3RC
GABAergic synapse	KEGG PATHWAY	ko04727	1	44	0.335207	0.66216	Araip.I5GFF
Chemokine signaling pathway	KEGG PATHWAY	ko04062	1	44	0.335207	0.66216	Araip.AT3RC
Pancreatic cancer	KEGG PATHWAY	ko05212	1	44	0.335207	0.66216	Araip.AT3RC
Measles	KEGG PATHWAY	ko05162	2	132	0.341202	0.66216	Araip.M3X7P|Aradu.R8J0X
Endometrial cancer	KEGG PATHWAY	ko05213	1	45	0.341218	0.66216	Araip.AT3RC
Phenylalanine metabolism	KEGG PATHWAY	ko00360	2	133	0.344482	0.66216	Araip.Y3A2A|Araip.N7P6W
ErbB signaling pathway	KEGG PATHWAY	ko04012	1	46	0.347174	0.66216	Araip.AT3RC
PPAR signaling pathway	KEGG PATHWAY	ko03320	1	46	0.347174	0.66216	Araip.31Q5V
NOD-like receptor signaling pathway	KEGG PATHWAY	ko04621	1	46	0.347174	0.66216	Araip.AT3RC
Vascular smooth muscle contraction	KEGG PATHWAY	ko04270	1	48	0.358927	0.66216	Araip.AT3RC
Insulin signaling pathway	KEGG PATHWAY	ko04910	2	140	0.367281	0.66216	Araip.I6C5W|Araip.AT3RC
Glioma	KEGG PATHWAY	ko05214	1	50	0.37047	0.66216	Araip.AT3RC
Chronic myeloid leukemia	KEGG PATHWAY	ko05220	1	50	0.37047	0.66216	Araip.AT3RC
Type II diabetes mellitus	KEGG PATHWAY	ko04930	1	50	0.37047	0.66216	Araip.AT3RC
Natural killer cell mediated cytotoxicity	KEGG PATHWAY	ko04650	1	51	0.376163	0.66216	Araip.AT3RC
Melanogenesis	KEGG PATHWAY	ko04916	1	51	0.376163	0.66216	Araip.AT3RC
Colorectal cancer	KEGG PATHWAY	ko05210	1	52	0.381805	0.66216	Araip.AT3RC
Gap junction	KEGG PATHWAY	ko04540	1	52	0.381805	0.66216	Araip.AT3RC
VEGF signaling pathway	KEGG PATHWAY	ko04370	1	52	0.381805	0.66216	Araip.AT3RC
PI3K-Akt signaling pathway	KEGG PATHWAY	ko04151	2	146	0.386578	0.66216	Araip.I6C5W|Araip.AT3RC
Regulation of autophagy	KEGG PATHWAY	ko04140	1	53	0.387397	0.66216	Araip.I6C5W
Adipocytokine signaling pathway	KEGG PATHWAY	ko04920	1	53	0.387397	0.66216	Araip.I6C5W
Osteoclast differentiation	KEGG PATHWAY	ko04380	1	53	0.387397	0.66216	Araip.AT3RC
Pantothenate and CoA biosynthesis	KEGG PATHWAY	ko00770	1	53	0.387397	0.66216	Aradu.WMD0V
Hepatitis C	KEGG PATHWAY	ko05160	1	54	0.392938	0.66216	Araip.AT3RC
Flavonoid biosynthesis	KEGG PATHWAY	ko00941	1	55	0.398429	0.66216	Araip.J2AQK
AMPK signaling pathway	KEGG PATHWAY	ko04152	2	150	0.399301	0.66216	Araip.I6C5W|Araip.31Q5V
T cell receptor signaling pathway	KEGG PATHWAY	ko04660	1	56	0.403871	0.66216	Araip.AT3RC
Focal adhesion	KEGG PATHWAY	ko04510	1	57	0.409264	0.663289	Araip.AT3RC
B cell receptor signaling pathway	KEGG PATHWAY	ko04662	1	58	0.414608	0.664315	Araip.AT3RC
Axon guidance	KEGG PATHWAY	ko04360	1	62	0.435508	0.689963	Araip.AT3RC
TGF-beta signaling pathway	KEGG PATHWAY	ko04350	1	65	0.450695	0.706032	Araip.AT3RC
GnRH signaling pathway	KEGG PATHWAY	ko04912	1	66	0.455666	0.706032	Araip.AT3RC
Ubiquinone and other terpenoid-quinone biosynthesis	KEGG PATHWAY	ko00130	1	71	0.479859	0.722706	Araip.N7P6W
Long-term potentiation	KEGG PATHWAY	ko04720	1	72	0.484568	0.722706	Araip.AT3RC
Tyrosine metabolism	KEGG PATHWAY	ko00350	1	72	0.484568	0.722706	Aradu.9G3ZE
Adrenergic signaling in cardiomyocytes	KEGG PATHWAY	ko04261	1	75	0.498441	0.722706	Araip.AT3RC
Prostate cancer	KEGG PATHWAY	ko05215	1	75	0.498441	0.722706	Araip.AT3RC
Proteoglycans in cancer	KEGG PATHWAY	ko05205	1	77	0.507483	0.722706	Araip.AT3RC
Hepatitis B	KEGG PATHWAY	ko05161	1	77	0.507483	0.722706	Araip.AT3RC
Ras signaling pathway	KEGG PATHWAY	ko04014	1	80	0.520742	0.722706	Araip.AT3RC
Starch and sucrose metabolism	KEGG PATHWAY	ko00500	3	306	0.52988	0.722706	Araip.3XD6G|Aradu.QE1MY|Aradu.2SK6X
cGMP-PKG signaling pathway	KEGG PATHWAY	ko04022	1	85	0.542057	0.722706	Araip.AT3RC
Regulation of actin cytoskeleton	KEGG PATHWAY	ko04810	1	88	0.55439	0.722706	Araip.AT3RC
Cyanoamino acid metabolism	KEGG PATHWAY	ko00460	1	88	0.55439	0.722706	Aradu.QE1MY
Plant hormone signal transduction	KEGG PATHWAY	ko04075	3	318	0.555656	0.722706	Aradu.LBL6B|Araip.NJ9I8|Araip.KKX96
HIF-1 signaling pathway	KEGG PATHWAY	ko04066	1	89	0.558427	0.722706	Araip.AT3RC
cAMP signaling pathway	KEGG PATHWAY	ko04024	1	92	0.570321	0.722706	Araip.AT3RC
Legionellosis	KEGG PATHWAY	ko05134	1	92	0.570321	0.722706	Aradu.Z753H
Estrogen signaling pathway	KEGG PATHWAY	ko04915	1	92	0.570321	0.722706	Araip.AT3RC
Alcoholism	KEGG PATHWAY	ko05034	1	93	0.574215	0.722706	Araip.AT3RC
Non-alcoholic fatty liver disease (NAFLD)	KEGG PATHWAY	ko04932	1	94	0.578073	0.722706	Araip.I6C5W
Fatty acid degradation	KEGG PATHWAY	ko00071	1	95	0.581897	0.722706	Aradu.9G3ZE
Fc gamma R-mediated phagocytosis	KEGG PATHWAY	ko04666	1	95	0.581897	0.722706	Araip.AT3RC
MAPK signaling pathway	KEGG PATHWAY	ko04010	1	96	0.585686	0.722706	Araip.AT3RC
Thyroid hormone signaling pathway	KEGG PATHWAY	ko04919	1	97	0.589441	0.722706	Araip.AT3RC
Glycerolipid metabolism	KEGG PATHWAY	ko00561	1	97	0.589441	0.722706	Aradu.0L9GE
Progesterone-mediated oocyte maturation	KEGG PATHWAY	ko04914	1	100	0.600504	0.729923	Araip.AT3RC
Galactose metabolism	KEGG PATHWAY	ko00052	1	105	0.618287	0.736398	Aradu.EQ3HU
Plant-pathogen interaction	KEGG PATHWAY	ko04626	2	231	0.623776	0.736398	Araip.E3ZYM|Aradu.GF3NG
Central carbon metabolism in cancer	KEGG PATHWAY	ko05230	1	107	0.625178	0.736398	Araip.AT3RC
Lysosome	KEGG PATHWAY	ko04142	1	108	0.628577	0.736398	Aradu.8Y5FN
Mismatch repair	KEGG PATHWAY	ko03430	1	109	0.631945	0.736398	Aradu.GT09D
Pentose and glucuronate interconversions	KEGG PATHWAY	ko00040	1	111	0.63859	0.738043	Aradu.G3DHZ
Choline metabolism in cancer	KEGG PATHWAY	ko05231	1	114	0.648335	0.743047	Araip.AT3RC
Sphingolipid signaling pathway	KEGG PATHWAY	ko04071	1	117	0.657819	0.743047	Araip.AT3RC
Homologous recombination	KEGG PATHWAY	ko03440	1	119	0.663999	0.743047	Aradu.GT09D
Pathways in cancer	KEGG PATHWAY	ko05200	1	119	0.663999	0.743047	Araip.AT3RC
Meiosis - yeast	KEGG PATHWAY	ko04113	1	121	0.670068	0.743934	Aradu.7W2Z9
Fanconi anemia pathway	KEGG PATHWAY	ko03460	1	130	0.696059	0.766752	Aradu.GT09D
DNA replication	KEGG PATHWAY	ko03030	1	137	0.714856	0.775344	Aradu.GT09D
Alzheimer's disease	KEGG PATHWAY	ko05010	1	137	0.714856	0.775344	Araip.AT3RC
Glycerophospholipid metabolism	KEGG PATHWAY	ko00564	1	145	0.734927	0.791028	Aradu.0L9GE
Oxidative phosphorylation	KEGG PATHWAY	ko00190	1	154	0.75583	0.801294	Aradu.D61LL
Nucleotide excision repair	KEGG PATHWAY	ko03420	1	154	0.75583	0.801294	Aradu.GT09D
RNA degradation	KEGG PATHWAY	ko03018	1	163	0.775093	0.811677	Aradu.2AL0N
Oocyte meiosis	KEGG PATHWAY	ko04114	1	164	0.777138	0.811677	Araip.AT3RC
Viral carcinogenesis	KEGG PATHWAY	ko05203	1	172	0.792843	0.821992	Araip.AT3RC
Amino sugar and nucleotide sugar metabolism	KEGG PATHWAY	ko00520	1	184	0.814361	0.838138	Aradu.2SK6X
Biosynthesis of amino acids	KEGG PATHWAY	ko01230	2	364	0.845307	0.863684	Aradu.KE4QA|Aradu.8BA60
Carbon metabolism	KEGG PATHWAY	ko01200	2	378	0.859957	0.87233	Aradu.KE4QA|Aradu.8BA60
RNA transport	KEGG PATHWAY	ko03013	1	247	0.895725	0.902123	Araip.7Y2IR
Ribosome	KEGG PATHWAY	ko03010	1	285	0.926424	0.926424	Araip.YV6NV

## Sheet: 50DAF
H176-4vs.L70-4
Photosynthesis - antenna proteins	KEGG PATHWAY	ko00196	5	20	4.174e-06	0.000576011	Araip.N2TWA|Aradu.A2ZJG|Aradu.1M2X1|Araip.ZJU71|Aradu.J9JP2
Nitrogen metabolism	KEGG PATHWAY	ko00910	4	42	0.00111486	0.0769253	Araip.NT0XC|Aradu.60DAC|Araip.4F18W|Aradu.K4APN
D-Glutamine and D-glutamate metabolism	KEGG PATHWAY	ko00471	2	6	0.00264429	0.121638	Araip.NT0XC|Aradu.60DAC
Proximal tubule bicarbonate reclamation	KEGG PATHWAY	ko04964	2	9	0.00509313	0.15419	Araip.NT0XC|Aradu.60DAC
Plant hormone signal transduction	KEGG PATHWAY	ko04075	9	318	0.0055866	0.15419	Aradu.NA3JC|Araip.NJ9I8|Aradu.RPK4E|Araip.136M0|Aradu.NGF0Q|Araip.IW8WM|Aradu.J4IUU|Araip.9K6YA|Araip.TKL7Q
Alanine, aspartate and glutamate metabolism	KEGG PATHWAY	ko00250	4	81	0.0102511	0.235775	Araip.NT0XC|Aradu.60DAC|Aradu.Q350M|Araip.NB6VC
Leishmaniasis	KEGG PATHWAY	ko05140	4	97	0.0183008	0.343498	Araip.M3X7P|Araip.AT3RC|Aradu.R8J0X|Aradu.2Q1S0
Stilbenoid, diarylheptanoid and gingerol biosynthesis	KEGG PATHWAY	ko00945	2	20	0.0199129	0.343498	Aradu.UQP4Y|Araip.J2AQK
Toll-like receptor signaling pathway	KEGG PATHWAY	ko04620	4	107	0.0248859	0.34966	Araip.M3X7P|Araip.AT3RC|Aradu.R8J0X|Aradu.2Q1S0
Toxoplasmosis	KEGG PATHWAY	ko05145	5	165	0.0276298	0.34966	Araip.M3X7P|Araip.AT3RC|Araip.KU06I|Aradu.R8J0X|Aradu.2Q1S0
Pertussis	KEGG PATHWAY	ko05133	4	111	0.0278714	0.34966	Araip.M3X7P|Araip.AT3RC|Aradu.R8J0X|Aradu.2Q1S0
Chagas disease (American trypanosomiasis)	KEGG PATHWAY	ko05142	4	116	0.0318916	0.366753	Araip.M3X7P|Araip.AT3RC|Aradu.R8J0X|Aradu.2Q1S0
Cutin, suberine and wax biosynthesis	KEGG PATHWAY	ko00073	2	28	0.03561	0.378014	Aradu.GX9JC|Araip.Y2X13
Cysteine and methionine metabolism	KEGG PATHWAY	ko00270	4	131	0.0458977	0.45242	Aradu.62W74|Araip.D7DEK|Araip.32J5S|Araip.RMU5T
NF-kappa B signaling pathway	KEGG PATHWAY	ko04064	3	85	0.0574149	0.528217	Araip.M3X7P|Aradu.R8J0X|Aradu.2Q1S0
Neurotrophin signaling pathway	KEGG PATHWAY	ko04722	4	146	0.0628228	0.536455	Araip.M3X7P|Araip.AT3RC|Aradu.R8J0X|Aradu.2Q1S0
Apoptosis	KEGG PATHWAY	ko04210	3	92	0.0689317	0.536455	Araip.M3X7P|Aradu.R8J0X|Aradu.2Q1S0
Bile secretion	KEGG PATHWAY	ko04976	2	43	0.0736294	0.536455	Aradu.EZU9P|Araip.LA28K
Phenylpropanoid biosynthesis	KEGG PATHWAY	ko00940	5	223	0.0776822	0.536455	Araip.J2AQK|Araip.N79SI|Aradu.QE1MY|Aradu.UQP4Y|Aradu.YY51Q
Glycerolipid metabolism	KEGG PATHWAY	ko00561	3	97	0.0777471	0.536455	Aradu.0L9GE|Araip.Q7M7G|Araip.QM8AJ
ABC transporters	KEGG PATHWAY	ko02010	2	46	0.0823108	0.540899	Aradu.EZU9P|Araip.LA28K
Influenza A	KEGG PATHWAY	ko05164	4	167	0.0912573	0.572432	Araip.M3X7P|Araip.AT3RC|Aradu.R8J0X|Aradu.2Q1S0
Flavonoid biosynthesis	KEGG PATHWAY	ko00941	2	55	0.110029	0.650203	Aradu.UQP4Y|Araip.J2AQK
Tuberculosis	KEGG PATHWAY	ko05152	4	181	0.113079	0.650203	Araip.M3X7P|Araip.AT3RC|Aradu.R8J0X|Aradu.2Q1S0
Measles	KEGG PATHWAY	ko05162	3	132	0.15119	0.729564	Araip.M3X7P|Aradu.R8J0X|Aradu.2Q1S0
Glycerophospholipid metabolism	KEGG PATHWAY	ko00564	3	145	0.182605	0.729564	Aradu.0L9GE|Araip.Q7M7G|Araip.QM8AJ
Zeatin biosynthesis	KEGG PATHWAY	ko00908	1	22	0.205265	0.729564	Araip.RT6FK
Aldosterone-regulated sodium reabsorption	KEGG PATHWAY	ko04960	1	25	0.228741	0.729564	Araip.AT3RC
Phosphatidylinositol signaling system	KEGG PATHWAY	ko04070	2	91	0.236056	0.729564	Araip.T755Q|Aradu.569K2
Nicotinate and nicotinamide metabolism	KEGG PATHWAY	ko00760	1	28	0.251527	0.729564	Aradu.UM7TW
Thyroid hormone signaling pathway	KEGG PATHWAY	ko04919	2	97	0.258111	0.729564	Araip.AT3RC|Aradu.569K2
Inositol phosphate metabolism	KEGG PATHWAY	ko00562	2	97	0.258111	0.729564	Araip.T755Q|Aradu.569K2
Thyroid hormone synthesis	KEGG PATHWAY	ko04918	1	30	0.266345	0.729564	Araip.G4DKZ
MicroRNAs in cancer	KEGG PATHWAY	ko05206	2	101	0.272835	0.729564	Aradu.EZU9P|Araip.LA28K
Glycine, serine and threonine metabolism	KEGG PATHWAY	ko00260	2	101	0.272835	0.729564	Aradu.8BA60|Araip.CM5I1
MAPK signaling pathway - fly	KEGG PATHWAY	ko04013	1	31	0.273643	0.729564	Araip.AT3RC
Serotonergic synapse	KEGG PATHWAY	ko04726	1	34	0.295109	0.729564	Araip.AT3RC
Circadian entrainment	KEGG PATHWAY	ko04713	1	34	0.295109	0.729564	Araip.AT3RC
Dorso-ventral axis formation	KEGG PATHWAY	ko04320	1	34	0.295109	0.729564	Araip.AT3RC
Platelet activation	KEGG PATHWAY	ko04611	1	35	0.302122	0.729564	Araip.AT3RC
Fc epsilon RI signaling pathway	KEGG PATHWAY	ko04664	1	35	0.302122	0.729564	Araip.AT3RC
Cholinergic synapse	KEGG PATHWAY	ko04725	1	36	0.309067	0.729564	Araip.AT3RC
Thyroid cancer	KEGG PATHWAY	ko05216	1	36	0.309067	0.729564	Araip.AT3RC
Acute myeloid leukemia	KEGG PATHWAY	ko05221	1	37	0.315942	0.729564	Araip.AT3RC
TNF signaling pathway	KEGG PATHWAY	ko04668	1	37	0.315942	0.729564	Araip.AT3RC
Shigellosis	KEGG PATHWAY	ko05131	1	38	0.32275	0.729564	Araip.AT3RC
Bladder cancer	KEGG PATHWAY	ko05219	1	38	0.32275	0.729564	Araip.AT3RC
Long-term depression	KEGG PATHWAY	ko04730	1	40	0.336163	0.729564	Araip.AT3RC
Salmonella infection	KEGG PATHWAY	ko05132	1	40	0.336163	0.729564	Araip.AT3RC
Non-small cell lung cancer	KEGG PATHWAY	ko05223	1	40	0.336163	0.729564	Araip.AT3RC
Diterpenoid biosynthesis	KEGG PATHWAY	ko00904	1	40	0.336163	0.729564	Araip.7E4DK
Prolactin signaling pathway	KEGG PATHWAY	ko04917	1	40	0.336163	0.729564	Araip.AT3RC
Signaling pathways regulating pluripotency of stem cells	KEGG PATHWAY	ko04550	1	41	0.34277	0.729564	Araip.AT3RC
Rap1 signaling pathway	KEGG PATHWAY	ko04015	1	41	0.34277	0.729564	Araip.AT3RC
Arginine and proline metabolism	KEGG PATHWAY	ko00330	2	121	0.345892	0.729564	Araip.NT0XC|Aradu.60DAC
Melanoma	KEGG PATHWAY	ko05218	1	42	0.349312	0.729564	Araip.AT3RC
Retrograde endocannabinoid signaling	KEGG PATHWAY	ko04723	1	43	0.355789	0.729564	Araip.AT3RC
Renal cell carcinoma	KEGG PATHWAY	ko05211	1	43	0.355789	0.729564	Araip.AT3RC
Prion diseases	KEGG PATHWAY	ko05020	1	43	0.355789	0.729564	Araip.AT3RC
Adherens junction	KEGG PATHWAY	ko04520	1	44	0.362202	0.729564	Araip.AT3RC
Chemokine signaling pathway	KEGG PATHWAY	ko04062	1	44	0.362202	0.729564	Araip.AT3RC
Pancreatic cancer	KEGG PATHWAY	ko05212	1	44	0.362202	0.729564	Araip.AT3RC
Endometrial cancer	KEGG PATHWAY	ko05213	1	45	0.368551	0.729564	Araip.AT3RC
Starch and sucrose metabolism	KEGG PATHWAY	ko00500	4	306	0.370795	0.729564	Aradu.QE1MY|Araip.183TE|Aradu.S7TZT|Aradu.Q29FA
ErbB signaling pathway	KEGG PATHWAY	ko04012	1	46	0.374837	0.729564	Araip.AT3RC
NOD-like receptor signaling pathway	KEGG PATHWAY	ko04621	1	46	0.374837	0.729564	Araip.AT3RC
Vascular smooth muscle contraction	KEGG PATHWAY	ko04270	1	48	0.387223	0.729564	Araip.AT3RC
Phenylalanine metabolism	KEGG PATHWAY	ko00360	2	133	0.388634	0.729564	Araip.N79SI|Aradu.YY51Q
Glioma	KEGG PATHWAY	ko05214	1	50	0.399365	0.729564	Araip.AT3RC
Chronic myeloid leukemia	KEGG PATHWAY	ko05220	1	50	0.399365	0.729564	Araip.AT3RC
Type II diabetes mellitus	KEGG PATHWAY	ko04930	1	50	0.399365	0.729564	Araip.AT3RC
Natural killer cell mediated cytotoxicity	KEGG PATHWAY	ko04650	1	51	0.405346	0.729564	Araip.AT3RC
Biosynthesis of unsaturated fatty acids	KEGG PATHWAY	ko01040	1	51	0.405346	0.729564	Araip.S3GXY
Melanogenesis	KEGG PATHWAY	ko04916	1	51	0.405346	0.729564	Araip.AT3RC
Colorectal cancer	KEGG PATHWAY	ko05210	1	52	0.411268	0.729564	Araip.AT3RC
Gap junction	KEGG PATHWAY	ko04540	1	52	0.411268	0.729564	Araip.AT3RC
VEGF signaling pathway	KEGG PATHWAY	ko04370	1	52	0.411268	0.729564	Araip.AT3RC
Osteoclast differentiation	KEGG PATHWAY	ko04380	1	53	0.417131	0.729564	Araip.AT3RC
Tryptophan metabolism	KEGG PATHWAY	ko00380	1	54	0.422936	0.729564	Aradu.HES8F
Hepatitis C	KEGG PATHWAY	ko05160	1	54	0.422936	0.729564	Araip.AT3RC
T cell receptor signaling pathway	KEGG PATHWAY	ko04660	1	56	0.434373	0.732032	Araip.AT3RC
Focal adhesion	KEGG PATHWAY	ko04510	1	57	0.440007	0.732032	Araip.AT3RC
Calcium signaling pathway	KEGG PATHWAY	ko04020	1	58	0.445585	0.732032	Aradu.569K2
B cell receptor signaling pathway	KEGG PATHWAY	ko04662	1	58	0.445585	0.732032	Araip.AT3RC
Axon guidance	KEGG PATHWAY	ko04360	1	62	0.467349	0.757082	Araip.AT3RC
Porphyrin and chlorophyll metabolism	KEGG PATHWAY	ko00860	1	63	0.472656	0.757082	Araip.J5SXF
Photosynthesis	KEGG PATHWAY	ko00195	1	64	0.47791	0.757082	Aradu.K0FM3
TGF-beta signaling pathway	KEGG PATHWAY	ko04350	1	65	0.483112	0.757082	Araip.AT3RC
GnRH signaling pathway	KEGG PATHWAY	ko04912	1	66	0.488263	0.757082	Araip.AT3RC
Long-term potentiation	KEGG PATHWAY	ko04720	1	72	0.518111	0.764735	Araip.AT3RC
Adrenergic signaling in cardiomyocytes	KEGG PATHWAY	ko04261	1	75	0.532378	0.764735	Araip.AT3RC
Prostate cancer	KEGG PATHWAY	ko05215	1	75	0.532378	0.764735	Araip.AT3RC
mTOR signaling pathway	KEGG PATHWAY	ko04150	1	76	0.53704	0.764735	Araip.AT3RC
Proteoglycans in cancer	KEGG PATHWAY	ko05205	1	77	0.541655	0.764735	Araip.AT3RC
Hepatitis B	KEGG PATHWAY	ko05161	1	77	0.541655	0.764735	Araip.AT3RC
Glutamatergic synapse	KEGG PATHWAY	ko04724	1	78	0.546225	0.764735	Araip.AT3RC
Ras signaling pathway	KEGG PATHWAY	ko04014	1	80	0.555229	0.764735	Araip.AT3RC
Phenylalanine, tyrosine and tryptophan biosynthesis	KEGG PATHWAY	ko00400	1	81	0.559664	0.764735	Araip.CM5I1
Antigen processing and presentation	KEGG PATHWAY	ko04612	1	81	0.559664	0.764735	Araip.G4DKZ
cGMP-PKG signaling pathway	KEGG PATHWAY	ko04022	1	85	0.576968	0.764735	Araip.AT3RC
Regulation of actin cytoskeleton	KEGG PATHWAY	ko04810	1	88	0.5895	0.764735	Araip.AT3RC
Cyanoamino acid metabolism	KEGG PATHWAY	ko00460	1	88	0.5895	0.764735	Aradu.QE1MY
HIF-1 signaling pathway	KEGG PATHWAY	ko04066	1	89	0.593595	0.764735	Araip.AT3RC
FoxO signaling pathway	KEGG PATHWAY	ko04068	1	89	0.593595	0.764735	Araip.AT3RC
Phagosome	KEGG PATHWAY	ko04145	1	90	0.597649	0.764735	Araip.G4DKZ
Oxytocin signaling pathway	KEGG PATHWAY	ko04921	1	91	0.601663	0.764735	Araip.AT3RC
cAMP signaling pathway	KEGG PATHWAY	ko04024	1	92	0.605637	0.764735	Araip.AT3RC
Legionellosis	KEGG PATHWAY	ko05134	1	92	0.605637	0.764735	Aradu.Z753H
Estrogen signaling pathway	KEGG PATHWAY	ko04915	1	92	0.605637	0.764735	Araip.AT3RC
Alcoholism	KEGG PATHWAY	ko05034	1	93	0.609571	0.764735	Araip.AT3RC
Fc gamma R-mediated phagocytosis	KEGG PATHWAY	ko04666	1	95	0.617324	0.765336	Araip.AT3RC
MAPK signaling pathway	KEGG PATHWAY	ko04010	1	96	0.621142	0.765336	Araip.AT3RC
Progesterone-mediated oocyte maturation	KEGG PATHWAY	ko04914	1	100	0.63604	0.776757	Araip.AT3RC
Methane metabolism	KEGG PATHWAY	ko00680	1	104	0.650355	0.783309	Aradu.8BA60
Galactose metabolism	KEGG PATHWAY	ko00052	1	105	0.653846	0.783309	Aradu.S7TZT
Central carbon metabolism in cancer	KEGG PATHWAY	ko05230	1	107	0.660723	0.783309	Araip.AT3RC
Lysosome	KEGG PATHWAY	ko04142	1	108	0.66411	0.783309	Aradu.8Y5FN
Pentose and glucuronate interconversions	KEGG PATHWAY	ko00040	1	111	0.674071	0.78832	Aradu.G3DHZ
Choline metabolism in cancer	KEGG PATHWAY	ko05231	1	114	0.683738	0.792906	Araip.AT3RC
Sphingolipid signaling pathway	KEGG PATHWAY	ko04071	1	117	0.69312	0.797088	Araip.AT3RC
Pathways in cancer	KEGG PATHWAY	ko05200	1	119	0.69922	0.797457	Araip.AT3RC
Peroxisome	KEGG PATHWAY	ko04146	1	129	0.727956	0.816732	Araip.Y2X13
Fatty acid metabolism	KEGG PATHWAY	ko01212	1	129	0.727956	0.816732	Araip.S3GXY
Alzheimer's disease	KEGG PATHWAY	ko05010	1	137	0.748964	0.833525	Araip.AT3RC
Insulin signaling pathway	KEGG PATHWAY	ko04910	1	140	0.756419	0.835086	Araip.AT3RC
HTLV-I infection	KEGG PATHWAY	ko05166	1	145	0.768357	0.837425	Araip.G4DKZ
PI3K-Akt signaling pathway	KEGG PATHWAY	ko04151	1	146	0.770674	0.837425	Araip.AT3RC
Oxidative phosphorylation	KEGG PATHWAY	ko00190	1	154	0.788396	0.84999	Aradu.D61LL
Oocyte meiosis	KEGG PATHWAY	ko04114	1	164	0.808644	0.865061	Araip.AT3RC
Viral carcinogenesis	KEGG PATHWAY	ko05203	1	172	0.823444	0.874118	Araip.AT3RC
Glycolysis / Gluconeogenesis	KEGG PATHWAY	ko00010	1	194	0.858527	0.904402	Aradu.8BA60
Biosynthesis of amino acids	KEGG PATHWAY	ko01230	2	364	0.88118	0.921234	Aradu.8BA60|Araip.CM5I1
Plant-pathogen interaction	KEGG PATHWAY	ko04626	1	231	0.90258	0.936511	Araip.KU06I
Endocytosis	KEGG PATHWAY	ko04144	1	244	0.914561	0.937491	Aradu.X8MF9
RNA transport	KEGG PATHWAY	ko03013	1	247	0.917111	0.937491	Araip.7Y2IR
Ribosome	KEGG PATHWAY	ko03010	1	285	0.943548	0.953241	Araip.YV6NV
Protein processing in endoplasmic reticulum	KEGG PATHWAY	ko04141	1	290	0.946333	0.953241	Araip.G4DKZ
Carbon metabolism	KEGG PATHWAY	ko01200	1	378	0.978014	0.978014	Aradu.8BA60

## Sheet: 60DAF
H 176-5vs.L70-5
Plant hormone signal transduction	KEGG PATHWAY	ko04075	18	318	8.7935e-05	0.0177629	Aradu.GV18K|Araip.NJ9I8|Aradu.NA3JC|Araip.136M0|Aradu.RPK4E|Araip.M13HY|Aradu.R8CQU|Araip.J8BGM|Aradu.L18YW|Aradu.NGF0Q|Araip.TKL7Q|Aradu.LBL6B|Araip.9H8RU|Araip.IW8WM|Araip.NI866|Aradu.P2C14|Araip.9K6YA|Aradu.1LZ8T
Galactose metabolism	KEGG PATHWAY	ko00052	8	105	0.0014549	0.146944	Araip.XJD82|Araip.57L7Q|Araip.BNH2T|Aradu.G4PX6|Aradu.E70EA|Aradu.EQ3HU|Araip.L3NWH|Aradu.S7TZT
D-Glutamine and D-glutamate metabolism	KEGG PATHWAY	ko00471	2	6	0.00939304	0.512601	Araip.NT0XC|Aradu.60DAC
Photosynthesis	KEGG PATHWAY	ko00195	5	64	0.0101505	0.512601	Aradu.6JM4W|Aradu.ZPB6A|Aradu.Y8LHL|Aradu.B353U|Aradu.K0FM3
Carotenoid biosynthesis	KEGG PATHWAY	ko00906	4	46	0.0149979	0.598169	Aradu.H95RR|Aradu.SB00U|Aradu.L3W0Z|Araip.82DPQ
Proximal tubule bicarbonate reclamation	KEGG PATHWAY	ko04964	2	9	0.0177674	0.598169	Araip.NT0XC|Aradu.60DAC
Cutin, suberine and wax biosynthesis	KEGG PATHWAY	ko00073	3	28	0.0207828	0.599732	Aradu.GX9JC|Araip.2YY4D|Araip.Y2X13
Fatty acid biosynthesis	KEGG PATHWAY	ko00061	5	81	0.0242646	0.612682	Aradu.07VYH|Aradu.0JT6M|Aradu.XM2MR|Araip.LLR5T|Aradu.9KZ2C
Fatty acid metabolism	KEGG PATHWAY	ko01212	6	129	0.0447669	0.799425	Aradu.XM2MR|Aradu.07VYH|Aradu.9KZ2C|Aradu.0JT6M|Aradu.AV1HQ|Araip.LLR5T
Tetracycline biosynthesis	KEGG PATHWAY	ko00253	2	16	0.0452926	0.799425	Aradu.0JT6M|Araip.LLR5T
Carbohydrate digestion and absorption	KEGG PATHWAY	ko04973	2	16	0.0452926	0.799425	Araip.89U7Q|Aradu.L1HGF
Cysteine and methionine metabolism	KEGG PATHWAY	ko00270	6	131	0.0474906	0.799425	Araip.D7DEK|Araip.32J5S|Araip.WGE5V|Araip.RMU5T|Aradu.62W74|Araip.P8SRT
Nitrogen metabolism	KEGG PATHWAY	ko00910	3	42	0.0540807	0.821686	Araip.NT0XC|Aradu.60DAC|Araip.4F18W
Photosynthesis - antenna proteins	KEGG PATHWAY	ko00196	2	20	0.0650841	0.821686	Aradu.A2ZJG|Aradu.J9JP2
Stilbenoid, diarylheptanoid and gingerol biosynthesis	KEGG PATHWAY	ko00945	2	20	0.0650841	0.821686	Aradu.UQP4Y|Araip.J2AQK
Vitamin B6 metabolism	KEGG PATHWAY	ko00750	2	20	0.0650841	0.821686	Araip.MC1F8|Aradu.B6HXN
Glycerophospholipid metabolism	KEGG PATHWAY	ko00564	6	145	0.0693893	0.824509	Araip.TF5RD|Araip.QM8AJ|Araip.79E4D|Aradu.0L9GE|Araip.Q7M7G|Araip.QK1BG
Phenylpropanoid biosynthesis	KEGG PATHWAY	ko00940	8	223	0.0755686	0.848048	Aradu.QE1MY|Aradu.UQP4Y|Araip.J2AQK|Araip.SW6SF|Araip.N7P6W|Araip.N79SI|Aradu.GBC91|Aradu.YY51Q
Ether lipid metabolism	KEGG PATHWAY	ko00565	3	50	0.080054	0.851101	Araip.79E4D|Araip.QK1BG|Araip.TF5RD
Gap junction	KEGG PATHWAY	ko04540	3	52	0.0872548	0.85401	Aradu.MU3LB|Araip.WWK4F|Araip.AT3RC
Valine, leucine and isoleucine biosynthesis	KEGG PATHWAY	ko00290	2	25	0.093011	0.85401	Araip.DQ8EI|Aradu.348PZ
Selenocompound metabolism	KEGG PATHWAY	ko00450	2	25	0.093011	0.85401	Araip.P8SRT|Araip.74J1S
Flavonoid biosynthesis	KEGG PATHWAY	ko00941	3	55	0.0985449	0.86241	Aradu.WB4GB|Aradu.UQP4Y|Araip.J2AQK
Glucosinolate biosynthesis	KEGG PATHWAY	ko00966	1	5	0.108992	0.86241	Araip.IF23W
Apoptosis	KEGG PATHWAY	ko04210	4	92	0.11106	0.86241	Araip.M3X7P|Araip.LB5HI|Aradu.R8J0X|Aradu.2Q1S0
Nicotinate and nicotinamide metabolism	KEGG PATHWAY	ko00760	2	28	0.111134	0.86241	Aradu.UM7TW|Aradu.XZP9V
Phenylalanine metabolism	KEGG PATHWAY	ko00360	5	133	0.124114	0.86241	Araip.N79SI|Araip.SW6SF|Araip.WGE5V|Araip.N7P6W|Aradu.YY51Q
Leishmaniasis	KEGG PATHWAY	ko05140	4	97	0.127152	0.86241	Araip.M3X7P|Araip.AT3RC|Aradu.R8J0X|Aradu.2Q1S0
Inositol phosphate metabolism	KEGG PATHWAY	ko00562	4	97	0.127152	0.86241	Aradu.32LC7|Araip.TF5RD|Araip.T755Q|Araip.79E4D
Porphyrin and chlorophyll metabolism	KEGG PATHWAY	ko00860	3	63	0.131254	0.86241	Araip.J5SXF|Aradu.2P8HG|Araip.JQ4V7
Pathogenic Escherichia coli infection	KEGG PATHWAY	ko05130	2	33	0.14309	0.86241	Aradu.MU3LB|Araip.WWK4F
Circadian rhythm	KEGG PATHWAY	ko04710	2	34	0.149695	0.86241	Aradu.9W61Z|Aradu.XT75Q
Toll-like receptor signaling pathway	KEGG PATHWAY	ko04620	4	107	0.161994	0.86241	Araip.M3X7P|Araip.AT3RC|Aradu.R8J0X|Aradu.2Q1S0
Ubiquinone and other terpenoid-quinone biosynthesis	KEGG PATHWAY	ko00130	3	71	0.167163	0.86241	Araip.J95CV|Araip.WGE5V|Araip.N7P6W
Plant-pathogen interaction	KEGG PATHWAY	ko04626	7	231	0.170352	0.86241	XLOC_015011|XLOC_015010|XLOC_070564|XLOC_070563|Araip.WW4BP|Aradu.GF3NG|XLOC_097981
Novobiocin biosynthesis	KEGG PATHWAY	ko00401	1	9	0.174985	0.86241	Araip.WGE5V
Pertussis	KEGG PATHWAY	ko05133	4	111	0.17681	0.86241	Araip.M3X7P|Araip.AT3RC|Aradu.R8J0X|Aradu.2Q1S0
Propanoate metabolism	KEGG PATHWAY	ko00640	2	40	0.190423	0.86241	Aradu.0JT6M|Araip.LLR5T
Diterpenoid biosynthesis	KEGG PATHWAY	ko00904	2	40	0.190423	0.86241	Araip.7E4DK|Araip.D6V1K
Valine, leucine and isoleucine degradation	KEGG PATHWAY	ko00280	3	77	0.195749	0.86241	Araip.DQ8EI|Aradu.348PZ|Aradu.82M2C
Chagas disease (American trypanosomiasis)	KEGG PATHWAY	ko05142	4	116	0.195941	0.86241	Araip.M3X7P|Araip.AT3RC|Aradu.R8J0X|Aradu.2Q1S0
Signaling pathways regulating pluripotency of stem cells	KEGG PATHWAY	ko04550	2	41	0.197354	0.86241	Araip.AT3RC|Araip.UUK59
2-Oxocarboxylic acid metabolism	KEGG PATHWAY	ko01210	3	79	0.205532	0.86241	Aradu.348PZ|Araip.DQ8EI|Araip.IF23W
Viral myocarditis	KEGG PATHWAY	ko05416	1	11	0.206129	0.86241	Araip.LB5HI
Glycosphingolipid biosynthesis - ganglio series	KEGG PATHWAY	ko00604	1	11	0.206129	0.86241	Araip.9T02K
Synthesis and degradation of ketone bodies	KEGG PATHWAY	ko00072	1	11	0.206129	0.86241	Aradu.82M2C
Other types of O-glycan biosynthesis	KEGG PATHWAY	ko00514	1	11	0.206129	0.86241	Aradu.BH13B
Bile secretion	KEGG PATHWAY	ko04976	2	43	0.211303	0.86241	Araip.LA28K|Aradu.UL8XP
Alanine, aspartate and glutamate metabolism	KEGG PATHWAY	ko00250	3	81	0.215423	0.86241	Araip.NT0XC|Aradu.60DAC|Aradu.Q350M
Brassinosteroid biosynthesis	KEGG PATHWAY	ko00905	1	12	0.221259	0.86241	Aradu.8J509
Toxoplasmosis	KEGG PATHWAY	ko05145	5	165	0.224323	0.86241	Araip.M3X7P|Araip.LB5HI|Araip.AT3RC|Aradu.R8J0X|Aradu.2Q1S0
Influenza A	KEGG PATHWAY	ko05164	5	167	0.231272	0.86241	Araip.M3X7P|Araip.LB5HI|Araip.AT3RC|Aradu.R8J0X|Aradu.2Q1S0
NF-kappa B signaling pathway	KEGG PATHWAY	ko04064	3	85	0.23549	0.86241	Araip.M3X7P|Aradu.R8J0X|Aradu.2Q1S0
Starch and sucrose metabolism	KEGG PATHWAY	ko00500	8	306	0.251008	0.86241	Aradu.QE1MY|Araip.XJD82|Aradu.Q29FA|Aradu.JW82A|Araip.183TE|Aradu.L1HGF|Araip.89U7Q|Aradu.S7TZT
Phagosome	KEGG PATHWAY	ko04145	3	90	0.261	0.86241	Aradu.MU3LB|Araip.WWK4F|Araip.G4DKZ
Biosynthesis of unsaturated fatty acids	KEGG PATHWAY	ko01040	2	51	0.267763	0.86241	Aradu.XM2MR|Aradu.AV1HQ
Colorectal cancer	KEGG PATHWAY	ko05210	2	52	0.274845	0.86241	Araip.LB5HI|Araip.AT3RC
Streptomycin biosynthesis	KEGG PATHWAY	ko00521	1	16	0.278955	0.86241	Aradu.32LC7
Glycosphingolipid biosynthesis - globo series	KEGG PATHWAY	ko00603	1	16	0.278955	0.86241	Araip.9T02K
Hypertrophic cardiomyopathy (HCM)	KEGG PATHWAY	ko05410	1	16	0.278955	0.86241	Aradu.9W61Z
Tuberculosis	KEGG PATHWAY	ko05152	5	181	0.281436	0.86241	Araip.M3X7P|Araip.LB5HI|Araip.AT3RC|Aradu.R8J0X|Aradu.2Q1S0
Pantothenate and CoA biosynthesis	KEGG PATHWAY	ko00770	2	53	0.281924	0.86241	Araip.DQ8EI|Aradu.348PZ
Tryptophan metabolism	KEGG PATHWAY	ko00380	2	54	0.288997	0.86241	Aradu.HES8F|Araip.IF23W
Thyroid hormone signaling pathway	KEGG PATHWAY	ko04919	3	97	0.297236	0.86241	Araip.79E4D|Araip.TF5RD|Araip.AT3RC
Glycerolipid metabolism	KEGG PATHWAY	ko00561	3	97	0.297236	0.86241	Aradu.0L9GE|Araip.Q7M7G|Araip.QM8AJ
Small cell lung cancer	KEGG PATHWAY	ko05222	1	18	0.306183	0.86241	Araip.LB5HI
Carbon fixation pathways in prokaryotes	KEGG PATHWAY	ko00720	2	58	0.317184	0.86241	Aradu.0JT6M|Araip.LLR5T
MicroRNAs in cancer	KEGG PATHWAY	ko05206	3	101	0.318085	0.86241	Aradu.M1A8C|Araip.5RQ6Z|Araip.LA28K
Glycine, serine and threonine metabolism	KEGG PATHWAY	ko00260	3	101	0.318085	0.86241	Aradu.KE4QA|Araip.TQV21|Aradu.8BA60
Neurotrophin signaling pathway	KEGG PATHWAY	ko04722	4	146	0.320358	0.86241	Araip.M3X7P|Araip.AT3RC|Aradu.R8J0X|Aradu.2Q1S0
Methane metabolism	KEGG PATHWAY	ko00680	3	104	0.333737	0.86241	Aradu.KE4QA|Araip.TQV21|Aradu.8BA60
Taurine and hypotaurine metabolism	KEGG PATHWAY	ko00430	1	21	0.345114	0.86241	Aradu.J0RCG
Riboflavin metabolism	KEGG PATHWAY	ko00740	1	21	0.345114	0.86241	Aradu.VZQ81
Zeatin biosynthesis	KEGG PATHWAY	ko00908	1	22	0.357601	0.86241	Araip.S5WT5
Two-component system	KEGG PATHWAY	ko02020	1	22	0.357601	0.86241	Araip.LB5HI
Sulfur metabolism	KEGG PATHWAY	ko00920	2	64	0.358929	0.86241	Araip.LB5HI|Araip.74J1S
GnRH signaling pathway	KEGG PATHWAY	ko04912	2	66	0.372645	0.86241	Araip.QK1BG|Araip.AT3RC
Systemic lupus erythematosus	KEGG PATHWAY	ko05322	1	25	0.393653	0.86241	Aradu.I29MY
Aldosterone-regulated sodium reabsorption	KEGG PATHWAY	ko04960	1	25	0.393653	0.86241	Araip.AT3RC
Sphingolipid signaling pathway	KEGG PATHWAY	ko04071	3	117	0.401091	0.86241	Araip.QK1BG|Aradu.AMA0U|Araip.AT3RC
Biotin metabolism	KEGG PATHWAY	ko00780	1	27	0.41656	0.86241	Aradu.07VYH
Base excision repair	KEGG PATHWAY	ko03410	2	73	0.419642	0.86241	Aradu.09QQW|Araip.9BD0E
Butanoate metabolism	KEGG PATHWAY	ko00650	1	28	0.427687	0.86241	Aradu.82M2C
Isoquinoline alkaloid biosynthesis	KEGG PATHWAY	ko00950	1	28	0.427687	0.86241	Araip.WGE5V
mTOR signaling pathway	KEGG PATHWAY	ko04150	2	76	0.439234	0.86241	Aradu.9W61Z|Araip.AT3RC
Hepatitis B	KEGG PATHWAY	ko05161	2	77	0.445684	0.86241	Araip.LB5HI|Araip.AT3RC
Thyroid hormone synthesis	KEGG PATHWAY	ko04918	1	30	0.44931	0.86241	Araip.G4DKZ
Glutamatergic synapse	KEGG PATHWAY	ko04724	2	78	0.452092	0.86241	Araip.QK1BG|Araip.AT3RC
Terpenoid backbone biosynthesis	KEGG PATHWAY	ko00900	2	78	0.452092	0.86241	Aradu.82M2C|Aradu.UL8XP
Circadian rhythm - plant	KEGG PATHWAY	ko04712	2	79	0.458459	0.86241	Aradu.WB4GB|Aradu.80EN4
MAPK signaling pathway - fly	KEGG PATHWAY	ko04013	1	31	0.459815	0.86241	Araip.AT3RC
Ras signaling pathway	KEGG PATHWAY	ko04014	2	80	0.464782	0.86241	Araip.QK1BG|Araip.AT3RC
Glycosaminoglycan degradation	KEGG PATHWAY	ko00531	1	32	0.470119	0.86241	Araip.9T02K
Amyotrophic lateral sclerosis (ALS)	KEGG PATHWAY	ko05014	1	32	0.470119	0.86241	Araip.LB5HI
Glyoxylate and dicarboxylate metabolism	KEGG PATHWAY	ko00630	2	81	0.471061	0.86241	Aradu.U8IBL|Araip.FNA76
Measles	KEGG PATHWAY	ko05162	3	132	0.476197	0.86241	Araip.M3X7P|Aradu.R8J0X|Aradu.2Q1S0
Circadian entrainment	KEGG PATHWAY	ko04713	1	34	0.490143	0.86241	Araip.AT3RC
Tropane, piperidine and pyridine alkaloid biosynthesis	KEGG PATHWAY	ko00960	1	34	0.490143	0.86241	Araip.WGE5V
Serotonergic synapse	KEGG PATHWAY	ko04726	1	34	0.490143	0.86241	Araip.AT3RC
Dorso-ventral axis formation	KEGG PATHWAY	ko04320	1	34	0.490143	0.86241	Araip.AT3RC
Platelet activation	KEGG PATHWAY	ko04611	1	35	0.49987	0.86241	Araip.AT3RC
Fc epsilon RI signaling pathway	KEGG PATHWAY	ko04664	1	35	0.49987	0.86241	Araip.AT3RC
Cholinergic synapse	KEGG PATHWAY	ko04725	1	36	0.509412	0.86241	Araip.AT3RC
Thyroid cancer	KEGG PATHWAY	ko05216	1	36	0.509412	0.86241	Araip.AT3RC
Insulin signaling pathway	KEGG PATHWAY	ko04910	3	140	0.514451	0.86241	Araip.ZP5QD|Aradu.9W61Z|Araip.AT3RC
Pyruvate metabolism	KEGG PATHWAY	ko00620	3	140	0.514451	0.86241	Aradu.0JT6M|Araip.LLR5T|Aradu.62PY8
Acute myeloid leukemia	KEGG PATHWAY	ko05221	1	37	0.518772	0.86241	Araip.AT3RC
TNF signaling pathway	KEGG PATHWAY	ko04668	1	37	0.518772	0.86241	Araip.AT3RC
FoxO signaling pathway	KEGG PATHWAY	ko04068	2	89	0.519655	0.86241	Aradu.9W61Z|Araip.AT3RC
Glycolysis / Gluconeogenesis	KEGG PATHWAY	ko00010	4	194	0.522889	0.86241	Aradu.62PY8|Aradu.KE4QA|Aradu.9YK5E|Aradu.8BA60
Other glycan degradation	KEGG PATHWAY	ko00511	1	38	0.527954	0.86241	Araip.9T02K
Shigellosis	KEGG PATHWAY	ko05131	1	38	0.527954	0.86241	Araip.AT3RC
Bladder cancer	KEGG PATHWAY	ko05219	1	38	0.527954	0.86241	Araip.AT3RC
Oxytocin signaling pathway	KEGG PATHWAY	ko04921	2	91	0.53133	0.86241	Aradu.9W61Z|Araip.AT3RC
cAMP signaling pathway	KEGG PATHWAY	ko04024	2	92	0.537095	0.86241	Araip.QK1BG|Araip.AT3RC
Legionellosis	KEGG PATHWAY	ko05134	2	92	0.537095	0.86241	Araip.LB5HI|Aradu.Z753H
Alcoholism	KEGG PATHWAY	ko05034	2	93	0.542811	0.86241	Aradu.I29MY|Araip.AT3RC
Salmonella infection	KEGG PATHWAY	ko05132	1	40	0.545798	0.86241	Araip.AT3RC
Long-term depression	KEGG PATHWAY	ko04730	1	40	0.545798	0.86241	Araip.AT3RC
Non-small cell lung cancer	KEGG PATHWAY	ko05223	1	40	0.545798	0.86241	Araip.AT3RC
Prolactin signaling pathway	KEGG PATHWAY	ko04917	1	40	0.545798	0.86241	Araip.AT3RC
Non-alcoholic fatty liver disease (NAFLD)	KEGG PATHWAY	ko04932	2	94	0.548478	0.86241	Araip.LB5HI|Aradu.9W61Z
Fc gamma R-mediated phagocytosis	KEGG PATHWAY	ko04666	2	95	0.554095	0.86241	Araip.QK1BG|Araip.AT3RC
Rap1 signaling pathway	KEGG PATHWAY	ko04015	1	41	0.554465	0.86241	Araip.AT3RC
Melanoma	KEGG PATHWAY	ko05218	1	42	0.562968	0.86241	Araip.AT3RC
Biosynthesis of amino acids	KEGG PATHWAY	ko01230	7	364	0.563022	0.86241	Araip.TQV21|Araip.DQ8EI|Araip.WGE5V|Aradu.8BA60|Araip.P8SRT|Aradu.KE4QA|Aradu.348PZ
Retrograde endocannabinoid signaling	KEGG PATHWAY	ko04723	1	43	0.571309	0.86241	Araip.AT3RC
Prion diseases	KEGG PATHWAY	ko05020	1	43	0.571309	0.86241	Araip.AT3RC
Renal cell carcinoma	KEGG PATHWAY	ko05211	1	43	0.571309	0.86241	Araip.AT3RC
Adherens junction	KEGG PATHWAY	ko04520	1	44	0.579491	0.86241	Araip.AT3RC
Chemokine signaling pathway	KEGG PATHWAY	ko04062	1	44	0.579491	0.86241	Araip.AT3RC
Pancreatic cancer	KEGG PATHWAY	ko05212	1	44	0.579491	0.86241	Araip.AT3RC
Carbon fixation in photosynthetic organisms	KEGG PATHWAY	ko00710	2	101	0.586754	0.86241	Aradu.62PY8|Araip.FNA76
Endometrial cancer	KEGG PATHWAY	ko05213	1	45	0.587517	0.86241	Araip.AT3RC
Sphingolipid metabolism	KEGG PATHWAY	ko00600	1	45	0.587517	0.86241	Aradu.AMA0U
p53 signaling pathway	KEGG PATHWAY	ko04115	1	46	0.59539	0.86241	Araip.LB5HI
ErbB signaling pathway	KEGG PATHWAY	ko04012	1	46	0.59539	0.86241	Araip.AT3RC
ABC transporters	KEGG PATHWAY	ko02010	1	46	0.59539	0.86241	Araip.LA28K
NOD-like receptor signaling pathway	KEGG PATHWAY	ko04621	1	46	0.59539	0.86241	Araip.AT3RC
Carbon metabolism	KEGG PATHWAY	ko01200	7	378	0.602157	0.86241	Araip.TQV21|Araip.FNA76|Aradu.8BA60|Aradu.0JT6M|Aradu.KE4QA|Araip.LLR5T|Aradu.62PY8
Vascular smooth muscle contraction	KEGG PATHWAY	ko04270	1	48	0.61069	0.86241	Araip.AT3RC
Transcriptional misregulation in cancer	KEGG PATHWAY	ko05202	1	49	0.618122	0.86241	Aradu.I29MY
Glioma	KEGG PATHWAY	ko05214	1	50	0.625412	0.86241	Araip.AT3RC
Chronic myeloid leukemia	KEGG PATHWAY	ko05220	1	50	0.625412	0.86241	Araip.AT3RC
Type II diabetes mellitus	KEGG PATHWAY	ko04930	1	50	0.625412	0.86241	Araip.AT3RC
Natural killer cell mediated cytotoxicity	KEGG PATHWAY	ko04650	1	51	0.632564	0.86241	Araip.AT3RC
Melanogenesis	KEGG PATHWAY	ko04916	1	51	0.632564	0.86241	Araip.AT3RC
VEGF signaling pathway	KEGG PATHWAY	ko04370	1	52	0.639579	0.86241	Araip.AT3RC
Regulation of autophagy	KEGG PATHWAY	ko04140	1	53	0.646461	0.86241	Aradu.9W61Z
Adipocytokine signaling pathway	KEGG PATHWAY	ko04920	1	53	0.646461	0.86241	Aradu.9W61Z
Osteoclast differentiation	KEGG PATHWAY	ko04380	1	53	0.646461	0.86241	Araip.AT3RC
Choline metabolism in cancer	KEGG PATHWAY	ko05231	2	114	0.651336	0.86241	Araip.QK1BG|Araip.AT3RC
Hepatitis C	KEGG PATHWAY	ko05160	1	54	0.653212	0.86241	Araip.AT3RC
T cell receptor signaling pathway	KEGG PATHWAY	ko04660	1	56	0.66633	0.86712	Araip.AT3RC
Focal adhesion	KEGG PATHWAY	ko04510	1	57	0.672702	0.86712	Araip.AT3RC
Homologous recombination	KEGG PATHWAY	ko03440	2	119	0.673949	0.86712	Aradu.GT09D|Aradu.1L99Z
Pathways in cancer	KEGG PATHWAY	ko05200	2	119	0.673949	0.86712	Araip.LB5HI|Araip.AT3RC
B cell receptor signaling pathway	KEGG PATHWAY	ko04662	1	58	0.678953	0.867274	Araip.AT3RC
Arginine and proline metabolism	KEGG PATHWAY	ko00330	2	121	0.682656	0.867274	Araip.NT0XC|Aradu.60DAC
Amino sugar and nucleotide sugar metabolism	KEGG PATHWAY	ko00520	3	184	0.694351	0.876619	Araip.9T02K|Araip.BNH2T|Aradu.E70EA
Axon guidance	KEGG PATHWAY	ko04360	1	62	0.702787	0.881758	Araip.AT3RC
Peroxisome	KEGG PATHWAY	ko04146	2	129	0.715594	0.891647	Aradu.U8IBL|Araip.Y2X13
TGF-beta signaling pathway	KEGG PATHWAY	ko04350	1	65	0.719497	0.891647	Araip.AT3RC
Alzheimer's disease	KEGG PATHWAY	ko05010	2	137	0.745617	0.913151	Araip.LB5HI|Araip.AT3RC
Ascorbate and aldarate metabolism	KEGG PATHWAY	ko00053	1	72	0.754932	0.913151	Aradu.LZ48I
Long-term potentiation	KEGG PATHWAY	ko04720	1	72	0.754932	0.913151	Araip.AT3RC
Tyrosine metabolism	KEGG PATHWAY	ko00350	1	72	0.754932	0.913151	Araip.WGE5V
Adrenergic signaling in cardiomyocytes	KEGG PATHWAY	ko04261	1	75	0.768717	0.918419	Araip.AT3RC
Prostate cancer	KEGG PATHWAY	ko05215	1	75	0.768717	0.918419	Araip.AT3RC
PI3K-Akt signaling pathway	KEGG PATHWAY	ko04151	2	146	0.776108	0.918419	Aradu.9W61Z|Araip.AT3RC
Proteoglycans in cancer	KEGG PATHWAY	ko05205	1	77	0.777474	0.918419	Araip.AT3RC
AMPK signaling pathway	KEGG PATHWAY	ko04152	2	150	0.788604	0.921779	Aradu.9W61Z|Aradu.UL8XP
Antigen processing and presentation	KEGG PATHWAY	ko04612	1	81	0.794008	0.921779	Araip.G4DKZ
Phenylalanine, tyrosine and tryptophan biosynthesis	KEGG PATHWAY	ko00400	1	81	0.794008	0.921779	Araip.WGE5V
cGMP-PKG signaling pathway	KEGG PATHWAY	ko04022	1	85	0.809316	0.929301	Araip.AT3RC
Citrate cycle (TCA cycle)	KEGG PATHWAY	ko00020	1	87	0.81654	0.929301	Aradu.62PY8
Regulation of actin cytoskeleton	KEGG PATHWAY	ko04810	1	88	0.820048	0.929301	Araip.AT3RC
Cyanoamino acid metabolism	KEGG PATHWAY	ko00460	1	88	0.820048	0.929301	Aradu.QE1MY
HIF-1 signaling pathway	KEGG PATHWAY	ko04066	1	89	0.82349	0.929301	Araip.AT3RC
Phosphatidylinositol signaling system	KEGG PATHWAY	ko04070	1	91	0.830177	0.930121	Araip.T755Q
Estrogen signaling pathway	KEGG PATHWAY	ko04915	1	92	0.833426	0.930121	Araip.AT3RC
Parkinson's disease	KEGG PATHWAY	ko05012	1	94	0.839737	0.932016	Araip.LB5HI
MAPK signaling pathway	KEGG PATHWAY	ko04010	1	96	0.845811	0.933627	Araip.AT3RC
Progesterone-mediated oocyte maturation	KEGG PATHWAY	ko04914	1	100	0.857277	0.941141	Araip.AT3RC
Central carbon metabolism in cancer	KEGG PATHWAY	ko05230	1	107	0.875334	0.947817	Araip.AT3RC
Lysosome	KEGG PATHWAY	ko04142	1	108	0.87772	0.947817	Araip.9T02K
Mismatch repair	KEGG PATHWAY	ko03430	1	109	0.880061	0.947817	Aradu.GT09D
Pentose and glucuronate interconversions	KEGG PATHWAY	ko00040	1	111	0.884609	0.947817	Aradu.G3DHZ
Herpes simplex infection	KEGG PATHWAY	ko05168	1	112	0.886818	0.947817	Araip.LB5HI
Fanconi anemia pathway	KEGG PATHWAY	ko03460	1	130	0.920091	0.978203	Aradu.GT09D
DNA replication	KEGG PATHWAY	ko03030	1	137	0.930214	0.983787	Aradu.GT09D
HTLV-I infection	KEGG PATHWAY	ko05166	1	145	0.940226	0.984037	Araip.G4DKZ
Oxidative phosphorylation	KEGG PATHWAY	ko00190	1	154	0.949787	0.984037	Aradu.D61LL
Nucleotide excision repair	KEGG PATHWAY	ko03420	1	154	0.949787	0.984037	Aradu.GT09D
Endocytosis	KEGG PATHWAY	ko04144	2	244	0.949937	0.984037	Araip.IIT7G|Araip.QK1BG
Oocyte meiosis	KEGG PATHWAY	ko04114	1	164	0.95863	0.984059	Araip.AT3RC
Huntington's disease	KEGG PATHWAY	ko05016	1	167	0.960967	0.984059	Araip.LB5HI
Viral carcinogenesis	KEGG PATHWAY	ko05203	1	172	0.964572	0.984059	Araip.AT3RC
Ribosome	KEGG PATHWAY	ko03010	2	285	0.974312	0.986111	Araip.YV6NV|Aradu.43FMJ
Protein processing in endoplasmic reticulum	KEGG PATHWAY	ko04141	2	290	0.976348	0.986111	Araip.G4DKZ|Aradu.XQ3RE
Purine metabolism	KEGG PATHWAY	ko00230	1	241	0.990721	0.991743	Araip.74J1S
RNA transport	KEGG PATHWAY	ko03013	1	247	0.991743	0.991743	Araip.7Y2IR

## Sheet: 70DAF
H176-6vs.L70-6
Phenylpropanoid biosynthesis	KEGG PATHWAY	ko00940	19	223	1.7458e-06	0.000377093	Aradu.XEA0F|Aradu.U3RTW|Aradu.GBC91|Araip.SW6SF|Araip.SDI9F|Araip.J2AQK|Aradu.G7F8E|Aradu.VF4U3|Araip.C6C0T|Aradu.BNR06|Aradu.NPY88|Araip.N79SI|Araip.N7P6W|Aradu.UQP4Y|Aradu.LV8M3|Araip.NXK65|Aradu.D4D16|Aradu.QE1MY|Aradu.YY51Q
Other types of O-glycan biosynthesis	KEGG PATHWAY	ko00514	3	11	0.00315571	0.21558	Aradu.AXF3F|Araip.E9D5A|Aradu.I7KNY
Phenylalanine metabolism	KEGG PATHWAY	ko00360	9	133	0.0040776	0.21558	Aradu.XEA0F|Aradu.U3RTW|Aradu.BNR06|Araip.SW6SF|Aradu.G7F8E|Aradu.VF4U3|Araip.N79SI|Araip.N7P6W|Aradu.YY51Q
Starch and sucrose metabolism	KEGG PATHWAY	ko00500	15	306	0.00495398	0.21558	Araip.E9XPB|Aradu.7GN6Y|Araip.183TE|Aradu.2SK6X|Aradu.Q29FA|Araip.SDI9F|Aradu.L1HGF|Araip.C6C0T|Aradu.27C7S|Aradu.NPY88|Araip.89U7Q|Araip.UK5PE|Aradu.D4D16|Aradu.J45JW|Aradu.QE1MY
Cutin, suberine and wax biosynthesis	KEGG PATHWAY	ko00073	4	28	0.00499027	0.21558	Aradu.GX9JC|Araip.HWV62|Araip.2YY4D|Araip.Y2X13
Plant-pathogen interaction	KEGG PATHWAY	ko04626	12	231	0.00747505	0.269102	Araip.KU06I|XLOC_015011|XLOC_131537|Araip.V50JD|Araip.E3ZYM|XLOC_070564|XLOC_015010|XLOC_070563|Araip.AZ4FD|Araip.RT5CP|XLOC_097981|Araip.609AA
Galactose metabolism	KEGG PATHWAY	ko00052	7	105	0.0115717	0.321113	Araip.57L7Q|Araip.BNH2T|Aradu.27C7S|Aradu.G4PX6|Aradu.E70EA|Aradu.EQ3HU|Araip.L3NWH
Stilbenoid, diarylheptanoid and gingerol biosynthesis	KEGG PATHWAY	ko00945	3	20	0.0132763	0.321113	Araip.NXK65|Aradu.UQP4Y|Araip.J2AQK
Pentose and glucuronate interconversions	KEGG PATHWAY	ko00040	7	111	0.0150844	0.321113	Araip.E9XPB|Araip.9XR5N|Aradu.920JZ|Aradu.M3KDI|Aradu.G3DHZ|Aradu.J45JW|Araip.53FAG
Diterpenoid biosynthesis	KEGG PATHWAY	ko00904	4	40	0.0153523	0.321113	Aradu.Q0ZWM|Araip.7E4DK|Araip.D6V1K|Araip.SGA37
Cyanoamino acid metabolism	KEGG PATHWAY	ko00460	6	88	0.017118	0.321113	Araip.SDI9F|Aradu.QE1MY|Araip.C6C0T|Aradu.NPY88|Aradu.D4D16|Araip.Z0P0W
Nitrogen metabolism	KEGG PATHWAY	ko00910	4	42	0.0178396	0.321113	Araip.NYT7M|Araip.91947|Araip.Z0P0W|Aradu.K4APN
Carotenoid biosynthesis	KEGG PATHWAY	ko00906	4	46	0.0235301	0.390961	Araip.19Q4A|Araip.3B5FU|Aradu.H95RR|Araip.82DPQ
Inositol phosphate metabolism	KEGG PATHWAY	ko00562	6	97	0.0255789	0.394645	Araip.V7FVT|Araip.TF5RD|Aradu.32LC7|Araip.79E4D|Araip.T755Q|Aradu.569K2
Brassinosteroid biosynthesis	KEGG PATHWAY	ko00905	2	12	0.0364651	0.497736	Aradu.MK8Z3|Aradu.KWF52
Linoleic acid metabolism	KEGG PATHWAY	ko00591	3	31	0.0376352	0.497736	Aradu.G99LQ|Aradu.AS232|Araip.K56RN
Sesquiterpenoid and triterpenoid biosynthesis	KEGG PATHWAY	ko00909	2	13	0.041478	0.497736	Araip.9HV2M|Araip.9P3Y0
Protein digestion and absorption	KEGG PATHWAY	ko04974	2	13	0.041478	0.497736	Araip.I5GFF|Aradu.FT5QT
Glycerophospholipid metabolism	KEGG PATHWAY	ko00564	7	145	0.0498352	0.566547	Aradu.5S6RT|Araip.TF5RD|Araip.79E4D|Aradu.0L9GE|Araip.DT4KW|Araip.Q7M7G|Araip.VC3BC
Carbohydrate digestion and absorption	KEGG PATHWAY	ko04973	2	16	0.0579121	0.625451	Araip.89U7Q|Aradu.L1HGF
Photosynthesis	KEGG PATHWAY	ko00195	4	64	0.0615538	0.633125	Aradu.ZPB6A|Aradu.6JM4W|Aradu.EEH7X|Aradu.K0FM3
Glycerolipid metabolism	KEGG PATHWAY	ko00561	5	97	0.0730732	0.717446	Aradu.0L9GE|Aradu.5S6RT|Araip.Q7M7G|Araip.DT4KW|Araip.53FAG
Cysteine and methionine metabolism	KEGG PATHWAY	ko00270	6	131	0.0804776	0.743649	Araip.D7DEK|Araip.32J5S|Aradu.ILB9Z|Araip.RMU5T|Aradu.62W74|Aradu.93LBV
Vitamin B6 metabolism	KEGG PATHWAY	ko00750	2	20	0.0826277	0.743649	Araip.MC1F8|Aradu.B6HXN
Taurine and hypotaurine metabolism	KEGG PATHWAY	ko00430	2	21	0.0892326	0.77097	Aradu.J0RCG|Araip.DBZ8H
Zeatin biosynthesis	KEGG PATHWAY	ko00908	2	22	0.0959873	0.797433	Araip.S5WT5|Araip.RT6FK
Biosynthesis of unsaturated fatty acids	KEGG PATHWAY	ko01040	3	51	0.114069	0.892272	Aradu.JU9J9|Aradu.XM2MR|Araip.R99KE
Glyoxylate and dicarboxylate metabolism	KEGG PATHWAY	ko00630	4	81	0.115665	0.892272	Araip.91947|Araip.S6Q95|Araip.FNA76|Araip.Z0P0W
Salivary secretion	KEGG PATHWAY	ko04970	1	5	0.124188	0.910288	XLOC_131537
Amino sugar and nucleotide sugar metabolism	KEGG PATHWAY	ko00520	7	184	0.126429	0.910288	Araip.9T02K|Aradu.2SK6X|Araip.BNH2T|Aradu.BR4VK|Araip.914CH|Aradu.E70EA|Aradu.4196P
Flavonoid biosynthesis	KEGG PATHWAY	ko00941	3	55	0.133421	0.924712	Araip.NXK65|Aradu.UQP4Y|Araip.J2AQK
Carbon fixation pathways in prokaryotes	KEGG PATHWAY	ko00720	3	58	0.148626	0.924712	Araip.BSJ6S|Aradu.H5W76|Araip.4I8QR
Calcium signaling pathway	KEGG PATHWAY	ko04020	3	58	0.148626	0.924712	Aradu.2ZP0Z|XLOC_131537|Aradu.569K2
Phosphatidylinositol signaling system	KEGG PATHWAY	ko04070	4	91	0.154587	0.924712	Araip.V7FVT|Araip.T755Q|XLOC_131537|Aradu.569K2
Olfactory transduction	KEGG PATHWAY	ko04740	1	7	0.162063	0.924712	XLOC_131537
Phototransduction - fly	KEGG PATHWAY	ko04745	1	7	0.162063	0.924712	XLOC_131537
Gastric acid secretion	KEGG PATHWAY	ko04971	1	7	0.162063	0.924712	XLOC_131537
Fatty acid metabolism	KEGG PATHWAY	ko01212	5	129	0.170389	0.924712	Aradu.JU9J9|Aradu.XM2MR|Araip.R99KE|Aradu.9KZ2C|Araip.4I8QR
Porphyrin and chlorophyll metabolism	KEGG PATHWAY	ko00860	3	63	0.175106	0.924712	Araip.J5SXF|Aradu.2P8HG|Araip.JQ4V7
Thyroid hormone signaling pathway	KEGG PATHWAY	ko04919	4	97	0.179992	0.924712	Araip.79E4D|Aradu.569K2|Araip.TF5RD|Araip.AT3RC
Phototransduction	KEGG PATHWAY	ko04744	1	8	0.180384	0.924712	XLOC_131537
Circadian entrainment	KEGG PATHWAY	ko04713	2	34	0.185536	0.924712	XLOC_131537|Araip.AT3RC
Fatty acid elongation	KEGG PATHWAY	ko00062	2	37	0.209475	0.924712	Aradu.JU9J9|Araip.R99KE
Methane metabolism	KEGG PATHWAY	ko00680	4	104	0.211226	0.924712	Araip.BSJ6S|Aradu.H5W76|Aradu.KE4QA|Aradu.8BA60
Steroid hormone biosynthesis	KEGG PATHWAY	ko00140	1	10	0.215834	0.924712	Araip.R99KE
Synthesis and degradation of ketone bodies	KEGG PATHWAY	ko00072	1	11	0.232981	0.924712	Aradu.82M2C
Glycosphingolipid biosynthesis - ganglio series	KEGG PATHWAY	ko00604	1	11	0.232981	0.924712	Araip.9T02K
Rap1 signaling pathway	KEGG PATHWAY	ko04015	2	41	0.241815	0.924712	XLOC_131537|Araip.AT3RC
Pertussis	KEGG PATHWAY	ko05133	4	111	0.243835	0.924712	Araip.M3X7P|Aradu.R8J0X|XLOC_131537|Araip.AT3RC
Valine, leucine and isoleucine degradation	KEGG PATHWAY	ko00280	3	77	0.254729	0.924712	Aradu.82M2C|Araip.53FAG|Aradu.VX1BY
Bile secretion	KEGG PATHWAY	ko04976	2	43	0.258076	0.924712	Aradu.FXB1F|Aradu.UL8XP
Glutamatergic synapse	KEGG PATHWAY	ko04724	3	78	0.260624	0.924712	Araip.I5GFF|Araip.91947|Araip.AT3RC
Terpenoid backbone biosynthesis	KEGG PATHWAY	ko00900	3	78	0.260624	0.924712	Araip.7P43X|Aradu.82M2C|Aradu.UL8XP
GABAergic synapse	KEGG PATHWAY	ko04727	2	44	0.266214	0.924712	Araip.I5GFF|Araip.91947
Fatty acid biosynthesis	KEGG PATHWAY	ko00061	3	81	0.278405	0.924712	Aradu.XM2MR|Aradu.9KZ2C|Araip.4I8QR
Alanine, aspartate and glutamate metabolism	KEGG PATHWAY	ko00250	3	81	0.278405	0.924712	Araip.91947|Aradu.Q350M|Araip.NB6VC
Plant hormone signal transduction	KEGG PATHWAY	ko04075	9	318	0.288091	0.924712	Araip.136M0|Aradu.RPK4E|Araip.BNQ7D|Araip.RNU2D|Araip.J8BGM|Aradu.X0F3K|Araip.TKL7Q|Araip.6YN2V|Aradu.1LZ8T
Steroid biosynthesis	KEGG PATHWAY	ko00100	2	47	0.290609	0.924712	Araip.R6JKD|Aradu.4R68R
Isoflavonoid biosynthesis	KEGG PATHWAY	ko00943	1	15	0.297908	0.924712	Aradu.ZXR62
Limonene and pinene degradation	KEGG PATHWAY	ko00903	1	15	0.297908	0.924712	Araip.53FAG
Vascular smooth muscle contraction	KEGG PATHWAY	ko04270	2	48	0.298722	0.924712	XLOC_131537|Araip.AT3RC
cGMP-PKG signaling pathway	KEGG PATHWAY	ko04022	3	85	0.302278	0.924712	Aradu.2ZP0Z|XLOC_131537|Araip.AT3RC
Streptomycin biosynthesis	KEGG PATHWAY	ko00521	1	16	0.313264	0.924712	Aradu.32LC7
Glycosphingolipid biosynthesis - globo series	KEGG PATHWAY	ko00603	1	16	0.313264	0.924712	Araip.9T02K
Hypertrophic cardiomyopathy (HCM)	KEGG PATHWAY	ko05410	1	16	0.313264	0.924712	Aradu.9W61Z
Tetracycline biosynthesis	KEGG PATHWAY	ko00253	1	16	0.313264	0.924712	Araip.4I8QR
Glioma	KEGG PATHWAY	ko05214	2	50	0.314899	0.924712	XLOC_131537|Araip.AT3RC
Ether lipid metabolism	KEGG PATHWAY	ko00565	2	50	0.314899	0.924712	Araip.79E4D|Araip.TF5RD
Toxoplasmosis	KEGG PATHWAY	ko05145	5	165	0.314916	0.924712	Araip.M3X7P|Araip.V50JD|Araip.KU06I|Aradu.R8J0X|Araip.AT3RC
Melanogenesis	KEGG PATHWAY	ko04916	2	51	0.322958	0.924712	XLOC_131537|Araip.AT3RC
Lysine biosynthesis	KEGG PATHWAY	ko00300	1	17	0.328285	0.924712	Aradu.V8MCV
Oxytocin signaling pathway	KEGG PATHWAY	ko04921	3	91	0.338225	0.924712	Aradu.9W61Z|XLOC_131537|Araip.AT3RC
Osteoclast differentiation	KEGG PATHWAY	ko04380	2	53	0.338999	0.924712	Aradu.5K7BE|Araip.AT3RC
Inflammatory mediator regulation of TRP channels	KEGG PATHWAY	ko04750	1	18	0.342977	0.924712	XLOC_131537
Tryptophan metabolism	KEGG PATHWAY	ko00380	2	54	0.346977	0.924712	Aradu.HES8F|Araip.53FAG
Photosynthesis - antenna proteins	KEGG PATHWAY	ko00196	1	20	0.371408	0.924712	Aradu.L9MZU
Leishmaniasis	KEGG PATHWAY	ko05140	3	97	0.374059	0.924712	Araip.M3X7P|Aradu.R8J0X|Araip.AT3RC
Riboflavin metabolism	KEGG PATHWAY	ko00740	1	21	0.385159	0.924712	Aradu.5K7BE
Pyruvate metabolism	KEGG PATHWAY	ko00620	4	140	0.386161	0.924712	Araip.BSJ6S|Aradu.H5W76|Araip.4I8QR|Araip.53FAG
MicroRNAs in cancer	KEGG PATHWAY	ko05206	3	101	0.397744	0.924712	Aradu.M1A8C|Aradu.FXB1F|Araip.5RQ6Z
Carbon fixation in photosynthetic organisms	KEGG PATHWAY	ko00710	3	101	0.397744	0.924712	Araip.BSJ6S|Aradu.H5W76|Araip.FNA76
Two-component system	KEGG PATHWAY	ko02020	1	22	0.398611	0.924712	Araip.91947
Neurotrophin signaling pathway	KEGG PATHWAY	ko04722	4	146	0.415747	0.924712	Araip.M3X7P|Aradu.R8J0X|XLOC_131537|Araip.AT3RC
Toll-like receptor signaling pathway	KEGG PATHWAY	ko04620	3	107	0.432784	0.924712	Araip.M3X7P|Aradu.R8J0X|Araip.AT3RC
Aldosterone-regulated sodium reabsorption	KEGG PATHWAY	ko04960	1	25	0.437228	0.924712	Araip.AT3RC
Selenocompound metabolism	KEGG PATHWAY	ko00450	1	25	0.437228	0.924712	Aradu.93LBV
GnRH signaling pathway	KEGG PATHWAY	ko04912	2	66	0.43959	0.924712	XLOC_131537|Araip.AT3RC
Glycolysis / Gluconeogenesis	KEGG PATHWAY	ko00010	5	194	0.440099	0.924712	Aradu.8BA60|Aradu.KE4QA|Aradu.TI2CX|Araip.53FAG|Aradu.9YK5E
Choline metabolism in cancer	KEGG PATHWAY	ko05231	3	114	0.472677	0.924712	Araip.Q0MMZ|Araip.V7FVT|Araip.AT3RC
Butanoate metabolism	KEGG PATHWAY	ko00650	1	28	0.47337	0.924712	Aradu.82M2C
Nicotinate and nicotinamide metabolism	KEGG PATHWAY	ko00760	1	28	0.47337	0.924712	Aradu.UM7TW
Ubiquinone and other terpenoid-quinone biosynthesis	KEGG PATHWAY	ko00130	2	71	0.476044	0.924712	Aradu.XR1NY|Araip.N7P6W
Ascorbate and aldarate metabolism	KEGG PATHWAY	ko00053	2	72	0.483161	0.924712	Aradu.LZ48I|Araip.53FAG
Long-term potentiation	KEGG PATHWAY	ko04720	2	72	0.483161	0.924712	XLOC_131537|Araip.AT3RC
Chagas disease (American trypanosomiasis)	KEGG PATHWAY	ko05142	3	116	0.483842	0.924712	Araip.M3X7P|Aradu.R8J0X|Araip.AT3RC
Thyroid hormone synthesis	KEGG PATHWAY	ko04918	1	30	0.496168	0.924712	Araip.G4DKZ
Adrenergic signaling in cardiomyocytes	KEGG PATHWAY	ko04261	2	75	0.504148	0.924712	XLOC_131537|Araip.AT3RC
Rheumatoid arthritis	KEGG PATHWAY	ko05323	1	31	0.507195	0.924712	Aradu.5K7BE
MAPK signaling pathway - fly	KEGG PATHWAY	ko04013	1	31	0.507195	0.924712	Araip.AT3RC
mTOR signaling pathway	KEGG PATHWAY	ko04150	2	76	0.51102	0.924712	Aradu.9W61Z|Araip.AT3RC
Glycosaminoglycan degradation	KEGG PATHWAY	ko00531	1	32	0.517981	0.924712	Araip.9T02K
Pancreatic secretion	KEGG PATHWAY	ko04972	1	33	0.528532	0.924712	Araip.RDQ71
Ras signaling pathway	KEGG PATHWAY	ko04014	2	80	0.537877	0.924712	XLOC_131537|Araip.AT3RC
Circadian rhythm	KEGG PATHWAY	ko04710	1	34	0.538852	0.924712	Aradu.9W61Z
Dorso-ventral axis formation	KEGG PATHWAY	ko04320	1	34	0.538852	0.924712	Araip.AT3RC
Serotonergic synapse	KEGG PATHWAY	ko04726	1	34	0.538852	0.924712	Araip.AT3RC
Amphetamine addiction	KEGG PATHWAY	ko05031	1	35	0.548947	0.924712	XLOC_131537
Platelet activation	KEGG PATHWAY	ko04611	1	35	0.548947	0.924712	Araip.AT3RC
Fc epsilon RI signaling pathway	KEGG PATHWAY	ko04664	1	35	0.548947	0.924712	Araip.AT3RC
alpha-Linolenic acid metabolism	KEGG PATHWAY	ko00592	2	83	0.557342	0.924712	Aradu.AS232|Aradu.TI2CX
Chloroalkane and chloroalkene degradation	KEGG PATHWAY	ko00625	1	36	0.558821	0.924712	Araip.53FAG
Cholinergic synapse	KEGG PATHWAY	ko04725	1	36	0.558821	0.924712	Araip.AT3RC
Thyroid cancer	KEGG PATHWAY	ko05216	1	36	0.558821	0.924712	Araip.AT3RC
Endocrine and other factor-regulated calcium reabsorption	KEGG PATHWAY	ko04961	1	37	0.56848	0.924712	Araip.RDQ71
Acute myeloid leukemia	KEGG PATHWAY	ko05221	1	37	0.56848	0.924712	Araip.AT3RC
TNF signaling pathway	KEGG PATHWAY	ko04668	1	37	0.56848	0.924712	Araip.AT3RC
NF-kappa B signaling pathway	KEGG PATHWAY	ko04064	2	85	0.569991	0.924712	Araip.M3X7P|Aradu.R8J0X
Other glycan degradation	KEGG PATHWAY	ko00511	1	38	0.577927	0.924712	Araip.9T02K
Shigellosis	KEGG PATHWAY	ko05131	1	38	0.577927	0.924712	Araip.AT3RC
Bladder cancer	KEGG PATHWAY	ko05219	1	38	0.577927	0.924712	Araip.AT3RC
Tuberculosis	KEGG PATHWAY	ko05152	4	181	0.578016	0.924712	Araip.M3X7P|Aradu.R8J0X|XLOC_131537|Araip.AT3RC
Histidine metabolism	KEGG PATHWAY	ko00340	1	39	0.587168	0.924712	Araip.53FAG
Regulation of actin cytoskeleton	KEGG PATHWAY	ko04810	2	88	0.58847	0.924712	Araip.V7FVT|Araip.AT3RC
FoxO signaling pathway	KEGG PATHWAY	ko04068	2	89	0.594498	0.924712	Aradu.9W61Z|Araip.AT3RC
Propanoate metabolism	KEGG PATHWAY	ko00640	1	40	0.596207	0.924712	Araip.4I8QR
Salmonella infection	KEGG PATHWAY	ko05132	1	40	0.596207	0.924712	Araip.AT3RC
Long-term depression	KEGG PATHWAY	ko04730	1	40	0.596207	0.924712	Araip.AT3RC
Prolactin signaling pathway	KEGG PATHWAY	ko04917	1	40	0.596207	0.924712	Araip.AT3RC
Vasopressin-regulated water reabsorption	KEGG PATHWAY	ko04962	1	40	0.596207	0.924712	Araip.RDQ71
Non-small cell lung cancer	KEGG PATHWAY	ko05223	1	40	0.596207	0.924712	Araip.AT3RC
Signaling pathways regulating pluripotency of stem cells	KEGG PATHWAY	ko04550	1	41	0.605049	0.924712	Araip.AT3RC
Insulin signaling pathway	KEGG PATHWAY	ko04910	3	140	0.607751	0.924712	Aradu.9W61Z|XLOC_131537|Araip.AT3RC
cAMP signaling pathway	KEGG PATHWAY	ko04024	2	92	0.612183	0.924712	XLOC_131537|Araip.AT3RC
Apoptosis	KEGG PATHWAY	ko04210	2	92	0.612183	0.924712	Araip.M3X7P|Aradu.R8J0X
Estrogen signaling pathway	KEGG PATHWAY	ko04915	2	92	0.612183	0.924712	XLOC_131537|Araip.AT3RC
Melanoma	KEGG PATHWAY	ko05218	1	42	0.613698	0.924712	Araip.AT3RC
Alcoholism	KEGG PATHWAY	ko05034	2	93	0.617946	0.924712	XLOC_131537|Araip.AT3RC
Retrograde endocannabinoid signaling	KEGG PATHWAY	ko04723	1	43	0.622157	0.924712	Araip.AT3RC
Prion diseases	KEGG PATHWAY	ko05020	1	43	0.622157	0.924712	Araip.AT3RC
Renal cell carcinoma	KEGG PATHWAY	ko05211	1	43	0.622157	0.924712	Araip.AT3RC
Fatty acid degradation	KEGG PATHWAY	ko00071	2	95	0.629273	0.924712	Aradu.TI2CX|Araip.53FAG
Fc gamma R-mediated phagocytosis	KEGG PATHWAY	ko04666	2	95	0.629273	0.924712	Araip.V7FVT|Araip.AT3RC
Adherens junction	KEGG PATHWAY	ko04520	1	44	0.630432	0.924712	Araip.AT3RC
Chemokine signaling pathway	KEGG PATHWAY	ko04062	1	44	0.630432	0.924712	Araip.AT3RC
Pancreatic cancer	KEGG PATHWAY	ko05212	1	44	0.630432	0.924712	Araip.AT3RC
Endometrial cancer	KEGG PATHWAY	ko05213	1	45	0.638525	0.924712	Araip.AT3RC
Sphingolipid metabolism	KEGG PATHWAY	ko00600	1	45	0.638525	0.924712	Aradu.AMA0U
ErbB signaling pathway	KEGG PATHWAY	ko04012	1	46	0.646442	0.924712	Araip.AT3RC
ABC transporters	KEGG PATHWAY	ko02010	1	46	0.646442	0.924712	Aradu.FXB1F
SNARE interactions in vesicular transport	KEGG PATHWAY	ko04130	1	46	0.646442	0.924712	Araip.WYW75
NOD-like receptor signaling pathway	KEGG PATHWAY	ko04621	1	46	0.646442	0.924712	Araip.AT3RC
Glycine, serine and threonine metabolism	KEGG PATHWAY	ko00260	2	101	0.661686	0.929627	Aradu.KE4QA|Aradu.8BA60
Chronic myeloid leukemia	KEGG PATHWAY	ko05220	1	50	0.676416	0.929627	Araip.AT3RC
Type II diabetes mellitus	KEGG PATHWAY	ko04930	1	50	0.676416	0.929627	Araip.AT3RC
Natural killer cell mediated cytotoxicity	KEGG PATHWAY	ko04650	1	51	0.683505	0.929627	Araip.AT3RC
Lysine degradation	KEGG PATHWAY	ko00310	1	51	0.683505	0.929627	Araip.53FAG
Colorectal cancer	KEGG PATHWAY	ko05210	1	52	0.690439	0.929627	Araip.AT3RC
Gap junction	KEGG PATHWAY	ko04540	1	52	0.690439	0.929627	Araip.AT3RC
VEGF signaling pathway	KEGG PATHWAY	ko04370	1	52	0.690439	0.929627	Araip.AT3RC
Lysosome	KEGG PATHWAY	ko04142	2	108	0.69658	0.929627	Araip.9T02K|Araip.VC3BC
Regulation of autophagy	KEGG PATHWAY	ko04140	1	53	0.697221	0.929627	Aradu.9W61Z
Adipocytokine signaling pathway	KEGG PATHWAY	ko04920	1	53	0.697221	0.929627	Aradu.9W61Z
Hepatitis C	KEGG PATHWAY	ko05160	1	54	0.703854	0.932715	Araip.AT3RC
T cell receptor signaling pathway	KEGG PATHWAY	ko04660	1	56	0.71669	0.940638	Araip.AT3RC
Influenza A	KEGG PATHWAY	ko05164	3	167	0.721468	0.940638	Araip.M3X7P|Aradu.R8J0X|Araip.AT3RC
Focal adhesion	KEGG PATHWAY	ko04510	1	57	0.722898	0.940638	Araip.AT3RC
B cell receptor signaling pathway	KEGG PATHWAY	ko04662	1	58	0.72897	0.942859	Araip.AT3RC
Sphingolipid signaling pathway	KEGG PATHWAY	ko04071	2	117	0.737014	0.945576	Aradu.AMA0U|Araip.AT3RC
Carbon metabolism	KEGG PATHWAY	ko01200	7	378	0.739825	0.945576	Araip.FNA76|Araip.BSJ6S|Aradu.8BA60|Aradu.H5W76|Aradu.KE4QA|Araip.Z0P0W|Araip.4I8QR
Dopaminergic synapse	KEGG PATHWAY	ko04728	1	61	0.746402	0.946206	XLOC_131537
Axon guidance	KEGG PATHWAY	ko04360	1	62	0.75196	0.946206	Araip.AT3RC
Arginine and proline metabolism	KEGG PATHWAY	ko00330	2	121	0.75346	0.946206	Araip.91947|Araip.53FAG
TGF-beta signaling pathway	KEGG PATHWAY	ko04350	1	65	0.767916	0.949231	Araip.AT3RC
beta-Alanine metabolism	KEGG PATHWAY	ko00410	1	67	0.77798	0.949231	Araip.53FAG
Peroxisome	KEGG PATHWAY	ko04146	2	129	0.783706	0.949231	Araip.S6Q95|Araip.Y2X13
Measles	KEGG PATHWAY	ko05162	2	132	0.794181	0.949231	Araip.M3X7P|Aradu.R8J0X
Tyrosine metabolism	KEGG PATHWAY	ko00350	1	72	0.801275	0.949231	Aradu.TI2CX
Base excision repair	KEGG PATHWAY	ko03410	1	73	0.805633	0.949231	Aradu.WT391
Alzheimer's disease	KEGG PATHWAY	ko05010	2	137	0.810646	0.949231	XLOC_131537|Araip.AT3RC
Ribosome biogenesis in eukaryotes	KEGG PATHWAY	ko03008	2	138	0.813794	0.949231	Araip.J8YUW|Aradu.666F3
Prostate cancer	KEGG PATHWAY	ko05215	1	75	0.814064	0.949231	Araip.AT3RC
Biosynthesis of amino acids	KEGG PATHWAY	ko01230	6	364	0.821889	0.949231	Aradu.52DEQ|Aradu.V8MCV|Aradu.8BA60|Aradu.KE4QA|Aradu.93LBV|Araip.91947
Proteoglycans in cancer	KEGG PATHWAY	ko05205	1	77	0.82213	0.949231	Araip.AT3RC
Hepatitis B	KEGG PATHWAY	ko05161	1	77	0.82213	0.949231	Araip.AT3RC
Chemical carcinogenesis	KEGG PATHWAY	ko05204	1	80	0.83358	0.949231	Aradu.E6KMV
HTLV-I infection	KEGG PATHWAY	ko05166	2	145	0.834555	0.949231	Aradu.2ZP0Z|Araip.G4DKZ
Antigen processing and presentation	KEGG PATHWAY	ko04612	1	81	0.837231	0.949231	Araip.G4DKZ
Phenylalanine, tyrosine and tryptophan biosynthesis	KEGG PATHWAY	ko00400	1	81	0.837231	0.949231	Aradu.52DEQ
PI3K-Akt signaling pathway	KEGG PATHWAY	ko04151	2	146	0.837344	0.949231	Aradu.9W61Z|Araip.AT3RC
AMPK signaling pathway	KEGG PATHWAY	ko04152	2	150	0.848081	0.949231	Aradu.9W61Z|Aradu.UL8XP
Metabolism of xenobiotics by cytochrome P450	KEGG PATHWAY	ko00980	1	85	0.851051	0.949231	Aradu.E6KMV
Synaptic vesicle cycle	KEGG PATHWAY	ko04721	1	86	0.85432	0.949231	Araip.WYW75
HIF-1 signaling pathway	KEGG PATHWAY	ko04066	1	89	0.863701	0.949231	Araip.AT3RC
Phagosome	KEGG PATHWAY	ko04145	1	90	0.866692	0.949231	Araip.G4DKZ
Legionellosis	KEGG PATHWAY	ko05134	1	92	0.872479	0.949231	Aradu.Z753H
Drug metabolism - cytochrome P450	KEGG PATHWAY	ko00982	1	93	0.875278	0.949231	Aradu.E6KMV
Non-alcoholic fatty liver disease (NAFLD)	KEGG PATHWAY	ko04932	1	94	0.878016	0.949231	Aradu.9W61Z
Parkinson's disease	KEGG PATHWAY	ko05012	1	94	0.878016	0.949231	Aradu.2ZP0Z
Ribosome	KEGG PATHWAY	ko03010	4	285	0.879275	0.949231	Araip.YV6NV|Aradu.43FMJ|Aradu.A4D5T|Araip.KF79G
Oocyte meiosis	KEGG PATHWAY	ko04114	2	164	0.880769	0.949231	XLOC_131537|Araip.AT3RC
MAPK signaling pathway	KEGG PATHWAY	ko04010	1	96	0.883312	0.949231	Araip.AT3RC
Progesterone-mediated oocyte maturation	KEGG PATHWAY	ko04914	1	100	0.893227	0.955133	Araip.AT3RC
Central carbon metabolism in cancer	KEGG PATHWAY	ko05230	1	107	0.908597	0.961535	Araip.AT3RC
Endocytosis	KEGG PATHWAY	ko04144	3	244	0.908833	0.961535	Araip.B9NAQ|Araip.RDQ71|Araip.V7FVT
Mismatch repair	KEGG PATHWAY	ko03430	1	109	0.912568	0.961535	Aradu.QM4PI
Pyrimidine metabolism	KEGG PATHWAY	ko00240	2	193	0.928828	0.968914	Araip.UX8AJ|Aradu.463X7
Pathways in cancer	KEGG PATHWAY	ko05200	1	119	0.929985	0.968914	Araip.AT3RC
Meiosis - yeast	KEGG PATHWAY	ko04113	1	121	0.933028	0.968914	Aradu.7W2Z9
Glutathione metabolism	KEGG PATHWAY	ko00480	1	135	0.950939	0.982789	Aradu.E6KMV
Oxidative phosphorylation	KEGG PATHWAY	ko00190	1	154	0.967851	0.992248	Aradu.QMU6X
Ubiquitin mediated proteolysis	KEGG PATHWAY	ko04120	1	165	0.974834	0.992248	Aradu.4QD6E
Huntington's disease	KEGG PATHWAY	ko05016	1	167	0.97593	0.992248	Aradu.2ZP0Z
Viral carcinogenesis	KEGG PATHWAY	ko05203	1	172	0.978467	0.992248	Araip.AT3RC
Protein processing in endoplasmic reticulum	KEGG PATHWAY	ko04141	2	290	0.988509	0.995961	Araip.V3N9B|Araip.G4DKZ
Purine metabolism	KEGG PATHWAY	ko00230	1	241	0.995381	0.995961	Aradu.R7I2N
RNA transport	KEGG PATHWAY	ko03013	1	247	0.995961	0.995961	Araip.WMP7D
