# Supplementary material for: Transcriptomic Analysis Reveals the High-Oleic Acid Feedback Regulating the Homologous Gene Expression of Stearoyl-ACP Desaturase 2 (SAD2) in Peanuts
Source: Int J Mol Sci. 2019 Jun 25;20(12):3091. doi: 10.3390/ijms20123091 (PMC6628111; doi:10.3390/ijms20123091)
Supplement: Supplementary file 1 [file ijms-20-03091-s001.zip › SP files/SP Table7.xls]

## Sheet: Sheet1
Table S7. Trend analysis of total DEGs
Gene ID	SPOT	Profile	Stage1	Stage2	Stage3	Stage4	Stage5	Stage6
ARADU.B98FL	ID_2	11	0	2.6	7.23	1.11	0.09	2.91
ARAIP.54LLW	ID_3	12	0	0.73	-0.03	-0.33	-0.15	-0.32
ARAIP.QL91M	ID_5	17	0	0.83	1.12	0.71	0.75	0.52
XLOC_023807	ID_6	11	0	-0.48	3.15	0.23	0.35	2.12
ARAIP.W7MPN	ID_7	11	0	1.25	1.94	0.27	0.21	0.27
ARAIP.53FAG	ID_10	1	0	-2.29	-1.92	-2.09	-2.01	-0.66
ARADU.CA0F7	ID_11	11	0	2.19	3.13	0.66	1.09	0.92
ARAIP.ET7IL	ID_12	5	0	-3.24	2.2	-2.37	-1.17	2.21
ARADU.9C9ZX	ID_13	13	0	2.21	1.01	0.61	0.82	0.28
ARADU.199G1	ID_14	19	0	0	1.25	0.96	2.13	3.76
ARAIP.LA28K	ID_15	19	0	0.02	0.17	0.71	0.76	1.36
ARADU.QZS0Y	ID_16	11	0	8.24	20.05	2.69	2.56	1.27
ARAIP.UUK59	ID_19	0	0	0.65	0.24	-0.73	-0.05	-0.78
ARAIP.MS6FQ	ID_20	16	0	1.12	1.35	0.73	0.65	1.4
ARAIP.7JX0P	ID_22	12	0	0.64	-0.54	-0.61	-0.57	-0.58
ARAIP.R4V5M	ID_24	11	0	2.92	4.77	-0.98	-0.84	-0.93
ARADU.B6ELE	ID_25	11	0	2.85	4.99	1.84	0.92	1.22
ARADU.RKT3L	ID_26	11	0	0.77	1.58	0.12	-0.1	-0.11
XLOC_093981	ID_28	0	0	-52.92	-27.09	-34.67	-45.35	-46.87
ARAIP.9353U	ID_29	16	0	1.12	1.33	0.85	-0.1	0.7
ARAIP.2E3EC	ID_32	13	0	6.49	2.28	3.1	2.91	1.52
ARADU.9HL9M	ID_33	12	0	0.95	-0.05	-0.23	-0.25	-0.27
ARADU.RQH3E	ID_34	12	0	2.15	1.22	-0.84	-0.55	-1.02
ARADU.UDE9J	ID_36	11	0	0.41	1.31	0.6	-0.05	0.53
ARAIP.K3FR3	ID_37	19	0	-0.64	1.35	3.28	3.61	3.32
ARAIP.SDI9F	ID_38	11	0	2.49	18.97	10.25	4.83	2.75
ARAIP.MT0F6	ID_39	18	0	2.35	5.7	3.81	1.93	2.9
ARAIP.HF5I3	ID_40	12	0	1.27	0.69	0.04	0.02	0.04
ARADU.CS1KJ	ID_42	19	0	-2.26	1.03	1.04	3.16	3.31
ARADU.J2BV7	ID_43	13	0	1.61	0.44	0.36	0.76	-0.13
XLOC_031355	ID_44	13	0	1.59	0.88	0.49	0.84	0.39
ARADU.VWQ48	ID_47	11	0	0.24	7.46	0.58	0.98	-0.99
ARADU.AI6BS	ID_48	13	0	0.91	0.68	0.03	0.26	-0.17
ARAIP.P3DTL	ID_51	0	0	0.13	-0.75	-0.98	-0.94	-0.96
ARAIP.SM2FK	ID_53	12	0	1.55	0.45	-0.96	-0.98	-1.14
XLOC_019627	ID_54	2	0	-2.33	-4.19	-2.68	-4.14	-4.37
ARAIP.85ZYS	ID_55	19	0	-0.37	2.05	2.59	3.8	3.56
ARAIP.Y3X5F	ID_56	2	0	-38.6	-32.57	-32.75	-34.34	-32.34
ARADU.W7K9Z	ID_57	2	0	-3.72	-3.83	-3.49	-3.35	-3.87
ARAIP.17AJZ	ID_58	18	0	1.09	1.73	1.62	1.16	0.42
XLOC_129793	ID_59	0	0	-22.69	-21.24	-24.48	-26.99	-26.96
ARAIP.4KB77	ID_60	5	0	-5.34	-0.6	-4.2	-3.38	-1.5
ARADU.N6RAF	ID_62	5	0	-1.74	-0.4	-0.14	-0.07	1.87
ARADU.2Q1S0	ID_63	16	0	4.99	5.21	0.96	0.78	1.44
ARADU.2C9WA	ID_64	2	0	-103.29	-99.92	-94.36	-97.91	-96.99
ARAIP.LJJ47	ID_65	4	0	-5.27	-2.3	-4.18	-4.05	-4.13
ARADU.MEV99	ID_68	0	0	0.36	-1.08	-1.41	-1.39	-1.45
ARADU.CKL4Y	ID_69	0	0	-5.93	-6.92	-7.34	-7.32	-8.63
ARADU.BM68M	ID_70	12	0	4.1	-0.04	-2.08	-2.08	-2.03
ARADU.23179	ID_71	11	0	4.65	18.83	10.49	5.85	4.47
ARADU.YQ79D	ID_72	18	0	1.87	5.48	3.46	2.56	2.35
ARADU.I27F7	ID_75	11	0	32.78	68.18	5.94	1.62	4.01
ARAIP.DPK8U	ID_76	2	0	-1.38	-1.95	-1.97	-1.92	-1.84
ARADU.5U8FQ	ID_78	1	0	-2.14	-3.03	-2.21	-1.64	-0.85
ARADU.XA7KS	ID_79	5	0	-0.34	0.62	-0.13	0.3	1.11
ARADU.6P44A	ID_81	0	0	-2.44	-4.51	-4.62	-4.55	-4.95
ARAIP.SW6SF	ID_82	5	0	-0.95	1.91	-0.57	0.32	1.2
ARADU.7Q9EW	ID_84	0	0	0.15	0.06	-1.3	-1.31	-0.91
XLOC_071867	ID_86	5	0	-2.96	-0.6	0.66	-0.96	3.54
ARADU.FUM6Z	ID_87	13	0	1.05	-0.07	-0.18	0.25	-0.14
ARADU.99F66	ID_88	17	0	1.28	1.08	1.35	1.25	1.25
ARADU.4R69H	ID_89	0	0	2.17	2.2	-1.46	-2.3	-2.07
ARADU.VJ1BE	ID_90	18	0	1.75	11.09	7.64	4.72	3.08
ARADU.C4R9R	ID_91	6	0	-1.82	-0.26	-1.12	-2.03	-1.5
ARAIP.0X0YN	ID_93	0	0	-0.15	-1.86	-2.1	-1.98	-1.81
ARADU.2B9FT	ID_94	5	0	-0.52	0.68	-0.39	0.35	0.61
ARADU.S073D	ID_95	16	0	0.42	1.17	0.35	0.42	0.93
ARADU.60UK7	ID_96	0	0	-0.51	-0.91	-1.94	-2.11	-2.15
ARADU.YHF88	ID_97	12	0	1.69	1.03	-1.09	-0.93	-0.85
ARADU.934TY	ID_98	0	0	1.44	-0.67	-1.35	-1.36	-1.62
ARADU.WA7XQ	ID_100	11	0	-1.27	4.25	0.69	1.8	2.75
ARADU.QG2PF	ID_101	17	0	2.43	6.99	4.57	3.81	3.64
ARAIP.ML4Q2	ID_102	19	0	-0.05	1.09	0.63	0.72	1.67
ARADU.DF7HX	ID_105	2	0	-1139.45	-1125.54	-1131.43	-1137.81	-1136.76
ARAIP.FH0QI	ID_107	5	0	0.02	1.31	0.26	0.63	1.45
ARADU.412P9	ID_108	12	0	0.84	-0.28	-0.52	-0.39	-0.42
ARADU.UXN6T	ID_109	0	0	-1.45	-2.72	-3.1	-2.72	-3.04
ARADU.NK24P	ID_115	0	0	-32.94	-53.59	-54.44	-54.64	-55.31
ARAIP.YE1CZ	ID_116	11	0	0.8	1.95	-0.2	0.17	0.15
ARADU.B5TNQ	ID_117	0	0	-0.71	-2.29	-2.45	-2.48	-2.5
XLOC_118706	ID_118	2	0	-3721.35	-3714.39	-3718.97	-3721.9	-3719.27
ARAIP.S4KSY	ID_119	17	0	0.72	7.53	3.8	4.04	3.84
ARADU.51TEZ	ID_120	12	0	3.75	0.63	0.06	0.19	-0.02
ARAIP.DEB1S	ID_121	11	0	-0.25	0.81	0.04	0.26	0.3
ARADU.E0LF3	ID_122	4	0	-1.81	0.84	-1.17	0.87	-0.18
ARADU.V679H	ID_123	16	0	0.8	0.76	0.6	0.38	1.11
ARADU.8WP5Z	ID_124	12	0	0.97	0.5	-0.39	-0.64	-0.03
ARAIP.4SF0H	ID_125	0	0	0.43	-0.56	-0.68	-0.66	-0.63
ARADU.T6WIZ	ID_126	0	0	-1.49	-1.97	-2.17	-2.22	-2.33
ARADU.RJH06	ID_129	12	0	1.16	0.59	0.17	0.22	0.12
ARAIP.G9RMH	ID_130	5	0	-0.87	1.81	0.28	0.6	2.02
ARADU.L65IQ	ID_132	12	0	2.87	0.62	0.13	-0.2	-0.43
ARADU.1H2D4	ID_133	16	0	1.92	0.34	0.05	0.48	1.09
ARADU.N89M1	ID_134	18	0	0.9	1.63	1.1	0.47	0.66
ARADU.569K2	ID_136	0	0	-0.11	-0.89	-1.03	-0.83	-1.07
ARAIP.8E8S1	ID_137	0	0	-0.1	0.32	-1.43	-1.26	-0.79
ARADU.1AP46	ID_138	19	0	-0.92	1.12	1.94	0.33	4.07
ARADU.V2P28	ID_139	11	0	-3.11	33.65	17.32	12.97	-0.05
ARADU.FWA9B	ID_140	18	0	3.07	15.59	9.47	6.91	3.87
ARAIP.PK9UC	ID_142	17	0	1.07	2.21	0.53	1.31	0.23
ARADU.VV1WJ	ID_143	11	0	3.49	12.03	3.98	3.32	2.23
ARAIP.QJT7Y	ID_144	12	0	1.92	0.16	-0.34	-0.34	-0.26
ARAIP.F0Y7Z	ID_145	19	0	0.02	1.12	0.54	1.21	2.29
ARAIP.55EZJ	ID_146	5	0	-0.3	0.12	0.15	-0.01	0.91
ARADU.1D4P2	ID_147	11	0	1.48	6.88	2.88	3.06	4.45
ARAIP.PD40Z	ID_149	18	0	1.18	9.8	10.32	5.56	5.59
ARAIP.LUU1Z	ID_150	17	0	-0.17	1.3	0.5	0.73	0.96
ARAIP.PU48P	ID_151	17	0	2.54	3.61	1.44	1.94	1.71
ARAIP.0WL30	ID_152	5	0	-0.68	0.1	0.18	0.38	1.44
ARAIP.QDN6F	ID_153	0	0	0.38	-0.78	-1.61	-1.17	-1.73
ARADU.ZH9JR	ID_156	12	0	1.1	0.47	-0.42	-0.34	-0.63
ARADU.28P5F	ID_157	19	0	1.19	2.13	6.51	5.19	3.24
ARADU.AK8HB	ID_158	2	0	-4.7	-6.06	-6.16	-5.86	-5.91
ARADU.3KJ9A	ID_160	0	0	-0.64	-1.02	-1.06	-1.06	-1.06
ARADU.AB7NH	ID_161	12	0	0.75	-0.75	-1.12	-1.32	-1
ARAIP.35AW1	ID_162	0	0	0.84	-0.82	-1.02	-1.04	-1.06
XLOC_130020	ID_163	11	0	-1.16	6.29	0.02	0.56	3.15
ARAIP.S8PLT	ID_164	11	0	-2.27	4.77	-0.11	1.28	2.43
ARAIP.VC6AK	ID_166	11	0	-0.86	8.97	1.56	0.08	0.12
ARAIP.GJZ9T	ID_167	16	0	2.34	1.45	0.8	1.11	1.45
ARAIP.I5GFF	ID_168	17	0	2.27	1.72	1.52	1.8	0.65
ARADU.T693K	ID_169	5	0	-0.5	1.23	0.27	0.53	1.27
ARADU.0JT6M	ID_170	19	0	0.13	1.42	0.6	1.87	1.61
ARAIP.8TB4E	ID_172	2	0	-15.52	-15.34	-16.96	-16.99	-16.94
ARAIP.170VT	ID_173	11	0	4.62	34.29	2.5	-1.44	-1.1
ARADU.C6IAJ	ID_175	2	0	-1.77	-2.02	-1.95	-1.4	-1.84
ARAIP.NXK65	ID_176	6	0	-1.04	1.28	0.43	-0.07	1.3
ARAIP.RT3P8	ID_177	6	0	-9.53	-4.04	-5.26	-7.04	-4.35
ARADU.L9MZU	ID_178	13	0	1.37	0.63	0.4	0.58	0.25
ARADU.D4CJV	ID_179	16	0	2.19	2.1	-0.02	-0.11	0
ARADU.R56GY	ID_184	0	0	-1.78	-3.13	-3.75	-3.93	-4.33
ARADU.UJ5WJ	ID_185	0	0	-2.35	-4.42	-4.75	-4.62	-4.96
ARAIP.4Q8UK	ID_186	17	0	0.95	2.13	0.59	0.97	1.42
ARADU.C87QH	ID_188	6	0	-2.22	0.37	-0.49	-0.62	-0.49
ARAIP.J8YSH	ID_189	0	0	-1.84	-3.06	-3.12	-2.52	-3.32
ARADU.VLW89	ID_190	19	0	0.19	0.4	0.57	0.71	1.03
ARADU.X8MF9	ID_191	0	0	0.53	-0.23	-0.67	-0.34	-0.55
ARAIP.F4CVW	ID_192	0	0	0.42	-1.09	-2.14	-1.99	-2.14
ARAIP.TN7YM	ID_193	12	0	36.7	14	6.9	2.36	1.07
ARAIP.GD26H	ID_195	0	0	-1.78	-2.33	-2.63	-2.18	-2.41
ARAIP.2I1EM	ID_197	0	0	0.18	-3.97	-4.05	-3.91	-4.36
ARAIP.48FMM	ID_198	6	0	-0.84	2.22	0.37	-0.11	1.83
ARAIP.DL86S	ID_199	12	0	1.38	1.06	-0.19	-0.04	-0.3
ARAIP.95YSF	ID_200	12	0	1.34	0.53	0.07	0.05	0.08
XLOC_011315	ID_201	0	0	0.59	-2.9	-3.4	-3.53	-3.69
ARADU.TDU0W	ID_202	0	0	-0.18	-0.51	-1.51	-1.28	-1.11
ARADU.K4APN	ID_203	0	0	0.44	-0.84	-1	-0.99	-1.01
ARAIP.C6C0T	ID_204	5	0	-2.85	-0.73	-1.43	-1.54	2.39
ARAIP.J0JC5	ID_205	11	0	-0.34	1.47	-0.5	0.03	-0.08
ARAIP.5X628	ID_206	0	0	0.96	-0.75	-0.96	-0.85	-1.08
ARADU.9Y73E	ID_207	17	0	0.23	0.62	0.28	0.93	-0.11
ARADU.9KZ2C	ID_208	11	0	0.43	1.94	0.41	0.79	1.06
ARADU.9B52Q	ID_209	19	0	0.56	2.73	2.69	3.08	3.39
ARAIP.V2CL1	ID_211	19	0	0.08	1.93	0.88	1.75	4.19
ARAIP.VZ2HX	ID_212	2	0	-120.05	-116.02	-107.48	-108.77	-113.59
XLOC_115579	ID_213	0	0	-1.61	-5.14	-4.02	-4.37	-4.92
ARAIP.AQN9K	ID_214	12	0	0.96	0.08	-0.68	-0.67	-0.5
ARAIP.71FLX	ID_215	18	0	1.87	1.63	1.1	0.55	0.45
ARADU.T06K7	ID_216	16	0	1.47	0.74	0.4	0.51	0.59
ARADU.YA6WS	ID_217	19	0	-0.81	0.49	1.16	1.65	3.54
ARAIP.J8BGM	ID_218	17	0	1.26	2	1.22	1.58	1.15
ARAIP.B594V	ID_220	16	0	1.18	1.6	0.87	0.83	1.13
ARADU.NC5JV	ID_221	18	0	1.5	1.58	1.14	0.95	0.52
ARAIP.LQ4US	ID_222	18	0	1.57	3.73	3.12	2.11	1.33
ARAIP.IZ27R	ID_223	16	0	1.35	1.6	0.56	0.64	0.57
ARADU.J45JW	ID_224	5	0	-1.04	-0.27	-1.2	-0.69	-0.27
ARADU.A599R	ID_225	4	0	-2.39	-0.87	-2.29	-1.44	-1.21
ARADU.LB6JY	ID_228	0	0	0.07	-1.41	-1.57	-1.66	-1.68
ARAIP.Q0QAQ	ID_229	0	0	-0.06	-0.92	-1.12	-1.16	-1.18
ARADU.L3W0Z	ID_230	14	0	6.35	3.05	2.92	1.83	1.23
ARADU.GX9JC	ID_231	1	0	-1.78	-2.27	-2.11	-1.72	-1
ARADU.ZF1LK	ID_232	0	0	-1	-1.39	-1.77	-1.64	-1.71
ARAIP.S6BCW	ID_233	0	0	-1.32	-3.93	-4.16	-3.97	-4.27
ARADU.B3QAD	ID_234	5	0	-1.58	1.7	-0.5	-0.48	2.8
ARAIP.V3012	ID_236	13	0	1.31	0.5	0.08	0.47	-0.47
ARADU.R7LNQ	ID_237	2	0	-59.23	-50.01	-33.12	-55.39	-53.51
ARAIP.F0J5K	ID_238	12	0	12.99	2.32	-3.43	-2.58	-5.12
ARADU.52DEQ	ID_239	0	0	0	-0.92	-1.24	-1.27	-1.37
ARAIP.NJ9I8	ID_240	12	0	1.73	0.02	0	-0.06	-0.01
ARAIP.YG2I8	ID_242	18	0	1.46	1.68	1.04	1.03	0.27
ARAIP.646Z6	ID_243	12	0	1.19	1.13	-0.12	-0.3	-0.35
ARADU.K44L7	ID_244	19	0	0.33	1.21	0.7	1.09	1.27
ARADU.3GX6J	ID_246	5	0	-2.18	-0.31	-2.08	-1.26	0.77
XLOC_014429	ID_247	6	0	-0.1	0.71	-0.19	-0.96	0.38
ARADU.XUD70	ID_248	6	0	-4.19	0.56	-1.43	-2.69	-0.91
ARADU.ZV9U0	ID_249	10	0	1.92	1.75	3.76	2.7	1.55
ARADU.G3DHZ	ID_252	4	0	-0.88	0.2	-0.2	0.15	-0.5
ARADU.7L2S4	ID_253	0	0	-0.39	-3.52	-3.76	-3.78	-3.89
ARAIP.GEQ8E	ID_254	17	0	0.31	1.07	0.62	1	0.76
ARADU.MVB2G	ID_255	0	0	-0.13	-1.59	-1.68	-1.49	-1.77
ARADU.DK681	ID_257	11	0	0.77	5.81	1.05	3.11	1.27
ARAIP.BR60A	ID_259	0	0	-0.82	0.03	-1.34	-1.09	-1.08
ARADU.JMD12	ID_260	2	0	-3.18	-2.61	-3.24	-3.17	-2.66
ARADU.Q5XDE	ID_263	0	0	-0.93	-2.17	-2.62	-2.51	-2.22
ARADU.A7WPS	ID_264	0	0	1.22	0.91	-0.42	-0.43	-0.9
XLOC_018345	ID_267	2	0	-691.02	-687.71	-685.99	-685.39	-684.51
ARADU.I7KNY	ID_268	11	0	0.87	1.45	0.3	0.58	0.55
ARADU.41FVK	ID_269	19	0	-0.37	1.32	0.51	0.92	1.43
ARADU.JAV3X	ID_272	19	0	0.21	2.43	2.18	3.48	3.39
ARAIP.DBZ8H	ID_274	11	0	0.3	1.28	0.74	0.55	0.93
ARADU.A24RB	ID_275	16	0	1.9	2.05	1.04	1.12	1.16
ARADU.N37A4	ID_276	9	0	0.06	-0.22	-0.65	0.43	-0.01
ARAIP.TR5AB	ID_280	14	0	2.67	0.06	1.95	-0.33	0.05
ARADU.W63FK	ID_281	11	0	-0.59	1.06	-1.11	-0.64	-0.68
ARADU.CTP8M	ID_282	0	0	-1.42	-1.49	-1.83	-1.87	-2.26
XLOC_031312	ID_283	4	0	-2.08	-0.21	-2.17	-1.79	-0.95
ARADU.XX5Y6	ID_284	16	0	2.72	4.38	0.48	0.31	2.51
ARAIP.RD8ZG	ID_286	0	0	-1.72	-1.41	-2.58	-2.61	-1.9
ARAIP.5I8PV	ID_287	12	0	1.3	-0.31	-0.55	-0.38	-0.51
ARADU.TZD57	ID_289	16	0	4.6	4.85	0.42	0.4	-0.07
ARADU.0JC72	ID_290	12	0	1.12	-0.74	-1.02	-1.05	-1.04
ARAIP.A0U1I	ID_291	0	0	-0.02	-0.91	-1.06	-0.98	-0.95
ARADU.S2YP4	ID_292	19	0	-0.4	0.85	0.4	0.43	1.13
ARAIP.J2AQK	ID_293	12	0	2.54	0.47	0.06	0.25	0.06
ARAIP.MSP0A	ID_295	11	0	0.39	2.05	0.9	0.99	0.63
ARAIP.LY7U3	ID_296	12	0	1	-0.91	-0.95	-0.97	-0.97
ARAIP.U8RR7	ID_298	0	0	0.41	-0.33	-0.66	-0.62	-0.62
ARADU.470B5	ID_299	12	0	1.14	-0.72	-0.84	-0.84	-0.91
ARAIP.XB7T8	ID_300	13	0	1.14	0.37	0.26	0.3	0.17
ARADU.B5DNW	ID_301	5	0	-1.15	1.55	0.04	1.85	4.15
ARADU.4GR15	ID_302	0	0	-1.17	-1.55	-3.33	-3	-3.09
ARAIP.L5SS4	ID_303	7	0	-1.52	0.36	0.2	1.56	1.24
ARAIP.X1BFI	ID_304	15	0	1.34	1.47	1.49	0.23	1.3
ARAIP.DT4KW	ID_305	19	0	-0.22	1.83	0.7	1.24	2.27
ARADU.FRD61	ID_306	11	0	-0.33	12.51	1.96	0.49	0.61
ARAIP.J87TP	ID_308	9	0	-0.72	-0.29	-1.47	-0.97	-0.48
ARAIP.EY4XN	ID_309	17	0	0.67	0.54	0.12	1.2	0.81
ARADU.KI3UZ	ID_310	11	0	6.92	9.54	2.75	1.87	1.27
ARADU.UXX1B	ID_312	17	0	2.12	2.19	1.65	1.98	1.4
ARAIP.Q2JPR	ID_314	0	0	1.27	-8.15	-8.28	-7.3	-8.85
ARADU.N52DB	ID_316	18	0	1.03	2.27	1.55	0.93	0.72
ARAIP.91947	ID_317	11	0	0.07	6.05	1.07	1.64	3.97
ARADU.32RQ0	ID_318	12	0	2.33	-0.79	-0.92	-0.89	-0.96
ARADU.TQU1R	ID_320	19	0	-0.22	1.27	2.37	3.83	5.35
ARADU.8769W	ID_321	0	0	0.56	-0.58	-0.79	-0.69	-0.72
ARAIP.WGE5V	ID_323	12	0	1.07	-0.5	-0.65	-0.66	-0.66
ARADU.E6ID0	ID_325	17	0	0.73	3.64	3.2	2.66	2.33
ARADU.46SUP	ID_326	11	0	1.01	22.73	7.43	4.15	4.52
ARAIP.DRI1Q	ID_327	11	0	0.42	1.19	-0.12	0.43	0.71
ARADU.YBK6Q	ID_329	6	0	-2.3	3.52	2.6	-0.15	3.66
ARADU.9W61Z	ID_332	13	0	0.66	-0.25	-0.49	0.09	-0.36
ARAIP.N54TA	ID_333	0	0	-0.6	-1.89	-2.01	-1.72	-2.05
ARAIP.L20X2	ID_334	5	0	-1.45	-0.08	-1.33	-0.71	0.76
ARAIP.U8TWE	ID_336	6	0	-8.82	-5.23	-6.13	-7.02	-3.57
ARADU.17AIM	ID_337	2	0	-6.29	-6.52	-6.43	-6.53	-6.73
ARAIP.WS15M	ID_338	5	0	-2.65	-0.89	-1.74	-1.45	0.26
ARAIP.2F6X3	ID_339	12	0	2.28	0.25	-0.45	0	-0.3
ARAIP.3XD6G	ID_340	17	0	0.74	0.62	0.8	1.2	0.52
ARADU.RER3E	ID_341	17	0	1.66	7.56	3.96	4.64	2.49
XLOC_106416	ID_342	16	0	0.81	2.66	0.18	0.28	2.95
ARADU.IS6P7	ID_343	0	0	-1.02	-1.6	-2.2	-2.23	-2.3
ARADU.7YA73	ID_344	17	0	0.66	1.12	0.55	1.24	0.81
ARADU.UQA28	ID_345	11	0	1.42	5.4	3.58	1.98	3.35
ARAIP.S6LSH	ID_346	14	0	1.95	1.13	0.1	0.18	-0.58
XLOC_057785	ID_350	2	0	-4.89	-4.5	-4.62	-4.61	-4.53
ARAIP.BSJ6S	ID_351	19	0	-0.28	0.97	0.23	1.14	1.66
ARAIP.RT6FK	ID_352	12	0	2.78	-0.52	-0.76	-0.22	-0.85
ARAIP.TQY0D	ID_355	5	0	-0.73	0.69	-0.18	0.02	0.99
XLOC_129929	ID_356	17	0	1.94	1.54	0.93	1.36	0.45
XLOC_001024	ID_358	13	0	1.49	0.17	0.07	0.57	0.01
ARADU.J6GHV	ID_359	11	0	-0.19	2.09	0.72	0.75	0.48
ARADU.KLU2C	ID_361	16	0	0.67	0.44	0.13	0.27	1.17
ARADU.GI0SK	ID_363	19	0	-0.97	2.55	5.25	2.66	4.61
ARAIP.LLR5T	ID_364	19	0	0.16	1.32	0.62	1.76	1.74
ARADU.9P432	ID_365	0	0	1.1	1.4	-0.83	-0.03	-1.59
XLOC_000722	ID_366	19	0	0.37	3.65	6.44	4.74	4.28
ARADU.42KZ7	ID_367	0	0	-1.95	-3.06	-3.32	-3.23	-3.3
ARAIP.LN55K	ID_368	16	0	5.95	7.02	0.45	1.36	1.16
ARADU.G36MQ	ID_369	11	0	-1.06	0.23	-1.37	-1.21	-1.04
ARAIP.YYW3B	ID_370	0	0	0.06	-0.84	-1.36	-1.3	-1.39
XLOC_009023	ID_371	17	0	1.24	2.01	1.06	1.19	0.81
ARADU.9L1PV	ID_373	17	0	-0.06	1.34	0.68	1.15	1.08
ARADU.H6MJA	ID_374	5	0	-2.47	1.48	0.04	-0.56	3.58
XLOC_083464	ID_376	6	0	-11.68	-1.48	-2.22	-6.06	-6.29
ARAIP.VN2HG	ID_378	11	0	0.1	1.1	0.15	0.56	0.55
ARADU.IJX4I	ID_379	4	0	-2.66	-0.72	-2.39	-1.34	-1.66
ARADU.XGA9X	ID_381	17	0	1.32	4.35	2.37	2.4	3.3
XLOC_025657	ID_382	11	0	-0.07	0.73	-0.35	-0.08	0.23
ARAIP.M7L7S	ID_383	2	0	-1.33	-1.49	-1.69	-1.56	-1.5
ARAIP.KRR3N	ID_385	18	0	0.17	8.75	6.62	4.23	2.09
ARADU.D2UEN	ID_386	16	0	0	0.94	-0.06	0.07	0.81
ARAIP.GX2KE	ID_389	11	0	-0.39	2.31	-0.14	0.59	0.9
ARAIP.9WK4L	ID_390	4	0	-1.77	-0.87	-2.04	-1.02	-0.85
ARADU.QYM4C	ID_391	12	0	2.09	-0.34	-0.54	-0.57	-0.54
ARAIP.9P3Y0	ID_392	19	0	0.34	2.45	1.22	3.03	4.46
ARADU.4196P	ID_393	19	0	0.15	1.56	0.7	0.71	2.02
ARADU.LYE3Y	ID_394	7	0	-6	0.46	-0.06	-0.15	-0.78
ARADU.QVF0N	ID_395	17	0	0.44	1.14	0.73	0.63	0.68
ARAIP.PPF36	ID_397	4	0	-1.3	-0.55	-0.79	-0.62	-1.1
ARAIP.G164U	ID_402	0	0	-0.1	-3	-3.25	-3.76	-3.56
ARAIP.WPE0Z	ID_403	0	0	-2.19	-3.16	-3.43	-3.08	-3.23
ARAIP.LC2HA	ID_404	0	0	-0.41	0.08	-0.23	-0.83	-0.93
ARAIP.X0WZQ	ID_405	0	0	0.39	-0.35	-0.62	-0.36	-0.6
ARADU.920JZ	ID_406	11	0	-0.16	0.55	-0.59	-0.18	0.12
ARADU.LA8W4	ID_407	5	0	-7.63	-3.06	-7.13	-6.74	-1.73
ARAIP.N6N4K	ID_408	5	0	-1.12	3.66	1.09	1.23	3.37
ARADU.KG41H	ID_409	0	0	0.8	-3.8	-4.06	-4.05	-4.14
ARAIP.VY7QN	ID_410	6	0	-5.87	-2.72	-5.95	-6.13	-4.42
ARAIP.AT4SU	ID_411	17	0	-1.46	3.9	2.75	2.44	1.64
ARAIP.VMH3J	ID_412	12	0	1.43	-0.94	-1.08	-0.98	-1.06
ARADU.NY0ZP	ID_414	0	0	-0.98	-3.43	-3.52	-3.12	-3.62
ARADU.KE1VL	ID_415	0	0	-1.47	-2.83	-3.29	-3.42	-3.46
ARAIP.WJ0C8	ID_416	19	0	-1.02	1.21	1.23	0.72	2.05
ARAIP.11Z50	ID_419	5	0	-4.1	-1.52	0.05	-0.11	2.36
ARADU.DXW6X	ID_421	5	0	-3.98	0.2	-2.71	-1.19	1.61
ARADU.UNE34	ID_423	12	0	1.37	-0.25	-0.43	-0.64	-0.59
ARAIP.98APD	ID_426	19	0	-0.02	0.84	0.53	0.57	2.02
ARADU.F2DYX	ID_427	12	0	0.59	-0.1	-0.46	-0.44	-0.45
ARAIP.KKX96	ID_428	13	0	1.71	0.27	0.12	0.33	0.06
ARAIP.UDU9G	ID_429	18	0	5.47	5.78	2.63	1.83	0.86
ARAIP.6P2F9	ID_430	0	0	-0.12	-0.4	-2.12	-2.11	-2.05
ARAIP.N9SL3	ID_432	17	0	0.48	1.36	1.15	2.09	0.96
ARADU.X0F3K	ID_434	16	0	1.06	1.35	-0.17	0.09	0.48
ARADU.KGX2I	ID_436	0	0	1.13	-0.23	-0.91	-0.41	-0.84
XLOC_029007	ID_437	0	0	-0.37	-1.23	-1.53	-1.38	-1.56
ARADU.ZR9ZC	ID_438	12	0	3.27	0.2	0.04	0.18	-0.07
ARAIP.AS8IW	ID_439	19	0	-0.82	2.1	1.54	2.25	2.23
ARAIP.Q81PN	ID_440	19	0	-0.38	0.65	0.21	0.86	1.51
ARADU.9YK5E	ID_441	5	0	-0.54	0.21	0.02	0.05	1.83
ARADU.K0L5G	ID_443	19	0	0.39	2.49	1.02	2.48	5.45
ARADU.C2JFU	ID_444	2	0	-5.28	-5.68	-6.44	-6.02	-6.11
ARAIP.ZPY1F	ID_445	10	0	0.1	2.94	13.7	5.96	2.63
ARADU.R74S0	ID_446	16	0	3.16	2.71	0.36	0.35	0
ARAIP.NYT7M	ID_447	11	0	3.92	13.85	6.87	6	4.2
ARADU.HSE9Z	ID_448	0	0	-2.93	-2.37	-3.3	-3.37	-3.24
ARAIP.KF79G	ID_451	16	0	0.41	0.75	-0.33	-0.07	0.18
ARADU.C1KJF	ID_452	1	0	-0.96	-0.63	-1.1	-0.87	-0.68
XLOC_104606	ID_453	16	0	1.78	0.94	-0.06	0.1	0.7
ARADU.WU8B9	ID_455	12	0	0.93	0.25	-0.48	-0.43	-0.51
ARAIP.U0AUG	ID_457	0	0	-2.06	-2.86	-3.39	-3.15	-3.39
ARAIP.PRJ1L	ID_460	5	0	-0.28	1.3	0.38	0.81	1.8
ARADU.DE1GH	ID_461	18	0	1.24	3.99	3.59	2.26	1.72
ARAIP.7AS29	ID_462	6	0	-2.33	0.43	-1.32	-1.33	-0.72
ARADU.JU9J9	ID_463	11	0	0.26	1.31	0.01	0.32	0.87
ARADU.8DA0N	ID_464	13	0	0.85	0.47	0.17	1.09	0.93
ARAIP.T6D38	ID_465	7	0	-1.03	2.38	0.8	2.87	2.46
ARAIP.69PD3	ID_466	0	0	-0.59	-0.8	-1.46	-0.92	-1.11
ARADU.U97WX	ID_467	13	0	1.28	0.89	0.14	1.09	-0.35
ARADU.3I0JC	ID_468	18	0	1.69	1.6	1.3	0.77	0.82
ARADU.RWI1K	ID_469	5	0	-1.2	0.7	-0.25	0.52	0.56
ARAIP.S6Q95	ID_471	12	0	3.95	1.14	-0.3	-0.44	0
ARAIP.V4KYR	ID_473	17	0	1.52	1.29	1.43	1.89	0.5
ARAIP.X8BY4	ID_474	2	0	-1.73	-1.57	-1.87	-1.57	-1.67
ARADU.ME4LN	ID_475	18	0	6	6.01	3.76	2.98	1.54
ARADU.X306H	ID_477	0	0	0.36	-0.92	-1.67	-1.48	-1.88
ARADU.74N2Q	ID_478	0	0	-1.15	-1.84	-2.59	-2.15	-2.28
ARADU.F0W17	ID_479	16	0	1.31	1.63	0.59	0.94	1.53
ARADU.MR104	ID_480	11	0	-0.01	6.92	2.42	0.67	3.75
XLOC_070314	ID_481	12	0	5.59	0.33	-0.06	-0.07	-0.09
ARADU.1V6RE	ID_482	2	0	-121492	-121481	-121489	-121491	-121489
ARAIP.74WUQ	ID_483	16	0	2.25	2.46	1.57	0.95	3.99
ARADU.D4V24	ID_484	19	0	-0.44	1.39	0.69	2.09	2.48
XLOC_061460	ID_485	11	0	0.07	0.76	-0.38	-0.29	-0.21
ARADU.FT5QT	ID_486	5	0	-0.94	0.01	-1.02	-0.99	1
ARADU.EF37G	ID_487	0	0	-7.64	-14.33	-14.69	-13.62	-14.82
ARADU.ALT43	ID_488	0	0	-0.32	-1.06	-1.4	-1.31	-1.43
ARADU.D252Q	ID_489	0	0	0.26	-0.17	-1.22	-0.86	-0.92
ARADU.54FFT	ID_490	12	0	3.57	-0.44	-0.5	-0.5	-0.28
ARADU.S46KB	ID_491	17	0	1	2.67	1.31	1.39	1.02
ARAIP.3N5UE	ID_492	17	0	0.76	1.77	0.95	2.26	1.79
ARADU.YY51Q	ID_494	11	0	-1.09	9.67	4.6	3.21	3.47
ARADU.2CQ5F	ID_495	6	0	-2.17	-0.55	-0.91	-1.22	0.16
ARADU.LE31W	ID_496	6	0	-1.84	-0.23	-0.81	-0.93	-0.45
ARAIP.NW5QC	ID_497	11	0	-0.17	1.72	0.68	0.21	0.06
ARAIP.XXG9Q	ID_499	5	0	-4.46	-2.08	-0.46	-0.46	2.01
ARAIP.RT5CP	ID_500	1	0	-0.14	-0.45	-1.11	-0.96	-0.1
ARADU.4X1GI	ID_501	5	0	-0.68	1.33	0.45	0.53	2.96
ARADU.T3S5X	ID_502	16	0	1.01	0.56	0.35	0.5	0.5
ARAIP.5Z1NX	ID_503	0	0	-0.09	-3.35	-3.62	-3.95	-3.9
XLOC_109042	ID_504	2	0	-119.5	-115.33	-115.98	-116.7	-113.6
XLOC_068156	ID_506	4	0	-3.53	-1.96	-3.51	-2.59	-2.66
ARADU.1NA76	ID_508	12	0	1.86	1.63	0.48	0.12	-0.23
ARAIP.G4DKZ	ID_510	19	0	-0.38	2.67	3.96	3.21	3.08
ARAIP.5C9RI	ID_511	17	0	-0.58	2.54	1.31	1.54	1.38
ARADU.LFL4V	ID_512	9	0	0.18	0.35	-0.87	-0.35	-0.37
XLOC_065214	ID_513	2	0	-19280	-19272	-19275.9	-19278.8	-19277.4
XLOC_030637	ID_514	17	0	1.32	1.36	1.66	2.28	1.21
ARAIP.814SM	ID_515	17	0	0.47	1.75	2	1.88	0.89
ARAIP.H1ZPF	ID_516	17	0	1.05	2.69	1.55	1.31	1.08
ARAIP.2FZ0F	ID_517	11	0	0.73	3.14	0.9	1.33	2.55
ARAIP.0BU95	ID_518	0	0	-5.92	-13.01	-13.75	-13.71	-14.42
ARAIP.QXV0R	ID_521	17	0	-0.03	5.38	2.58	4.01	4.06
ARAIP.14S3R	ID_522	16	0	12.76	12.3	1.71	1.06	0.49
ARAIP.A05Y7	ID_523	0	0	-3.58	-3.73	-4.66	-4.36	-4.31
ARAIP.QW1VD	ID_525	0	0	-1.55	-3.18	-3.43	-3.12	-3.53
ARAIP.Z2NTP	ID_527	12	0	51.2	9.58	-25.7	-27.07	-29.67
ARADU.4S8F5	ID_528	11	0	-0.18	4.7	1.18	1.66	3.65
ARADU.A6XGF	ID_529	17	0	1.65	1.05	1.36	1.73	1
ARADU.XAE1D	ID_530	18	0	1.55	13.27	9.85	6.21	4.92
ARAIP.75D6G	ID_531	11	0	0.15	1.8	0.96	0.5	0.24
XLOC_097981	ID_533	0	0	-0.31	-0.88	-1.33	-1.35	-1.51
ARADU.EV762	ID_534	11	0	1.01	2.21	0.36	0.7	0.22
ARAIP.I3LJK	ID_535	11	0	1.52	3.74	0.46	0.76	0.6
ARAIP.14LAB	ID_537	17	0	0.14	2.61	1.51	2.55	0.05
ARAIP.26EKA	ID_538	1	0	-1.62	-1.03	-1.72	-1.5	-0.94
XLOC_080792	ID_540	11	0	1.8	7.89	3.62	1.41	3.29
ARAIP.W2CG9	ID_541	6	0	-3.91	2.09	2.05	-1	1.69
ARADU.82IUF	ID_542	17	0	0.75	2.18	1	1.36	0.51
ARAIP.9ZC59	ID_544	0	0	-7.11	-13.08	-13.3	-12.81	-13.44
ARADU.R77UT	ID_545	19	0	-0.68	1.17	1.78	2.33	1.94
ARAIP.4RX3V	ID_546	11	0	-1.3	1.75	-1.23	-0.25	-0.06
XLOC_014430	ID_548	16	0	-0.02	0.96	-0.11	-0.93	0.46
ARAIP.RDM9N	ID_550	13	0	0.98	0.14	0.01	0.15	-0.03
ARADU.QR44H	ID_551	0	0	-2.57	-2.88	-4.41	-3.75	-3.99
ARAIP.WI5PK	ID_552	19	0	1.16	3.57	4.1	4.08	4.49
ARAIP.9XR5N	ID_554	11	0	-0.24	0.76	-0.51	-0.07	0.18
ARADU.F4EPB	ID_555	12	0	1.96	0.02	-0.44	-0.27	-0.2
ARAIP.3S762	ID_556	6	0	-0.73	0.05	0.99	0.07	0.75
ARADU.UTT3P	ID_557	19	0	0.16	1.16	0.75	0.67	1.24
XLOC_118705	ID_558	2	0	-4872.86	-4865.06	-4871.32	-4873.57	-4871.05
ARADU.C0D4L	ID_559	6	0	-2.36	1.67	0.67	-0.79	3.62
ARADU.XQ1XQ	ID_560	11	0	0.66	2.56	-0.39	-0.8	-0.96
ARADU.Y3BW3	ID_562	16	0	1.13	0.82	0.36	0.77	0.84
ARAIP.EFA16	ID_563	17	0	0.53	1.98	1.21	2.28	1.77
ARADU.0GH1S	ID_564	11	0	0.98	2.5	1.02	1.04	0.86
ARAIP.6329V	ID_565	17	0	1.51	2.37	1.62	1.6	1.4
ARAIP.LMR7U	ID_566	17	0	0.83	3.28	2.68	2.56	2.35
ARAIP.5RQ6Z	ID_567	1	0	-1.4	-1.12	-1.23	-0.66	-0.09
ARAIP.P8SRT	ID_570	11	0	0.34	1.04	-0.44	0.1	0.03
ARADU.U17Z7	ID_571	17	0	1.41	1.87	0.61	0.88	0.55
ARADU.TU51C	ID_573	17	0	0.61	0.94	0.71	1.02	0.8
ARADU.5S6RT	ID_574	5	0	-0.24	1.73	0.51	0.98	2.02
ARADU.UB9SW	ID_575	2	0	-3.04	-3.76	-3.84	-3.91	-3.99
ARAIP.4I8QR	ID_578	19	0	0.38	1.63	1.06	1.7	2.51
ARADU.8I027	ID_579	12	0	1.72	0.59	-0.28	0.03	-0.43
ARAIP.R7ESZ	ID_580	2	0	-6.12	-6.89	-6.84	-6.7	-6.86
XLOC_001972	ID_582	17	0	1.54	1.84	1.14	1.31	1.34
ARADU.PH3JT	ID_583	12	0	0.9	-0.45	-0.62	-0.66	-0.74
ARAIP.HR0JZ	ID_584	17	0	0.54	1.23	1.02	1.48	0.26
ARAIP.RX5RL	ID_587	14	0	0.78	-0.32	-0.15	-0.72	-1.28
ARADU.ILB9Z	ID_589	12	0	1.52	0.41	0.08	0.15	0.04
ARADU.L8SVN	ID_590	12	0	0.82	-0.13	-0.29	-0.25	-0.26
ARAIP.DZ5A7	ID_591	16	0	1.41	0.39	0.01	-0.04	0.98
ARAIP.NT0XC	ID_592	12	0	0.69	-0.2	-0.37	-0.37	-0.35
ARAIP.EY4HK	ID_593	17	0	0.33	1.17	0.96	1.12	0.57
ARAIP.2H071	ID_594	18	0	2.13	7.52	5.55	3.02	3.36
ARADU.Q03T7	ID_595	11	0	0.88	1.7	0.06	0.14	-0.44
ARADU.LSL3G	ID_596	11	0	-0.75	1.66	-1.12	-2.6	-0.81
ARADU.E2TII	ID_598	0	0	-0.69	-4.09	-4.57	-4.43	-4.51
ARADU.X9NV4	ID_599	19	0	0.33	0.77	1.24	1.26	1.69
ARAIP.QK1BG	ID_600	11	0	1.4	2.25	0.85	0.63	0.67
ARADU.HES8F	ID_601	4	0	-0.99	0.35	-0.53	-0.01	-0.27
XLOC_058448	ID_603	0	0	-0.09	0.2	-0.82	-0.75	-0.4
XLOC_017617	ID_604	12	0	1.14	0.26	0	0.12	0.01
ARADU.VY0Q0	ID_605	12	0	1.1	0.47	-0.22	-0.29	-0.35
XLOC_060409	ID_606	2	0	-3111.64	-3088.9	-3110.81	-3111.57	-3113.4
ARADU.8W8ZB	ID_607	0	0	-1.08	-2.08	-2.23	-2.09	-2.04
ARADU.HBL25	ID_608	18	0	0.44	5.89	4.71	3.36	2.79
ARAIP.P0AA0	ID_609	1	0	-0.55	-0.71	-1.39	-0.48	0.91
ARAIP.N5T9Y	ID_610	12	0	2.94	-0.11	-0.2	-0.29	-0.33
XLOC_122878	ID_611	17	0	0.96	1.14	0.45	0.53	0.38
ARAIP.AV6R9	ID_613	2	0	-5994.22	-5989.89	-5990.15	-5992.55	-5990.32
ARADU.60BI9	ID_614	6	0	-2.4	0.47	-1.34	-1.29	-0.79
ARADU.CLF8Y	ID_615	17	0	0.73	1.97	1.82	1.84	1.77
ARAIP.34X53	ID_616	11	0	0.42	1.16	0.01	0.62	-0.62
ARADU.CGP4R	ID_619	12	0	3	1.09	0.14	0.12	-0.02
ARAIP.U1RSV	ID_621	16	0	0.89	2.82	0.3	0.71	2.03
ARADU.Q97KS	ID_622	5	0	-0.13	1.81	-0.05	0.26	2.09
ARADU.GH61D	ID_623	0	0	0.76	-1.83	-2.21	-2.19	-2.12
ARAIP.IW8WM	ID_624	0	0	-0.17	-1.13	-1.71	-1.63	-1.51
ARADU.82M2C	ID_625	5	0	-1.55	0.36	-0.22	-0.23	1.37
ARAIP.YK7C2	ID_627	16	0	2.62	3.11	1.29	1.56	2.14
ARADU.M3KDI	ID_628	5	0	-0.23	0.65	-0.04	0.16	1.12
ARADU.KE1F9	ID_629	12	0	5.61	0.25	-0.3	-0.37	-0.68
ARADU.79YD1	ID_630	1	0	-0.83	-0.93	-1.12	-0.87	-0.32
ARADU.GQ9NY	ID_631	17	0	0.98	0.85	1.13	1.38	0.99
ARAIP.95KUY	ID_634	0	0	0.56	-0.14	-0.5	-0.36	-0.64
ARADU.ED3FV	ID_635	17	0	0.37	3.6	2.65	2.87	2.15
ARADU.BZ5EZ	ID_636	16	0	0.83	2.62	0.12	0.36	3.03
ARAIP.1S5XZ	ID_638	17	0	-1.21	9.97	7.78	9.14	2.68
ARADU.FJ5VY	ID_640	6	0	-3.64	2.99	-0.8	-2.52	-0.08
ARAIP.ESD8Q	ID_641	3	0	-3.94	-2.99	0.63	-1.54	-1.82
ARAIP.85TQF	ID_643	0	0	-0.74	-1.68	-2	-1.91	-1.83
ARADU.SG9C9	ID_645	1	0	-2.94	-2.27	-1.97	-1.47	-1.2
ARAIP.G0GUG	ID_646	16	0	1.16	1.66	0.95	-0.23	0.9
ARADU.A8MFY	ID_647	11	0	-2.94	3.45	-1.11	-0.2	1.27
ARADU.XS7EJ	ID_648	12	0	1.81	0.39	-0.08	-0.16	-0.36
ARADU.V7R7T	ID_651	18	0	1.17	2.48	1.66	1.06	1
ARAIP.ZB5LG	ID_652	5	0	-2.24	0.25	-2.04	-1.07	0.51
ARADU.CT5EJ	ID_653	0	0	-5.44	-14.74	-15.3	-15.37	-15.63
ARAIP.7QT79	ID_655	11	0	0.22	2.12	0.02	1.12	-0.6
ARAIP.Y6NXQ	ID_657	12	0	0.97	0.02	-0.13	-0.01	-0.16
ARADU.7X7M7	ID_658	11	0	0.23	1.88	0.3	0.3	1.41
ARADU.G6ZRZ	ID_659	0	0	-2.05	-3.55	-3.64	-3.56	-3.68
ARADU.56ICC	ID_660	0	0	-0.01	-0.7	-1.11	-1.48	-1.09
XLOC_112472	ID_661	17	0	0.4	0.82	0.21	0.64	-0.19
ARADU.B4D3A	ID_662	12	0	1.01	-0.27	-0.65	-0.37	-0.53
ARADU.C3H41	ID_663	0	0	2.04	-3.78	-3.89	-2.89	-4.01
ARADU.RSF6Z	ID_664	5	0	-0.06	1.65	0.17	1.12	1.57
ARAIP.IRM4P	ID_665	12	0	0.86	0.25	-0.3	-0.29	-0.43
XLOC_039785	ID_666	0	0	-0.1	-3.92	-3.99	-3.9	-4.27
ARAIP.64470	ID_667	12	0	0.91	-0.13	-0.4	-0.24	-0.33
ARAIP.09S55	ID_669	18	0	0.6	15.42	18.06	11.79	4.27
ARADU.M1A8C	ID_671	1	0	-1.5	-1.22	-1.36	-0.93	-0.64
ARADU.4R68R	ID_672	11	0	0.72	2.59	0.05	0.22	1.18
ARAIP.G3EM2	ID_673	17	0	1.09	3.88	2.59	2.39	2.09
ARADU.VP5WD	ID_674	1	0	-1.53	-3.26	-3.26	-2.1	-2.24
ARADU.2ZP0Z	ID_675	12	0	0.78	0.12	-0.43	-0.22	-0.43
ARAIP.29K1M	ID_676	2	0	-1376.56	-1364.99	-1367.05	-1375.26	-1374.07
ARADU.Y6Q3B	ID_678	11	0	0.65	1.44	0.31	0.36	0.49
ARADU.8Y5FN	ID_679	11	0	-0.06	1.01	0.38	0.12	0.44
ARADU.C2XPI	ID_680	12	0	2.2	-0.67	-1.44	-1.38	-1.29
XLOC_018346	ID_681	2	0	-40.56	-35.11	-35.9	-35.41	-34.12
ARAIP.3QB8M	ID_684	0	0	-2.86	-3.57	-3.84	-3.64	-3.82
ARAIP.X86A1	ID_685	13	0	1.94	0.56	1.12	1.37	0.45
ARADU.MU3LB	ID_686	11	0	-0.31	0.71	-0.51	0.06	-0.05
ARAIP.0II81	ID_687	12	0	1.62	1.02	-0.48	-0.51	-0.58
ARAIP.13JEH	ID_688	1	0	-1.53	-1.48	-1.43	-0.91	-1.14
ARADU.D0CN9	ID_689	19	0	-0.37	0.27	0.83	1.16	5.13
ARADU.XW8AZ	ID_692	0	0	-3.65	-7.86	-8.27	-8.05	-8.34
ARADU.N4Y9K	ID_693	12	0	1.11	0.27	0.2	0.15	0.09
ARAIP.UA0W9	ID_694	18	0	2.4	2.25	1.16	0.73	0.48
XLOC_038222	ID_696	5	0	-0.63	0.07	-0.71	-0.45	0.33
ARAIP.118R7	ID_697	11	0	0.45	1.4	-0.12	-0.1	0.41
XLOC_037389	ID_698	13	0	1.48	0.07	-0.25	0.16	-0.3
ARADU.C2ZS5	ID_699	17	0	0.54	1.52	1.21	1.94	0.97
ARADU.6Y8G9	ID_700	0	0	-15.83	-32.08	-33.03	-31.67	-33.49
ARADU.94MXL	ID_701	2	0	-14.11	-11.68	-9.1	-12.09	-10.17
ARADU.TH1E7	ID_703	12	0	1.29	0.34	0.05	0.19	0.24
XLOC_120469	ID_704	6	0	-1.69	-0.53	-1.54	-2.29	-0.66
ARAIP.82VVP	ID_705	0	0	-1.79	-1.22	-1.95	-1.69	-2.26
ARADU.Q5BFV	ID_706	6	0	-7.51	-4.32	-0.25	-6.63	-1.73
ARADU.9P5WT	ID_707	18	0	-0.84	5.45	5.63	2.87	3.26
ARADU.25H68	ID_709	2	0	-2.98	-3.51	-3.61	-3.51	-3.73
ARADU.6Q0K6	ID_710	19	0	0.36	0.86	0.96	1.09	1.06
ARAIP.PD52B	ID_711	11	0	2.53	4.13	0.58	-0.27	-0.33
ARADU.2P8HG	ID_712	18	0	1.24	2.08	2.07	1.68	1.31
XLOC_131250	ID_713	12	0	13.4	7.96	3.05	1.48	-0.77
ARAIP.PB2Q2	ID_714	17	0	0.38	3.12	2.98	2.59	1.87
ARADU.X3CG0	ID_715	11	0	-0.57	5.91	-0.71	-0.35	3.38
ARADU.XQ3RE	ID_716	18	0	0.57	1.89	1.15	0.84	0.73
ARADU.Z9Y3J	ID_717	15	0	1.13	1.23	1.35	0.25	1.17
ARAIP.Y957G	ID_718	11	0	0.6	6.45	2.65	0.79	-0.14
ARAIP.9EA53	ID_720	0	0	-1.57	-2.68	-3.22	-2.43	-2.75
ARADU.82P95	ID_724	17	0	0.26	2.05	1.09	1.77	1.46
ARAIP.Y6XIC	ID_725	11	0	-1.84	9	3.93	3.41	1.3
ARAIP.P553U	ID_726	2	0	-3719.12	-3713.89	-3716.79	-3717.1	-3716.32
ARADU.L0S59	ID_727	4	0	-1.54	-0.6	-0.9	-0.65	-0.99
ARADU.D4D16	ID_728	18	0	3.01	17.72	9.46	6.29	2.5
ARADU.EPZ25	ID_731	19	0	-0.18	0.98	1.92	3.31	3.49
ARADU.6KR5S	ID_733	19	0	-0.36	2.18	2.13	2.01	2.82
ARADU.07VYH	ID_734	11	0	1	5.58	0.06	1.44	2.23
ARAIP.P620U	ID_735	0	0	-8.92	-11.11	-11.45	-8.36	-12.11
ARAIP.MQB8Q	ID_736	3	0	-8.23	-1.79	3	0.37	-3.36
ARADU.J33DL	ID_738	12	0	8.94	5.35	0.18	0.1	-0.12
ARAIP.HIE89	ID_739	0	0	-5.51	-5.98	-6.73	-6.41	-6.48
ARADU.XU2Q6	ID_740	0	0	-0.05	-1.83	-2.14	-2.08	-2.36
XLOC_010084	ID_741	0	0	-0.59	-0.94	-1.88	-1.81	-2.07
ARAIP.73WZS	ID_742	4	0	-1.47	-0.33	-0.81	-0.53	-0.85
ARAIP.Q1JDY	ID_743	17	0	0.18	1.16	0.42	0.63	0.33
ARADU.99LYU	ID_744	11	0	0.8	3.23	0.45	1.34	2.09
ARADU.9G6FH	ID_747	0	0	-0.78	-1.74	-1.93	-1.94	-1.94
ARADU.EEQ5U	ID_749	12	0	1.32	-0.37	0.1	-0.18	-0.2
ARAIP.KXM2M	ID_751	11	0	-1.9	0.72	-2.64	-2.38	-1.82
ARADU.A49KD	ID_753	11	0	0.35	2.08	0.78	0.82	1.89
XLOC_001777	ID_755	11	0	0.28	12.75	6.7	2.98	3.46
ARADU.R5UY0	ID_756	5	0	-0.62	0.69	-0.49	-0.12	0.98
ARAIP.8M2CV	ID_758	2	0	-4.77	-4.01	-5.04	-3.81	-4.06
ARAIP.J7EFH	ID_759	12	0	5.27	2.45	-0.27	-0.11	-0.74
ARAIP.A8Y20	ID_764	17	0	0.29	2.75	1.75	2.29	0.99
ARADU.WT391	ID_765	11	0	0.27	1.57	0.42	0.61	0.69
ARAIP.983RG	ID_766	11	0	0.52	1.16	0.4	0.43	0.31
ARAIP.4S1KN	ID_767	17	0	1.99	4.37	5.45	5.43	3.94
ARADU.AD5FQ	ID_768	6	0	-1.6	-0.47	-0.33	-1.61	1.17
ARAIP.78G8P	ID_769	0	0	-2.68	-2.79	-3.36	-3.37	-3.31
ARADU.MZX0S	ID_770	12	0	0.7	0.03	-0.23	-0.12	-0.32
ARAIP.FB651	ID_771	19	0	0.49	2.84	5.08	3.34	4.42
ARAIP.GL06B	ID_772	1	0	-1.88	-1.11	-2.22	-1.93	-1.2
ARAIP.57L7Q	ID_774	0	0	0.62	-1.18	-1.33	-1.29	-1.38
ARADU.Z5Y8Q	ID_775	15	0	2.65	5.17	6.33	-0.37	5.32
ARAIP.77ISR	ID_776	11	0	2.82	5.52	1.39	1.19	1.88
ARADU.EYQ2A	ID_777	16	0	0.79	3.76	-0.03	0.55	3.17
ARAIP.NF9ZR	ID_778	5	0	-1.12	-0.57	-1.04	-0.76	-0.5
ARADU.J3560	ID_780	11	0	2.35	15.26	7.24	3.45	4.75
XLOC_131537	ID_782	0	0	-0.18	-3.27	-3.46	-3.46	-3.61
ARADU.M2Y4Q	ID_783	19	0	0.17	1.02	0.42	0.89	1.86
ARAIP.V3JAD	ID_785	2	0	-2.07	-2.02	-2.34	-2.17	-1.97
ARAIP.HD4P6	ID_788	5	0	-2.87	-1.8	-1.07	-0.9	-0.42
ARADU.81HXK	ID_789	4	0	-5.99	-3.2	-4.03	-1.38	-3.74
XLOC_014434	ID_790	16	0	-0.11	0.88	-0.17	-0.85	0.76
ARADU.WGT7V	ID_792	0	0	-0.85	-0.6	-1.82	-1.63	-2.24
ARADU.60TXP	ID_793	17	0	1.04	1.81	0.77	1.21	0.44
ARADU.L18YW	ID_794	12	0	0.7	-0.21	-0.43	-0.25	-0.37
ARAIP.D7DEK	ID_795	17	0	1.02	1.22	0.96	1.13	1.03
ARAIP.9W5SC	ID_797	0	0	-1.2	-1.49	-2.39	-1.73	-1.82
ARAIP.L02B7	ID_798	4	0	-3.29	-1.72	-2.48	-1.71	-1.7
XLOC_014904	ID_800	2	0	-4067.53	-4058.3	-4064.63	-4066.73	-4065.32
ARADU.60DAC	ID_801	12	0	0.76	-0.2	-0.37	-0.37	-0.34
ARADU.W51GD	ID_802	19	0	0.67	1.36	1.52	2.28	1.73
XLOC_014710	ID_803	11	0	-0.63	3.78	1.12	1.48	2.74
ARAIP.VR8QA	ID_806	0	0	-1.93	-3.52	-3.86	-3.85	-3.99
XLOC_125584	ID_811	0	0	-0.55	-0.69	-1.18	-1.18	-0.91
ARAIP.I4SEA	ID_812	17	0	1.34	1.71	1.36	2.03	1.44
ARADU.Y7N5R	ID_814	5	0	0.15	3.26	0.81	1.46	3.17
ARADU.4HT0K	ID_816	0	0	0.75	-0.79	-0.95	-0.86	-1.03
ARAIP.8206I	ID_818	0	0	0.4	-1.09	-1.4	-1.38	-1.45
ARADU.41CRM	ID_821	11	0	1.33	4.67	0.23	0.62	-0.74
ARADU.3UI0Z	ID_822	7	0	-2.81	7.72	11.21	10.4	2.49
ARAIP.J1GUG	ID_823	11	0	-0.48	3.3	0.96	1.44	1.69
ARAIP.JP4ZN	ID_825	11	0	0.02	1.65	0.27	0.77	0.87
ARADU.HY1A1	ID_826	2	0	-19.09	-15.12	-15.02	-15.17	-14.74
ARAIP.1MI2Q	ID_827	2	0	-4.76	-3.72	-4.22	-4.38	-3.66
ARAIP.ZX3CC	ID_829	19	0	0.31	4.11	6.23	4.36	3.64
ARAIP.1E680	ID_830	18	0	2.66	3.87	2.52	1.89	1.05
ARAIP.Y3A2A	ID_832	19	0	-0.17	0.97	1.34	1.17	1.24
ARADU.RKV4F	ID_833	19	0	-0.21	3.18	1.88	1.54	2.67
ARADU.XZB34	ID_834	13	0	1.38	0.93	0.58	0.76	0.41
ARADU.XZ6VE	ID_836	0	0	0.48	-0.43	-0.87	-0.66	-0.86
ARAIP.19YRX	ID_838	0	0	-2.8	-2.63	-3.97	-3.65	-4.05
XLOC_001160	ID_839	13	0	3.87	1.31	1.46	1.96	-0.15
ARADU.FXB1F	ID_840	18	0	4.04	18.13	10.9	8.66	4.51
XLOC_025658	ID_841	11	0	-0.08	0.73	-0.36	-0.08	0.21
ARAIP.8NY8J	ID_843	12	0	1.14	0.48	-0.59	-0.51	-0.72
ARAIP.7E4DK	ID_846	5	0	-0.83	0.84	0.79	1.07	5.02
XLOC_015011	ID_849	0	0	-0.94	-4.7	-4.81	-4.89	-4.91
ARADU.49T9W	ID_850	18	0	0.47	2.38	2.27	1.32	1.07
ARAIP.T1VMT	ID_851	5	0	-0.14	1.67	-0.16	0.18	1.54
ARADU.0FI0R	ID_852	16	0	1.21	1.23	-0.06	-0.09	-0.09
ARADU.94SUA	ID_853	12	0	1.41	0.31	0.06	0.03	0.05
XLOC_092305	ID_854	0	0	-1.23	-3.68	-3.91	-3.82	-4.09
ARAIP.BB34W	ID_855	17	0	1.39	2.81	1.96	2.91	2.09
ARAIP.0RH9M	ID_856	0	0	-2.66	-3.34	-3.67	-3.52	-3.63
ARAIP.EZ4VM	ID_857	0	0	-2.23	-2.74	-3.26	-3.44	-3.01
ARAIP.B162Z	ID_860	17	0	0.81	1.06	0.38	0.71	0.27
ARAIP.WH0MC	ID_861	11	0	-1.33	2.32	-1.59	-1.1	0
ARADU.WTA1F	ID_862	2	0	-0.84	-0.91	-1.08	-1.1	-0.95
ARADU.1C5Z6	ID_863	17	0	0.83	3.33	0.63	1.86	1.4
ARAIP.UDD03	ID_864	19	0	2.24	4.66	3.78	2.5	4.51
ARADU.7B5LR	ID_865	19	0	-0.55	1.07	1.12	2.13	3.06
ARADU.G6ZA5	ID_866	18	0	1.21	2.01	1.33	1.07	0.19
ARAIP.9E2EE	ID_867	18	0	1.3	11.97	15.11	4.96	6.57
ARAIP.TKL7Q	ID_868	17	0	2.38	5.87	3.95	4.19	2.71
ARADU.PR2BP	ID_869	0	0	0.46	0.17	-0.35	-0.29	-0.73
ARADU.L2RSA	ID_871	17	0	1.07	1.39	1.23	2.86	1.8
ARADU.TNF33	ID_872	11	0	0.48	6.24	3.03	2.28	1.16
ARADU.C510V	ID_873	19	0	0.42	0.76	0.53	0.81	1.05
XLOC_120195	ID_874	11	0	12.89	35.4	11.32	3.38	4.09
ARADU.N9XQ2	ID_875	7	0	-1.58	3.77	6.29	7.87	4.02
ARAIP.76FEY	ID_876	13	0	2.36	1.17	0.15	1.65	0.09
XLOC_124095	ID_877	18	0	3.8	13.55	13.91	8.15	3.26
ARADU.VY6JK	ID_878	0	0	0.49	-1	-1.1	-1.04	-1.12
XLOC_129794	ID_879	0	0	-20.81	-18.05	-22.4	-23.98	-25.03
ARADU.M9GL4	ID_880	12	0	0.78	-0.54	-0.88	-0.89	-0.85
ARAIP.M9WZJ	ID_882	5	0	-0.76	0.49	-0.44	0.2	0.73
ARAIP.89XL7	ID_887	0	0	1.43	0.46	-1.05	-1.03	-1.21
ARAIP.04X9B	ID_888	0	0	1.07	1.3	-0.9	-0.2	-1.72
ARAIP.Z7CL1	ID_889	11	0	-0.59	1.27	-1.55	-0.64	-1.06
XLOC_065213	ID_890	2	0	-2518.2	-2513.91	-2515.12	-2517.5	-2515.9
ARADU.MHM9J	ID_892	12	0	1.67	-0.31	-0.43	-0.44	-0.44
XLOC_031311	ID_893	6	0	-2.2	-0.25	-2.25	-1.89	-0.99
ARADU.28MTX	ID_895	11	0	-0.78	5.16	0.16	1.2	2.13
XLOC_013877	ID_896	17	0	0.37	3.48	2.45	2.58	2.04
ARADU.CAE71	ID_897	7	0	-1.68	1.49	1.82	1.54	1.27
ARADU.2J2GA	ID_898	12	0	0.79	-0.06	-0.29	-0.13	-0.14
ARADU.3V096	ID_899	0	0	-1.36	-1.49	-1.95	-1.64	-1.58
ARADU.B0F0Q	ID_900	12	0	1.96	-0.3	-0.38	-0.33	-0.37
ARADU.C3KKE	ID_901	12	0	1.28	0.49	-0.15	0.02	-0.19
ARADU.LBR45	ID_903	17	0	1.85	4.2	2.6	3.17	2.78
ARAIP.EDF1T	ID_904	0	0	-0.64	-1.86	-1.84	-1.81	-1.89
XLOC_042768	ID_905	2	0	-2.87	-2.97	-2.86	-2.45	-2.94
ARAIP.B8M0L	ID_906	12	0	1.12	-0.14	-0.46	-0.32	-0.44
ARADU.CAM8W	ID_907	19	0	0.32	1.26	1.11	1.68	2.31
XLOC_000989	ID_908	12	0	2.72	-0.32	-0.63	-0.43	-0.87
ARADU.EEH7X	ID_909	5	0	-0.45	0.64	-0.41	0.15	0.33
ARAIP.YU0R1	ID_910	4	0	-12.04	-3.71	-7.66	-10.51	-10.79
ARADU.36SI6	ID_911	19	0	-0.16	0.78	0.77	0.82	1.4
ARADU.DKE60	ID_913	7	0	-4.93	3.61	-1.39	2.06	0.18
ARAIP.X73BM	ID_915	18	0	2.26	4.87	3.64	2.44	1.81
ARADU.U8IBL	ID_916	12	0	4.97	0.54	-0.46	-0.63	-0.34
ARAIP.28XCW	ID_917	2	0	-23.57	-18.28	-19.5	-20.4	-20.32
ARADU.4ND69	ID_919	12	0	1.79	-0.11	-0.52	-0.5	-0.46
ARAIP.5836D	ID_920	19	0	1.27	0.61	0.36	1.87	2.14
ARADU.6M4Q5	ID_921	0	0	0.58	-1.22	-1.39	-1.24	-1.28
ARADU.V9VEN	ID_922	13	0	1.25	-0.06	-0.13	0.11	-0.11
ARAIP.L12UT	ID_926	0	0	-0.37	-0.76	-1.06	-0.8	-1.12
ARADU.REH5K	ID_927	0	0	0.71	-0.55	-1.87	-1.83	-1.74
ARAIP.SLI5R	ID_929	19	0	-0.3	2.35	3.79	1.79	4.61
ARADU.1F1FD	ID_932	0	0	-0.03	-0.96	-1.12	-0.99	-1.31
ARAIP.PA8M2	ID_933	0	0	0.81	-0.51	-0.61	-0.5	-0.83
ARADU.IJ0H9	ID_935	19	0	0.06	0.57	0.72	1.29	1.38
ARAIP.V7FVT	ID_936	11	0	-0.24	1.99	0.28	0.78	1.34
ARAIP.J8RG7	ID_937	19	0	-0.36	2.65	2.62	2.94	3.67
ARAIP.81A8L	ID_939	0	0	-2.53	-3.43	-3.62	-3.35	-3.57
ARADU.ILC9H	ID_940	19	0	-0.39	0.21	0.31	0.3	0.69
ARAIP.I8XGC	ID_941	0	0	-2.44	-5.49	-5.84	-5.78	-6.02
ARADU.94LVA	ID_942	12	0	1.35	-0.53	-0.57	-0.55	-0.57
ARAIP.RI8TZ	ID_946	12	0	1.17	-0.48	-0.55	-0.52	-0.54
XLOC_001986	ID_947	12	0	6.25	-6.3	-6.4	-7.14	-7.26
ARADU.I609F	ID_948	12	0	2.12	0.82	-0.27	0.02	0.27
ARAIP.RDQ71	ID_949	12	0	2.33	0.96	0.05	0.14	0.48
ARADU.K68B1	ID_952	11	0	-0.3	6.19	1.4	3.21	3.3
ARADU.G7UXI	ID_953	0	0	-0.58	-0.07	-1.22	-1.34	-1.09
ARAIP.AY7UQ	ID_954	5	0	-0.96	0.71	-0.46	0.34	1.5
ARAIP.V50JD	ID_955	5	0	-0.28	0.46	-0.24	0.07	0.93
ARADU.BT4WF	ID_956	16	0	1.09	0.75	-0.66	-0.49	0.2
ARADU.W2M93	ID_957	0	0	-0.2	-1.21	-3.59	-3.38	-3.91
ARADU.ZH9NQ	ID_958	18	0	0.88	1.79	1.05	0.85	0.71
ARADU.DIF7F	ID_959	12	0	1.22	-0.12	-0.47	-0.46	-0.55
ARAIP.F2WNQ	ID_960	5	0	-1.02	-0.39	-0.64	-0.43	0.81
ARAIP.XP5YM	ID_962	6	0	-6.87	3.21	-5.85	-6.51	-1.05
ARADU.D94AQ	ID_964	16	0	1.38	1.09	0.51	0.76	0.89
ARADU.353FG	ID_965	2	0	-1.68	-1.43	-1.74	-1.47	-1.58
ARADU.X23JQ	ID_966	0	0	-1.95	-1.2	-2.89	-3	-2.42
ARAIP.EX7BP	ID_967	17	0	0.87	3.56	2.48	2.93	1.42
ARADU.XR1NY	ID_968	0	0	-0.63	-0.65	-1.1	-0.98	-0.9
XLOC_009022	ID_971	17	0	1.27	1.94	1.03	1.22	0.76
ARADU.FXX43	ID_972	12	0	1.02	-0.04	-0.32	-0.26	-0.33
ARADU.6I8N8	ID_974	17	0	1.03	1.17	0.65	0.87	0.65
ARADU.DU749	ID_975	11	0	0.11	2.85	0.24	0.34	1.81
ARAIP.T68FX	ID_976	12	0	0.76	-0.48	-0.53	-0.49	-0.5
ARADU.PJ6U1	ID_977	11	0	3.2	4.2	1.7	1.24	1.5
ARADU.9VJ86	ID_978	11	0	0.27	1	0.16	0.23	-0.19
ARAIP.W6U6L	ID_979	0	0	-1.79	-1.42	-2.64	-2.49	-2.43
ARADU.1BA76	ID_982	0	0	-1.49	-1.53	-2.55	-2.37	-2.26
ARAIP.77WYN	ID_986	0	0	-0.17	-0.07	-1.76	-1.95	-1.63
XLOC_107182	ID_987	2	0	-33.09	-27.55	-28.99	-32.73	-31.62
ARAIP.S5WT5	ID_988	19	0	0.42	2.98	2.09	3.42	3.96
ARADU.A2ZJG	ID_989	0	0	0	-1.4	-1.59	-1.58	-1.53
ARAIP.E4KR5	ID_990	11	0	2.21	5.14	2.86	1.44	2.74
ARAIP.7BF1X	ID_991	11	0	1.87	2.08	-0.25	-0.12	-0.36
ARADU.K087N	ID_992	12	0	2.77	-0.07	-0.69	-0.61	-0.48
ARAIP.T755Q	ID_993	11	0	0.61	11.92	4.18	3.59	0.05
ARAIP.HF59E	ID_994	12	0	1.23	0.81	0.16	0.08	0.15
ARADU.NZ8CP	ID_995	4	0	-6.67	-3.32	-5.34	-5.09	-5.01
ARAIP.DXB8W	ID_996	0	0	-0.87	-1.68	-2.08	-1.86	-2.02
ARADU.X8G4I	ID_997	17	0	0.97	1.56	0.7	0.82	0.53
ARADU.Y7CQS	ID_999	0	0	-1.13	-2.51	-2.6	-2.88	-3.34
ARAIP.30PP3	ID_1000	2	0	-2.97	-3.46	-3.59	-3.58	-3.52
ARADU.I118N	ID_1002	5	0	-4.77	-1.37	-2.95	-0.78	1.39
ARAIP.FRS32	ID_1003	18	0	3.8	11.57	7.08	5.75	3.89
ARAIP.S0S72	ID_1004	17	0	1.33	8.44	3.16	4.83	2.79
ARADU.GN0L8	ID_1005	18	0	1.46	2.97	3.56	2.88	1.73
ARAIP.RZ2UN	ID_1006	2	0	-5.46	-5.84	-6.52	-6.71	-6.26
ARADU.LJC5T	ID_1007	0	0	-2.2	-3.19	-3.64	-3.37	-3.71
ARADU.MM1X2	ID_1008	0	0	-0.96	-2.74	-2.63	-2.75	-2.84
XLOC_035548	ID_1009	18	0	4.53	11.47	11.52	9.16	5.37
ARADU.BH13B	ID_1011	0	0	0.95	-1.77	-2.02	-2.06	-2.19
ARADU.08GEE	ID_1012	17	0	1.17	1.93	1.36	3.77	2.28
XLOC_121747	ID_1013	5	0	-0.84	0.36	-0.76	-0.56	0.58
ARAIP.UUM07	ID_1014	11	0	0.32	1.49	0.67	0.47	0.59
ARAIP.V0GV4	ID_1015	11	0	0.79	1.39	0.56	0.23	0.31
ARADU.L0ZIY	ID_1016	4	0	-1.56	0.28	-1.05	-0.89	-2.35
ARADU.Q86YJ	ID_1017	2	0	-5.93	-3.9	-5.43	-5.14	-4.07
ARAIP.Y7AFG	ID_1018	19	0	0.57	0.95	0.68	1.19	1.14
ARADU.V0K81	ID_1019	12	0	2.02	0.88	-0.21	-0.14	0.05
ARADU.FAV4Y	ID_1020	17	0	1.62	1.27	1.13	1.06	1.04
ARAIP.S7PUT	ID_1022	0	0	-1.61	-3.96	-4.35	-3.8	-4.42
ARADU.JX29L	ID_1023	11	0	-1.8	12.64	-1.66	0	4.44
ARADU.G09L8	ID_1024	7	0	-4.04	2.69	-1.42	1.9	0.97
ARADU.CZ597	ID_1025	17	0	0.57	3.38	1	1.54	3.03
ARAIP.ID15H	ID_1026	11	0	-0.41	1.04	-1.16	-1.03	-0.78
ARADU.QYX69	ID_1027	13	0	11.07	0.46	-0.46	1.03	-0.46
XLOC_106415	ID_1028	5	0	0.28	2.48	0.33	0.38	3.66
ARADU.2E07P	ID_1029	18	0	0.12	4.42	4.16	2.63	2.99
ARAIP.5X9ZC	ID_1030	0	0	0.69	-0.06	-1.55	-1.46	-1.52
ARAIP.D20UJ	ID_1031	5	0	-0.9	-0.26	-0.88	-0.69	0.17
ARAIP.256VQ	ID_1033	18	0	2.26	7.46	7.95	5.72	4.37
ARADU.3N314	ID_1034	0	0	-2.8	-5.68	-5.98	-5.81	-5.99
ARAIP.K1BY2	ID_1035	19	0	-0.08	-0.14	0.3	0.87	0.95
ARAIP.LXC6U	ID_1036	5	0	-0.41	1.8	0.13	0.28	2.61
ARAIP.NKJ54	ID_1037	13	0	0.75	-0.14	-0.32	0.05	-0.35
ARADU.YNN2E	ID_1038	2	0	-3.51	-2.93	-3.5	-2.89	-3.01
XLOC_082826	ID_1039	5	0	-1.46	1.34	0.75	-0.49	4.51
ARADU.TXN9A	ID_1040	11	0	0.04	1.73	1.09	0.52	0.46
ARAIP.4ZW3T	ID_1042	12	0	0.78	-0.31	-0.46	-0.38	-0.38
ARAIP.5P1A1	ID_1044	12	0	1.46	0.13	-0.54	-0.42	-0.43
ARAIP.6S73T	ID_1045	0	0	1.38	0.35	-1.67	-1.52	-1.52
ARAIP.7T7AZ	ID_1046	19	0	0.89	4.42	3.32	3.25	4.22
ARAIP.E9D5A	ID_1048	11	0	2.01	2.44	-0.3	-0.11	-0.62
ARADU.BUY04	ID_1049	9	0	0.38	0	-1.21	0.09	0.22
ARAIP.9BD0E	ID_1050	19	0	0.54	2.19	1.43	1.18	2.21
ARAIP.64B7C	ID_1051	0	0	0.34	0.59	-1.02	-0.7	-0.84
ARAIP.E33F9	ID_1052	11	0	0.51	32.76	14.99	9.55	0.44
ARAIP.MC1F8	ID_1053	11	0	1.37	1.78	0.02	0.17	-0.44
ARADU.QMU6X	ID_1054	2	0	-5.5	-5.18	-5.67	-5.51	-5.21
ARAIP.83ZMU	ID_1055	12	0	3.43	3.21	1.47	-0.53	-0.43
ARADU.WU1XZ	ID_1056	11	0	-0.49	3.31	1.12	-0.14	-0.28
ARADU.Q3HQI	ID_1057	12	0	0.89	-0.11	-0.74	-0.73	-0.73
ARADU.F283S	ID_1059	12	0	6.28	2.05	-1.28	-1.23	-1.26
ARADU.S2SYE	ID_1063	17	0	0.19	5.4	2.96	4.07	4.24
ARAIP.GF8DK	ID_1065	19	0	-0.15	1.04	0.5	1.02	1.57
ARADU.YAN03	ID_1067	11	0	-0.52	3.52	1.06	1.78	2.07
ARAIP.D6V1K	ID_1068	16	0	2.27	1.98	0.36	0.57	2.37
ARAIP.B6VRK	ID_1075	0	0	0.04	-1.22	-1.86	-0.61	-1.73
ARADU.H8CYD	ID_1076	17	0	1.11	4.63	1.9	2.43	0.89
ARADU.QE1MY	ID_1077	2	0	-2784.02	-2779.4	-2779.33	-2782.06	-2779.76
ARAIP.WMP7D	ID_1079	18	0	3.82	3.69	3.81	1.12	-0.14
ARAIP.HCX2V	ID_1080	0	0	-0.9	-0.76	-1.56	-1.31	-1.1
XLOC_124363	ID_1081	2	0	-119.61	-117.4	-114.36	-116.24	-113.6
ARAIP.M2V13	ID_1083	11	0	0.25	2.92	-0.13	0.58	1.11
XLOC_001651	ID_1084	0	0	4.12	-3.59	-5.04	-5.39	-5.42
ARADU.F19Z7	ID_1086	0	0	-1.13	-0.45	-1.79	-1.67	-1.53
ARAIP.NX7E8	ID_1088	17	0	0.99	1.19	1.09	0.91	1.02
ARAIP.JQE7B	ID_1089	19	0	-0.27	3.77	4.85	1.65	5.56
ARADU.GJN8J	ID_1091	12	0	1.01	0.37	-0.22	-0.32	-0.32
ARAIP.32J5S	ID_1092	11	0	-0.93	7.61	2.26	-0.35	0.57
ARADU.TI2CX	ID_1093	0	0	-0.5	0.15	-1.79	-1.15	-1.26
ARAIP.H3PA0	ID_1095	19	0	-1.63	1	1.03	1.3	3.51
ARAIP.FZ0HF	ID_1096	4	0	-1.65	-0.51	-1.7	-1.35	-1.43
ARADU.ETZ8K	ID_1097	5	0	-0.35	0.87	-0.12	0.48	0.76
ARAIP.N60LZ	ID_1100	18	0	0.97	12.36	8.99	4.44	2.48
ARADU.4L0F2	ID_1102	19	0	0.49	4.18	4.25	3.16	4.02
ARAIP.4F18W	ID_1103	12	0	0.81	-0.78	-0.87	-0.89	-0.89
ARAIP.MP018	ID_1104	2	0	-20.44	-24.09	-24.64	-24.04	-24.92
XLOC_087066	ID_1106	11	0	0.02	5	1.53	1.76	4.04
ARADU.AE3JB	ID_1107	0	0	-3.12	-4.62	-4.97	-4.77	-4.69
ARADU.66L0Y	ID_1108	11	0	1.73	4.63	2.33	1.55	1.24
ARAIP.QC3D1	ID_1109	14	0	1.04	0.72	0.63	0.64	0.08
ARADU.T0IJJ	ID_1110	19	0	-0.72	3.83	1.49	1.63	4.09
ARADU.JRF6F	ID_1111	13	0	2.91	1.65	1.01	1.4	1.12
ARADU.QV0NG	ID_1114	0	0	1.4	-2.15	-2.41	-2.38	-2.44
ARAIP.7E64B	ID_1115	11	0	0.11	3.92	0.25	1.26	1.58
ARADU.D1CQS	ID_1116	19	0	0.25	1.18	1.4	2.01	2.43
ARADU.BLP4A	ID_1118	17	0	0.65	2.59	1.37	1.28	0.82
ARAIP.17BET	ID_1119	11	0	1.29	2.12	1.17	0.68	0.97
ARAIP.6Z4YF	ID_1120	0	0	-1.15	-7.94	-8.08	-8.14	-8.16
ARAIP.KAF3M	ID_1121	16	0	0.26	0.91	-0.3	0.12	0.64
ARADU.HM0P2	ID_1122	16	0	1.57	1.09	0.42	0.29	0.6
ARAIP.1N7IP	ID_1123	11	0	2.84	22.15	10.43	8.46	3.75
ARAIP.R02Z7	ID_1124	17	0	0.78	1.11	0.54	0.88	0.64
XLOC_117553	ID_1125	2	0	-15731	-15723.3	-15731.5	-15731.4	-15730.2
ARAIP.Z0P0W	ID_1126	5	0	-0.54	0.62	0.09	0.52	1.77
XLOC_013434	ID_1129	11	0	-1.53	1.07	-0.93	-1.78	-3.02
ARAIP.67KVG	ID_1130	0	0	0.39	-0.67	-0.67	-0.7	-0.69
ARADU.J4IUU	ID_1133	13	0	2.3	0.2	-0.16	0.87	-0.1
ARADU.JV7UU	ID_1135	0	0	0.4	-0.67	-0.83	-0.79	-0.73
XLOC_040668	ID_1136	17	0	0.87	1.36	0.68	1.65	-0.76
XLOC_003384	ID_1137	0	0	2.08	-4.07	-4.46	-4.44	-5.03
XLOC_027152	ID_1140	12	0	1.95	0.33	-0.43	-0.55	-0.51
ARAIP.3FK8B	ID_1141	18	0	0.92	11.26	8.92	5.19	4.66
ARAIP.333QY	ID_1144	0	0	0.37	-0.4	-1.6	-1.32	-1.97
ARAIP.V73AP	ID_1145	11	0	1.57	1.51	0.26	0.21	-0.26
ARADU.V4IDM	ID_1146	12	0	0.81	0.45	-0.2	-0.07	-0.32
ARADU.93TCK	ID_1147	19	0	0.03	0.57	0.63	0.66	1.41
ARADU.58MV1	ID_1148	2	0	-1.11	-1.34	-1.57	-1.4	-1.18
ARADU.42GVF	ID_1150	11	0	-1.35	0.81	-2.16	-2.25	-2.06
XLOC_053552	ID_1155	0	0	-0.14	0.68	-1.45	-1.18	-2.23
XLOC_106138	ID_1157	0	0	-2.87	-3.25	-3.45	-3.27	-3.83
ARADU.U4WAJ	ID_1158	0	0	-0.41	-1.14	-1.4	-1.18	-1.28
ARADU.EGS0W	ID_1159	16	0	1.12	0.85	0.47	0.69	0.68
ARAIP.HIJ9F	ID_1160	13	0	2.09	0.03	-0.11	0.9	0.37
ARAIP.3W8UB	ID_1161	5	0	-2.25	-0.86	-0.88	-0.74	0.25
XLOC_014431	ID_1162	6	0	-0.42	1.43	0.43	-0.6	1.14
ARADU.GXA0E	ID_1163	0	0	-0.91	-2.09	-2.77	-2.88	-3.03
XLOC_011787	ID_1164	0	0	0.11	0.22	-2.4	-2.34	-2.39
XLOC_131456	ID_1165	5	0	-0.23	1.37	-0.05	0.3	5.2
ARADU.254Z6	ID_1166	0	0	-3.13	-3.73	-6.13	-6.96	-6.45
ARADU.12XXA	ID_1168	17	0	-0.02	1.11	0.74	0.59	0.52
ARADU.Y0QGL	ID_1170	12	0	1.08	0.35	-0.52	-0.61	-0.49
ARADU.K2IUV	ID_1171	2	0	-2.54	-2.92	-2.91	-2.77	-2.84
ARADU.1W5FD	ID_1172	0	0	-8.45	-19.6	-20.44	-18.52	-20.91
ARAIP.5CH0R	ID_1174	4	0	-1.1	0.25	-1.32	-0.81	-0.73
ARAIP.H5FJR	ID_1175	17	0	2.52	3.05	2.19	4.98	1.2
ARAIP.EK7KI	ID_1176	13	0	1.25	0.62	0.21	0.35	0.03
ARAIP.KZ67T	ID_1178	0	0	-2.31	-1.21	-2.38	-2.18	-2.52
ARAIP.059D8	ID_1179	2	0	-1.16	-1.34	-1.56	-1.38	-1.26
ARAIP.32D4M	ID_1180	19	0	-1.63	-0.41	2.13	0.89	1.43
ARADU.RG7TU	ID_1181	0	0	-0.28	-1.39	-1.74	-1.49	-1.82
ARAIP.ABD3X	ID_1183	11	0	0.25	1.03	-0.31	0.04	0.29
ARADU.QX6TK	ID_1184	0	0	0.47	-0.8	-1.04	-0.96	-1.18
ARADU.Q0ZLX	ID_1185	16	0	1.15	1.27	0.29	0.45	0.5
ARAIP.8K7GW	ID_1186	12	0	0.93	-0.03	-0.3	-0.24	-0.28
ARAIP.UJR3L	ID_1187	0	0	2.57	-11.44	-12.05	-12.46	-12.91
ARADU.Q40F5	ID_1188	0	0	-0.21	-0.75	-1.24	-0.99	-0.64
ARADU.LN5U5	ID_1189	11	0	-1.03	0.63	-1.18	-0.8	-0.32
ARADU.33VFZ	ID_1195	5	0	-1.93	0.01	0.23	0.87	2.24
XLOC_037388	ID_1196	13	0	1.49	0.06	-0.24	0.16	-0.28
ARADU.FB7GW	ID_1197	16	0	1.13	0.59	0.26	0.35	0.27
ARADU.62PY8	ID_1198	12	0	7.22	5.78	-0.57	-1.06	-1.45
ARADU.65TDS	ID_1199	13	0	1.1	0.62	0.46	0.61	0.28
XLOC_131249	ID_1200	12	0	9.39	7.79	3.11	0.69	-0.08
ARAIP.JE9KX	ID_1202	0	0	-1.46	-1.49	-2.22	-2.17	-2.24
ARADU.YV0F0	ID_1203	5	0	-1.25	1.3	-1.07	0.4	1.34
ARAIP.QYG3G	ID_1204	13	0	1.56	0.79	0.02	1.43	-1.4
ARAIP.9J4X2	ID_1206	19	0	-0.82	1.03	1.7	2.12	2.35
ARADU.FMR9S	ID_1207	18	0	0.99	2.42	3.62	2.57	2.09
ARADU.Y924X	ID_1210	17	0	0.96	1	1.02	1.53	0.67
ARAIP.DC4LL	ID_1211	4	0	-2.3	-0.76	-1.95	-1.15	-1.08
ARADU.7Q819	ID_1212	5	0	-0.16	1.18	-0.26	1.03	1
ARADU.THV7P	ID_1213	0	0	-0.63	-0.87	-0.97	-0.9	-1.02
ARAIP.0E4ZE	ID_1214	11	0	0.68	1.46	0.79	0.17	0.57
XLOC_010083	ID_1215	0	0	-0.24	-0.55	-1.48	-1.36	-1.74
ARADU.V8MCV	ID_1216	19	0	-0.94	1.23	2.51	3.62	5.4
ARADU.DB6JJ	ID_1217	5	0	-3.9	0.69	-2.19	-1.69	2.24
ARAIP.WEV6I	ID_1218	11	0	2.3	2.52	0.55	0.79	0.34
ARADU.NGF0Q	ID_1219	0	0	-0.13	-1.2	-1.9	-1.77	-1.64
ARAIP.YC6YV	ID_1220	11	0	0.79	1.26	-0.87	-0.52	-0.4
ARAIP.BNQ7D	ID_1221	2	0	-2.02	-2.21	-2.59	-2.57	-2.38
ARAIP.YZ8C7	ID_1222	17	0	0.46	1.64	0.93	1	0.48
ARAIP.JTL3L	ID_1223	6	0	-8.32	-0.65	1.3	-4.3	-5.34
ARADU.D588D	ID_1224	0	0	-0.07	-1.48	-2.32	-2.6	-2.85
ARADU.TP255	ID_1226	0	0	-2.2	-2.35	-2.96	-2.8	-2.93
ARAIP.0P7RI	ID_1228	12	0	2.42	1.25	-1.59	-1.48	-1.64
ARADU.J5692	ID_1229	0	0	-0.9	-1.58	-1.68	-1.69	-1.73
ARAIP.HK1HU	ID_1230	5	0	-1.4	0.78	-0.08	-0.03	1.05
ARADU.G4UPX	ID_1232	16	0	2.88	2.07	-0.17	-0.19	0.21
ARADU.ZHP56	ID_1233	19	0	2.87	2.93	6.42	5.59	3.77
ARAIP.4CP0D	ID_1236	0	0	0.06	-3.52	-3.59	-3.4	-3.79
ARAIP.W7HYQ	ID_1237	12	0	1.06	0.29	0.19	0.11	0.07
ARADU.D55VA	ID_1238	0	0	-0.11	-0.17	-1.12	-1.27	-1.13
ARAIP.E4G9U	ID_1239	12	0	1.81	0.48	-0.53	-0.38	-0.6
ARADU.CS27R	ID_1241	6	0	-5.28	-2.34	-0.62	-1.7	-0.02
XLOC_001778	ID_1242	11	0	0.29	12.69	7.1	3.12	3.49
ARAIP.T62CA	ID_1243	19	0	0.38	1.17	1.4	0.92	1.15
ARAIP.74J1S	ID_1244	11	0	0.09	3.47	0.12	1.7	1.6
ARAIP.WYM3Y	ID_1246	18	0	0.89	1.48	1.04	0.94	0.23
ARAIP.9BR1Z	ID_1248	12	0	4.62	0.42	-0.09	-0.14	-0.16
ARAIP.MEZ9T	ID_1249	7	0	-1.79	-0.68	0.06	0.12	0.66
XLOC_015010	ID_1251	0	0	-0.28	-3.63	-3.73	-3.82	-3.85
ARADU.UQP4Y	ID_1253	19	0	-0.21	0.85	1.18	1.54	2.41
ARAIP.E3TJT	ID_1254	0	0	0.34	-0.48	-0.72	-0.68	-0.69
ARADU.DAC4M	ID_1256	12	0	1.44	0.17	-0.54	-0.45	-0.45
ARADU.9UW5A	ID_1257	11	0	0.28	1.04	-0.05	0.04	0.41
ARAIP.UP1EH	ID_1258	0	0	0.31	-0.16	-1.21	-0.82	-0.9
ARADU.938TW	ID_1261	17	0	-0.03	0.88	0.49	1.13	0.7
ARADU.QVD5S	ID_1265	11	0	-0.33	1.01	-1.08	-0.94	-0.74
ARAIP.129VM	ID_1267	7	0	-0.65	-0.21	0.94	2.13	0.2
ARAIP.ETU2Y	ID_1269	0	0	-15.65	-23.41	-23.12	-19.83	-23.63
ARADU.RY81C	ID_1271	17	0	-1.79	9.32	8.84	10.26	3.99
ARADU.L8QZK	ID_1272	12	0	0.77	-0.18	-0.83	-0.75	-0.67
ARADU.03ENG	ID_1273	16	0	0.69	0.6	0.03	-0.54	0.47
ARADU.27Y2W	ID_1275	12	0	2.15	1.44	1.02	0.5	0.32
ARADU.21Q9F	ID_1276	12	0	1.27	0.32	-0.61	-0.5	-0.61
ARADU.5R97S	ID_1278	12	0	0.82	0.26	-0.64	-0.56	-0.52
ARAIP.L1RL7	ID_1280	0	0	-0.15	-0.96	-1.53	-1.87	-1.47
ARADU.JW82A	ID_1281	12	0	0.83	0.01	-0.24	-0.24	-0.21
ARAIP.9SE5V	ID_1282	4	0	-1.14	-0.77	-1.43	-0.85	-1.14
ARAIP.ERJ79	ID_1283	4	0	-2	-0.3	-1.91	-1.57	-3.17
XLOC_064903	ID_1284	2	0	-9.55	-9.47	-10	-9.21	-9.55
ARAIP.PU78I	ID_1286	0	0	-1.71	-1.46	-1.8	-1.86	-2.31
ARAIP.EK23Y	ID_1287	12	0	2.8	2.29	0.4	0.11	-0.28
ARAIP.P61QJ	ID_1288	0	0	0.97	0.01	-0.91	-0.76	-0.83
ARADU.MVI3C	ID_1291	19	0	-0.25	5.6	4.59	4.18	5.58
ARADU.5H0S7	ID_1296	19	0	0.09	2.15	1.36	0.79	3.71
ARADU.EF677	ID_1297	12	0	1.53	-0.14	-0.45	-0.38	-0.35
ARADU.BB9DD	ID_1299	1	0	-5.8	-5.41	-6.43	-4.74	-4.8
ARAIP.D15G9	ID_1300	12	0	1.69	1.05	-0.16	-0.04	-0.17
ARAIP.Q3U94	ID_1301	0	0	-0.6	-1.13	-1.55	-1.45	-1.38
ARADU.CYG6N	ID_1302	16	0	0.91	1.75	1.05	0.65	1.59
ARAIP.UGA40	ID_1303	13	0	0.67	0.39	-0.48	0.47	-0.71
ARAIP.7D15T	ID_1305	19	0	-0.32	2.68	5.6	3.1	4.31
ARADU.X8R8H	ID_1307	11	0	0.28	0.99	-0.42	-0.47	-0.19
XLOC_009905	ID_1310	0	0	1.53	-1.81	-2.34	-2.1	-2.28
ARADU.PHE1E	ID_1311	2	0	-4.59	-4.5	-5	-4.93	-4.73
XLOC_100604	ID_1312	0	0	-4.9	-12.26	-12.59	-12.53	-12.82
ARADU.0L9GE	ID_1313	0	0	0.37	-0.76	-0.99	-1.03	-1.05
ARADU.083WP	ID_1314	19	0	0.87	1.03	1.24	1.3	1.47
ARAIP.IBG9Y	ID_1316	6	0	-9.11	4.57	3.05	-0.88	-4.33
ARAIP.ATZ24	ID_1319	11	0	6.14	14.12	2.54	2.66	1.21
ARADU.ZJ7LY	ID_1320	5	0	-0.8	0.72	-1	-0.03	0.33
ARAIP.1H7DX	ID_1321	12	0	3.51	1.04	0.05	0.15	-0.51
ARADU.V8XMS	ID_1322	12	0	4.97	-0.74	-1.42	-1.42	-1.3
ARAIP.9P5VU	ID_1323	5	0	-2.6	-0.46	-1.8	-1.41	1.03
ARADU.329PQ	ID_1324	11	0	-0.05	1.19	0.57	-0.07	0.09
ARAIP.79E4D	ID_1326	18	0	0.1	8.89	7.37	4.95	3.6
ARAIP.MNC08	ID_1328	16	0	2.48	1.91	0.28	0.58	0.8
ARAIP.Y6X2Y	ID_1329	0	0	-0.42	-4.6	-4.72	-4.66	-4.88
ARAIP.688W0	ID_1330	19	0	-0.04	4.98	7.41	4.92	4.87
ARAIP.TWG69	ID_1331	0	0	-1.7	-2.89	-3.25	-2.73	-3
XLOC_081709	ID_1332	6	0	-0.16	0.17	-0.19	-1.16	1.18
XLOC_124358	ID_1333	19	0	-0.01	3.44	3.96	3.8	4.61
ARAIP.7RD3Q	ID_1335	11	0	0.77	1.11	-0.59	-0.42	-0.62
ARADU.EX9SJ	ID_1336	16	0	4.8	5.63	-0.23	0.55	0.71
ARAIP.D2PEY	ID_1337	12	0	1.41	-0.16	-0.2	-0.25	-0.2
ARADU.5Q1VY	ID_1339	19	0	0.21	3.51	4.15	4.19	5.22
ARAIP.YQP66	ID_1340	5	0	-0.62	-0.07	-0.18	0.26	0.55
XLOC_000990	ID_1342	12	0	3.2	-0.15	-0.47	-0.35	-0.75
XLOC_014708	ID_1343	11	0	-0.51	3.56	1.02	1.4	2.62
ARADU.R2K02	ID_1344	12	0	0.98	-0.06	-0.5	-0.29	-0.56
ARADU.6J2SN	ID_1345	18	0	0.48	7.11	5.24	4.13	2.05
ARADU.G1DZV	ID_1347	19	0	0.79	2.01	2	1.54	2.68
ARADU.60HKM	ID_1349	15	0	1.22	0.44	0.85	0.71	0.7
ARAIP.USD90	ID_1350	4	0	-2.51	-0.96	-2.85	-2.02	-1.4
ARADU.7W2Z9	ID_1351	0	0	0.54	-0.38	-0.73	-0.55	-0.71
XLOC_046028	ID_1353	11	0	-2.29	3.33	-1.2	-1.38	0.09
ARAIP.C0Q51	ID_1354	0	0	0.23	-0.71	-1	-0.87	-1
ARAIP.BH6DK	ID_1355	0	0	-1.09	-1.35	-2.21	-1.92	-1.79
ARADU.398CK	ID_1356	17	0	1.24	4.52	2.98	3.95	1.66
ARADU.LZ0RH	ID_1358	13	0	1.71	-0.06	-0.03	0.17	-0.08
ARADU.X66TP	ID_1359	11	0	1.3	4.68	1.85	1.87	1.98
XLOC_131455	ID_1360	19	0	2.02	4.06	1.81	2.98	5.68
ARAIP.8Y88R	ID_1365	5	0	-3.38	-1.05	-1.33	-2.19	3.15
XLOC_130343	ID_1366	19	0	-0.01	0.83	2.18	2.21	2.2
ARADU.60FFJ	ID_1367	0	0	-3.83	-4.91	-5.24	-5.07	-5.37
ARADU.NPY88	ID_1368	5	0	-3.01	-0.73	-1.43	-1.74	1.81
XLOC_070564	ID_1369	0	0	-0.94	-8.41	-8.71	-8.99	-9.32
ARADU.9Y9V0	ID_1370	12	0	2.12	-0.27	-0.82	-1.06	-1.12
XLOC_053193	ID_1372	11	0	1.87	4.08	0.09	0.67	1.56
XLOC_000988	ID_1374	12	0	3.72	-0.12	-0.42	-0.29	-0.66
ARAIP.Z8IAR	ID_1375	5	0	-0.77	0.88	-0.24	0.24	1.3
ARAIP.D6MMB	ID_1376	0	0	-2.11	-2.17	-2.67	-2.52	-2.81
ARAIP.I94V5	ID_1379	0	0	-0.53	-0.72	-1.1	-0.77	-1.21
ARAIP.F5TH8	ID_1381	17	0	0.92	2.08	1.55	1.76	1.45
XLOC_019837	ID_1382	2	0	-5364.23	-5348.68	-5362.07	-5364.32	-5362.64
ARADU.44QYZ	ID_1384	12	0	0.75	0.21	-0.39	-0.48	-0.58
ARADU.70NBC	ID_1386	11	0	1.35	2.77	0.69	0.69	0.6
ARADU.ZTH8V	ID_1388	0	0	-0.35	-5.61	-5.79	-6.02	-6.07
ARADU.UZ2DQ	ID_1389	16	0	3.36	3.26	-0.26	-0.14	-0.3
ARAIP.VS98X	ID_1390	11	0	0.5	2.26	-1.23	-1.08	-1.34
ARADU.7F8A1	ID_1391	1	0	-1.94	-1.14	-2.14	-2.01	-0.57
ARADU.426MY	ID_1392	11	0	-0.46	0.46	-0.75	-0.52	-0.39
XLOC_060570	ID_1393	19	0	-0.17	0.86	0.34	0.77	1.87
ARAIP.KTY55	ID_1395	0	0	0.29	-0.76	-1.02	-1.03	-1.05
ARADU.H5KV7	ID_1396	12	0	1.92	-1.3	-1.35	-1.32	-1.35
ARAIP.VE967	ID_1398	11	0	2.46	5.87	0.84	0.61	-0.1
ARADU.6JM4W	ID_1400	12	0	0.64	0.24	-0.21	-0.48	-0.36
ARADU.S7TZT	ID_1402	2	0	-1.06	-1.09	-1.27	-1.13	-1.1
XLOC_125583	ID_1403	0	0	-0.5	-0.68	-1.2	-1.14	-0.9
ARADU.N0GRH	ID_1404	2	0	-33.31	-28.01	-31.35	-33.33	-31.08
ARAIP.21M04	ID_1405	16	0	3.32	2.83	2.83	1.49	2.31
ARADU.S0KU9	ID_1406	0	0	-12.41	-15.44	-16.2	-13.07	-16.7
ARAIP.HHF9U	ID_1407	12	0	3.07	1.35	0.39	0.35	-0.02
ARADU.43FMJ	ID_1408	12	0	0.9	0.5	-0.24	-0.29	-0.37
XLOC_044388	ID_1410	1	0	-0.15	-1.52	-1.69	-1.25	-1
ARADU.Q1D8Z	ID_1411	17	0	1.28	1.27	1.19	1.57	0.57
ARADU.VD77L	ID_1412	0	0	-0.65	-0.81	-1.06	-0.87	-0.83
ARADU.68LAM	ID_1413	12	0	0.95	-0.1	-0.16	-0.16	-0.14
ARADU.CC1R3	ID_1414	11	0	-4.6	1.37	-4.76	-3.78	-2.21
ARADU.T19XF	ID_1417	12	0	1.13	0.43	-0.32	-0.26	0.03
ARADU.I76NQ	ID_1420	11	0	1.42	1.92	0.73	0.69	0.48
ARAIP.YWT4G	ID_1421	11	0	-1.16	1.5	-0.89	-1.34	-0.59
ARAIP.P7KNR	ID_1422	17	0	0.6	1.14	0.61	0.64	0.66
ARADU.DB2L3	ID_1425	0	0	-1.65	-2.27	-2.74	-2.74	-2.95
ARADU.N9RWR	ID_1427	17	0	0.91	1.13	0.83	1.17	0.65
ARAIP.B18UN	ID_1428	0	0	0.16	-1.69	-1.78	-1.87	-1.97
XLOC_022137	ID_1429	12	0	1.91	0.31	-0.41	-0.5	-0.77
ARAIP.QZ06Q	ID_1430	7	0	-1.49	4.42	6.52	8.23	1.55
ARAIP.W9QHP	ID_1431	11	0	-1.26	0.99	-1.83	-1.64	-1.3
ARAIP.I0HKJ	ID_1432	6	0	-5.24	-0.36	-4.18	-4.22	-0.6
ARAIP.Y2TM4	ID_1433	17	0	-0.08	3.05	1.12	1.65	1.68
ARADU.D2ZN6	ID_1437	0	0	-1.53	-7.83	-7.88	-7.78	-8.28
ARADU.9TY2N	ID_1438	18	0	0.57	1.22	1.16	0.87	0.71
ARAIP.F6KFZ	ID_1440	19	0	0.25	0.49	-0.06	0.86	0.99
ARAIP.U6FMT	ID_1441	2	0	-2.45	-3.84	-3.85	-3.77	-3.79
ARADU.BT56C	ID_1442	13	0	0.96	-0.12	0.03	0.1	-0.11
ARAIP.J95CV	ID_1443	2	0	-60.01	-56.5	-55.41	-56.91	-53.51
ARADU.7TW9C	ID_1444	0	0	0.75	-0.59	-0.95	-0.57	-0.8
ARAIP.HYR0N	ID_1446	0	0	-2.21	-4.2	-4.3	-4.1	-4.34
ARAIP.D5D4T	ID_1447	16	0	0.85	1.19	-0.23	-0.12	0.04
ARAIP.MJ3JY	ID_1448	19	0	-0.75	1.01	1.72	2.36	3.13
ARADU.A8HY7	ID_1449	12	0	2.42	1.34	-0.11	-0.28	-0.57
ARADU.CW86R	ID_1450	15	0	1.61	-0.02	0.3	0.17	2.36
ARAIP.M14D6	ID_1451	17	0	-0.11	9.41	5.51	5.8	4.03
ARADU.Y1LYG	ID_1453	18	0	1.84	2.25	1.13	1.14	0.58
ARADU.YX3TI	ID_1454	19	0	-1.34	2.36	1.47	2.19	4.71
ARAIP.E9XPB	ID_1455	5	0	-0.96	-0.14	-1.05	-0.45	-0.09
ARADU.Y31BQ	ID_1456	11	0	0.14	1.19	-1.23	-0.84	-0.76
ARAIP.JI6RH	ID_1457	18	0	0.18	3.11	4.13	2.42	1.6
ARADU.83F0C	ID_1458	12	0	1.15	0.66	-0.2	-0.1	-0.18
ARAIP.D8HIS	ID_1459	18	0	1.72	3.1	2.05	1.88	-0.02
ARADU.217QF	ID_1460	16	0	1.12	1.05	0.2	0.55	0.51
ARAIP.8PA0T	ID_1461	2	0	-1689.45	-1686.17	-1684.66	-1683.37	-1682.92
XLOC_014428	ID_1463	6	0	-0.2	0.83	-0.16	-0.85	0.92
ARAIP.T59TA	ID_1465	17	0	0.8	1.64	1.17	1.03	1.14
ARAIP.ZEV2T	ID_1467	16	0	1.62	2.95	1.5	1.15	3.29
ARAIP.S3BW6	ID_1468	12	0	0.54	-0.15	-0.42	-0.47	-0.45
XLOC_003727	ID_1469	11	0	2.12	13.43	6.84	4.44	3.42
XLOC_131824	ID_1470	12	0	4.28	0.92	-0.04	-0.25	-0.25
ARADU.NH9RG	ID_1471	19	0	0.42	2.09	3.47	3.69	5.39
ARAIP.D0KPG	ID_1472	0	0	-0.05	-2.26	-2.4	-2.31	-2.42
ARADU.CU9HL	ID_1473	11	0	-0.06	1.1	0.14	0.32	0.78
XLOC_023352	ID_1474	0	0	-4.25	-7.11	-7.63	-7.63	-8.3
ARAIP.7L24I	ID_1475	0	0	0.67	-0.02	-2.77	-1.84	-2.64
XLOC_014423	ID_1476	16	0	-0.09	1.03	-0.04	-0.84	0.78
ARADU.ZFX80	ID_1477	11	0	-0.03	2.87	0.56	1.17	1.55
ARAIP.VYF9M	ID_1478	0	0	0.89	-1.26	-1.35	-1.35	-1.39
ARAIP.30XFU	ID_1479	11	0	0.57	1.42	-0.33	0.09	0.19
ARAIP.Q0MMZ	ID_1481	11	0	-0.89	0.61	-0.76	-0.38	-0.13
ARAIP.CU8VC	ID_1482	4	0	-3.34	-1.24	-3.59	-2.87	-2.62
ARADU.J9V4P	ID_1483	13	0	1.86	0.07	0.86	1.15	-0.25
ARAIP.GV8BT	ID_1484	2	0	-14.83	-12.09	-12.45	-11.3	-11.89
ARADU.0GS9T	ID_1485	19	0	-0.3	1.66	2.41	3.03	2.64
ARADU.XQZ5U	ID_1486	0	0	-0.84	-0.41	-1.25	-0.99	-1.04
ARAIP.Y9YMZ	ID_1487	12	0	1.21	0.23	0.01	0.11	0.05
ARAIP.UU0IK	ID_1488	19	0	0.15	4.21	2.61	1.82	4.15
ARAIP.0UE2T	ID_1489	18	0	1.23	2.32	2.14	1.63	0.93
ARADU.04E6I	ID_1490	0	0	-1.18	-4.12	-4.29	-4.01	-4.19
ARAIP.V0B0S	ID_1491	11	0	3.91	18.56	10.57	5.47	4.62
ARADU.JPL2X	ID_1492	0	0	0.55	0.54	-0.92	-0.8	-0.94
ARADU.GRE8B	ID_1493	17	0	0.13	1.29	0.77	1.12	1.11
ARADU.07ZE9	ID_1494	12	0	0.79	0.26	-0.3	0	-0.12
XLOC_092875	ID_1496	18	0	0.33	6.21	9.57	8.69	2.65
ARADU.9G3ZE	ID_1497	7	0	-1.15	0.26	2.35	1.68	0.72
ARADU.38JU0	ID_1498	11	0	0.18	3.32	0.21	1.67	1.87
XLOC_119227	ID_1499	10	0	0.57	0.17	1.03	0.4	0.12
ARAIP.3B5FU	ID_1500	18	0	1.15	7.1	5.54	3.05	3.52
XLOC_131136	ID_1501	12	0	4.22	0.39	-0.51	-0.49	-0.51
ARAIP.K1QG2	ID_1503	16	0	1.68	0.34	-0.01	0.46	1.31
ARADU.L80D4	ID_1504	13	0	1.52	0.28	0.08	0.25	-0.2
ARADU.1L6HR	ID_1505	11	0	-0.44	3.32	0.27	1.02	2.3
ARADU.T56CX	ID_1506	13	0	1.06	0.55	0.68	1.1	0.61
ARAIP.FD6AI	ID_1508	0	0	-0.32	-1.21	-1.74	-1.14	-1.9
ARAIP.017LP	ID_1509	17	0	-0.72	3.31	1.98	2.46	2.15
ARAIP.PN2Q6	ID_1512	19	0	0.09	2.12	1	2.94	5.64
ARAIP.P7XZ0	ID_1513	12	0	5.32	0.31	-0.2	-0.34	-0.64
ARAIP.A4W8E	ID_1514	12	0	2.35	1.56	0.74	0.66	0.34
ARADU.B7Y20	ID_1515	2	0	-1.43	-1.76	-2.05	-1.87	-1.79
XLOC_117613	ID_1516	6	0	-1.66	-0.06	-0.2	-0.7	-0.35
ARADU.VY6F6	ID_1517	12	0	1.1	-0.88	-1.04	-1.04	-1.08
ARAIP.ULB4P	ID_1518	18	0	2.85	19.66	11.87	6.95	4.56
XLOC_012182	ID_1519	0	0	1.77	-2.46	-2.64	-2.68	-2.75
ARADU.DM3FR	ID_1521	0	0	-0.16	-1.25	-1.42	-1.24	-1.5
ARAIP.CE7Q8	ID_1522	2	0	-1.03	-1.03	-1.1	-0.9	-1.07
ARADU.E26HT	ID_1523	16	0	1.39	1.04	-0.08	0.05	0.56
ARAIP.B85X3	ID_1524	1	0	-4.28	-3.1	-4.09	-3.67	-2.2
ARAIP.HS9YY	ID_1525	4	0	-2.58	-0.79	-2.37	-1.43	-1.68
ARAIP.VA90H	ID_1526	17	0	0.67	2.13	0.87	0.96	1.62
XLOC_131351	ID_1527	0	0	-2.49	-1.16	-5.76	-4.32	-6.6
ARADU.ZP2LZ	ID_1529	18	0	2.2	5.39	3.23	0.95	1.44
ARADU.AB7DG	ID_1530	5	0	-1.81	-0.26	0.03	0.34	2.55
ARAIP.A437V	ID_1531	12	0	0.76	-0.25	-0.33	-0.08	-0.12
ARAIP.AT3RC	ID_1532	17	0	0.46	1.44	1.09	1.03	1.3
ARADU.Z0B0Q	ID_1534	5	0	-3.86	-1.72	-1.69	-0.81	0.62
ARAIP.AKR06	ID_1535	12	0	1.98	-2.23	-2.38	-2.39	-2.49
ARAIP.HWV62	ID_1537	5	0	-0.59	-0.5	-0.43	0.46	0.66
ARADU.GV18K	ID_1539	17	0	0	2.81	1.64	2.58	2.43
ARAIP.H1TBG	ID_1540	17	0	0.32	1.87	0.5	1.5	0.89
ARAIP.348XC	ID_1541	0	0	-0.16	0.25	-1.94	-1.83	-1.65
ARAIP.90YM8	ID_1542	18	0	1.51	1.37	0.7	0.73	0.43
ARADU.7GN6Y	ID_1544	11	0	-0.88	2.19	-0.58	0.07	0.1
ARAIP.RMU5T	ID_1546	19	0	1.25	1.8	2.39	3.48	2.78
ARAIP.U1C3U	ID_1547	11	0	-1.62	6.59	0.35	-1.28	4.41
ARAIP.L8LWM	ID_1549	0	0	-4.14	-6.17	-6.52	-6.71	-7.06
ARAIP.0D8F4	ID_1550	0	0	1.22	-1.54	-1.79	-1.75	-1.84
ARADU.L9ISE	ID_1551	19	0	0.2	2.73	4.5	4.63	4.42
ARADU.CT2LH	ID_1552	17	0	0.18	1.07	0.92	0.85	0.4
ARAIP.N4RJ5	ID_1553	13	0	1.55	0.05	0.06	1.13	0.34
ARADU.ZT2KF	ID_1555	17	0	1.76	3.06	2.02	2.09	2.83
ARADU.D2VN6	ID_1556	7	0	-0.37	0.97	1.54	1.5	0.28
ARAIP.C9B5T	ID_1558	0	0	-0.19	-3.2	-3.51	-3.42	-3.64
ARAIP.L7Z6B	ID_1559	18	0	0.73	1.09	0.94	0.7	0.66
ARAIP.49S7T	ID_1560	19	0	0.16	1.4	0.62	0.58	1.74
ARAIP.MI2NC	ID_1561	16	0	3.67	4.66	1.68	0.77	1.59
ARAIP.SJM7K	ID_1562	2	0	-69444.2	-69432.6	-69441.6	-69443.8	-69441.7
ARADU.B353U	ID_1563	12	0	1.16	0.54	-0.19	-0.31	-0.34
ARADU.NL2WD	ID_1565	0	0	0.61	0.05	-0.62	-0.45	-0.65
XLOC_003555	ID_1566	0	0	1.59	0.34	-2.48	-2.8	-3.11
ARADU.FA8EI	ID_1570	11	0	-0.15	4.8	1.61	1.56	3.18
ARAIP.L9MEB	ID_1571	19	0	0.54	1.43	2.34	2.35	2.1
ARADU.38T8A	ID_1572	11	0	0.08	3.93	0.21	1.47	1.48
ARAIP.EL37U	ID_1573	0	0	0.91	-0.29	-0.93	-0.43	-0.67
ARADU.IJ2A2	ID_1574	13	0	1.31	0.27	0.32	1.58	0.79
ARAIP.I6C5W	ID_1575	19	0	0.4	1.07	0.9	1.31	1.46
ARAIP.9HV2M	ID_1576	5	0	-0.33	3.49	-0.12	2.05	4.85
ARADU.0A8NK	ID_1577	11	0	2.36	4.89	2.97	1.41	2.56
ARAIP.QQN2T	ID_1580	17	0	1.48	4.35	2.47	3.71	3.57
ARADU.8J5I0	ID_1581	13	0	1.55	1.04	0.25	0.52	-0.12
XLOC_001022	ID_1583	13	0	1.62	0.18	0.1	0.54	0
ARADU.NI44V	ID_1584	2	0	-2.81	-3.09	-3.42	-3.34	-3.22
XLOC_040667	ID_1585	17	0	0.71	0.98	0.43	1.37	-0.55
ARAIP.001P3	ID_1586	11	0	0.26	1.11	0.09	0.15	0.31
ARADU.J92L5	ID_1587	11	0	-1.02	2.6	-0.49	-0.3	0.14
ARAIP.P3CAI	ID_1588	19	0	0.31	0.86	0.9	1.47	1.44
ARADU.Q29FA	ID_1589	12	0	0.97	-0.29	-0.55	-0.23	-0.58
ARAIP.3RA5H	ID_1590	0	0	-0.14	-1.54	-1.59	-1.28	-1.64
ARADU.U2USZ	ID_1591	11	0	-0.72	3.48	-0.61	0.27	0.75
XLOC_001987	ID_1592	12	0	6.15	-6.25	-6.38	-7.33	-7.42
ARAIP.ZC6G8	ID_1594	11	0	-0.25	1.89	-1.05	0.08	-0.36
ARADU.B6HXN	ID_1596	11	0	1.41	1.9	0.01	0.17	-0.41
ARADU.98U3Z	ID_1598	4	0	-5.08	-0.98	-4.81	-3.47	-2.64
XLOC_058783	ID_1601	17	0	0.41	1.62	1.46	1.38	1.02
ARADU.W4DDQ	ID_1604	4	0	-3.81	-2.53	-4.01	-3.06	-3.95
ARAIP.B2ESJ	ID_1605	0	0	-0.31	-1.84	-2.11	-2.16	-2.36
XLOC_128435	ID_1606	16	0	0.72	1.15	0.06	0.32	0.46
ARADU.JFD8S	ID_1607	2	0	-381.57	-378.24	-378.54	-379.82	-375.65
ARADU.83Z01	ID_1611	2	0	-17.68	-21.52	-21.96	-21.91	-22.1
ARAIP.ERT09	ID_1613	8	0	0.02	-0.7	0.15	0.32	0.31
ARADU.J7MGX	ID_1614	2	0	-2447.49	-2440.33	-2442.53	-2446.57	-2444.32
ARAIP.TFF3X	ID_1615	11	0	0.28	1	-0.25	0.28	0.37
ARAIP.V3XTL	ID_1616	5	0	-1.08	-0.78	-0.41	-0.02	3.96
ARAIP.DQK56	ID_1617	0	0	-2.79	-5.62	-5.87	-5.76	-5.93
ARAIP.P35BF	ID_1618	6	0	-5.03	0.46	-4.76	-6.16	-3.82
ARAIP.I5D0R	ID_1619	12	0	0.87	-0.02	-0.69	-0.68	-0.67
ARAIP.20E0I	ID_1620	11	0	-0.69	0.73	-1.04	-0.6	0.14
XLOC_049389	ID_1621	0	0	-37.48	-32.08	-38.04	-41.83	-41.74
ARAIP.TF5RD	ID_1623	17	0	0.14	1.23	0.14	1.04	0.56
ARADU.51BBB	ID_1624	12	0	1.13	0.62	0.14	0.12	0.2
ARADU.KD2FK	ID_1627	16	0	1.3	0.7	0.21	0.42	0.28
ARADU.KIU7A	ID_1628	11	0	0.74	2.2	0.61	0.26	0.31
ARAIP.GKK06	ID_1629	17	0	-0.27	1.93	1.04	1.23	0.79
ARADU.ZX8II	ID_1630	0	0	-0.46	-1.17	-1.57	-1.47	-1.53
ARAIP.R6JKD	ID_1631	11	0	-0.18	1.1	-0.07	0.43	0.59
ARADU.U3UVH	ID_1633	0	0	-0.59	-1.03	-1.13	-1.16	-1.11
ARAIP.CM5I1	ID_1634	0	0	5.2	-5.53	-6.3	-6.01	-6.46
ARADU.ESU02	ID_1636	11	0	0.48	5.83	2.76	2.31	2.53
XLOC_044753	ID_1637	13	0	4.13	1.95	1.33	3.37	1.81
ARADU.W2Y55	ID_1638	11	0	-0.02	1.94	0.26	0.96	1.3
ARAIP.0W3GY	ID_1639	0	0	0.42	-0.3	-0.77	-0.56	-0.8
ARAIP.YC2CD	ID_1640	18	0	3.17	5.27	3.24	2.65	2.07
ARAIP.N79SI	ID_1642	11	0	-1.96	12.72	7.19	4.5	3.49
ARADU.I29MY	ID_1644	11	0	-2.73	8.58	2.29	4.11	2.42
ARADU.H2SP1	ID_1646	11	0	-0.49	1.49	-1.07	-0.21	-0.14
ARADU.MK8Z3	ID_1647	5	0	0.12	0.15	-0.1	0.1	1.01
ARADU.IFN67	ID_1648	2	0	-6721.55	-6713.56	-6717.45	-6720.78	-6719.38
ARADU.9L8G9	ID_1649	17	0	2.79	9.66	5.8	4.77	4.65
ARADU.A1STR	ID_1650	5	0	-0.68	0.53	-0.44	0.17	0.69
ARAIP.V2FS7	ID_1651	2	0	-10.4	-11.7	-11.72	-11.76	-11.77
ARAIP.GPN3I	ID_1652	5	0	-1.51	2.24	0.31	0.89	1.42
ARADU.945VS	ID_1653	3	0	-8.92	-3.31	-1.24	-1.97	-4.52
ARAIP.WUT0T	ID_1654	13	0	1.68	1.07	0.55	1.87	1.38
ARAIP.CIZ6F	ID_1655	12	0	1.3	0.3	-0.07	0.15	0.25
ARAIP.D5MQN	ID_1656	0	0	-4.2	-6.81	-7.28	-7.19	-7.46
ARAIP.NS97H	ID_1657	2	0	-3.25	-3.02	-3.41	-3.1	-2.77
ARADU.FAJ70	ID_1658	17	0	1.24	1.26	1.04	1.27	0.75
ARADU.80EN4	ID_1659	0	0	0.23	-0.19	-0.92	-0.74	-0.72
ARAIP.S0NAQ	ID_1661	19	0	-0.73	2.22	1.25	0.66	3.23
ARAIP.ZXC56	ID_1662	13	0	3.93	2.09	0.73	1.32	0.27
XLOC_037387	ID_1663	13	0	1.5	0.16	-0.22	0.13	-0.27
ARADU.Z7FDS	ID_1664	12	0	5.7	4.56	-0.08	-0.26	-0.36
ARAIP.XLI18	ID_1665	0	0	-2.08	-4.49	-4.85	-4.6	-4.9
ARADU.H563E	ID_1666	11	0	0.09	0.67	-0.55	-0.48	-0.12
ARAIP.425N3	ID_1667	11	0	0.77	3.35	0.93	1.05	2.43
ARADU.H65DT	ID_1668	11	0	0.55	1.59	0.79	0.68	1.05
ARADU.CAI0E	ID_1670	0	0	-16.52	-10.27	-17.38	-17.4	-17.32
ARADU.XM2MR	ID_1672	11	0	-1.03	9.72	0.06	1.14	4.3
ARADU.EL0FF	ID_1673	19	0	-0.13	1.44	0.6	1.01	1.42
ARADU.VZQ81	ID_1675	0	0	-0.15	-0.42	-1.03	-0.74	-0.76
ARAIP.XVM77	ID_1677	11	0	0.47	1.77	0.56	0.88	0.26
ARADU.UK481	ID_1680	17	0	0.76	1.87	1.22	1.29	1.03
ARADU.AN030	ID_1683	0	0	-0.78	-1.78	-2.05	-2	-1.85
ARAIP.LQZ8D	ID_1684	0	0	-0.9	-1.05	-1.8	-1.77	-1.54
ARAIP.4DW6T	ID_1685	16	0	3.15	3.33	0.46	0.54	1.66
ARAIP.79KSY	ID_1686	2	0	-43.38	-38.34	-43.1	-43.08	-42.32
ARADU.98FLM	ID_1687	0	0	-0.3	-1.63	-1.46	-1.2	-1.56
ARAIP.P959S	ID_1694	16	0	2.93	2.1	0.84	0.79	0.46
ARADU.0648Q	ID_1695	19	0	0.03	0.42	0.53	0.82	1.83
ARADU.BV8W4	ID_1696	5	0	-1.28	-0.53	-0.7	-0.43	0.45
ARAIP.SK1EN	ID_1697	5	0	-0.15	4.18	0.91	0.36	6.02
ARAIP.183TE	ID_1698	13	0	1.24	0.26	-0.24	0	-0.59
ARADU.NTQ7W	ID_1699	0	0	0.46	0.18	-0.83	-0.87	-1.08
ARAIP.3S8HT	ID_1700	14	0	1.05	0.55	0.15	0.29	-0.88
ARADU.1IM7V	ID_1704	19	0	-0.51	1.31	0.97	1.07	3.26
XLOC_004445	ID_1705	12	0	2.88	0.77	-1.15	-1.27	-0.72
ARAIP.NRP29	ID_1706	17	0	-0.14	7.45	5.12	4.34	5.68
ARADU.WEB5E	ID_1707	2	0	-3799.28	-3794.6	-3795.86	-3799.06	-3796.01
ARAIP.K4VGI	ID_1708	11	0	0.43	0.92	-0.32	0.13	0.14
ARAIP.CW7EC	ID_1711	0	0	0.19	-1.76	-2.33	-2.12	-2.15
ARAIP.WT1Z7	ID_1713	2	0	-4.65	-4.56	-4.77	-4.88	-4.6
ARADU.CH0GR	ID_1716	11	0	-2.48	4.93	2.77	1.94	-0.4
ARAIP.QX3XQ	ID_1717	2	0	-0.7	-0.91	-1.06	-0.93	-0.9
ARADU.U85MQ	ID_1718	17	0	0.33	1.33	1.66	1.99	0.99
ARAIP.S69I6	ID_1719	17	0	2.31	3.12	2.17	2.28	1.15
ARAIP.PRU4K	ID_1720	0	0	-0.94	-3.11	-3.77	-3.67	-3.85
ARAIP.6TY8W	ID_1721	12	0	1.15	0.05	-0.27	0.01	-0.04
ARAIP.WB197	ID_1722	0	0	-3.57	-4.09	-4.45	-3.45	-4.46
ARADU.L49GZ	ID_1723	16	0	14.19	13.18	1.43	1.33	-0.3
ARADU.3RY2V	ID_1724	11	0	0.27	3.02	-0.12	0.55	1.11
ARADU.P2C14	ID_1725	17	0	2.26	2.84	2.1	1.98	2.19
ARADU.376FV	ID_1726	7	0	-1.89	0.1	1.37	0.65	0.7
ARAIP.9T02K	ID_1727	11	0	-0.56	3.45	0.04	0.49	1.38
ARADU.7M0WV	ID_1728	0	0	-0.7	-0.09	-1.11	-0.94	-0.85
ARADU.KF6LM	ID_1729	5	0	-0.68	0.18	-0.19	1	2.12
ARADU.7Y76M	ID_1730	0	0	-1.11	-0.76	-1.2	-1.24	-1.07
ARADU.F1MD3	ID_1731	11	0	0.01	5.22	0.5	1.46	3.01
ARADU.3WL67	ID_1732	0	0	-1.38	-5.07	-5.18	-4.98	-5.26
XLOC_104121	ID_1734	12	0	1.07	0.48	-0.11	-0.13	-0.12
ARAIP.DML9Y	ID_1735	19	0	0.29	1.3	0.88	1.23	1.39
ARADU.QM4PI	ID_1739	13	0	1.47	1.01	0.81	0.99	0.49
ARADU.EP6I4	ID_1743	5	0	-2.29	-1.63	-0.93	-0.97	3.71
ARAIP.N9WJ3	ID_1744	18	0	1.12	2.65	2.16	1.29	0.97
ARAIP.PH9U4	ID_1747	6	0	-2.64	2.17	1.9	0.23	3.6
XLOC_001650	ID_1748	12	0	4.68	-3.7	-5.15	-5.44	-5.49
ARADU.92H1B	ID_1749	2	0	-1.7	-2.26	-1.86	-1.45	-1.57
ARAIP.7XH09	ID_1750	0	0	-2.27	-3.93	-3.51	-3.32	-4.3
ARADU.G8H5M	ID_1752	11	0	5.67	7.74	2.74	2.17	1.97
ARADU.YH03P	ID_1753	11	0	-79.76	15.53	-28.26	-63.27	-85.21
ARADU.DAV01	ID_1754	5	0	-3.33	-1.07	-2.96	-2.52	0.01
ARADU.68MCI	ID_1755	17	0	2.34	2.62	1.93	2.04	1.21
ARAIP.49LMI	ID_1757	11	0	0.16	1.16	-0.73	-0.05	-0.18
ARADU.YG73I	ID_1758	0	0	-1.51	-1.69	-2.06	-2.07	-2
ARADU.1LZ8T	ID_1759	12	0	4.33	-4.37	-4.56	-4.57	-4.68
ARAIP.QM8AJ	ID_1760	12	0	4.41	1.85	0.07	0.08	-0.1
XLOC_070563	ID_1761	0	0	-0.79	-9.01	-9.22	-9.47	-9.78
ARADU.EM688	ID_1762	0	0	-2.24	-3.42	-3.65	-3.26	-3.6
ARADU.Y8LHL	ID_1765	0	0	0.38	-1	-1.25	-1.28	-1.24
ARAIP.93MF9	ID_1766	17	0	4.32	7.73	5.77	5.57	4.22
ARADU.9W4JC	ID_1767	16	0	0.01	0.57	-0.64	-0.24	0.28
ARAIP.62GEG	ID_1768	12	0	16.98	-6.04	-6.42	-6.59	-6.9
ARAIP.Q3H1S	ID_1769	11	0	-0.55	1.03	-0.65	0.09	-0.48
ARADU.YIQ80	ID_1770	0	0	0.86	0.47	-0.59	-0.54	-0.7
XLOC_106418	ID_1772	16	0	0.54	2.29	0.41	0.43	3.54
ARADU.NG0Q2	ID_1773	11	0	-1.35	0.39	-1.49	-1.58	-0.74
ARAIP.QU1CY	ID_1774	16	0	1.01	0.68	0.28	0.59	0.72
ARADU.BA5XE	ID_1775	19	0	-0.48	0.7	3.38	0.23	5.84
ARADU.Z5B3Q	ID_1776	12	0	0.87	-0.88	-0.92	-0.94	-0.94
ARADU.Z5H58	ID_1777	0	0	0.37	-0.52	-1.55	-1.12	-2.02
XLOC_036834	ID_1778	0	0	0.26	-7.25	-7.38	-7.33	-7.86
ARADU.UEG36	ID_1779	0	0	0.51	-0.16	-0.51	-0.38	-0.47
ARADU.GBC91	ID_1780	12	0	3.21	0.57	-0.36	-0.4	-0.42
ARADU.13SFN	ID_1782	5	0	-2.18	-0.94	-1.01	-0.23	3.63
ARAIP.32F9I	ID_1783	17	0	0.87	4.05	0.94	2.58	1.88
ARADU.FX2GH	ID_1784	0	0	-6.21	-9.36	-9.7	-9.57	-9.62
ARADU.S7Z0K	ID_1785	16	0	0.62	1.53	-0.08	0.5	1.11
XLOC_007757	ID_1787	12	0	3.24	0.14	-0.07	0.11	0
XLOC_122879	ID_1790	16	0	0.96	1.24	0.56	0.5	0.51
ARADU.A4HFE	ID_1791	11	0	-1.48	0.96	-1.68	-1.46	-1.77
ARADU.UBN0Y	ID_1792	19	0	0.06	2.1	0.99	1.18	1.87
ARAIP.YDW41	ID_1794	12	0	23.85	7.61	1.7	1.53	-0.34
ARADU.9KW9E	ID_1795	11	0	-1.46	1.57	-1.28	-0.22	-0.05
ARADU.09QQW	ID_1797	11	0	0.81	2.21	0.74	0.79	1.57
ARAIP.KP2J5	ID_1798	5	0	-1.16	-0.19	0.16	-0.2	1.87
ARAIP.3H7G0	ID_1799	18	0	1.14	4.85	4.02	2.13	3.7
ARADU.X6BWV	ID_1800	0	0	-0.8	-1.68	-1.98	-1.67	-1.65
ARAIP.J86Y5	ID_1802	11	0	1.46	3.33	-1.01	-0.01	-0.45
ARAIP.SV2MR	ID_1803	13	0	1	0.27	0.36	0.84	0.51
ARAIP.I15G1	ID_1804	13	0	1.41	0.24	0.06	0.47	0.01
ARAIP.7P43X	ID_1806	12	0	0.99	-0.01	-0.3	-0.29	-0.34
XLOC_014420	ID_1807	16	0	-0.16	1.12	-0.16	-0.93	0.83
ARAIP.Q7M7G	ID_1808	0	0	0.44	-0.74	-1.07	-1.09	-1.11
ARADU.ZX312	ID_1809	4	0	-4.58	-1.83	-2.33	-2.63	-3.22
ARADU.99532	ID_1810	17	0	1.12	1.45	0.96	1.15	1.39
ARADU.N6FMH	ID_1812	12	0	0.82	-0.02	-0.24	-0.13	-0.21
ARADU.NSJ6C	ID_1813	12	0	4.46	3.27	0.52	0.24	0.2
ARADU.2X0TU	ID_1814	0	0	-0.12	-3.25	-3.52	-3.46	-3.66
ARAIP.977B6	ID_1815	11	0	1.24	3.79	1.64	1.31	1.07
ARADU.W71G4	ID_1816	2	0	-0.83	-1.16	-1.26	-1.18	-1.16
ARADU.LK17B	ID_1817	11	0	0.43	1.75	0.33	0.86	0.71
ARAIP.LFG9N	ID_1818	4	0	-4.97	-2.5	-4.16	-3.16	-2.37
ARADU.ACG3Y	ID_1819	12	0	3.33	0.08	0	-0.04	0.09
ARADU.AXF3F	ID_1820	12	0	2.45	2.11	0.08	0.21	-0.52
ARADU.H95RR	ID_1821	18	0	1.4	1.56	0.73	0.54	0.06
ARADU.JP0ZJ	ID_1825	11	0	1.3	2.48	1.05	1	0.88
ARAIP.AY7YU	ID_1826	12	0	1.61	0.26	-1.17	-1.56	-1.37
ARAIP.FD3D0	ID_1828	19	0	1.2	2.6	1.81	1.66	2.95
ARAIP.YU9KT	ID_1830	5	0	-2.33	0.99	0.01	-0.08	3.84
ARADU.TJ0ZU	ID_1832	19	0	2.17	0.96	3.32	2.69	2.92
ARAIP.X4UM7	ID_1833	2	0	-4.41	-4.87	-5.25	-5.2	-5.08
ARADU.D6JKJ	ID_1836	12	0	0.76	0.28	-0.32	-0.31	-0.39
ARAIP.JJU0M	ID_1837	0	0	3.35	-3.67	-4.77	-4.69	-5.24
ARADU.CX53F	ID_1838	17	0	0.59	2.02	1.79	2.44	1.52
ARAIP.NZ8KT	ID_1839	4	0	-1.9	-0.95	-2.06	-1.7	-1.49
ARAIP.LBU7J	ID_1840	3	0	-12.74	-7.83	-6.42	-6.88	-7.72
ARAIP.45TAK	ID_1841	11	0	-0.2	3.37	-0.01	1.44	0.38
ARAIP.3W28R	ID_1842	12	0	3.65	-0.56	-0.65	-0.66	-0.88
XLOC_013876	ID_1843	17	0	0.41	3.39	2.52	2.62	2.17
ARAIP.ZI3B3	ID_1846	11	0	0.37	2.87	-0.76	-0.38	0.11
ARADU.GZX2G	ID_1847	16	0	0.79	1.46	1.33	0.42	1.76
ARAIP.FNA76	ID_1849	11	0	0.38	9.9	0.38	1.99	4.35
ARAIP.136S0	ID_1851	11	0	0.16	6.89	0.95	1.28	3.41
ARADU.DP2D5	ID_1853	0	0	-7.09	-3.78	-7.45	-7.43	-6
XLOC_031176	ID_1854	16	0	3.98	2.92	1.6	1.14	0.89
ARADU.NV91Q	ID_1855	6	0	-8.53	-2.16	-2.76	-5.62	-4.19
ARADU.IV5M1	ID_1857	12	0	1.17	-0.47	-0.79	-0.48	-0.77
ARADU.XZP9V	ID_1859	12	0	1.38	0.78	-0.14	-0.11	-0.2
ARADU.LA6PH	ID_1860	19	0	-0.26	1.17	0.49	1.56	1.78
ARAIP.ZP5QD	ID_1861	17	0	2.07	1.66	1.33	1.59	0.97
ARAIP.F0D74	ID_1862	17	0	0.73	1.57	0.1	1.71	0.53
ARAIP.R5U1X	ID_1863	19	0	0.23	1.62	0.72	0.81	1.73
ARADU.P6KKE	ID_1864	13	0	1.48	0.08	0.41	0.4	0.39
ARAIP.N548I	ID_1865	0	0	0.05	-0.7	-1.16	-1	-1.06
ARAIP.2GV0M	ID_1866	11	0	1.47	2.13	0.15	0.55	0.26
ARAIP.0U07W	ID_1867	0	0	-3.82	-2.14	-4.29	-4.13	-5.48
ARAIP.TIZ51	ID_1868	0	0	-1.88	-2.12	-2.77	-1.89	-2.67
ARADU.4QD6E	ID_1869	19	0	0.04	1.23	1.58	2.09	4.16
ARAIP.R9SG0	ID_1870	19	0	-0.12	0.19	0.37	0.41	1.63
ARAIP.L8MKJ	ID_1871	12	0	19.28	5.99	-0.17	2.31	-0.38
ARAIP.V6V8W	ID_1872	19	0	-0.33	1.89	0.94	1.62	2.55
ARAIP.GPD9Z	ID_1876	0	0	0.32	-0.44	-0.79	-0.84	-0.86
ARADU.XEA0F	ID_1879	4	0	-30.64	-6.27	-14.91	-20.31	-25.13
ARADU.80TED	ID_1880	14	0	4.94	1.64	1.86	1.72	0.06
ARAIP.7G2AU	ID_1881	5	0	-1.04	-0.29	-0.34	-0.14	2.5
ARAIP.35A56	ID_1884	12	0	2.27	-0.19	-0.49	-0.41	-0.34
XLOC_000063	ID_1886	0	0	-3.1	-4.91	-5.26	-5.4	-5.3
ARAIP.ML9SJ	ID_1888	17	0	1.22	1.82	0.94	1.28	1.85
ARADU.QYV19	ID_1889	18	0	4.01	12.95	8.02	6.7	2.02
ARADU.NB73M	ID_1890	11	0	-0.19	1.08	-0.87	-0.46	0.34
ARAIP.4J9YV	ID_1892	6	0	-2.09	1.45	2.27	0.18	1.71
ARAIP.LC8CF	ID_1893	11	0	0.26	1.99	-0.34	0.36	0.31
ARADU.62W74	ID_1894	17	0	1	1.23	1.12	1.41	1.21
ARAIP.KHB2Z	ID_1895	12	0	1.59	0.18	0.09	0.2	0.07
ARAIP.R99KE	ID_1897	19	0	0.39	1.91	1.04	0.89	1.82
ARADU.N1U0V	ID_1898	18	0	-0.08	3.12	3.95	2.29	1.3
ARAIP.ZD9NB	ID_1899	0	0	-7.53	-11.79	-12.04	-11.79	-12.07
ARADU.BNR06	ID_1901	12	0	4.68	2.31	0.68	1.01	0.06
ARADU.G88TS	ID_1902	16	0	1.04	1	0.22	0.44	0.28
ARADU.R8CQU	ID_1903	6	0	-1.62	-0.99	-0.95	-0.91	-0.78
XLOC_029474	ID_1904	12	0	3.45	-0.02	0.63	-0.14	1.2
ARADU.KR62J	ID_1905	17	0	1.14	4.57	2.01	3.74	3.22
ARAIP.W9LI3	ID_1906	12	0	2.42	-0.19	-0.37	-0.38	-0.38
ARADU.UU4C2	ID_1907	4	0	-1.92	0	-1.68	-0.88	-1.06
ARAIP.LJC0I	ID_1908	19	0	-0.82	1.17	2.55	3.07	4.26
ARAIP.DH2TG	ID_1910	19	0	0.48	0.91	1.54	1.65	0.95
ARADU.EVU80	ID_1912	12	0	1.87	0.71	-0.43	-0.29	-0.13
ARADU.B4FEF	ID_1915	0	0	0.06	-1.94	-2.3	-2.11	-2.12
ARAIP.E2YUD	ID_1917	2	0	-4.65	-4.26	-3.54	-3.8	-4.97
ARAIP.QM31A	ID_1919	12	0	1.94	-0.52	-0.75	-0.75	-0.76
ARADU.8019V	ID_1920	2	0	-55.91	-48.41	-46.05	-50.26	-50.19
ARADU.F4UZI	ID_1921	16	0	0.84	2.07	0.45	0.63	3
ARAIP.SAL9A	ID_1922	2	0	-5.36	-6.3	-6.69	-6.57	-6.51
ARAIP.KLQ2C	ID_1923	9	0	0.37	0.64	-0.72	-0.09	-0.24
ARAIP.82DPQ	ID_1924	11	0	1.26	2.25	-0.19	-0.34	-0.81
ARAIP.VC2H5	ID_1925	0	0	-1.18	-1.07	-1.62	-1.56	-1.51
ARADU.H2YS3	ID_1926	18	0	4.93	6.62	5.32	2.32	3.01
ARADU.ISV8J	ID_1927	7	0	-1.2	1.74	0.39	1.85	1.86
ARADU.ZXR62	ID_1928	12	0	2.77	0.78	0.46	0.47	-0.02
ARADU.61HSA	ID_1930	13	0	2.81	1.56	0.87	1.18	0.84
ARAIP.YQ0F5	ID_1932	0	0	0.11	-0.37	-1.52	-1.48	-1.86
ARADU.666F3	ID_1933	18	0	1.09	1.05	0.72	0.61	0.54
ARAIP.T14K9	ID_1934	5	0	-2.88	-1.81	-2.81	-2.13	0.19
ARAIP.Q9PAY	ID_1935	0	0	0.58	-1.29	-1.4	-1.5	-1.51
ARADU.63TDV	ID_1938	12	0	0.57	-0.34	-0.46	-0.46	-0.48
ARAIP.R7SCV	ID_1939	2	0	-4.47	-4.54	-5.03	-4.7	-5
ARADU.LH1JG	ID_1941	17	0	1.09	1.98	1.6	1.48	1.11
ARAIP.KW8S2	ID_1942	11	0	0.97	1.56	0.45	0.27	0.41
ARADU.N89Q4	ID_1943	6	0	-1.98	-0.24	-0.09	-1.33	-1.7
ARADU.G2KXQ	ID_1944	7	0	-1.27	2.91	3.09	3.1	2.09
ARAIP.N7P6W	ID_1945	19	0	-0.37	2.42	1.15	1.44	3.7
ARADU.XUN74	ID_1946	17	0	-0.09	3.1	2.46	2.4	0.91
ARADU.P97BC	ID_1947	11	0	0.18	1.8	-0.68	-0.41	-0.91
ARADU.H642L	ID_1948	12	0	1.56	-0.72	-0.98	-0.97	-0.96
ARAIP.M99F1	ID_1949	12	0	4.96	0.83	0.47	0.71	0.03
ARADU.PFW0R	ID_1951	17	0	1.76	2.31	1.04	1.1	1.22
ARADU.2R68R	ID_1952	5	0	-1.2	-0.2	-0.72	-0.49	1.07
ARAIP.51AE7	ID_1953	12	0	1.42	-0.06	-0.24	-0.23	-0.23
ARADU.LW83G	ID_1954	19	0	0.46	0.85	0.8	0.73	1.08
ARADU.WB4GB	ID_1955	7	0	-4.88	-2.12	0.5	0.59	1.64
ARAIP.Z0XNP	ID_1956	11	0	1.98	8.99	6.26	3.6	5.1
ARAIP.8ZP6J	ID_1957	0	0	-10.2	-10.07	-12.4	-12.37	-12.64
ARADU.K2J5H	ID_1958	11	0	-0.58	0.25	-1.16	-0.77	-0.58
ARADU.55RDX	ID_1959	12	0	2.75	-0.15	-0.21	-0.31	-0.33
ARAIP.ZU6F7	ID_1960	17	0	-0.21	3.91	1.63	3.27	1.55
ARAIP.UZF4Z	ID_1961	17	0	3.68	3.48	1.46	2.79	2.75
ARADU.BR4VK	ID_1962	11	0	0.78	2.27	0.02	-0.05	-0.1
ARAIP.E9N7G	ID_1963	18	0	-0.11	10.58	9.01	6.33	3.23
ARADU.43TRE	ID_1964	11	0	-0.34	1.85	-0.74	0.22	0.07
ARAIP.D7QWM	ID_1965	5	0	-1.05	1.34	0.6	0.64	2.33
ARADU.GT09D	ID_1966	18	0	4.53	7.53	5.88	3.94	3.85
ARAIP.W3HL3	ID_1967	0	0	-1.06	-0.18	-1.95	-2.07	-1.76
ARADU.L6S7Y	ID_1968	11	0	3.36	7.92	1.4	2.61	3.51
ARAIP.L4RII	ID_1970	11	0	1.73	8.38	2.32	2.95	2.82
ARADU.NS8UC	ID_1971	0	0	0.48	-0.3	-0.64	-0.69	-0.76
ARAIP.DQ8EI	ID_1972	12	0	0.83	-0.37	-0.5	-0.49	-0.51
ARADU.D5LDP	ID_1973	0	0	-0.95	-1.63	-1.6	-1.6	-1.61
ARADU.L86SE	ID_1975	2	0	-3.59	-4.53	-4.66	-4.4	-4.57
ARADU.V8TYV	ID_1976	12	0	1.66	0.08	-0.06	0	-0.02
ARAIP.F41IP	ID_1977	11	0	0.98	2.26	0.5	0.01	-0.25
ARADU.J0RCG	ID_1978	16	0	0.16	0.98	-0.3	0.31	0.85
ARAIP.JHL1F	ID_1979	12	0	1.24	0.33	0.1	0.15	0.49
ARAIP.310T2	ID_1980	11	0	0.69	5.87	2.59	1.83	0.98
ARADU.VIF7D	ID_1981	0	0	-1.67	-1.56	-2.14	-1.89	-2.05
ARADU.4S7KL	ID_1982	5	0	0.03	0.33	-0.12	0.41	1.09
ARAIP.S3GXY	ID_1985	11	0	0.26	2.53	-0.01	0.74	1.77
ARADU.A4LBS	ID_1987	2	0	-7.33	-6.74	-7.98	-7.85	-7.54
ARAIP.FP1WW	ID_1988	12	0	5.99	3.4	-0.85	-0.81	-1.06
ARAIP.6YN2V	ID_1989	0	0	-0.62	-0.82	-1.26	-1.12	-1.01
ARADU.7W9JR	ID_1991	2	0	-5.42	-5.71	-5.98	-5.57	-5.81
ARAIP.JKN6K	ID_1992	2	0	-3259.22	-3254.37	-3255.44	-3255.94	-3255.24
ARADU.MF0NZ	ID_1993	19	0	0.36	1.28	1.13	0.91	1.82
ARAIP.0W448	ID_1994	12	0	1.99	0.01	-0.36	-0.31	-0.28
ARAIP.56E8T	ID_1995	2	0	-1.56	-1.78	-1.91	-1.86	-1.85
ARAIP.4CC02	ID_1996	12	0	1.08	-0.82	-0.91	-0.82	-0.98
ARAIP.X5TTH	ID_1997	11	0	5.37	9.6	2.1	1.7	1.98
ARAIP.K6C3R	ID_1998	11	0	0.73	3.66	0.63	0.93	1.64
ARAIP.L49IE	ID_1999	11	0	0.4	5.1	0.65	1.38	2.66
ARAIP.826U2	ID_2001	11	0	1.51	8.58	3.24	1.62	3.58
XLOC_014544	ID_2004	3	0	-7.18	-5.97	-1.9	-4.29	-3.88
ARADU.UL8XP	ID_2007	17	0	0.37	2.64	1.88	1.98	0.59
ARADU.RMH27	ID_2008	7	0	-1.06	4.04	8.29	9.09	4.28
ARAIP.0214S	ID_2009	19	0	-0.61	0.41	0.47	0.76	0.97
ARAIP.YRL80	ID_2011	12	0	3.16	0.72	0.19	-0.17	-0.44
ARAIP.D0M9M	ID_2013	7	0	-0.32	0.49	1.54	1.78	0.9
ARAIP.V4E0F	ID_2014	17	0	1.48	1.39	1.29	1.42	0.63
ARAIP.4W8TG	ID_2015	16	0	0.02	1.32	-0.44	-0.55	0.92
ARADU.4M6CF	ID_2017	0	0	2.6	-4.97	-5.14	-4.75	-5.34
ARAIP.B9V1J	ID_2018	5	0	-1.65	1.48	0.74	0.2	4.61
ARADU.8L8L4	ID_2020	11	0	-1.14	7.54	1.7	2.48	1
ARADU.N64BE	ID_2021	13	0	1.97	0.93	1.07	1.42	1.07
ARADU.D31R9	ID_2022	2	0	-2.17	-1.87	-1.46	-1.37	-1.38
ARADU.Y4ACF	ID_2023	0	0	-2.43	-5.72	-5.98	-4.58	-6.08
ARAIP.HD55C	ID_2028	0	0	-1.09	-5.82	-5.77	-5.81	-6.09
ARAIP.1I6F9	ID_2029	12	0	0.99	-0.14	0.39	-0.36	0.2
ARAIP.5UJ5P	ID_2031	1	0	-3.41	-2.83	-2.69	-1.97	-1.87
ARADU.1M2X1	ID_2032	2	0	-0.96	-1.08	-1.17	-1.14	-1.15
ARAIP.B03QY	ID_2033	12	0	0.86	-0.13	-0.55	-0.68	-0.6
ARAIP.VYA9Q	ID_2034	11	0	1.44	4.6	2.55	1.61	1.38
ARAIP.3ZN37	ID_2036	12	0	0.64	-0.55	-0.81	-0.77	-0.68
ARAIP.RDR0G	ID_2038	19	0	-0.51	2.77	2.34	1.96	4.2
ARAIP.NVV9S	ID_2039	0	0	0.35	-0.53	-0.93	-0.88	-1.05
ARADU.348PZ	ID_2041	12	0	0.89	-0.31	-0.49	-0.48	-0.48
ARADU.TTU00	ID_2044	12	0	1.17	-0.01	-0.06	0	0.16
ARADU.I3YXT	ID_2046	2	0	-4.45	-4.47	-4.75	-4.8	-4.62
ARAIP.M13HY	ID_2047	0	0	-2	-4.19	-4.31	-4.37	-4.35
ARAIP.3D0UR	ID_2048	11	0	2.24	3.8	1.06	0.76	0.47
ARAIP.2YY4D	ID_2049	13	0	1.49	0.82	0.23	0.42	0.04
ARAIP.MGA4W	ID_2050	17	0	0.81	1.14	1.1	1.46	0.92
ARADU.TA7RE	ID_2051	2	0	-73.5	-68.85	-68.3	-69.96	-68.65
ARAIP.JR7JD	ID_2053	19	0	0.98	1.03	1.45	1.68	1.31
ARADU.Z1FF2	ID_2054	17	0	1.2	1	0.92	0.98	1.04
ARADU.XA41R	ID_2057	11	0	1.26	3.18	0.76	1.11	1.02
ARAIP.EP865	ID_2059	12	0	1.51	0.14	-0.34	-0.18	-0.06
ARAIP.6ER22	ID_2060	12	0	1.16	0.5	-0.07	0.11	-0.07
ARAIP.H2VQG	ID_2061	0	0	-1.2	-1.93	-2.29	-1.93	-2.02
ARADU.C160W	ID_2062	0	0	0.68	-0.07	-1.54	-1.49	-1.52
ARAIP.PVW7D	ID_2063	0	0	2.53	2.56	-0.09	0.04	-2.1
ARADU.42LRX	ID_2064	2	0	-1.17	-1.04	-1.26	-1.23	-0.75
ARADU.E6KMV	ID_2065	11	0	-0.82	4.38	-0.17	1.43	0.97
ARADU.V17TH	ID_2068	12	0	1.08	0.17	0.01	0.1	0.02
ARADU.B9QGP	ID_2069	18	0	1.24	8.3	5.38	4.71	2.19
XLOC_003554	ID_2071	0	0	-1.83	-2.65	-3.78	-3.5	-3.71
ARADU.I9JU3	ID_2074	11	0	0.18	1	-0.45	-0.08	-0.16
ARADU.MJ134	ID_2075	18	0	0.84	4.7	3.68	2.35	1.48
ARAIP.K90VM	ID_2078	0	0	-6.76	-17.34	-17.81	-17.84	-18.1
ARADU.TG6FF	ID_2080	0	0	-1.18	-1.71	-2.13	-1.59	-2.05
ARADU.XBR45	ID_2081	0	0	0.19	-1.63	-2.26	-1.91	-2.56
ARADU.HD2NG	ID_2082	19	0	-0.09	1	1.53	1.28	1.77
ARAIP.JQ4V7	ID_2083	17	0	1.02	2.13	2.48	1.94	1.63
XLOC_000156	ID_2084	13	0	2.69	1.66	0.44	1.25	0.39
ARAIP.G2RH1	ID_2085	19	0	0.4	2.01	2.7	2.58	2.09
ARADU.M8A70	ID_2086	11	0	3.61	5.44	2.3	-0.49	-0.24
ARAIP.FER8B	ID_2087	19	0	-0.47	5.26	3	5.14	5.11
ARAIP.31Q5V	ID_2088	19	0	1.12	0.54	1.45	1.22	1.08
ARADU.KF4IP	ID_2089	11	0	-4.62	6.2	-0.43	-2.32	-1.39
ARAIP.ADV95	ID_2091	12	0	1.72	1.32	-0.12	-0.05	-0.15
ARAIP.19KXY	ID_2094	2	0	-5.11	-3.41	-4.66	-4.46	-4.12
XLOC_014424	ID_2095	16	0	-0.04	1.04	0	-0.77	0.86
ARADU.0KI78	ID_2096	11	0	-1.02	1.35	-1.23	-1.06	-0.83
ARAIP.K56RN	ID_2097	5	0	-1.47	-1.26	-1.23	-0.53	0.7
ARAIP.609AA	ID_2098	0	0	0.71	-0.66	-0.97	-0.85	-1.01
ARADU.BLA0I	ID_2101	12	0	1.29	-0.87	-1.02	-0.95	-1.02
XLOC_014425	ID_2104	6	0	-0.15	0.61	-0.25	-0.92	0.44
ARADU.J80PY	ID_2105	17	0	2.38	3.18	0.99	1.59	0.46
ARADU.Q6TEP	ID_2106	11	0	1.17	1.95	-0.28	0.2	0.35
ARADU.AS232	ID_2108	17	0	-0.02	1.2	0.74	1.4	1.04
XLOC_129385	ID_2112	0	0	-0.98	-0.8	-1.87	-1.99	-2.09
ARADU.GS29Q	ID_2113	12	0	3.79	1.69	1	1.01	1.04
ARAIP.220UP	ID_2114	19	0	1.52	3.57	2.98	3.15	4
ARADU.NVM7U	ID_2116	19	0	-0.42	2.96	5.73	5.96	3.19
ARADU.49WWP	ID_2118	0	0	-1.77	-2.31	-2.76	-2.62	-2.72
ARADU.5I3G5	ID_2119	18	0	0.05	3.63	2.73	2.01	0.3
ARAIP.PB3YQ	ID_2120	6	0	-7.68	-4.63	-4.42	-4.7	-1.49
ARADU.LZ48I	ID_2121	5	0	-1.2	1.23	-0.05	0.07	4.09
ARADU.1V1I5	ID_2122	0	0	-5.2	-6.87	-7.29	-6.31	-7.37
ARAIP.T0HNQ	ID_2123	10	0	-2.07	-0.81	1.22	-0.38	-0.25
ARADU.HV68A	ID_2124	16	0	-0.33	0.49	-0.69	-0.79	0.2
ARADU.4RJ0E	ID_2125	13	0	2.07	-0.02	-0.34	0.13	-0.15
ARAIP.965G6	ID_2127	17	0	1.35	2.56	1.33	1.83	0.6
ARAIP.6ZJ3N	ID_2128	11	0	0.87	1.7	-0.04	0.24	-0.39
ARAIP.7HP1R	ID_2129	11	0	17.77	31.27	9.76	5.25	2.78
ARAIP.YU2P6	ID_2130	17	0	0.24	1.17	0.2	1.09	0.93
ARAIP.SAW4M	ID_2131	0	0	-2.09	-2.07	-2.43	-2.78	-2.42
ARAIP.NI866	ID_2132	0	0	-0.84	-0.88	-1.08	-1.08	-1.13
ARADU.HI33E	ID_2133	0	0	-0.66	-0.64	-1.2	-1.03	-1.58
ARADU.V7KPZ	ID_2136	0	0	-12.07	-22.32	-23.31	-22.23	-23.96
ARADU.IJ0MB	ID_2137	0	0	-0.77	-2.06	-2.26	-2.25	-2.28
ARADU.6M9JS	ID_2138	0	0	-0.18	-1.21	-1.3	-1.32	-1.31
