# Supplementary material for: Transcriptomic Analysis Reveals the High-Oleic Acid Feedback Regulating the Homologous Gene Expression of Stearoyl-ACP Desaturase 2 (SAD2) in Peanuts
Source: Int J Mol Sci. 2019 Jun 25;20(12):3091. doi: 10.3390/ijms20123091 (PMC6628111; doi:10.3390/ijms20123091)
Supplement: Supplementary file 1 [file ijms-20-03091-s001.zip › SP files/SP Table8.xls]

## Sheet: Sheet1
Table S8. Venn analysis of total DEGs at different stages of seed development
		103		565		21		174		173		291		811
		Araip.KU06I		Aradu.XDK6H		Araip.HNB3K		Araip.R4V5M		Araip.W7MPN		Araip.17AJZ		Aradu.B98FL
		Araip.9EY2A		Araip.047SP		Araip.8TB4E		Araip.TJ1W0		Aradu.Z7Y39		Aradu.N6RAF		Aradu.RB7BN
		Araip.I5GFF		Araip.QL91M		Aradu.C2JFU		Aradu.J2BV7		Aradu.199G1		Araip.SW6SF		Araip.UUK59
		Araip.F4CVW		Aradu.9C9ZX		Araip.I3LJK		Aradu.5U8FQ		Aradu.RKT3L		Aradu.2B9FT		Araip.9353U
		Araip.PF47L		Aradu.Y5G1G		Aradu.J6P55		Aradu.E0LF3		Aradu.UDE9J		Aradu.28P5F		Aradu.9HL9M
		XLOC_018345		Araip.2E3EC		Araip.HIE89		Araip.55EZJ		Araip.HF5I3		XLOC_130020		Araip.K3FR3
		Araip.J2AQK		XLOC_031355		Araip.T3D3V		Araip.5ZK6T		Aradu.4R69H		Araip.1UW0G		Araip.MT0F6
		Aradu.J5N9U		Aradu.W7K9Z		Aradu.2AL0N		Aradu.TDU0W		Aradu.UXN6T		Araip.AQN9K		Aradu.CS1KJ
		Aradu.ZR9ZC		Araip.4KB77		Aradu.CC1R3		Araip.J0JC5		Aradu.G99LQ		Aradu.3GX6J		Araip.SM2FK
		Aradu.3I0JC		Araip.LJJ47		Araip.CU8VC		Aradu.ZF1LK		Aradu.A4D5T		Aradu.DK681		XLOC_019627
		Araip.ZRX6N		Araip.LWT8I		Aradu.Z0B0Q		Aradu.RM381		Araip.3M97C		Araip.TR5AB		Araip.85ZYS
		Aradu.K41I0		Araip.33EMF		Aradu.L9ISE		Aradu.W63FK		Aradu.T693K		Aradu.470B5		Aradu.2C9WA
		Aradu.Q5BFV		Aradu.CKL4Y		Aradu.IJ2A2		XLOC_031312		Aradu.L9MZU		Aradu.EQ3HU		Aradu.23179
		Aradu.XT75Q		Aradu.BM68M		Araip.I6C5W		Araip.RD8ZG		Aradu.C87QH		Araip.J87TP		Aradu.YQ79D
		Aradu.8K8TN		Araip.DPK8U		Aradu.7Y76M		Aradu.TQU1R		Araip.J8YSH		Araip.KRR3N		Aradu.76H6A
		Araip.E3ZYM		Aradu.6P44A		Aradu.P6KKE		Aradu.DNJ06		Araip.NJ9I8		Araip.9WK4L		Araip.S4KSY
		Aradu.94SUA		Aradu.76UYG		Aradu.A4LBS		Araip.3XD6G		Aradu.Q5XDE		Araip.MRS42		Araip.4SF0H
		Araip.76FEY		Araip.RLW9R		Aradu.Z1FF2		Aradu.IS6P7		Araip.DBZ8H		Araip.H7632		Aradu.VV1WJ
		Araip.G2Y3C		Aradu.FUM6Z		Araip.LN55K		Aradu.G36MQ		Araip.MSP0A		Aradu.920JZ		Araip.QJT7Y
		XLOC_061237		Aradu.99F66		Araip.ZI6QU		XLOC_025657		Aradu.4GR15		Aradu.9YK5E		Aradu.1D4P2
		Araip.DXB8W		Araip.ZP2M5		Aradu.J8CE9		Araip.KKX96		Aradu.Z753H		Araip.WWK4F		Aradu.AB7NH
		Araip.FRS32		Araip.0X0YN				XLOC_104606		Aradu.ZPB6A		Araip.V4KYR		Araip.S8PLT
		Aradu.Q86YJ		Aradu.S073D				Aradu.RWI1K		Aradu.9W61Z		Araip.7L4MP		Aradu.0JT6M
		XLOC_049193		Aradu.60UK7				Aradu.D252Q		Aradu.KLU2C		Aradu.F0W17		Araip.170VT
		Aradu.0YU5H		Aradu.YHF88				Aradu.LFL4V		Aradu.42KZ7		Aradu.FT5QT		Aradu.D4CJV
		Araip.8B6ML		Aradu.QG2PF				Araip.R4UJW		Aradu.4196P		Araip.42C0C		Aradu.MEI7N
		Araip.B6VRK		Araip.ML4Q2				Araip.4RX3V		Araip.X0WZQ		Araip.814SM		Araip.TN7YM
		Aradu.JRF6F		Araip.FH0QI				Aradu.ZZD53		Aradu.LA8W4		Aradu.XAE1D		Araip.95YSF
		Araip.A7YPK		Aradu.X69MW				Aradu.G7QJB		Aradu.ME4LN		Araip.9XR5N		Aradu.LB6JY
		XLOC_001919		Aradu.S8XWY				Araip.EY4HK		Araip.Z2NTP		Aradu.U3RTW		Araip.Q0QAQ
		Aradu.CS27R		Araip.51SEI				Aradu.GQ9NY		Aradu.ILB9Z		Araip.U1RSV		Aradu.L3W0Z
		Aradu.UQP4Y		Aradu.NK24P				Araip.ZB5LG		Aradu.CN91R		Aradu.RSF6Z		Araip.PEK5S
		Araip.Y2X13		Aradu.V679H				Aradu.7X7M7		Aradu.CT5EJ		Aradu.2SK6X		Araip.646Z6
		Araip.VE967		Aradu.T6WIZ				Araip.26FIE		Araip.P9Z95		Araip.09S55		XLOC_014429
		Araip.8PA0T		Aradu.RJH06				Aradu.6Q0K6		Aradu.B4D3A		Araip.X86A1		Aradu.MVB2G
		Aradu.L80D4		Aradu.N89M1				Aradu.L0S59		Araip.FN71S		Aradu.MU3LB		Aradu.3RM48
		Aradu.98U3Z		Araip.8E8S1				Aradu.9G6FH		Araip.U2GK9		XLOC_038222		XLOC_128547
		Aradu.96S2E		Araip.PU48P				Aradu.EEQ5U		Araip.Q1JDY		Araip.73WZS		Aradu.A7WPS
		Aradu.0648Q		Araip.YWL1T				Araip.GL06B		Araip.8M2CV		Aradu.99LYU		Araip.37R5L
		Araip.ZD9NB		Aradu.HB18G				Aradu.0L9GG		XLOC_131537		Araip.19DUL		Aradu.N37A4
		Aradu.SX4F9		Aradu.AK8HB				Araip.1E680		Araip.9W5SC		Araip.M9WZJ		Aradu.0E2DC
		Aradu.V8TYV		Araip.VC6AK				Araip.Y3A2A		Araip.CR2HP		Aradu.60IB6		Aradu.0JC72
		XLOC_003554		XLOC_131560				XLOC_025658		XLOC_015011		Araip.Z7CL1		Araip.L5SS4
		Aradu.MJ134		Aradu.C6IAJ				Aradu.I4JWW		Araip.82L4V		XLOC_119226		Araip.X1BFI
		Aradu.I27F7		Araip.D0YN7				Araip.I3LCA		Aradu.TH0MN		Aradu.UYR4V		Araip.EY4XN
		Araip.XB7T8		Aradu.R56GY				Araip.WH0MC		XLOC_098929		Araip.D6V1K		XLOC_102483
		Aradu.J6GHV		Aradu.UJ5WJ				XLOC_031311		Araip.XP5YM		Araip.FZ0HF		Aradu.1L99Z
		XLOC_109042		Araip.4Q8UK				Aradu.28MTX		Aradu.X23JQ		Aradu.ETZ8K		Araip.WGE5V
		Aradu.0G0TP		Aradu.N7UWQ				Araip.38R19		Aradu.PJ6U1		XLOC_013434		Aradu.UQA28
		Aradu.C2XPI		Araip.GD26H				Aradu.BT4WF		Araip.77WYN		Araip.67KVG		Araip.LLR5T
		Aradu.ZH9NQ		Aradu.1A3FB				Araip.W6U6L		Araip.HF59E		Araip.5CH0R		XLOC_000722
		Araip.KJ4AU		Araip.2I1EM				Araip.ID15H		Aradu.Y7CQS		Araip.74J1S		Araip.VN2HG
		Aradu.CYG6N		Aradu.9B52Q				Araip.K1BY2		Aradu.L0ZIY		Aradu.8J509		Araip.GX2KE
		Araip.N5EVR		XLOC_115579				Araip.64B7C		Araip.S7PUT		Aradu.L8QZK		Aradu.LYE3Y
		Aradu.X66TP		Aradu.T06K7				Araip.M2V13		Aradu.QMU6X		Aradu.21Q9F		Aradu.K65XZ
		Aradu.S7TZT		Araip.B594V				Aradu.F19Z7		Araip.AC9FU		Araip.9SE5V		Araip.UDU9G
		Aradu.A8HY7		Aradu.A599R				Aradu.4L0F2		XLOC_001651		Araip.7D15T		XLOC_107567
		XLOC_119227		Araip.S6BCW				Araip.7E64B		XLOC_003384		Araip.IBG9Y		Araip.Q81PN
		Aradu.J9JP2		Aradu.XUD70				Araip.14EMX		Araip.TQV21		Araip.D2PEY		Aradu.HSE9Z
		Araip.P70A2		Aradu.ZV9U0				Araip.KAF3M		XLOC_053552		Aradu.6J2SN		Araip.NW5QC
		Aradu.1V6RE		Aradu.B80WC				XLOC_006934		Araip.UJR3L		Aradu.7W2Z9		Aradu.64PSN
		Araip.SJM7K		Aradu.7L2S4				Aradu.WMD0V		Araip.99XID		Aradu.426MY		Araip.LB5HI
		XLOC_065214		Araip.GEQ8E				Aradu.CI747		Araip.IIT7G		Aradu.Y31BQ		Araip.FB29M
		Aradu.N0GRH		Aradu.JMD12				Araip.KZ67T		Aradu.62PY8		Araip.Q0MMZ		Araip.QXV0R
		Araip.AV6R9		Araip.HC8XD				Araip.ABD3X		Aradu.65TDS		XLOC_117613		XLOC_080792
		Aradu.TA7RE		Araip.FGW3H				Aradu.LN5U5		Aradu.JW82A		Aradu.J92L5		XLOC_014430
		Aradu.IFN67		Araip.WTW2C				Aradu.YV0F0		Araip.ERJ79		Araip.ZC6G8		Araip.IF23W
		XLOC_129793		Aradu.A24RB				Aradu.FMR9S		Araip.Y6X2Y		Aradu.A1STR		Araip.3S762
		XLOC_117553		Aradu.AAS86				Aradu.7Q819		Araip.2EE1X		Araip.425N3		Araip.GVP17
		XLOC_019837		XLOC_113414				Araip.YC6YV		XLOC_070564		Araip.LQZ8D		Araip.P8SRT
		XLOC_060409		Araip.X4RTI				Araip.G38PQ		Aradu.ZTH8V		Aradu.376FV		Aradu.X9NV4
		Aradu.HV68A		Aradu.FRD61				Araip.T62CA		Aradu.42JCX		Aradu.LBL6B		Araip.QK1BG
		XLOC_129794		Aradu.KI3UZ				Aradu.U9IPR		Aradu.DI7YA		Araip.49LMI		Aradu.PC4II
		XLOC_049389		Araip.Q2JPR				Araip.UP1EH		Aradu.S94TG		Aradu.BA5XE		Araip.1S5XZ
		Aradu.QE1MY		Aradu.17AIM				Aradu.68YSI		Aradu.D2ZN6		Araip.NZ8KT		Araip.G0GUG
		Aradu.CAI0E		Aradu.RER3E				Aradu.QVD5S		Araip.D5D4T		Araip.45TAK		Araip.IRM4P
		XLOC_014904		Aradu.7YA73				Aradu.X8R8H		XLOC_023352		Araip.D3XQ7		Araip.G3EM2
		Araip.P553U		XLOC_100944				Aradu.42VIU		Araip.L8LWM		Araip.FNA76		Araip.0II81
		Aradu.94MXL		Araip.953C6				Aradu.74HRM		Araip.49S7T		Aradu.GF3NG		Aradu.D0CN9
		Aradu.I76NQ		XLOC_057785				Aradu.ZJ7LY		Araip.B2ESJ		Aradu.8019V		Araip.G0D13
		Araip.JKN6K		Aradu.61FJ2				Aradu.EX9SJ		Araip.WYW75		Aradu.LH1JG		Araip.PD52B
		XLOC_118705		Araip.7XQ1I				Aradu.NDJ0R		Aradu.E9V4C		Araip.N7P6W		Aradu.XQ3RE
		XLOC_065213		Aradu.F8RAG				Araip.W9QHP		Aradu.LD8QN		Aradu.55RDX		Aradu.Z9Y3J
		Araip.85TQF		XLOC_001024				Aradu.4M95U		XLOC_104121		Aradu.43TRE		Aradu.EPZ25
		Aradu.WEB5E		Araip.ZTF4L				Aradu.0GS9T		XLOC_001650		Aradu.GT09D		Aradu.07VYH
		Aradu.C4R9R		Aradu.UM27E				Aradu.XQZ5U		Aradu.1LZ8T		Aradu.D5LDP		Araip.A8Y20
		Aradu.J7MGX		Araip.QE1LN				Aradu.9G3ZE		XLOC_070563		Aradu.RUK3P		Araip.FB651
		Aradu.DF7HX		Araip.5T1QZ				Aradu.1L6HR		XLOC_036834		Araip.6YN2V		Aradu.Z5Y8Q
		XLOC_118706		Araip.0KJ6A				Aradu.E26HT		Aradu.RDQ06		Araip.K6C3R		Araip.JY1QZ
		Araip.29K1M		Araip.3M36F				Araip.0Y9HM		Aradu.356M1		XLOC_014544		Aradu.J3560
		Araip.32J5S		Araip.G164U				Aradu.D2VN6		Aradu.22647		Aradu.UX4KT		XLOC_014434
		Aradu.T19XF		Araip.WPE0Z				Aradu.38T8A		Araip.R5U1X		Aradu.C3MS1		Aradu.L18YW
		Aradu.03NM5		Aradu.KG41H				XLOC_128435		Araip.KHB2Z		Aradu.N64BE		Araip.5P589
		Araip.L8K4F		Araip.VY7QN				Araip.ERT09		Araip.T14K9		Araip.RNU2D		Aradu.49T9W
		Aradu.AV1HQ		Araip.HBU9S				Araip.TFF3X		Araip.8ZP6J		Araip.1I6F9		Araip.JUM79
		Aradu.KE4QA		Aradu.NY0ZP				Araip.20E0I		Aradu.BR4VK		Aradu.Q6TEP		XLOC_120195
		Araip.6F6EB		Aradu.KE1VL				Araip.GKK06		Araip.310T2		Aradu.AS232		Aradu.N9XQ2
		Aradu.YY7CG		Aradu.JQ8WR				Aradu.W2Y55		Araip.M13HY		Aradu.5I3G5		XLOC_124095
		Aradu.U9WH5		Aradu.DY35H				Araip.MM5HF		Araip.2YY4D		Araip.54LLW		Aradu.D4FDN
		Araip.95LB8		Araip.H6QSZ				Aradu.H2SP1		Aradu.N8PYS		Araip.G2Y5Q		Araip.89XL7
		Araip.AP4U8		Araip.D3JC1				Aradu.H563E		Araip.K90VM		XLOC_023807		Aradu.3V096
		Araip.M3X7P		Araip.ZPY1F				Araip.ECK9H		Aradu.XBR45		Araip.MS6FQ		Aradu.C3KKE
		Aradu.942ZP		XLOC_086139				Araip.SK1EN		Aradu.GS29Q		Aradu.RQH3E		Aradu.DKE60
				Araip.U0AUG				Aradu.U85MQ		XLOC_088749		Aradu.5P6B7		Aradu.U8IBL
				Araip.E23GM				Aradu.3RY2V		Aradu.PBC6B		Aradu.VWQ48		Aradu.4ND69
				Araip.23XFA				Aradu.7M0WV		XLOC_071852		Aradu.K93AE		Araip.V48CN
				Araip.7AS29				XLOC_112418		Aradu.TK2XC		Araip.P3DTL		Aradu.1F1FD
				Araip.69PD3				Aradu.7A6EX		XLOC_035647		Araip.3EB8R		XLOC_001986
				Aradu.X306H				Aradu.EP6I4		XLOC_087058		Aradu.2Q1S0		Aradu.I609F
				Aradu.74N2Q				Aradu.S7Z0K		XLOC_097979		Aradu.B5TNQ		Araip.T68FX
				XLOC_070314				Aradu.A4HFE		Aradu.G3DHZ		Aradu.51TEZ		Aradu.K087N
				Aradu.EF37G				Aradu.9KW9E		XLOC_106218		Aradu.569K2		Araip.TQ18T
				Araip.3N5UE				Araip.62DI8		Aradu.QVF0N		Araip.PK9UC		Aradu.I118N
				Aradu.2CQ5F				Aradu.TJ0ZU		XLOC_105716		Aradu.5K7C2		XLOC_035548
				Aradu.LE31W				Aradu.67X2R		Aradu.V8S72		XLOC_011315		Araip.5583C
				Aradu.T3S5X				Aradu.CX53F		Araip.E3LMY		Aradu.K4APN		Aradu.BH13B
				Araip.5Z1NX				Araip.ZI3B3		Araip.E19VN		Araip.71FLX		Aradu.JX29L
				XLOC_068156				Araip.7G2AU		Aradu.VY0Q0		Araip.P91HW		Aradu.G09L8
				XLOC_030637				Araip.22Y09		XLOC_097976		Araip.A0U1I		Aradu.TXN9A
				Araip.0BU95				Aradu.NB73M		XLOC_106219		Aradu.32RQ0		XLOC_038032
				Araip.A05Y7				Araip.4J9YV		XLOC_049194		Aradu.8769W		Araip.9BD0E
				Araip.QW1VD				Araip.LC8CF		Aradu.FAQ2E		Aradu.46SUP		Aradu.S2SYE
				XLOC_106976				Araip.LJC0I		Aradu.DU749		Araip.N54TA		XLOC_124363
				Aradu.A6XGF				Aradu.EVU80		Aradu.V0K81		Araip.RT6FK		Araip.JQE7B
				Aradu.Z1SN2				Araip.VC2H5		Araip.MC1F8		Aradu.9P432		Aradu.N5B8E
				Araip.W2CG9				Araip.ZQ78E		Aradu.UP4F5		Aradu.XGA9X		Aradu.HM0P2
				Araip.9ZC59				Aradu.K2J5H		Aradu.0GB26		Araip.J5SXF		XLOC_027152
				Araip.RDM9N				Araip.L4RII		XLOC_035646		Araip.PPF36		Araip.I1KE0
				Aradu.QR44H				Aradu.8L8L4		Araip.M7RY3		Araip.VMH3J		XLOC_014431
				Araip.WI5PK				Araip.PVW7D		XLOC_088752		Araip.CCC7E		XLOC_131456
				Aradu.Y3BW3				Aradu.I9JU3		Araip.U4VFI		Araip.98APD		Aradu.33VFZ
				Araip.LMR7U				Araip.B96WX		XLOC_130343		Aradu.F2DYX		Araip.QYG3G
				Aradu.TU51C				Araip.31Q5V		Araip.3A95K		Araip.6P2F9		Araip.DC4LL
				Aradu.UB9SW				Araip.L3SN7		Araip.1P1MT		Araip.U8TZA		Aradu.THV7P
				Araip.7QT5G				XLOC_129385		XLOC_097978		XLOC_029007		Aradu.J5692
				Araip.R7ESZ				Aradu.AI6BS		Aradu.B6HXN		Araip.AS8IW		Aradu.G4UPX
				XLOC_001972				Aradu.1AP46		Aradu.R8J0X		Araip.PRJ1L		Aradu.D55VA
				Aradu.LSL3G				Aradu.X8MF9		XLOC_088751		Aradu.M62SP		Aradu.SB00U
				Aradu.I8GKQ				Araip.VZ2HX		XLOC_035645		XLOC_061460		Aradu.938TW
				Aradu.8W8ZB				Aradu.41FVK		XLOC_088748		Aradu.ALT43		Araip.C1D9S
				XLOC_122878				Araip.U8RR7		XLOC_087057		Aradu.YY51Q		Aradu.RY81C
				Aradu.60BI9				Araip.2F6X3		Araip.R9SG0		Araip.G4DKZ		Aradu.03ENG
				Aradu.CLF8Y				Araip.LC2HA		Aradu.8BA60		Aradu.82IUF		Aradu.5R97S
				Aradu.CGP4R				Araip.WJ0C8		XLOC_097977		Aradu.F4EPB		Aradu.V8XMS
				Aradu.GH61D				Aradu.HBL25		XLOC_032191		Aradu.8I027		Aradu.329PQ
				Araip.YK7C2				Aradu.4G0ZP		Aradu.CN21Z		Aradu.L8SVN		Aradu.TVX63
				XLOC_098931				Aradu.6M4Q5		XLOC_097980		Araip.NT0XC		Araip.688W0
				Aradu.ED3FV				Aradu.QYX69		Araip.P35BF		Araip.IW8WM		Aradu.9Y9V0
				Aradu.FJ5VY				Aradu.J4IUU		Araip.YU0R1		Araip.N59L2		XLOC_124851
				Araip.ESD8Q				Aradu.U8PRD		Aradu.S0KU9		Araip.95KUY		Aradu.DB2L3
				Aradu.SL9AV				Aradu.6S4B3		Aradu.GIP2Q		Araip.64470		Araip.B18UN
				Aradu.SG9C9				Aradu.V2ISN		Aradu.DA245		Aradu.XW8AZ		Aradu.8CL43
				Aradu.495R5				Aradu.EF677		Araip.RMU5T		XLOC_037389		Araip.F6KFZ
				Araip.Y6NXQ				Araip.N2TWA		Aradu.TTU00		Aradu.KD4Z4		Araip.J95CV
				Aradu.G6ZRZ				Aradu.51M0L		Aradu.27C7S		Araip.136M0		Aradu.R93S8
				Aradu.56ICC				Araip.N4RJ5		Aradu.L2RSA		Aradu.0G8MU		Aradu.YX3TI
				Aradu.C3H41				Aradu.356IA		Araip.Z6JD4		Aradu.B4YLF		Araip.3X1VK
				XLOC_039785				Araip.ZJU71		Aradu.RB04H		Aradu.XU2Q6		XLOC_014428
				XLOC_120073				Araip.CM5I1		Araip.XJD82		Aradu.NA3JC		XLOC_003727
				Aradu.VP5WD				Araip.6TY8W		Araip.KK8NY		Aradu.35432		XLOC_014423
				Aradu.Y6Q3B				Aradu.UEG36		Araip.VC3BC		Aradu.A49KD		Araip.0UE2T
				XLOC_018346				Araip.Z7A9P		Aradu.62W74		XLOC_001777		Araip.V0B0S
				Araip.3QB8M				Aradu.W71G4		Araip.D7DEK		Aradu.Q350M		XLOC_131136
				Araip.13JEH				Araip.35A56		Aradu.4W4JU		Aradu.60DAC		Araip.Y58G9
				Aradu.N4Y9K				Aradu.LXV06		Aradu.BNR06		XLOC_125584		XLOC_012182
				Aradu.P635R				Aradu.F4UZI		XLOC_018949		Araip.9T36C		Aradu.DM3FR
				Aradu.6Y8G9				Araip.UZF4Z		XLOC_014375		Aradu.XZ6VE		Aradu.ZP2LZ
				Aradu.TH1E7				Araip.S3GXY		Araip.YV6NV		Araip.YF63Z		Aradu.GV18K
				XLOC_120469				Aradu.1M2X1		Araip.H4AQC		Araip.BB34W		Araip.H1TBG
				Aradu.25H68				Aradu.7Q0XD		XLOC_060631		Araip.UDD03		Araip.90YM8
				Araip.PB2Q2				Aradu.NVM7U		Aradu.634DQ		Aradu.7B5LR		Araip.L7Z6B
				Araip.Y957G				Aradu.8Y5FN		Araip.FE1BT		Araip.TKL7Q		Araip.MI2NC
				Araip.9EA53				Aradu.EZU9P		Aradu.94R5X		Aradu.VY6JK		Aradu.B353U
				Araip.P620U				Araip.238IA				Araip.04X9B		Araip.QQN2T
				Araip.MQB8Q								Aradu.MHM9J		Araip.001P3
				Aradu.J33DL								Aradu.CAE71		XLOC_001987
				XLOC_010084								XLOC_000989		Araip.WW4BP
				Araip.KXM2M								Araip.2Z354		Araip.V3XTL
				Aradu.NTN47								Araip.L12UT		Aradu.51BBB
				Araip.H4AJ0								Araip.J8RG7		Aradu.ZX8II
				Araip.XJ4FW								Aradu.94LVA		Araip.0W3GY
				Aradu.JS1QQ								Araip.ADZ0D		Aradu.I29MY
				Araip.983RG								Aradu.A2ZJG		Aradu.63V1S
				Araip.78G8P								Araip.T755Q		Aradu.80EN4
				Araip.B3AHS								Araip.7T7AZ		Aradu.Z7FDS
				Araip.H6J0Y								Aradu.Q3HQI		Aradu.VZQ81
				Araip.V3JAD								Araip.4F18W		Araip.XVM77
				Aradu.TBP46								Aradu.JV7UU		Aradu.PP2S4
				Araip.HD4P6								Araip.NB6VC		XLOC_001839
				Aradu.81HXK								Aradu.UM7TW		XLOC_004445
				Araip.L02B7								Aradu.K0FM3		Araip.CW7EC
				Aradu.W51GD								XLOC_037388		Aradu.N7TR4
				Aradu.MVM7E								Araip.9J4X2		Aradu.L49GZ
				Araip.E6TB9								Aradu.NGF0Q		Aradu.P2C14
				Araip.VR8QA								Araip.E4G9U		Aradu.Y8LHL
				XLOC_098930								XLOC_001778		Araip.62GEG
				Araip.I4SEA								Araip.9BR1Z		Araip.32F9I
				Aradu.N8FJN								Araip.E3TJT		Aradu.09QQW
				Aradu.HY1A1								Aradu.RPK4E		Araip.3H7G0
				Araip.1MI2Q								Aradu.27Y2W		XLOC_014420
				Aradu.B1UPD								Araip.P61QJ		Aradu.NSJ6C
				Araip.19YRX								Araip.D15G9		Aradu.LK17B
				Aradu.SE501								Araip.UGA40		Araip.3W28R
				XLOC_092305								Araip.7RD3Q		Aradu.GZX2G
				Araip.0RH9M								XLOC_000990		Aradu.XZP9V
				Araip.EZ4VM								XLOC_000988		Araip.ZP5QD
				Araip.B162Z								Araip.F5TH8		Araip.F0D74
				Aradu.1C5Z6								Aradu.H5KV7		Araip.2GV0M
				Aradu.G6ZA5								XLOC_125583		Araip.GPD9Z
				Aradu.C510V								Araip.HHF9U		Araip.3IF3A
				Araip.9ZT6A								Araip.MJ3JY		Araip.INA6H
				Araip.0GM4I								Aradu.CU9HL		Aradu.R8CQU
				Araip.U6BJT								Araip.30XFU		Araip.W9LI3
				XLOC_013877								Araip.A437V		Aradu.E5D12
				Aradu.2J2GA								Aradu.3VD4A		Aradu.B4FEF
				Aradu.B0F0Q								Araip.0D8F4		Araip.Q9PAY
				Aradu.LBR45								XLOC_003555		Aradu.63TDV
				Araip.EDF1T								Aradu.Q29FA		Aradu.XUN74
				XLOC_042768								Araip.I5D0R		Aradu.H642L
				Aradu.CAM8W								Aradu.95F2Q		Aradu.PFW0R
				Aradu.36SI6								Aradu.ESU02		Araip.51AE7
				Aradu.REH5K								Araip.N79SI		Aradu.WB4GB
				Aradu.JMZ0B								XLOC_037387		Araip.Z0XNP
				Aradu.IJ0H9								Aradu.EL0FF		Araip.ZU6F7
				Araip.81A8L								Araip.183TE		Araip.E9N7G
				Araip.I8XGC								Aradu.1IM7V		Aradu.NS8UC
				Aradu.W2M93								Araip.NRP29		Araip.DQ8EI
				Aradu.D94AQ								Araip.S69I6		Araip.YX5IQ
				Aradu.ZAP5I								Aradu.YH03P		Araip.FP1WW
				Aradu.6I8N8								Aradu.68MCI		Aradu.5IY98
				Araip.YRD27								Araip.QM8AJ		Araip.826U2
				Araip.EW2ZU								Araip.9K6YA		Araip.D0M9M
				Aradu.1BA76								Araip.J86Y5		Araip.4W8TG
				XLOC_107182								Araip.Q7M7G		Aradu.VNB3V
				Araip.E4KR5								Aradu.N6FMH		Araip.B03QY
				Aradu.NZ8CP								Araip.N548I		Araip.JQ4PF
				Araip.CL2BR								Araip.L8MKJ		Araip.9H8RU
				Araip.30PP3								Araip.V6V8W		Aradu.348PZ
				Araip.S0S72								Araip.QM31A		Aradu.D0QB6
				Araip.RZ2UN								Araip.0W448		Araip.6ER22
				Aradu.LJC5T								Araip.4CC02		Aradu.HD2NG
				Aradu.MM1X2								Araip.3ZN37		XLOC_014424
				Aradu.08GEE								Araip.EP865		Aradu.315HW
				Araip.UUM07								XLOC_000156		XLOC_014425
				Araip.Y7AFG								Aradu.BLA0I		Araip.7HP1R
				Aradu.FAV4Y								Araip.6ZJ3N		Araip.NI866
				Aradu.2E07P								Aradu.6M9JS		Araip.53FAG
				Araip.D27C5								Aradu.3UI0Z		Araip.ET7IL
				Aradu.3N314								Araip.J1GUG		Aradu.LV8M3
				Aradu.YNN2E								Araip.9P5VU		Aradu.B6ELE
				Aradu.JCZ7K								Aradu.YAN03		Araip.UX8AJ
				Araip.6S73T								Araip.NF9ZR		Araip.SDI9F
				Aradu.WU1XZ								Araip.DEB1S		Araip.CF1GV
				Aradu.F283S								Araip.7E4DK		Aradu.Q0ZWM
				Aradu.YA97R								Aradu.HES8F		XLOC_015746
				Aradu.2E3F6								Araip.G9RMH		Aradu.XA7KS
				Araip.NX7E8								Araip.UU0IK		Aradu.7Q9EW
				Araip.N60LZ								Araip.LA28K		XLOC_071867
				Araip.MP018								Araip.AT3RC		Araip.MIY8R
				Aradu.AE3JB								Araip.V0GV4		Aradu.412P9
				Aradu.QV0NG								Araip.7Y2IR		Araip.J8YUW
				Aradu.D1CQS								Aradu.F6Z4G		Araip.H3C8N
				Aradu.BLP4A								Aradu.T6HPR		Aradu.L65IQ
				Araip.17BET								XLOC_018609		Aradu.V2P28
				Araip.6Z4YF								Aradu.0L9GE		Araip.F0Y7Z
				Araip.R02Z7								Araip.5P1A1		Aradu.U8GC8
				Araip.T8ZUZ								Aradu.DAC4M		Araip.QDN6F
				Aradu.NS10G								Araip.3P203		Araip.GJZ9T
				Aradu.42GVF								Aradu.7TW9C		Araip.NXK65
				XLOC_106138								Aradu.BUY04		Araip.RT3P8
				Aradu.U4WAJ								Araip.N5T9Y		Araip.48FMM
				Araip.3W8UB								Aradu.4FA9C		Araip.C6C0T
				Aradu.GXA0E								Aradu.IV5M1		Araip.5X628
				XLOC_011787								XLOC_124358		Aradu.9Y73E
				Aradu.254Z6								XLOC_129929		Araip.LQ4US
				Aradu.12XXA								Araip.SD7KT		Aradu.J45JW
				Araip.U037H								Aradu.RG7TU		Aradu.VA666
				Aradu.Y0QGL								Aradu.34QFB		XLOC_015748
				Aradu.K2IUV								Araip.1Y3CQ		Aradu.B3QAD
				Aradu.1W5FD								XLOC_130841		Aradu.WUH7T
				Araip.H5FJR								Aradu.DIF7F		Araip.V3012
				Araip.EK7KI								Aradu.D61LL		Araip.F0J5K
				Aradu.Q0ZLX								Araip.AT4SU		Aradu.52DEQ
				Aradu.R7TTV								Aradu.3KJ9A		Araip.YG2I8
				Aradu.FB7GW								Aradu.PWT4W		Aradu.K44L7
				Aradu.G6IAK								Aradu.902BX		Aradu.SL05Q
				Araip.JE9KX								Araip.9E2EE		Araip.RE9N7
				Araip.7T2ZY								Araip.GZV7Q		Aradu.I7KNY
				Araip.ZVM3R								Aradu.XS7EJ		Aradu.VF4U3
				Aradu.Y924X								Araip.HCG04		Aradu.CTP8M
				XLOC_010083								Aradu.70NBC		Aradu.XX5Y6
				Araip.JTL3L										Araip.5I8PV
				Aradu.D588D										Aradu.TZD57
				Aradu.TP255										Aradu.S2YP4
				Araip.0P7RI										Aradu.W3AUF
				Aradu.ZHP56										Araip.B9NAQ
				Aradu.06GAS										Araip.DT4KW
				Araip.W7HYQ										XLOC_051933
				Araip.LG2HZ										Aradu.UXX1B
				Araip.WYM3Y										Araip.91947
				Aradu.CXJ5P										Aradu.E6ID0
				Araip.MEZ9T										Araip.DRI1Q
				Aradu.GHH13										Aradu.G7F8E
				Araip.SU4JK										Aradu.YBK6Q
				Araip.ETU2Y										Araip.U8TWE
				Araip.L1RL7										Araip.WS15M
				XLOC_064903										XLOC_106416
				Araip.8MC5J										Araip.S6LSH
				Aradu.5Q6E5										Araip.BSJ6S
				Araip.UFJ3Y										Araip.TQY0D
				Araip.I5UTC										Araip.YYW3B
				Araip.ZWN74										XLOC_009023
				Aradu.5H0S7										Aradu.9L1PV
				Araip.413CZ										Aradu.H6MJA
				Aradu.BB9DD										Araip.M7L7S
				Araip.N2LA6										Aradu.D2UEN
				Aradu.PHE1E										Araip.9P3Y0
				XLOC_100604										Araip.N6N4K
				Aradu.V4NFM										Aradu.DXW6X
				Aradu.P4874										Araip.N9SL3
				Araip.MNC08										Aradu.X0F3K
				Araip.TWG69										Aradu.K0L5G
				Aradu.X96SI										Aradu.R74S0
				Aradu.G1DZV										Araip.NYT7M
				Araip.USD90										Araip.KF79G
				Aradu.3W36V										Aradu.C1KJF
				XLOC_046028										Aradu.WU8B9
				Araip.BH6DK										Aradu.DE1GH
				Aradu.RF6Z3										Aradu.JU9J9
				Aradu.LZ0RH										Aradu.8DA0N
				Araip.TZ0PA										Araip.T6D38
				Aradu.60FFJ										Aradu.U97WX
				Araip.D6MMB										Araip.S6Q95
				Araip.X14PQ										Araip.X8BY4
				Aradu.UZX8A										Aradu.MR104
				Araip.KUX8J										Araip.74WUQ
				Araip.VS98X										Aradu.D4V24
				Araip.KTY55										Aradu.S46KB
				Araip.21M04										Araip.RT5CP
				Aradu.68LAM										Araip.5C9RI
				Aradu.612YH										Araip.2FZ0F
				Aradu.42KMM										Araip.14S3R
				Araip.YWT4G										Araip.Z7SA4
				Araip.P7KNR										Aradu.EV762
				Aradu.G4IDA										Araip.14LAB
				Aradu.N9RWR										Araip.26EKA
				Aradu.DM306										Aradu.HW67P
				Araip.U6FMT										Araip.PH0UI
				Araip.HYR0N										Aradu.UTT3P
				Aradu.Y1LYG										Aradu.C0D4L
				Araip.T59TA										Aradu.XQ1XQ
				Aradu.FE7XB										Aradu.0GH1S
				Araip.ZEV2T										Aradu.U17Z7
				Aradu.NH9RG										Aradu.5S6RT
				Araip.D0KPG										Aradu.463X7
				Araip.7L24I										Araip.4I8QR
				Araip.GV8BT										Araip.HR0JZ
				Araip.Y9YMZ										Araip.19Q4A
				Aradu.04E6I										Araip.DZ5A7
				Aradu.GRE8B										Aradu.Q03T7
				Aradu.07ZE9										XLOC_058448
				Aradu.9R9X3										XLOC_017617
				Araip.VSW8G										Araip.P0AA0
				Aradu.T56CX										Aradu.ML8EZ
				Araip.FD6AI										Araip.34X53
				Araip.A4LJQ										Araip.D2NG2
				Aradu.9C32Y										Araip.D4EPK
				Araip.A4W8E										Aradu.Q97KS
				Aradu.B7Y20										Aradu.M3KDI
				Araip.B85X3										Aradu.KE1F9
				Araip.VA90H										Aradu.79YD1
				XLOC_131351										Aradu.BZ5EZ
				Araip.X2AP6										Aradu.J06JT
				Aradu.MC57M										Araip.L2Z00
				Araip.348XC										Aradu.V7R7T
				Aradu.7Q9WK										Araip.7QT79
				Araip.NVE0S										Araip.U3EQS
				Aradu.CT2LH										XLOC_112472
				Aradu.ZT2KF										Aradu.4R68R
				Araip.C9B5T										Aradu.2ZP0Z
				Araip.V7U9F										Araip.118R7
				Aradu.NL2WD										Aradu.C2ZS5
				Araip.HDT92										Aradu.9P5WT
				Aradu.H6T1L										XLOC_131250
				Araip.L9MEB										Aradu.X3CG0
				Aradu.0A8NK										Aradu.V74N3
				Araip.48RKH										Aradu.82P95
				Aradu.3GX35										Araip.Y6XIC
				XLOC_001022										Aradu.D4D16
				Aradu.NI44V										Araip.R4Z67
				Araip.P3CAI										Aradu.WT391
				Araip.UBP04										Araip.4S1KN
				Aradu.W4DDQ										Aradu.MZX0S
				Araip.P3ATM										Aradu.EYQ2A
				Aradu.4P8D3										Aradu.M2Y4Q
				Aradu.83Z01										Aradu.60TXP
				Araip.DQK56										XLOC_015747
				Araip.LHK5J										XLOC_014710
				Aradu.F2QXB										Aradu.5K7BE
				Aradu.KD2FK										Aradu.Y7N5R
				Aradu.KIU7A										Aradu.4HT0K
				Araip.3SJ63										Aradu.41CRM
				Aradu.9L8G9										Aradu.WWG09
				Araip.V2FS7										Araip.ZX3CC
				Aradu.945VS										Aradu.RKV4F
				Araip.WUT0T										Aradu.XZB34
				Araip.CIZ6F										XLOC_001160
				Araip.D5MQN										Aradu.FXB1F
				Araip.NS97H										Araip.T1VMT
				Araip.ZXC56										Aradu.0FI0R
				Araip.XLI18										Araip.Y3YQU
				Aradu.AN030										Aradu.WTA1F
				Araip.79KSY										Araip.8WB17
				Araip.E5810										Aradu.TNF33
				Araip.WX8L5										Araip.09B71
				Araip.P959S										Aradu.EEH7X
				Aradu.I7P58										Aradu.V9VEN
				Aradu.P6GJ2										Araip.AZ4FD
				Araip.WT1Z7										Aradu.VX1BY
				Araip.75CVM										Araip.PA8M2
				Araip.PRU4K										XLOC_112471
				Araip.WB197										Araip.V7FVT
				Aradu.3WL67										Aradu.ILC9H
				Aradu.IAV7G										Araip.06TYZ
				Araip.L1D01										Araip.RI8TZ
				Aradu.92H1B										Araip.RDQ71
				Araip.7XH09										Araip.V50JD
				Aradu.2088W										Araip.F2WNQ
				Aradu.G8H5M										Aradu.Y1KM6
				Aradu.DAV01										Aradu.353FG
				Araip.X2YQI										Aradu.XR1NY
				Aradu.EM688										XLOC_009022
				Araip.8V7F0										Aradu.FXX43
				Aradu.NG0Q2										XLOC_121747
				Araip.QU1CY										Araip.MMB4Q
				XLOC_095773										Aradu.CZ597
				Aradu.FX2GH										XLOC_106415
				Aradu.0C9TU										Araip.D20UJ
				XLOC_007757										Araip.256VQ
				XLOC_122879										Araip.LXC6U
				Araip.74ZFI										Araip.NKJ54
				Aradu.7K02I										XLOC_082826
				Araip.I15G1										Araip.E9D5A
				Araip.20NUY										Araip.E33F9
				Aradu.ZX312										Araip.GF8DK
				Aradu.99532										Araip.BH617
				Araip.P5P82										XLOC_012471
				Aradu.2X0TU										Aradu.H8CYD
				Araip.LFG9N										Aradu.FBS3S
				Aradu.ACG3Y										Araip.WMP7D
				Araip.JZ063										Araip.HCX2V
				Aradu.JP0ZJ										Aradu.Z3DCJ
				Araip.AY7YU										Aradu.R7I2N
				Araip.FD3D0										Aradu.GJN8J
				Araip.P4X64										Aradu.TI2CX
				Araip.WVC78										Araip.LWR36
				Araip.X4UM7										Aradu.LBZ6D
				Araip.LBU7J										Aradu.T0IJJ
				XLOC_013876										Araip.1N7IP
				Araip.1QH7M										Araip.Z0P0W
				Aradu.W3UAF										Aradu.43K0P
				Aradu.DP2D5										XLOC_040668
				XLOC_031176										Araip.3FK8B
				Aradu.NV91Q										Araip.V73AP
				Araip.0U07W										Aradu.93TCK
				Araip.TIZ51										Aradu.58MV1
				Aradu.EZW4U										Araip.I2FQ2
				Araip.BM48K										Araip.HIJ9F
				Aradu.A3N3V										Araip.059D8
				Aradu.R4ZCN										Araip.8K7GW
				Araip.B07N1										Aradu.Q40F5
				Araip.KVM2C										Araip.87NLG
				XLOC_000063										XLOC_131249
				Aradu.UU4C2										Aradu.V8MCV
				Araip.DH2TG										Araip.WEV6I
				Araip.E2YUD										Araip.BNQ7D
				Araip.SAL9A										Aradu.PT2CX
				Araip.KLQ2C										Araip.HK1HU
				Aradu.61HSA										Araip.RAG9J
				Araip.ZY14U										Araip.4CP0D
				Araip.YQ0F5										Aradu.9UW5A
				Araip.W3RN5										Araip.129VM
				Araip.R7SCV										Araip.SGA37
				Araip.ZXR6U										Araip.PU78I
				Aradu.N89Q4										Araip.EK23Y
				Aradu.P2ENM										Araip.Q3U94
				Aradu.LW83G										Aradu.083WP
				Araip.W3HL3										Aradu.5Q1VY
				Araip.UK2C9										Araip.YQP66
				Aradu.L86SE										XLOC_014708
				Araip.JHL1F										Aradu.R2K02
				Aradu.VIF7D										Aradu.398CK
				Aradu.0H9WK										Aradu.NPY88
				Aradu.7W9JR										Araip.7K8EP
				Aradu.MF0NZ										XLOC_053193
				Araip.X5TTH										Araip.Z8IAR
				Aradu.RMH27										Araip.I94V5
				Araip.0214S										Aradu.M93S5
				Aradu.D31R9										Aradu.UZ2DQ
				Aradu.Y4ACF										Aradu.7F8A1
				Araip.GP5MB										XLOC_060570
				Aradu.28QFX										XLOC_044388
				Araip.HD55C										Aradu.Q1D8Z
				Aradu.Z7F9J										Aradu.VD77L
				Araip.5UJ5P										XLOC_022137
				Aradu.D0263										Araip.QZ06Q
				Aradu.I3YXT										Araip.I0HKJ
				Araip.MGA4W										Araip.Y2TM4
				Araip.JR7JD										Aradu.9TY2N
				Aradu.ZN5ZV										Aradu.BT56C
				Aradu.XA41R										Aradu.CW86R
				Araip.H2VQG										Araip.M14D6
				Araip.58W0E										Araip.E9XPB
				Aradu.CA5TC										Araip.JI6RH
				Aradu.V17TH										Aradu.83F0C
				Aradu.B9QGP										Araip.D8HIS
				Araip.CSX4W										Aradu.217QF
				Aradu.TG6FF										Aradu.DF8UA
				Araip.G2RH1										Araip.S3BW6
				Aradu.KF4IP										Aradu.ZFX80
				Araip.VHD9K										XLOC_092875
				Araip.19KXY										Aradu.38JU0
				Aradu.0KI78										Araip.3B5FU
				Aradu.H0G14										Araip.K1QG2
				Araip.S2XNF										Araip.017LP
				Aradu.X2Y6W										Araip.PN2Q6
				Araip.220UP										Araip.P7XZ0
				Aradu.49WWP										Aradu.VY6F6
				Araip.PB3YQ										Araip.CE7Q8
				Aradu.1V1I5										Araip.HS9YY
				Araip.T0HNQ										Aradu.VE12K
				Araip.SAW4M										Araip.HWV62
				Aradu.V0SHG										Aradu.7GN6Y
				Aradu.V7KPZ										Araip.U1C3U
				Aradu.IJ0MB										XLOC_061656
				XLOC_010202										Aradu.FA8EI
				Araip.Y3X5F										Araip.EL37U
				XLOC_010207										Araip.9HV2M
				Aradu.VLW89										XLOC_040667
				Aradu.RC4V1										Araip.3RA5H
				XLOC_083464										Aradu.U2USZ
				Aradu.75D3M										Araip.UK5PE
				Aradu.R77UT										XLOC_058783
				Araip.EFA16										Aradu.F4DXF
				Aradu.AD5FQ										Araip.R6JKD
				Aradu.QA3D9										Aradu.U3UVH
				Aradu.NG7DJ										XLOC_044753
				Aradu.50C9M										Araip.YC2CD
				Araip.1H7DX										Aradu.MK8Z3
				XLOC_081709										Aradu.FAJ70
				Aradu.44QYZ										Araip.S0NAQ
				Aradu.J9V4P										Aradu.H65DT
				Aradu.JPL2X										Aradu.U2CNG
				Aradu.4NJ9R										Aradu.UK481
				Aradu.JFD8S										Araip.4DW6T
				Araip.C6UA0										Aradu.98FLM
				Araip.Q3H1S										Aradu.U66TG
				Araip.WE619										Aradu.177E7
				XLOC_005154										Aradu.BV8W4
				Araip.28XCW										Araip.3S8HT
				XLOC_004886										Araip.0YS5Y
				XLOC_004887										Aradu.CH0GR
				Araip.KW8S2										Araip.QX3XQ
				Aradu.Q3FM7										Aradu.KF6LM
				Aradu.560A1										Aradu.F1MD3
														Araip.DML9Y
														Aradu.AZ3DS
														Aradu.QM4PI
														Araip.S7EMP
														Aradu.ZGG7G
														Araip.N9WJ3
														Araip.PH9U4
														Aradu.9W4JC
														Aradu.93LBV
														XLOC_106418
														Aradu.13SFN
														Aradu.UBN0Y
														Araip.YDW41
														Aradu.X6BWV
														Araip.7P43X
														Araip.977B6
														Aradu.AXF3F
														Araip.PCB4M
														Araip.YU9KT
														Aradu.83UZ1
														Araip.136S0
														Aradu.4QD6E
														Aradu.XEA0F
														Aradu.80TED
														Araip.914CH
														Araip.R99KE
														Aradu.N1U0V
														XLOC_112966
														Aradu.G88TS
														Araip.CIG87
														Aradu.ISV8J
														Aradu.ZXR62
														Aradu.666F3
														Aradu.P97BC
														Araip.M99F1
														Aradu.2R68R
														Araip.D7QWM
														Araip.F41IP
														Aradu.4S7KL
														Araip.56E8T
														Araip.L49IE
														Araip.V3N9B
														Araip.YRL80
														Aradu.4M6CF
														Araip.B9V1J
														Aradu.KWF52
														Araip.NVV9S
														Aradu.H5W76
														Araip.3D0UR
														Aradu.42LRX
														Aradu.E6KMV
														Araip.RK7QB
														Araip.K56RN
														Araip.609AA
														Aradu.J80PY
														Araip.SB04G
														Araip.58WYB
														XLOC_097341
														Aradu.4RJ0E
														Araip.UA29Z
														Araip.965G6
														Araip.YU2P6
														Aradu.HI33E
														Araip.5836D
														Araip.RDR0G
														Araip.V2CL1
														Aradu.A8MFY
														Aradu.K68B1
														Araip.JP4ZN
														Aradu.XN7XU
														Araip.11Z50
														Araip.AY7UQ
														Araip.S5WT5
														Aradu.XM2MR
														Aradu.J0RCG
														Aradu.6KR5S
														Aradu.WA7XQ
														Aradu.B5DNW
														Araip.TF5RD
														Aradu.MVI3C
														Araip.H3PA0
														Araip.XXG9Q
														Araip.L20X2
														XLOC_087066
														Araip.3A81Q
														XLOC_131455
														Aradu.IJX4I
														Aradu.R5UY0
														Araip.FER8B
														Aradu.JAV3X
														Araip.5RQ6Z
														Aradu.1H2D4
														Araip.KP2J5
														Araip.0WL30
														Araip.ML9SJ
														Aradu.M1A8C
														Araip.SV2MR
														Aradu.4X1GI
														Aradu.LZ48I
														Araip.8Y88R
														Aradu.23R92
														Araip.YE1CZ
														Araip.5Q2AY
														Araip.9T02K
														Aradu.YG73I
														Araip.GPN3I
														Aradu.YA6WS
														Aradu.1NA76
														Aradu.4S8F5
														Aradu.AMA0U
														Aradu.DB6JJ
														Aradu.LA6PH
														Araip.WH0QM
														Aradu.G2KXQ
														Aradu.9KZ2C
														Aradu.82M2C
														Aradu.G4PX6
														Araip.WV9NZ
														Aradu.485JI
														Araip.IZ27R
														Aradu.RQ9T9
														Aradu.AB7DG
														Araip.9B2HY
														Aradu.8F3EB
														Aradu.PR2BP
														Aradu.UL8XP
														Aradu.E2TII
														Aradu.GN0L8
														Araip.DL86S
														Araip.V4E0F
														Araip.J8BGM
														Aradu.V4IDM
														Aradu.KGX2I
														Aradu.FWA9B
														Araip.4ZW3T
														Araip.C0Q51
														Aradu.NC5JV
														Aradu.CA0F7
														Araip.B8M0L
														Aradu.7N2UH
														Aradu.2P8HG
														Araip.125I6
														Aradu.E70EA
														Araip.79E4D
														Araip.H1ZPF
														Araip.JQ4V7
														Aradu.43FMJ
														Aradu.YIQ80
														Aradu.QYM4C
														Araip.L3NWH
														Araip.82DPQ
														Aradu.8J5I0
														Aradu.GBC91
														Araip.VYA9Q
														Araip.89U7Q
														Aradu.EGS0W
														Aradu.M9GL4
														Aradu.66L0Y
														Araip.BR60A
														Araip.SLI5R
														Aradu.K4111
														Aradu.PH3JT
														Araip.EX7BP
														Araip.BNH2T
														Aradu.C160W
														XLOC_009905
														Araip.YZ8C7
														Araip.5X9ZC
														Aradu.9VJ86
														Araip.H8W0G
														Araip.ATZ24
														Araip.82VVP
														Araip.7BF1X
														Araip.ADV95
														Aradu.32LC7
														Aradu.QZS0Y
														Aradu.L1HGF
														Aradu.QX6TK
														Araip.93MF9
														Araip.H3SL4
														Aradu.60HKM
														Araip.6329V
														Araip.PD40Z
														Araip.57L7Q
														Araip.8NY8J
														Aradu.G7UXI
														Aradu.H95RR
														Araip.0E4ZE
														Araip.8VU19
														Aradu.VJ1BE
														Araip.K4VGI
														Aradu.K39J0
														Aradu.D6JKJ
														Araip.LUU1Z
														Aradu.MEV99
														Araip.ULB4P
														Araip.32D4M
														Aradu.QYV19
														Aradu.ZH9JR
														Araip.J7EFH
														Aradu.WGT7V
														Araip.2H071
														Araip.8206I
														Aradu.X8G4I
														XLOC_093981
														Aradu.Z5H58
														Araip.Y54FF
														Aradu.KR62J
														Aradu.8WP5Z
														Aradu.6JM4W
														Aradu.NTQ7W
														Aradu.EMM34
														Aradu.GX9JC
														Aradu.H2YS3
														Araip.AKR06
														Aradu.MH9NW
														Araip.RX5RL
														Araip.7JX0P
														Araip.83ZMU
														Aradu.M8A70
														XLOC_097981
														Aradu.934TY
														Aradu.Z5B3Q
														Araip.QC3D1
														Araip.333QY
														Aradu.GI0SK
														Araip.X73BM
														Araip.JJU0M
														Araip.LY7U3
														XLOC_083196
														Araip.UA0W9
														Araip.75D6G
														Aradu.N52DB
														Araip.35AW1
														XLOC_015010
														XLOC_051771
														Araip.VYF9M
														XLOC_051770
														Aradu.L6S7Y
														XLOC_131824
														XLOC_112303
														Aradu.54FFT
														Aradu.R7LNQ
														Aradu.UNE34
														Araip.77ISR
														XLOC_029474
