# Supplementary material for: Transcriptomic Analysis Reveals the High-Oleic Acid Feedback Regulating the Homologous Gene Expression of Stearoyl-ACP Desaturase 2 (SAD2) in Peanuts
Source: Int J Mol Sci. 2019 Jun 25;20(12):3091. doi: 10.3390/ijms20123091 (PMC6628111; doi:10.3390/ijms20123091)
Supplement: Supplementary file 1 [file ijms-20-03091-s001.zip › SP files/SP Table9.xls]

## Sheet: Sheet1
Table S9. GO and KEGG pathway analysis of lipid DEGs
GO_acc	term_type	Term	queryitem	querytotal	refitem	reftotal	pvalue	FDR	entries	entries_ref
GO:0006629	P	lipid metabolic process	45	1321	1044	38484	0.077	1	// Araip.FH0QI // Aradu.13SFN // Aradu.82M2C // Aradu.07VYH // Aradu.S073D // Aradu.IJ0H9 // Aradu.8019V // Aradu.L86SE // Araip.LLR5T // Aradu.YH03P // Aradu.569K2 // Araip.95KUY // Aradu.PR2BP // Aradu.CXJ5P // Aradu.XM2MR // Araip.3B5FU // Araip.VC3BC // Araip.31Q5V // Aradu.0L9GE // Aradu.J6P55 // Araip.81A8L // Araip.H7632 // Araip.8V7F0 // Aradu.AV1HQ // Araip.3S8HT // Aradu.JU9J9 // Aradu.…	// Araip.4XB1Y // Araip.L6WEG // Araip.Q0F05 // Araip.S8M2R // Araip.337EV // Araip.6V5T5 // Araip.WVH6X // Araip.S8QDC // Aradu.CKU3N // Aradu.V9IUA // Araip.A5SWK // Araip.X3QJ8 // Araip.ASC5T // Araip.GSF2H // Aradu.00U6W // Aradu.M96PR // Araip.A82X5 // Aradu.PKZ8M // Araip.60EAB // Aradu.AA1T2 // Aradu.R4P73 // Aradu.M72UM // Araip.M0N7G // Araip.Y339H // Aradu.5B2EV // Araip.B3WBB // Araip.…
GO:0044255	P	cellular lipid metabolic process	25	1321	565	38484	0.12	1	// Araip.FH0QI // Aradu.82M2C // Aradu.07VYH // Aradu.L86SE // Araip.LLR5T // Araip.3B5FU // Aradu.PR2BP // Aradu.CXJ5P // Aradu.XM2MR // Aradu.0L9GE // Aradu.J6P55 // Araip.81A8L // Araip.Q7M7G // Araip.3S8HT // Araip.V7FVT // Aradu.32LC7 // Aradu.9KZ2C // Aradu.0JT6M // Araip.T755Q // Aradu.Y6Q3B // Aradu.4R68R // Aradu.54FFT // Araip.VA90H // Araip.4I8QR // Aradu.UL8XP	// Araip.4XB1Y // Araip.L6WEG // Araip.S8M2R // Araip.337EV // Aradu.J6P55 // Araip.7RJ08 // Araip.S8QDC // Aradu.CKU3N // Aradu.V9IUA // Araip.A5SWK // Araip.X3QJ8 // Araip.ASC5T // Aradu.M96PR // Araip.A82X5 // Aradu.PKZ8M // Araip.60EAB // Araip.M0N7G // Araip.GX1CD // Aradu.B8Y6C // Araip.4N7WF // Araip.5ZJ1R // Araip.M6U7J // Aradu.8ML5D // Aradu.S738B // Aradu.MK4GU // Aradu.TWP4N // Araip.…
GO:0008610	P	lipid biosynthetic process	19	1321	407	38484	0.11	1	// Aradu.CXJ5P // Araip.3B5FU // Aradu.82M2C // Aradu.54FFT // Aradu.32LC7 // Aradu.07VYH // Aradu.J6P55 // Aradu.9KZ2C // Araip.81A8L // Araip.VA90H // Aradu.0JT6M // Aradu.L86SE // Araip.LLR5T // Araip.3S8HT // Aradu.Y6Q3B // Aradu.4R68R // Araip.4I8QR // Aradu.PR2BP // Aradu.UL8XP	// Araip.4XB1Y // Araip.L6WEG // Araip.337EV // Aradu.J6P55 // Aradu.CKU3N // Aradu.V9IUA // Araip.X3QJ8 // Araip.5CF96 // Araip.60EAB // Aradu.M72UM // Araip.M0N7G // Araip.CK6FF // Aradu.07VYH // Araip.5ZJ1R // Araip.7Q03W // Aradu.S738B // Aradu.MK4GU // Aradu.8LS6S // Aradu.TWP4N // Araip.K98ZJ // Araip.HSM8L // Aradu.B3QR0 // Aradu.TBW5M // Araip.C0HWJ // Aradu.0V15P // Araip.L9PVH // Aradu.…
GO:0006631	P	fatty acid metabolic process	12	1321	199	38484	0.044	1	// Aradu.XM2MR // Aradu.PR2BP // Aradu.07VYH // Aradu.J6P55 // Aradu.9KZ2C // Araip.VA90H // Aradu.0JT6M // Araip.LLR5T // Araip.3S8HT // Aradu.Y6Q3B // Aradu.4R68R // Araip.4I8QR	// Aradu.AE2VJ // Aradu.6MW2E // Aradu.J6P55 // Araip.E51S4 // Araip.7RJ08 // Aradu.L1M1M // Araip.S5CCK // Aradu.Z3MEQ // Aradu.PR2BP // Aradu.I5WJ1 // Araip.CK6FF // Aradu.DG3AM // Aradu.XT27J // Aradu.J7RE1 // Aradu.4R68R // Araip.SGD3T // Araip.GX1CD // Aradu.B8Y6C // Araip.D1M07 // Araip.9RU7M // Araip.EDT0F // Araip.5Q0QX // Araip.7Q03W // Araip.ZAK9V // Aradu.MRW76 // Aradu.BZ0AR // Aradu.…
GO:0006633	P	fatty acid biosynthetic process	11	1321	169	38484	0.033	1	// Aradu.PR2BP // Aradu.07VYH // Aradu.J6P55 // Aradu.9KZ2C // Araip.VA90H // Aradu.0JT6M // Araip.LLR5T // Araip.3S8HT // Aradu.Y6Q3B // Aradu.4R68R // Araip.4I8QR	// Aradu.AE2VJ // Aradu.J6P55 // Araip.E51S4 // Aradu.CKU3N // Aradu.3MV5M // Aradu.PR2BP // Aradu.I5WJ1 // Araip.CK6FF // Aradu.DG3AM // Aradu.XT27J // Araip.U1HLB // Araip.SGD3T // Araip.NT8KP // Aradu.B8Y6C // Araip.D1M07 // Araip.9RU7M // Araip.EDT0F // Araip.5Q0QX // Araip.7Q03W // Araip.ZAK9V // Aradu.MRW76 // Aradu.BZ0AR // Aradu.0Y40Q // Araip.7Q0G8 // Aradu.MK4GU // Aradu.IPT40 // Aradu.…
GO:0008289	F	lipid binding	8	1321	208	38484	0.42	1	// Aradu.B4FEF // Araip.220UP // Araip.Q3H1S // Aradu.VWQ48 // Aradu.TA7RE // Araip.0E4ZE // Araip.CW7EC // Aradu.03ENG	// Araip.FR2GZ // Aradu.EJN3Y // Araip.B7ND2 // Araip.3F7N8 // Aradu.Z4U0Y // Aradu.V26BD // Aradu.SCC75 // Araip.82WCU // Aradu.TV5GQ // Araip.4A1JG // Araip.TM8D8 // Araip.PF1MQ // Araip.MX9CS // Aradu.117B0 // Araip.RPP1M // Araip.X9BIG // Araip.Z762D // Araip.Z1EXY // Aradu.X3R2Q // Araip.M6MIV // Aradu.VA62W // Araip.E6C1Q // Aradu.VC8KM // Aradu.0772R // Araip.R8WRM // Araip.VL0BG // Araip.…
GO:0006869	P	lipid transport	7	1321	92	38484	0.04	1	// Aradu.V9VEN // Aradu.8Y5FN // Araip.N4RJ5 // Aradu.VWQ48 // Araip.Q3H1S // Araip.0E4ZE // Aradu.03ENG	// Araip.GS20D // Araip.B7ND2 // Aradu.TV5GQ // Araip.4A1JG // Aradu.117B0 // Aradu.L66NF // Araip.M6MIV // Araip.3V94N // Aradu.78G42 // Aradu.QD5MD // Araip.Y0MZZ // Aradu.7Q4DG // Aradu.B20QU // Aradu.G0BMM // Araip.XV7Z4 // Aradu.RV62R // Aradu.073NL // Aradu.S5KRH // Aradu.7PT52 // Aradu.9I80K // Araip.KTA7Q // Araip.Q3H1S // Araip.UUV1V // Aradu.IFF56 // Araip.TT5YQ // Araip.E0A08 // Araip.…
GO:0010876	P	lipid localization	7	1321	92	38484	0.04	1	// Aradu.V9VEN // Aradu.8Y5FN // Araip.N4RJ5 // Aradu.VWQ48 // Araip.Q3H1S // Araip.0E4ZE // Aradu.03ENG	// Araip.GS20D // Araip.B7ND2 // Aradu.TV5GQ // Araip.4A1JG // Aradu.117B0 // Aradu.L66NF // Araip.M6MIV // Araip.3V94N // Aradu.78G42 // Aradu.QD5MD // Araip.Y0MZZ // Aradu.7Q4DG // Aradu.B20QU // Aradu.G0BMM // Araip.XV7Z4 // Aradu.RV62R // Aradu.073NL // Aradu.S5KRH // Aradu.7PT52 // Aradu.9I80K // Araip.KTA7Q // Araip.Q3H1S // Araip.UUV1V // Aradu.IFF56 // Araip.TT5YQ // Araip.E0A08 // Araip.…
GO:0046486	P	glycerolipid metabolic process	6	1321	211	38484	0.73	1	// Araip.FH0QI // Araip.V7FVT // Aradu.54FFT // Aradu.0L9GE // Araip.Q7M7G // Araip.T755Q	// Araip.VX608 // Araip.ASC5T // Araip.S8M2R // Aradu.L2JLA // Araip.S8QDC // Araip.TTR3L // Araip.Y8GBE // Araip.A5SWK // Araip.X3QJ8 // Araip.5TZ98 // Aradu.JL0B3 // Aradu.FN19Y // Araip.Y5RDD // Aradu.A0LLL // Aradu.M96PR // Aradu.2Q786 // Araip.T2824 // Aradu.VY9WF // Aradu.0L9GE // Aradu.R9TKV // Araip.M0N7G // Aradu.00U6W // Araip.Q7M7G // Aradu.I41TH // Aradu.6A2D1 // Aradu.NT54G // Aradu.…
GO:0006644	P	phospholipid metabolic process	6	1321	214	38484	0.75	1	// Araip.FH0QI // Araip.V7FVT // Aradu.32LC7 // Aradu.0L9GE // Araip.Q7M7G // Araip.T755Q	// Araip.VX608 // Araip.L6WEG // Araip.ASC5T // Araip.S8M2R // Araip.D5HYW // Araip.YJB9F // Araip.S8QDC // Araip.TTR3L // Araip.Y8GBE // Araip.A5SWK // Araip.BY68W // Araip.X3QJ8 // Araip.5TZ98 // Aradu.JL0B3 // Aradu.FS7LG // Aradu.FN19Y // Araip.Y5RDD // Aradu.A0LLL // Aradu.M96PR // Aradu.2Q786 // Aradu.PKZ8M // Aradu.VY9WF // Aradu.0L9GE // Aradu.R9TKV // Araip.73735 // Aradu.00U6W // Araip.…
GO:0006650	P	glycerophospholipid metabolic process	5	1321	186	38484	0.77	1	// Araip.FH0QI // Aradu.0L9GE // Araip.Q7M7G // Araip.T755Q // Araip.V7FVT	// Araip.VX608 // Araip.ASC5T // Araip.S8M2R // Araip.S8QDC // Araip.TTR3L // Araip.Y8GBE // Araip.A5SWK // Araip.X3QJ8 // Araip.5TZ98 // Aradu.JL0B3 // Aradu.FN19Y // Araip.Y5RDD // Aradu.A0LLL // Aradu.M96PR // Aradu.2Q786 // Araip.T2824 // Aradu.VY9WF // Aradu.0L9GE // Aradu.R9TKV // Araip.73735 // Aradu.00U6W // Araip.Q7M7G // Aradu.I41TH // Aradu.6A2D1 // Aradu.W82ZH // Aradu.8ML5D // Aradu.…
KEGG pathway
Fatty acid metabolism	KEGG PATHWAY	ko01212	12	129	0.026142	0.281051	Aradu.XM2MR|Araip.S3GXY|Aradu.JU9J9|Aradu.07VYH|Araip.5UJ5P|Araip.R99KE|Aradu.9KZ2C|Aradu.0JT6M|Aradu.AV1HQ|Araip.31Q5V|Araip.4I8QR|Araip.LLR5T	http://www.genome.jp/kegg-bin/show_pathway?ko01212/K02372%09red/K00648%09red/K10257%09red/K02160%09red/K10258%09red/K01897%09red/K10256%09red/K03921%09red/K00507%09red/K10251%09red
Glycerophospholipid metabolism	KEGG PATHWAY	ko00564	9	145	0.261215	0.99791	Aradu.5S6RT|Araip.TF5RD|Araip.QM8AJ|Araip.79E4D|Aradu.0L9GE|Araip.DT4KW|Araip.Q7M7G|Araip.QK1BG|Araip.VC3BC	http://www.genome.jp/kegg-bin/show_pathway?ko00564/K13523%09red/K06129%09red/K01114%09red/K01115%09red/K13508%09red/K00630%09red
Glycerolipid metabolism	KEGG PATHWAY	ko00561	8	97	0.102382	0.648633	Aradu.5S6RT|Araip.QM8AJ|Aradu.0L9GE|Araip.81A8L|Araip.Q7M7G|Aradu.L86SE|Araip.DT4KW|Araip.53FAG	http://www.genome.jp/kegg-bin/show_pathway?ko00561/K00128%09red/K13508%09red/K03715%09red/K00630%09red/K13523%09red
Fatty acid biosynthesis	KEGG PATHWAY	ko00061	7	81	0.102679	0.648633	Aradu.XM2MR|Aradu.07VYH|Araip.5UJ5P|Aradu.9KZ2C|Aradu.0JT6M|Araip.LLR5T|Araip.4I8QR	http://www.genome.jp/kegg-bin/show_pathway?ko00061/K01897%09red/K02372%09red/K03921%09red/K00648%09red/K02160%09red
Biosynthesis of unsaturated fatty acids	KEGG PATHWAY	ko01040	6	51	0.0429206	0.41172	Aradu.XM2MR|Araip.S3GXY|Araip.R99KE|Aradu.AV1HQ|Aradu.JU9J9|Araip.31Q5V	http://www.genome.jp/kegg-bin/show_pathway?ko01040/K10258%09red/K10257%09red/K10256%09red/K03921%09red/K00507%09red/K10251%09red
Ether lipid metabolism	KEGG PATHWAY	ko00565	4	50	0.226355	0.957498	Araip.79E4D|Araip.QK1BG|Araip.TF5RD|Aradu.FUM6Z	http://www.genome.jp/kegg-bin/show_pathway?ko00565/K04628%09red/K01114%09red/K01115%09red
alpha-Linolenic acid metabolism	KEGG PATHWAY	ko00592	4	83	0.557039	0.999753	Aradu.9G3ZE|Aradu.AS232|Aradu.H0G14|Aradu.TI2CX	http://www.genome.jp/kegg-bin/show_pathway?ko00592/K00454%09red/K18857%09red/K05894%09red
Fatty acid degradation	KEGG PATHWAY	ko00071	4	95	0.659001	0.999753	Aradu.9G3ZE|Araip.5UJ5P|Aradu.TI2CX|Araip.53FAG	http://www.genome.jp/kegg-bin/show_pathway?ko00071/K01897%09red/K00128%09red/K18857%09red
Sphingolipid signaling pathway	KEGG PATHWAY	ko04071	3	117	0.912085	0.999753	Aradu.AMA0U|Araip.QK1BG|Araip.AT3RC	http://www.genome.jp/kegg-bin/show_pathway?ko04071/K04371%09red/K04710%09red/K01115%09red
Linoleic acid metabolism	KEGG PATHWAY	ko00591	3	31	0.197136	0.876126	Aradu.G99LQ|Aradu.AS232|Araip.K56RN	http://www.genome.jp/kegg-bin/show_pathway?ko00591/K00454%09red/K15718%09red
Fatty acid elongation	KEGG PATHWAY	ko00062	3	37	0.269705	0.99791	Araip.R99KE|Aradu.J6P55|Aradu.JU9J9	http://www.genome.jp/kegg-bin/show_pathway?ko00062/K10251%09red/K15397%09red/K10258%09red
Sphingolipid metabolism	KEGG PATHWAY	ko00600	2	45	0.63295	0.999753	Aradu.AMA0U|Aradu.FUM6Z	http://www.genome.jp/kegg-bin/show_pathway?ko00600/K04710%09red/K04628%09red
